# Supplementary material for: PANX2 Suppresses Lung Adenocarcinoma Progression by Inducing Disulfidptosis and Enhancing Antitumor Immunity
Source: Adv Sci (Weinh). 2026 May 29:e75662. Online ahead of print. doi: 10.1002/advs.75662 (PMC13335910; doi:10.1002/advs.75662)
Supplement: Supplementary file 2 — Supporting File 2: advs75662‐sup‐0002‐FiguresS1‐S9.zip. [file ADVS-9999-e75662-s002.zip]

Archive with 9 entries (9 files):
- Figure S1, Supporting Information.png
- Figure S2, Supporting Information.png
- Figure S3, Supporting Information.png
- Figure S4, Supporting Information.png
- Figure S5, Supporting Information.png
- Figure S6, Supporting Information.png
- Figure S7, Supporting Information.png
- Figure S8, Supporting Information.png
- Figure S9, Supporting Information.png
