# Supplementary material for: PANX2 Suppresses Lung Adenocarcinoma Progression by Inducing Disulfidptosis and Enhancing Antitumor Immunity
Source: Adv Sci (Weinh). 2026 May 29:e75662. Online ahead of print. doi: 10.1002/advs.75662 (PMC13335910; doi:10.1002/advs.75662)
Supplement: Supplementary file 3 — Supporting File 3: advs75662‐sup‐0003‐TableS1‐S9.zip. [file ADVS-9999-e75662-s001.zip › Table S1.xlsx]

## Sheet: normal lung
!Sample_characteristics_ch1	tissue: normal lung	tissue: normal lung	tissue: normal lung	tissue: normal lung	tissue: normal lung	tissue: normal lung	tissue: normal lung	tissue: normal lung	tissue: normal lung	tissue: normal lung	tissue: normal lung	tissue: normal lung	tissue: normal lung	tissue: normal lung	tissue: normal lung	tissue: normal lung	tissue: normal lung	tissue: normal lung	tissue: normal lung	tissue: normal lung	tissue: normal lung	tissue: normal lung	tissue: normal lung	tissue: normal lung	tissue: normal lung	tissue: normal lung	tissue: normal lung	tissue: normal lung	tissue: normal lung	tissue: normal lung	tissue: normal lung	tissue: normal lung	tissue: normal lung	tissue: normal lung	tissue: normal lung	tissue: normal lung	tissue: normal lung	tissue: normal lung	tissue: normal lung	tissue: normal lung	tissue: normal lung	tissue: normal lung	tissue: normal lung
!Sample_characteristics_ch1	histology: normal	histology: normal	histology: normal	histology: normal	histology: normal	histology: normal	histology: normal	histology: normal	histology: normal	histology: normal	histology: normal	histology: normal	histology: normal	histology: normal	histology: normal	histology: normal	histology: normal	histology: normal	histology: normal	histology: normal	histology: normal	histology: normal	histology: normal	histology: normal	histology: normal	histology: normal	histology: normal	histology: normal	histology: normal	histology: normal	histology: normal	histology: normal	histology: normal	histology: normal	histology: normal	histology: normal	histology: normal	histology: normal	histology: normal	histology: normal	histology: normal	histology: normal	histology: normal
!Sample_characteristics_ch1	Stage: Not applicable	Stage: Not applicable	Stage: Not applicable	Stage: Not applicable	Stage: Not applicable	Stage: Not applicable	Stage: Not applicable	Stage: Not applicable	Stage: Not applicable	Stage: Not applicable	Stage: Not applicable	Stage: Not applicable	Stage: Not applicable	Stage: Not applicable	Stage: Not applicable	Stage: Not applicable	Stage: Not applicable	Stage: Not applicable	Stage: Not applicable	Stage: Not applicable	Stage: Not applicable	Stage: Not applicable	Stage: Not applicable	Stage: Not applicable	Stage: Not applicable	Stage: Not applicable	Stage: Not applicable	Stage: Not applicable	Stage: Not applicable	Stage: Not applicable	Stage: Not applicable	Stage: Not applicable	Stage: Not applicable	Stage: Not applicable	Stage: Not applicable	Stage: Not applicable	Stage: Not applicable	Stage: Not applicable	Stage: Not applicable	Stage: Not applicable	Stage: Not applicable	Stage: Not applicable	Stage: Not applicable
Tag	GSM990169	GSM990170	GSM990171	GSM990172	GSM990173	GSM990174	GSM990175	GSM990176	GSM990177	GSM990178	GSM990179	GSM990180	GSM990181	GSM990182	GSM990183	GSM990184	GSM990185	GSM990186	GSM990187	GSM990188	GSM990189	GSM990190	GSM990191	GSM990192	GSM990193	GSM990194	GSM990195	GSM990196	GSM990197	GSM990198	GSM990199	GSM990200	GSM990201	GSM990202	GSM990203	GSM990204	GSM990208	GSM990209	GSM990210	GSM990228	GSM990229	GSM990230	GSM990252
PANX2	5.924	5.55627	6.07174	5.71349	5.54939	6.21035	5.52317	5.80152	5.47409	6.27062	5.77057	5.98627	5.89039	5.68625	5.78246	5.75744	6.12263	6.44078	5.9469	5.88004	6.1512	6.05509	5.76115	6.18019	5.3058	5.73772	5.80842	5.57938	5.51597	5.56444	5.90299	5.90896	5.96209	6.08223	5.93107	5.71736	5.519	5.46084	5.57691	6.00894	6.0005	6.23111	5.47122
MLH1	6.05676	6.22106	5.61836	5.91644	5.98767	5.91986	5.96381	5.94954	6.03353	5.82248	5.8564	5.75707	5.63931	5.90103	5.93442	6.05559	5.68269	5.39255	5.91211	5.7595	5.72556	5.99204	6.23201	6.00282	6.40934	5.9614	6.11644	6.21772	6.41723	6.2834	6.01374	5.88828	6.02896	5.74012	5.80557	5.96686	6.48807	6.63333	6.46651	6.08798	6.08303	5.75121	7.88943
MSH2	5.02427	5.13733	4.93256	4.93149	4.87879	4.80533	4.80622	4.8292	4.81123	4.6548	4.61655	4.46846	4.91459	4.92414	4.86731	5.20874	4.92922	4.80224	5.22116	5.23999	5.10719	4.74871	4.67808	4.83668	5.04459	4.87196	4.86393	5.1933	5.01989	5.18437	4.51193	4.44846	4.27786	4.49918	4.76817	4.71872	5.9644	5.9982	5.80189	5.12737	5.2573	4.95942	6.20941
MYOG	4.77782	4.49753	4.71323	4.62305	4.45036	5.11752	4.91268	4.80972	4.25827	5.23058	4.94705	5.20399	4.24362	4.9675	4.46134	4.58491	5.07437	5.83487	5.00591	5.06885	5.0116	4.96704	4.63646	4.86458	4.5582	4.66269	4.95907	5.31008	4.69125	4.76106	4.70045	4.57653	4.83855	5.32452	4.89311	4.59543	4.24714	3.71637	4.69901	4.40155	5.21923	5.31225	4.75686
ADAM8	6.204	5.93354	6.17545	6.22178	6.10097	6.43341	6.3443	6.33607	6.15144	6.8165	6.5236	6.71231	6.3561	6.2681	6.3821	6.46185	6.61898	6.90489	6.45803	6.44222	6.4227	6.65966	6.56245	6.67582	6.20681	6.54875	6.49661	6.16041	5.88556	6.00383	6.61827	6.5968	6.57435	6.64307	6.44263	6.25504	5.99644	5.94923	6.18417	6.15612	6.28048	6.50877	5.14562
ADAMTS5	4.52735	4.64742	4.63346	4.02083	4.10326	4.01314	4.5242	4.41268	4.37499	4.01176	4.18655	4.28492	4.47602	4.27074	4.21868	4.10584	4.16575	4.22942	3.9651	3.93269	4.13442	4.31801	4.45544	4.42879	4.30841	4.55409	4.29958	3.86857	3.92914	3.87685	3.75289	4.0552	3.92536	4.56712	4.67033	4.44073	4.57362	4.49184	4.57199	3.93655	4.21284	4.19302	5.4675
BDKRB1	4.31785	3.77545	4.09741	3.97317	3.39286	3.76735	4.60181	4.36547	4.30718	4.89549	5.16409	5.65889	4.29452	4.2326	4.26219	3.99733	3.86029	4.82701	4.63881	3.80191	4.35839	4.37412	4.3329	4.40942	3.90665	4.10837	4.10435	3.83965	4.14055	4.00897	4.49625	4.84703	4.61432	4.06071	4.03385	3.98694	4.20092	4.0596	4.39409	4.19479	4.16007	4.618	4.33303
CCL3	6.03332	5.97849	6.06716	6.77951	6.74407	6.88939	5.88111	5.84844	5.59403	7.09616	7.39182	7.38285	5.60068	5.34629	5.59259	7.25969	7.50964	7.4376	6.22848	6.69504	6.07819	7.48496	7.41373	7.55126	5.87913	6.51692	6.08241	6.94227	7.14847	7.17236	6.32357	5.97903	6.42358	6.42009	6.41673	6.63117	5.96075	5.96662	6.65347	7.36081	7.39155	7.57209	6.12713
CCL4	4.05674	4.0251	3.3223	4.15627	3.53034	4.01468	3.86544	3.89576	5.09712	5.36093	5.51994	5.48531	3.8547	4.11441	4.15	4.15622	3.90782	3.96425	3.93078	4.07103	4.42913	5.24797	4.99534	4.99814	4.55319	4.4475	4.26283	4.0582	4.3698	4.84686	4.05572	3.84843	3.88749	4.12931	4.00482	4.00494	3.79733	4.38164	4.63733	5.67044	5.46012	5.98768	5.48408
CCL5	6.93829	6.75864	6.7898	6.85118	6.75236	6.77014	7.46051	7.4356	7.46471	7.53891	7.76462	7.95664	7.62672	7.61542	7.49304	6.80658	6.81272	6.84806	7.17664	7.23821	7.31901	8.21895	8.33509	8.25244	6.90561	7.24331	6.94481	6.84825	6.98997	7.15598	6.61291	6.69161	6.65805	7.37562	7.39799	7.46203	7.31757	7.12258	7.27498	7.1932	7.22097	7.42818	7.7534
CCL13	5.24783	4.82816	5.03376	4.39731	4.07832	4.41812	4.50737	4.6008	4.62078	5.17129	5.67479	5.47945	4.93497	4.70368	4.74148	4.95512	5.90898	5.5712	5.07136	5.28575	4.76584	5.43869	5.85214	5.09157	4.62366	4.90706	4.62469	5.32061	4.92583	4.76542	4.42031	4.53869	4.56084	5.46093	5.31373	5.13851	5.616	5.95114	5.98119	4.40413	4.15194	4.49865	7.04702
CCR2	5.08801	4.91703	5.00687	4.62548	4.51673	4.41599	4.36868	4.27583	4.2405	4.25677	4.2711	4.38079	4.83248	4.75466	4.78412	5.08079	5.09597	4.54462	4.98614	4.80899	4.89374	5.49289	5.60877	5.16448	5.13332	4.72298	5.12932	4.51299	4.57739	4.77292	4.77641	4.62912	4.63582	4.83372	4.50554	4.80906	5.47892	5.44811	5.23451	4.37428	4.31518	4.19846	4.74133
CD40LG	2.62955	2.86092	2.92331	3.10515	2.88353	3.14066	2.92058	3.02768	3.23793	3.10897	3.50179	3.36521	3.14605	3.02534	3.07347	2.65548	2.69415	3.02768	3.29514	3.39877	3.29048	3.57525	3.73744	3.91722	3.3313	3.21842	2.99043	3.05578	2.81124	2.66438	2.77283	2.87025	2.5621	3.46763	3.06278	3.17803	2.88996	3.14681	2.59294	3.36777	3.22385	3.41866	3.56918
CMA1	3.21007	3.11754	3.31764	3.26108	3.01769	3.18088	2.89194	2.86056	2.96628	3.56844	3.65498	3.39522	3.61751	2.91195	3.14281	3.17422	3.22597	3.19692	3.45068	2.68335	3.13508	3.33025	3.54782	3.62612	2.93766	3.36406	3.42031	3.23245	3.21344	2.73051	3.25584	3.36686	3.01901	3.89503	4.05835	3.70082	3.25184	3.29235	3.62129	3.24232	3.19923	3.04595	4.4943
COPS5	5.2411	5.55931	5.28632	5.28255	5.29391	5.13966	5.33847	5.43223	5.52906	4.86042	5.29487	5.24376	5.43218	5.34846	5.36318	5.28716	5.1187	5.14831	5.31867	5.20407	5.05147	5.07527	5.32552	5.00175	5.33033	5.53292	5.33726	5.4041	5.43597	5.32722	5.08558	5.20979	5.37622	5.30982	5.11202	5.18568	5.551	5.64771	5.40606	5.33185	5.33304	5.36892	6.71003
CSF2	3.16781	3.00217	3.21125	3.08267	3.07725	3.17538	3.18682	3.25521	2.91661	3.42951	2.91935	3.14484	3.00285	3.14167	3.25186	3.10217	3.35658	3.64977	3.40442	3.15315	3.31037	3.47728	3.44322	3.59252	3.13662	3.18486	3.17198	3.01751	3.07385	3.23689	3.0752	3.31555	3.00433	3.39443	3.35787	3.21467	2.75912	2.94146	3.2031	2.96773	3.16205	3.57492	2.99435
CSF3	6.27835	6.13783	6.32006	8.62052	8.46606	8.79859	7.38246	7.69431	7.46377	7.97225	7.74186	7.83882	6.50744	6.46847	6.47639	6.91162	6.93073	7.35746	6.90413	6.78329	6.7486	7.84804	7.80257	8.05422	7.52704	7.75351	7.72135	6.59373	6.43753	6.62927	9.52704	9.56546	9.33083	6.51415	6.59828	6.20325	6.21671	6.3224	6.35044	8.32292	8.60332	8.62048	5.54926
CXCL1	6.67519	6.54435	6.81271	9.57653	9.43811	9.777	6.8794	6.7985	6.66369	7.66834	7.43491	7.59987	6.63772	6.17383	6.53022	7.4772	7.62472	7.539	6.79176	6.38441	6.45339	8.67324	8.68821	8.37684	7.05271	7.09668	7.14692	7.1872	7.01249	6.99659	7.77915	7.83752	7.99111	6.84907	6.87676	6.77107	7.27893	7.3577	7.4614	8.72109	8.79413	8.32286	6.68357
CXCL10	4.75224	5.27004	4.50279	6.38649	6.71504	6.26389	5.2618	5.49091	5.33663	5.54439	5.56179	5.74366	4.90564	5.05536	4.70418	4.94458	4.63713	3.7429	7.9292	7.90822	8.04884	7.36833	7.36437	7.24943	6.34298	5.88518	5.73728	5.35891	5.91627	5.53408	5.20105	5.2365	5.04294	4.71495	4.44548	4.83746	5.07689	5.42361	4.52722	5.66205	5.59752	5.51457	7.02938
CXCL11	3.76696	3.78419	3.7179	3.48149	3.43144	3.09134	3.94873	3.92891	3.88612	4.17735	4.00993	3.60623	3.65224	3.36916	3.60822	3.42597	3.40748	3.67061	5.22534	5.17122	5.64418	4.60666	4.65662	4.62807	4.69722	3.8218	3.91407	4.3353	4.3097	4.03241	2.84603	3.40956	3.8645	3.42064	3.38323	3.50612	3.22043	2.91412	3.2633	3.6504	3.62713	3.92658	4.23845
CXCL12	7.84587	8.01466	8.0137	7.59505	7.41116	7.68188	7.73308	7.73553	7.7191	7.93363	8.3925	8.38161	7.76303	7.67769	7.95525	7.33999	7.04957	7.19178	7.23423	7.41324	7.54175	7.90079	8.20159	7.93636	7.6416	7.86927	7.62211	7.07327	7.20697	7.17836	7.29039	7.0971	7.15933	8.39631	8.64971	8.70915	8.44365	8.59182	8.45871	8.27416	8.03448	8.12886	7.12829
CXCR3	5.72353	5.64697	6.09409	5.8364	5.85808	5.94521	5.76368	5.8426	5.69439	6.2951	6.12862	6.49761	5.96907	5.94273	6.02658	5.41493	5.87915	6.3001	6.39462	6.38421	6.28643	6.9753	6.9874	7.20792	5.7501	6.01091	6.04408	5.65861	5.66512	5.68603	5.6989	5.84628	5.74469	6.27781	6.2106	6.04756	5.84	5.55923	5.49405	5.94751	5.56994	5.83336	5.33697
G6PD	7.27592	7.33999	7.2966	7.18903	7.16253	7.39262	7.22413	7.2592	7.19954	7.16016	7.13224	7.37318	7.43909	7.25854	7.37356	7.94819	7.91142	7.86944	7.39408	7.46995	7.3608	7.58846	7.67919	7.5993	7.22499	7.34259	7.05429	8.36806	8.4369	8.45275	7.51562	7.62764	7.5258	6.91154	7.09911	7.11655	7.6335	7.58965	7.63789	7.14513	7.13606	7.3187	5.17498
GPR132	4.93956	4.95266	4.93337	5.30632	5.19339	5.30662	5.40382	5.51196	5.3266	5.97551	5.99967	6.09859	5.00176	5.16331	5.19807	5.17317	5.29303	5.51281	5.60715	5.67783	5.62957	6.38402	6.33943	6.25827	5.26788	5.76083	5.4068	5.20376	4.8608	5.03544	5.67162	5.8864	5.75516	5.35907	5.16772	5.1762	5.52868	5.3823	5.15307	5.62265	5.58655	5.64347	4.13101
HAS1	5.92782	5.55468	5.82207	5.41141	5.439	5.74578	5.93151	5.88589	5.89446	6.62423	6.69422	6.45801	5.82579	5.74468	5.86302	5.50807	5.89719	6.54336	6.09171	5.81457	5.98387	5.98604	6.03131	6.13113	5.48212	5.89714	5.84464	5.49481	5.50661	5.54181	5.81748	6.08716	6.07435	5.89962	5.78678	5.45563	5.49889	5.485	5.46337	5.64381	5.59287	5.87984	5.33619
ICAM1	8.65669	8.79135	8.70286	9.77623	9.74361	9.9781	9.47472	9.56532	9.50854	9.54914	9.78859	9.70941	8.63836	8.55992	8.61731	9.18992	9.02816	8.94151	9.1666	9.30837	9.36676	10.1142	10.1361	10.1889	9.72377	9.88339	9.66914	9.30455	9.47368	9.37367	10.6142	10.4759	10.4069	9.17183	9.39367	9.31566	9.29333	9.24794	9.26872	10.5393	10.5554	10.6401	7.46783
IFNB1	2.6413	2.55836	2.41722	2.51622	2.25801	2.51325	2.54559	2.7098	2.39778	2.65261	2.67769	2.62915	2.6943	2.63285	2.72321	2.94699	2.87186	2.69196	2.67868	2.61895	2.80536	2.34342	2.43844	2.57661	2.45777	2.88805	2.66054	2.99677	2.35964	2.92919	2.78647	3.02249	2.70864	2.69111	2.90571	3.00859	2.37937	2.25087	2.24666	2.35809	2.35342	2.8062	2.49685
IFNG	3.37119	3.1659	3.05925	3.24864	3.44012	3.14371	2.99798	3.3705	3.46448	4.27439	4.78337	4.86709	3.58484	3.32536	3.01983	3.14853	3.683	3.25323	4.22265	3.80655	4.38023	4.04605	3.87648	4.0161	3.30754	3.44195	3.26945	3.32235	3.22612	3.34553	3.20044	3.40132	3.37518	3.72898	3.59013	3.28311	2.93608	2.95698	3.22464	3.34844	3.59881	3.25223	3.51226
IL2	2.53237	2.58841	2.50784	2.50264	2.62326	2.41973	2.82603	2.68025	2.30118	2.53224	2.51574	2.58734	2.55745	2.3568	2.41507	2.63656	2.63303	2.60399	2.33014	2.71771	2.66881	2.87056	2.69974	3.0128	2.77559	2.46633	2.47072	2.52361	2.74023	2.48773	2.89373	2.78945	2.84668	2.65575	2.39973	2.68263	2.47701	2.47196	2.51132	2.71387	2.90145	2.64007	2.18664
IL4	2.86018	2.78792	2.86954	2.87473	2.84992	2.99333	2.89854	2.89813	2.90681	3.17487	2.86771	2.94303	2.87967	2.84099	2.70685	2.80383	3.4968	3.31493	2.89279	3.37554	2.80715	3.20434	3.02147	3.04311	2.86416	3.23953	2.73822	2.87084	2.82473	2.9084	2.80904	3.27992	2.82949	3.09542	2.9216	2.84154	2.64845	2.72492	2.73444	2.98223	3.22693	2.91904	2.90177
IL5	2.9108	2.61225	2.60008	2.54432	2.76429	3.04486	2.36993	2.5322	2.69145	3.20375	2.91527	2.82037	2.75424	2.50428	2.62457	2.66587	3.05406	2.90647	2.996	2.6081	2.75249	2.94127	2.87971	3.01934	2.52531	2.99357	2.91121	2.93172	2.63885	2.72339	2.67879	2.90974	2.82828	2.84333	2.64315	2.71822	2.83287	2.50235	2.57693	2.5781	2.53209	2.53983	3.58833
IL6	4.88142	4.99577	4.64133	6.7244	6.75227	7.00414	7.38781	7.56215	7.49089	8.14734	8.20604	7.93515	6.17092	6.28549	6.2334	6.1833	5.73655	5.16994	6.52109	6.55989	6.35078	8.54665	8.59846	8.44257	7.4087	7.16909	7.12286	5.06092	5.02005	5.45058	9.2075	9.07481	9.11418	6.38253	6.58428	6.61666	6.75136	6.92512	6.82755	8.69323	8.44453	7.9728	7.94748
IL10	3.33844	3.08044	3.26551	3.50232	3.50056	3.41744	3.19883	3.40279	3.34603	3.67675	3.30352	3.19427	3.26899	3.33735	3.04798	3.38381	3.51518	4.22671	3.64843	3.40391	3.6427	4.26282	3.27515	3.76708	3.43513	3.54712	3.64965	3.0732	3.12503	3.34159	3.62257	3.55945	3.48125	3.33964	3.75108	3.3113	3.49435	3.3088	3.44592	3.61922	3.27536	3.33524	3.68847
IL13	4.14921	3.46537	3.97901	3.89895	3.86216	3.8581	3.82133	3.98674	3.60254	4.7456	3.92946	4.76863	3.96119	3.76644	3.97725	3.78444	4.14907	4.3579	4.22399	4.02246	4.4567	4.37419	3.82859	4.11482	3.82326	4.16289	4.21121	4.00176	3.86164	3.91214	3.87658	3.64446	4.07953	4.20234	4.35087	3.9349	3.53798	3.50365	3.8294	3.89788	3.67854	4.49085	3.95908
IL16	6.82311	6.79814	6.85835	6.70084	6.64428	6.72118	6.77456	6.81646	6.85761	6.71429	6.73152	6.74396	7.03659	7.04303	7.05658	6.55288	6.45798	6.42304	6.64046	6.82629	6.69475	6.98515	6.90392	6.95076	6.78976	6.94698	6.83256	6.66141	6.68695	6.77061	6.54875	6.3767	6.61213	6.89891	6.81673	6.94903	6.59404	6.70529	6.69137	6.596	6.59361	6.83247	6.50948
IL25	3.87788	3.98139	4.09467	3.99372	3.75131	4.07481	4.18646	4.2872	3.90374	4.44756	3.72795	3.95369	4.15151	3.92893	3.92585	3.99981	4.3479	4.5815	4.35833	4.17055	4.0687	4.30821	4.24529	4.15707	3.74401	4.2339	3.86985	4.1389	3.93301	4.10616	3.79862	4.04844	4.09612	4.39678	3.979	4.2637	3.55833	3.69406	3.81648	4.23929	4.07291	4.09602	4.18705
IL27	5.1109	5.16002	5.46526	5.11259	5.3398	5.36474	5.01991	5.25665	4.83132	5.67529	5.31693	5.40751	5.23128	5.0641	5.27442	5.10759	5.42807	5.86075	5.65915	5.3546	5.46337	5.41307	5.24798	5.60617	5.05523	5.38803	5.33664	5.26167	5.03747	5.11258	5.151	5.34741	5.24919	5.49365	5.44132	4.95532	4.81225	4.78027	5.02061	5.20202	5.34268	5.34324	5.25073
IL12A	4.86164	4.54095	4.32581	3.66706	3.51122	3.91693	3.63083	3.55897	3.6568	4.46802	3.96348	4.21256	4.00368	3.97089	4.20657	4.0608	4.45668	4.62577	4.52559	4.71986	4.5163	4.52014	4.1036	4.12049	3.60445	3.81273	3.84894	4.16488	3.41653	4.03384	3.75362	4.02279	3.71712	4.03438	3.84166	3.82779	3.7832	3.67282	4.00814	4.57922	4.56057	4.31726	3.77003
IL1A	3.10855	3.08134	3.091	2.91636	3.05886	3.05775	3.25729	3.07377	2.84745	3.21195	2.79475	2.93319	2.94259	2.99191	2.79356	3.59104	3.45734	3.36648	2.75787	2.93467	2.80503	2.95759	3.15587	2.89806	3.37569	3.17346	3.20326	3.52713	3.40149	3.65929	3.61087	3.50579	3.43544	3.04511	2.82647	2.9544	2.96168	2.83429	3.13037	4.42706	3.87392	3.99253	4.12304
IL1B	5.63657	5.46854	5.26988	6.86141	6.73142	6.77764	6.24592	6.21505	6.03357	7.14335	7.12664	7.05519	5.31831	5.34647	5.543	6.93504	7.14415	6.70581	5.82964	5.71556	5.27393	6.42567	5.96606	6.15309	7.83313	7.55955	7.62127	6.78256	6.67793	6.49272	8.60151	8.28105	8.38864	6.00917	6.02741	5.78475	5.29366	5.63314	5.4941	7.4139	6.99243	6.92796	5.49752
IL1R1	7.96018	8.2697	7.85118	8.62243	8.6271	8.61307	8.05308	8.04481	8.17747	8.12801	8.50379	8.33353	7.67354	8.02617	7.95832	8.07832	7.56987	7.27232	7.68267	7.8774	7.63451	8.15546	8.16453	7.97764	8.17975	7.80272	7.92514	7.60792	7.75229	7.51724	9.04205	8.7024	8.78096	7.93324	7.90646	8.10414	8.63771	8.69279	8.52625	8.63483	8.43143	7.93867	8.72988
IL1R2	4.88069	4.62786	4.61742	5.80574	5.73706	5.66796	5.7369	5.70287	5.94146	5.77148	5.75368	5.53519	5.91386	6.0225	6.03265	6.26897	6.12881	6.05011	5.04519	4.81546	4.7161	5.02143	5.0505	4.88816	5.83355	5.69936	5.96545	4.54577	4.17807	4.26935	7.96036	8.01722	8.0022	4.80977	4.6851	4.63254	5.39573	5.20445	5.25975	5.99977	5.9359	5.81569	5.81753
IL1RN	4.84718	4.5454	4.5779	5.48077	5.3955	5.31658	4.89765	4.71869	4.8654	5.68218	5.48691	5.86776	4.38607	4.70535	4.40501	5.57979	5.53427	4.82855	4.68263	4.66746	4.71884	5.36475	5.36852	5.48568	4.92894	5.02219	4.91133	5.4588	5.41614	5.48119	6.22232	6.06391	6.36449	4.54157	4.4643	4.37735	5.8685	5.82574	5.88146	5.0381	5.11556	5.0851	4.52849
IL23A	5.21997	4.73969	5.36766	5.12829	5.1488	5.0728	5.10125	5.01841	5.0943	5.27494	5.25816	5.33986	4.99897	5.04815	5.13351	4.96426	5.43804	5.76344	5.50217	5.41801	5.43427	5.29862	5.24165	5.55876	5.21731	5.43068	5.42485	5.29426	4.92084	4.64849	5.17725	5.23193	5.01086	5.71516	5.43817	5.18584	4.98139	4.93116	5.00232	5.31	4.82692	4.88542	5.03277
INHBB	6.38479	6.19735	6.23385	6.14693	6.27746	6.58522	6.42482	6.42752	6.37866	6.89056	6.44775	6.6728	6.13641	6.16045	6.18278	6.33436	6.48637	6.98509	6.55558	6.29568	6.27596	6.40118	6.62404	6.51562	6.16476	6.25279	6.15652	5.82977	6.04375	6.18537	6.59491	6.77255	6.57322	6.54708	6.4802	6.48169	6.347	6.31304	6.49314	6.34418	6.45632	6.42511	5.7091
LPA	3.56819	3.23196	3.28237	3.24586	3.23095	3.36553	3.34752	3.39064	3.29581	3.80097	3.30496	3.61162	3.41047	3.42817	3.41025	3.31983	3.55685	3.62217	3.68321	3.52224	3.42877	3.53275	3.31215	3.55006	3.2558	3.33092	3.41688	3.27994	3.2845	3.21033	3.3659	3.54759	3.25494	3.59079	3.51617	3.12606	3.05005	3.00672	3.03584	3.14237	3.25354	3.58043	3.48524
LPAR1	7.29716	7.63362	7.6526	7.46442	7.51562	7.26307	8.11833	7.94032	8.14359	7.59876	8.13547	8.01491	8.08955	7.94789	7.98963	7.61157	7.36507	7.46365	7.334	7.33682	7.48913	7.42272	7.37664	7.44751	7.71718	7.76848	7.7854	7.15865	7.5116	7.39616	7.84928	7.83578	7.85788	7.49141	7.63899	7.69204	8.31597	8.20392	8.1608	7.53733	7.47302	7.43968	8.66876
LPAR2	5.80653	5.76252	5.94004	5.76723	5.91109	5.57564	5.8719	5.66915	5.64613	6.06987	5.88966	6.15081	6.12553	5.79982	5.92817	5.62446	6.12	6.12595	6.10105	6.09826	5.94029	6.10606	6.37562	5.99829	5.81032	6.17476	5.89596	6.13271	5.9171	5.91022	5.81507	6.18059	6.2134	5.97722	6.12613	5.85219	5.62939	5.52534	5.72317	5.31502	5.78583	5.75141	5.23437
LPAR3	5.63816	5.32353	5.08389	5.86954	5.61493	6.06746	5.253	5.50963	4.73625	5.10348	5.05774	4.7057	5.73381	6.03314	5.78913	5.68378	5.27984	5.89295	5.40844	5.16709	5.09781	5.36234	5.30475	4.92451	5.56973	4.99879	5.42527	5.44809	4.77054	5.17074	5.53118	6.17104	5.57168	4.77717	4.7453	4.77204	5.43802	5.68842	5.80582	5.36944	5.33407	5.5205	5.3718
MCAM	7.40759	7.49417	7.4756	7.52455	7.49632	7.55112	7.54467	7.60399	7.48271	7.13038	7.49346	7.44377	7.08349	7.018	7.1477	7.5997	7.36732	7.29045	6.63189	6.54983	6.68731	7.44882	7.39636	7.39448	7.61903	7.92697	7.66336	7.88981	7.87009	7.94983	7.21912	7.23855	7.19273	7.54994	7.56966	7.5704	7.34436	7.31116	7.27545	7.25601	7.39619	7.3123	5.5387
MIF	8.2007	8.08173	8.15408	8.33132	8.09763	8.46015	8.54032	8.45951	8.13683	8.10197	8.0044	8.01546	8.49662	8.27725	8.28062	8.65181	8.66114	8.73856	8.19315	8.24678	8.13808	8.41078	8.33108	8.43155	8.3546	8.50294	8.43453	8.24438	8.22226	8.27877	8.09414	8.2838	8.10763	8.50392	8.25942	8.47534	8.41918	8.39512	8.61229	7.97109	7.97287	8.23308	6.03326
MYBPC1	2.65295	2.60683	2.8077	2.69888	2.64993	2.77306	2.70207	2.89003	2.63833	3.33758	2.8015	2.84751	2.84459	2.67739	2.60216	2.72299	2.95297	3.1676	3.00982	2.81696	2.87742	2.98587	2.7087	2.88082	2.59299	2.86392	2.81572	2.75976	2.59592	2.7752	2.71749	2.70347	2.7246	3.02531	2.94894	2.86969	2.46996	2.5728	2.75435	2.71315	2.89871	2.94739	2.69678
MYBPC3	4.99075	4.90566	5.18104	4.94992	4.84994	4.99116	4.93993	4.95825	4.83206	5.59303	5.06969	5.34926	5.03927	4.86989	5.03286	4.88535	5.31987	5.87211	5.31889	5.21202	5.30194	5.23572	5.17338	5.3763	4.68056	5.11261	5.07868	4.9297	4.79442	4.93493	5.02673	5.14725	5.13004	5.50108	5.26722	4.9368	4.53224	4.51862	4.62322	5.11838	5.0413	5.39917	4.71184
NR4A3	6.02921	6.11884	6.21397	6.31643	6.30062	6.37745	7.0619	7.07372	7.27697	7.71493	8.05979	8.0814	6.07251	6.13344	6.02841	6.69999	6.83796	6.67359	6.2985	6.52534	6.25474	7.4681	7.51853	7.56639	6.42308	6.79199	6.47772	6.00301	6.08784	6.03754	7.42192	7.52991	7.56041	6.93999	6.98291	6.8668	6.98269	7.0436	6.9761	7.00957	7.1035	7.23577	7.6231
PLA2G4A	3.62256	3.74422	3.53113	3.49491	3.39871	3.37562	3.39808	3.20714	3.25108	3.75668	3.47073	3.50952	3.29532	3.14107	3.2132	3.71222	3.43631	3.14763	3.63641	3.6349	3.35165	3.56598	3.42504	3.4018	3.78337	3.33898	3.45152	3.52026	3.60963	3.53534	3.78396	3.59263	3.58454	3.20723	3.37407	3.38233	4.3104	4.49105	4.11159	3.55269	3.59975	3.55357	5.17127
PPP1R12B	6.96124	7.02327	6.59406	6.99398	6.94736	6.6808	6.60031	6.51752	6.63773	6.78464	7.01176	6.76273	6.36753	6.54315	6.48265	6.77231	6.59508	6.04504	6.54527	6.63223	6.50028	6.11721	6.10816	6.25772	6.68978	6.45415	6.66437	6.44647	6.28518	6.4409	6.69871	6.47553	6.50701	6.4285	6.5319	6.69079	6.55719	6.5603	6.6231	6.80543	6.75252	6.405	7.61486
PTX3	3.36492	3.15855	2.92052	3.26664	3.45696	3.74966	4.44637	4.60425	3.90395	4.27698	3.92219	3.43237	3.56135	3.21401	3.75555	3.56741	3.18813	3.28291	3.34786	3.2769	3.11198	5.27051	5.0616	4.78683	3.76117	3.5844	3.27329	3.28051	3.69819	3.60144	6.78907	6.67037	6.45605	3.19337	3.1427	3.63283	3.35082	3.2713	3.04749	4.00795	4.319	4.01587	3.79569
RNASE1	11.2296	11.3612	11.2878	11.2363	11.1727	11.3545	11.2118	11.2915	11.1363	10.5986	10.9501	10.8566	11.3321	11.2459	11.4152	11.2778	10.9506	11.1337	11.1129	11.239	11.3335	10.9262	10.8838	10.8879	11.1766	11.4206	11.11	11.2734	11.2994	11.2564	10.8639	10.7662	10.5754	11.0362	11.2215	11.1699	11.4769	11.4596	11.4817	10.7894	10.6899	10.93	10.9581
SERPINE1	7.01619	6.91318	6.78539	7.95547	7.97817	8.21736	9.08593	9.29461	9.08808	10.0211	9.96034	9.9128	7.38556	7.42032	7.3876	9.24944	9.00872	8.69394	7.57306	7.65797	7.44938	9.29768	9.16602	9.29292	8.66401	8.55964	8.52982	7.32572	7.25065	7.30717	10.7041	10.5774	10.4413	8.02608	7.99818	8.22301	8.45061	8.47844	8.32684	10.9363	10.8568	10.6617	6.47393
TLR1	5.51842	5.70517	5.39326	5.41823	5.48527	5.2541	5.08209	5.11223	5.38404	5.35684	5.18843	5.00245	5.44083	5.74902	5.69772	5.84924	5.64154	5.14407	5.85904	5.7092	5.43108	5.87542	6.09347	5.5594	5.50935	5.34927	5.50424	6.09748	5.97507	6.13903	6.01519	6.023	6.02869	4.98595	4.95906	5.18668	6.11728	6.29002	5.91979	5.48771	5.42623	5.13067	6.65933
TNF	5.03679	4.7286	4.90809	4.62113	4.76048	4.86637	4.72794	4.77833	4.53934	5.68521	4.93168	5.23059	4.72706	4.74077	4.61448	5.15962	5.41874	5.55753	5.03413	5.34391	5.36093	5.20032	5.24321	5.48138	4.88189	5.19537	5.07038	5.106	4.95877	5.20034	5.09709	5.02478	4.87397	5.30815	5.06171	5.06466	4.15845	3.99204	4.54114	5.19828	5.04306	5.03497	4.20544
TNFAIP6	4.40434	3.90029	4.29331	4.66661	4.61417	4.4577	4.39979	4.29026	4.09938	5.4301	4.93958	5.33151	3.82381	3.94966	3.95673	3.96781	4.50759	4.20461	4.41534	4.39696	4.44375	5.39605	5.11966	5.3924	4.21966	4.34473	4.49541	4.20999	3.98599	4.15783	6.27714	6.0043	5.75407	4.27543	4.05133	4.25337	5.54841	5.52959	5.5922	4.87548	5.33114	5.15093	6.21401
TPSD1	7.65453	7.56752	7.43475	7.55219	7.29867	7.6311	7.38809	7.28261	6.95989	7.96975	7.87365	7.59345	7.60304	7.62833	7.48561	7.06738	7.59996	7.9211	7.58306	7.75726	7.65836	7.71521	7.47687	7.50319	7.04367	7.60701	7.47096	7.15676	6.99471	7.19444	6.95952	7.59384	7.28177	7.93056	7.92274	7.64169	6.81976	7.01356	7.39382	7.5897	7.3228	7.43563	5.46169
TREM1	8.18771	8.3618	7.91518	7.56895	7.716	7.74992	7.83022	7.80934	7.98191	7.57835	7.3483	7.41138	7.5293	7.63762	7.74171	8.22414	7.95838	7.45139	7.57128	7.51036	7.61342	7.37496	7.52651	7.35582	7.87548	7.69563	7.61938	8.89409	9.15416	9.0823	8.88725	8.49718	8.57335	6.57868	6.80506	6.73254	8.24091	8.31785	8.09552	8.13477	7.93539	7.6743	8.32592
VDR	5.98032	5.54387	5.51086	5.81111	5.68309	5.96055	5.4806	5.44023	5.24349	5.99485	6.06192	5.85135	5.2395	5.23631	5.06176	6.27086	6.2767	5.98261	5.51491	5.76227	5.93498	6.02467	6.02889	5.89351	5.41786	5.63152	5.56585	6.50437	6.56817	6.50589	6.20553	6.06229	6.23624	5.83619	5.60686	5.48429	5.53004	5.86221	5.70602	5.24328	5.1871	5.46003	4.78429
NCOA3	7.08673	7.28165	7.23093	7.66923	7.65747	7.33177	7.39814	7.45778	7.55926	6.70042	7.56258	7.43127	7.68139	7.80547	7.79134	7.29371	6.79814	6.68369	6.98471	7.30323	7.27175	6.98115	7.17869	7.09038	7.4523	7.46008	7.28891	7.00696	7.08343	7.11794	7.42395	7.30988	7.41448	7.48071	7.62694	7.63781	7.51295	7.46953	7.38151	7.69144	7.71828	7.84686	7.82008
LOC389834	6.02398	5.91809	6.03521	6.20299	6.13213	5.98423	6.4045	6.35152	6.52093	6.43972	6.55937	6.64955	6.9999	7.26669	7.10628	5.69228	5.93236	6.07694	5.71817	5.81213	6.01539	5.74562	5.78749	6.05181	6.4175	6.54136	6.50553	5.96169	6.07115	5.97844	5.65217	5.6782	6.01148	7.00272	7.04281	7.06789	5.72033	5.41724	5.56694	5.46195	5.42709	5.99363	5.84694
SPIRE2	5.8682	5.93381	6.26941	5.70984	5.62404	5.92814	5.85321	5.95476	5.93237	6.22017	5.77258	6.01346	6.03947	5.7988	5.98785	6.01404	6.17674	6.64641	6.0002	5.96782	6.13968	6.01739	5.81971	6.22718	5.71429	6.09849	5.90652	6.16246	5.8171	5.98735	6.03378	6.1519	5.97884	5.81659	5.90499	5.4256	5.78621	5.72147	5.98684	5.69093	5.81985	6.07403	5.33502
NXT2	5.11261	5.39417	5.255	5.46273	5.75604	5.29965	5.51451	5.40078	5.68156	5.0045	5.08398	5.06131	5.35675	5.30321	5.18377	5.47683	5.34231	5.09335	5.23037	5.30634	5.35674	5.40278	5.3858	5.18337	5.36931	5.44983	5.34322	5.5634	5.56074	5.42504	5.33121	5.30778	5.01326	4.76779	5.30381	4.9334	6.14449	6.15406	6.08582	5.67495	5.60104	5.44023	6.51923
CHKB	6.46927	6.59827	6.55593	6.25492	6.21878	6.46188	6.55892	6.44312	6.34158	6.51064	6.54215	6.53286	6.52111	6.51998	6.46577	6.52691	6.52766	6.62615	6.38638	6.42417	6.47685	6.58927	6.57499	6.5823	6.31226	6.54729	6.43056	6.51403	6.57957	6.67532	6.18413	6.18371	6.14628	6.64502	6.66252	6.63833	6.25072	6.26114	6.20714	6.13171	6.27316	6.30597	6.20528
E2F5	3.80156	3.77973	3.61328	4.071	4.1153	4.07864	3.75618	3.84981	3.80907	4.12391	4.0958	4.04015	3.61129	3.77999	3.73872	3.59626	3.77233	3.77955	3.96931	3.89059	4.08874	4.1634	3.94155	3.81522	4.2146	3.79264	4.12566	3.55398	3.7802	3.70292	3.97544	4.10269	3.92528	4.07481	3.6431	3.84941	4.61016	4.4819	4.50329	3.92144	3.80651	3.74203	5.53639
TRAIP	4.60521	4.48365	4.69014	4.47443	4.45897	4.73393	4.65245	4.60302	4.13151	5.08822	4.64963	4.77897	4.45343	4.43123	4.52277	4.51549	4.7498	5.21683	4.75897	4.56228	4.73656	4.87585	4.88704	4.67407	4.51775	4.55047	4.4372	4.57198	4.60206	4.42215	4.4614	4.39456	4.4275	4.65351	4.69506	4.49386	4.31414	4.42714	4.53741	4.53727	4.51244	4.83452	4.4635
CSF3R	7.31565	7.37998	7.19285	8.00474	7.94079	8.29744	7.59706	7.75657	7.6997	7.8229	7.79473	7.78733	7.99821	8.0623	8.11189	8.62777	8.52501	8.13798	7.73116	7.65724	7.56953	7.75319	7.7506	7.79337	8.02647	7.78585	7.91118	7.65821	7.74156	7.73943	8.5893	8.3888	8.34381	7.60257	7.69414	7.79742	7.06717	7.13071	7.21687	7.19956	7.24796	7.22578	6.09751
ARL13A	2.38275	2.22169	2.39707	2.18755	2.31937	2.60294	2.42978	2.38861	2.2744	2.81101	2.48259	2.30899	2.32976	2.31688	2.23551	2.31806	2.50802	2.64951	2.39785	2.49869	2.60601	2.75556	2.48529	2.57648	2.30388	2.22833	2.23869	2.30655	2.49422	2.29074	2.28376	2.51903	2.26716	2.63728	2.46507	2.49342	2.23453	2.18232	2.33538	2.4332	2.33946	2.32406	3.03702
AMDHD1	4.29974	4.00542	4.21726	4.40384	4.20804	3.97932	4.32454	4.35169	4.10676	4.6617	4.39129	4.16446	4.37424	4.34753	4.23143	4.30636	4.3331	4.65183	4.53711	4.33408	4.29842	4.40388	4.29208	4.33295	4.12206	4.29439	4.45367	4.55525	4.30517	4.15404	4.19396	4.19623	4.25685	4.32761	4.30242	4.18188	4.24831	4.02126	4.05363	4.28681	4.50009	4.25543	4.56787
SDHAP3	6.46666	6.66886	6.32585	6.16693	6.26896	6.16224	6.13559	6.20913	6.10132	5.93541	6.06767	6.03481	6.00803	6.46294	6.24152	6.43281	6.14112	5.80884	5.94272	6.21786	5.77386	5.88663	5.99058	5.85176	6.31183	6.00023	6.03239	6.57607	6.5852	6.47257	6.27688	6.07865	6.00104	6.09852	6.13981	6.08717	6.10374	6.3659	6.20562	5.67381	5.64697	5.31487	6.44186
FLYWCH1	6.80562	6.70553	6.86736	6.75256	6.76366	7.11725	6.74756	6.76069	6.45679	6.85823	6.84611	6.99289	6.87753	6.68805	6.96934	6.86254	7.04043	7.17208	6.8863	6.68273	6.8199	6.94744	6.93095	6.85313	6.4459	6.7385	6.74437	6.55365	6.55195	6.72047	6.61841	6.76445	6.73099	7.06413	7.09924	6.87132	6.48191	6.34348	6.73191	6.89535	7.08111	6.97139	5.71704
DUSP22	7.01111	7.04694	6.79234	6.94562	6.96039	6.97753	6.76021	6.82124	6.67614	7.01702	6.923	6.75777	6.80968	6.81438	6.91769	6.75231	6.65124	6.65218	6.89755	6.81187	6.76838	6.89098	6.68123	6.75542	7.05486	7.15788	7.0861	6.87903	7.03807	7.06136	7.27308	7.1242	7.00868	6.96532	6.98215	7.01009	6.85618	6.84962	6.85581	6.88785	6.77034	6.73259	6.88934
RSPO4	5.29114	5.08672	5.42532	5.22894	4.94859	5.41307	5.11654	5.25664	5.09763	5.75709	5.32353	5.52338	5.12094	5.10997	5.23555	5.35489	5.5999	6.21399	5.55648	5.33429	5.64389	5.35484	5.32008	5.77332	5.01658	5.18397	5.20933	5.31606	5.15826	5.04123	5.0592	5.28736	5.28123	5.59695	5.49027	5.12758	4.94147	5.00958	4.82244	5.67887	5.4554	5.61426	5.17527
DUSP13	5.05084	4.95437	5.2192	4.7682	4.7808	4.95455	4.79751	5.09909	5.01643	5.46186	5.19661	5.02439	5.3122	5.02173	4.80724	4.58544	5.48959	5.49325	5.37602	5.00113	5.24275	4.9908	4.88312	5.12163	4.56162	4.97031	4.76249	5.00284	4.70185	4.98048	4.85375	5.02024	5.07482	4.99749	5.31934	4.87425	4.60872	4.61336	4.8338	4.90715	4.92947	4.87449	4.68205
IL22	2.48226	2.4054	2.43176	2.28488	2.25786	2.29706	2.32201	2.60198	2.29064	2.38499	2.47743	2.53203	2.61434	2.29101	2.329	2.29805	2.51799	3.03811	2.73059	3.21456	2.59101	2.27955	2.31348	2.61081	2.4499	2.48661	2.40269	2.75869	2.37426	2.36665	2.51507	2.77995	2.43684	2.59764	2.22451	2.57903	2.33184	2.18181	2.59851	2.62824	2.53055	2.57537	2.38672
SYNPR	2.93395	3.0956	2.90919	3.08846	2.90008	3.03807	2.89586	2.92371	2.97222	3.49195	3.29361	3.08829	3.15556	2.76828	3.04852	3.09509	3.13211	3.81149	3.10448	3.0916	2.89132	3.35879	2.85684	3.27992	2.77927	3.3121	2.93049	2.81269	2.99587	2.81817	3.22116	3.10221	3.03014	3.09979	3.10627	2.76346	2.76061	2.73949	2.75177	3.03751	3.41613	3.36878	2.67711
MMD2	4.75146	4.38655	4.70064	4.35199	4.19295	4.52197	4.41128	4.42192	4.25686	5.06951	4.78149	4.97443	4.63586	4.35793	4.4377	4.64546	4.8777	5.44325	4.8325	4.58668	4.34635	4.63701	4.80839	4.8862	4.31148	4.41158	4.59559	4.33717	4.12822	4.24241	4.46134	4.5992	4.35982	4.86792	4.88345	4.38226	4.20508	4.01046	4.3813	4.40916	4.63269	4.78832	4.20399
PKD2	7.62118	7.80936	7.46723	7.53081	7.49023	7.32608	7.5113	7.56795	7.68805	7.4082	7.48033	7.34336	7.27966	7.56491	7.58309	7.46963	7.0954	6.81163	7.40769	7.47247	7.32476	6.99855	7.00433	6.78849	7.86262	7.72338	7.76287	7.19558	7.15242	7.22043	7.54404	7.49356	7.3216	7.12972	7.17277	7.32676	7.63762	7.70038	7.62348	8.0407	7.90971	7.57965	7.60112
RPL13A	12.1808	12.2085	12.0879	12.3499	12.3543	12.5364	12.0883	12.1761	11.9316	12.0095	12.1787	12.068	12.1067	11.9069	12.1618	12.1312	11.9806	12.0063	11.7918	11.9811	11.8701	12.3949	12.2241	12.15	11.9826	12.2215	12.0339	11.9851	12.0494	11.8863	12.2516	12.1694	11.666	12.2213	12.2331	12.2229	12.4099	12.4301	12.3558	12.7263	12.4371	12.6316	11.8225
CEP72	5.43673	5.23221	5.30794	5.39924	5.24817	5.28841	5.16004	5.33806	5.12129	5.9303	5.26123	5.50679	5.47158	5.34774	5.45137	5.40473	5.67494	5.84097	5.43097	5.41963	5.53189	5.43186	5.36705	5.59635	5.13483	5.3554	5.30134	5.35183	5.23309	5.36911	5.40087	5.29389	5.28449	5.52019	5.48333	5.45122	5.05595	4.92163	5.13739	5.23334	5.27357	5.3695	4.55083
AIF1	7.41409	7.75562	7.28952	7.14268	7.14892	7.30209	7.12189	7.39538	7.47736	6.893	7.02671	6.75986	7.14716	7.34784	7.25518	7.85992	7.56985	7.33139	7.1323	7.23257	7.06199	7.81626	7.78902	7.6714	7.69062	7.249	7.51456	7.56563	7.93156	7.62358	7.57688	7.09025	7.1737	6.73774	6.61159	6.86153	7.68798	7.88697	7.50492	6.84023	6.61905	6.47758	9.20242
YPEL4	4.36904	4.35087	4.57774	4.41668	4.29569	4.61581	4.57571	4.38026	4.25216	4.6981	4.78606	4.73769	4.61454	4.39908	4.19967	4.11764	4.78104	5.02122	4.75138	4.48954	4.6421	4.68301	4.63196	4.91025	4.39114	4.72253	4.23984	4.44459	4.3824	4.38181	4.48144	4.42649	4.40738	4.57101	4.27307	4.83104	4.29386	3.88938	4.52096	4.47531	4.52996	4.67116	4.26018
VPS37B	7.42772	7.63876	7.62339	7.80299	7.74991	8.11599	8.0693	7.89915	7.93127	7.88423	8.00072	8.01436	7.65677	7.63554	7.72636	7.43639	7.63722	7.80027	7.71708	7.8896	7.83675	7.72793	7.70383	7.72629	7.73844	7.97542	7.83291	7.29327	7.28186	7.56402	8.05865	7.86366	7.97001	7.38148	7.64944	7.65568	7.48637	7.52312	7.53893	7.88931	7.87594	7.89859	5.63532
NXF2	6.63985	5.35527	6.32873	5.88579	5.2753	6.81898	5.71015	5.86065	5.5302	6.60125	6.32405	6.14453	6.12078	5.95255	6.13543	6.4374	6.61823	7.23813	6.20918	5.98478	6.14213	6.79897	6.53216	6.91729	5.70561	6.11434	5.98508	5.9638	6.17732	6.23273	5.6517	6.2848	6.02098	6.55086	6.30224	6.04886	5.75369	5.28839	6.26103	7.35916	7.14834	7.48673	4.92885
ZCRB1	6.14471	6.13578	6.27252	6.52808	6.55007	6.23163	6.44861	6.17149	6.61157	4.67092	5.9241	5.78848	6.30121	6.34184	6.19381	6.12584	5.69873	5.57638	5.55422	5.77558	6.21776	6.06253	6.11288	5.65066	6.19992	6.25777	5.74503	6.04303	6.23836	6.00104	5.5593	5.40118	5.40873	6.08662	6.17879	6.28697	6.96771	6.85861	6.68351	6.27381	6.25429	6.32788	7.12743
ZNF41	5.66345	5.42635	5.6078	5.36932	5.54937	5.42705	5.59794	5.57579	5.39739	5.26574	5.49817	5.33662	5.64901	5.34785	5.23618	5.17355	5.33129	5.24311	5.41053	5.5766	5.55511	5.22471	5.60499	5.05725	5.44807	5.42674	5.38835	5.54491	5.28453	5.33731	5.33034	5.27686	5.29413	5.29646	5.53778	5.70515	5.45662	5.3543	5.48416	5.40036	5.38156	5.41567	6.19344
TERF2	7.21626	7.37491	7.33067	7.41819	7.42473	7.37024	7.53114	7.5388	7.54019	7.1598	7.52056	7.42021	7.41949	7.51638	7.50513	7.25966	7.20872	7.19318	7.27487	7.39031	7.38846	7.13455	7.27833	7.35202	7.31094	7.55642	7.40258	7.31439	7.216	7.37677	7.32109	7.4112	7.45778	7.30371	7.2954	7.35397	7.63399	7.57876	7.46105	7.26684	7.38936	7.48743	7.11048
OR52J3	3.30757	2.77623	3.20464	2.72424	2.59513	2.88561	2.91653	2.99668	3.14758	3.43828	3.51666	2.93956	2.87715	2.89405	3.11247	2.93078	3.09596	3.19692	3.10634	2.96699	3.54875	2.71226	3.26469	2.95431	2.64308	2.33237	3.49502	2.93049	2.81764	2.93503	2.71426	2.89425	3.12559	3.55334	3.02637	3.36213	2.94504	2.7703	3.01862	2.99855	3.02182	2.99668	2.81158
RBM39	9.05633	9.26238	9.06855	9.43618	9.53982	9.16075	9.23145	9.19864	9.35662	8.61568	9.13327	9.09152	9.15393	9.24124	9.32217	9.12911	8.62661	8.4962	8.82916	8.98319	9.11582	8.76647	8.87078	9.00304	9.11111	9.16643	8.99556	8.67694	8.89146	8.75443	9.17127	9.17152	9.22204	9.00614	9.27736	9.29617	9.40532	9.39033	9.3235	9.54185	9.51803	9.5991	9.93716
REEP2	5.66116	5.27285	5.51201	5.2829	5.43598	5.55825	5.18575	5.464	4.9346	5.82547	5.68325	5.80378	5.4509	5.16294	5.35011	5.20785	5.65997	6.23412	5.74016	5.52523	5.60925	5.74859	5.57367	5.83852	5.11374	5.3037	5.5451	5.40413	5.13356	5.12419	5.44497	5.51133	5.06109	5.75123	5.57457	5.44121	4.69603	4.83926	5.19606	5.35835	5.19343	5.75172	5.0646
FSTL5	2.34494	2.48371	2.36144	2.36993	2.38102	2.54077	2.45016	2.44225	2.45	2.77029	2.50104	2.58408	2.50454	2.39258	2.38126	2.42567	2.56579	2.79491	2.60008	2.49507	2.45504	2.52572	2.44637	2.65298	2.45165	2.47612	2.48512	2.51624	2.34467	2.34235	2.50121	2.59198	2.66597	2.65184	2.50018	2.53669	2.28982	2.30888	2.48588	2.40424	2.527	2.63154	2.29314
MECP2	6.9769	6.84748	6.908	6.88465	7.00804	6.96442	6.91199	6.87141	6.91393	6.76008	6.91408	6.81947	6.9146	6.74418	6.8886	6.71224	6.74601	6.67997	6.7485	6.90118	6.65412	6.54523	6.78733	6.87929	6.80111	6.76507	6.7183	6.73539	6.70174	6.61875	6.80998	7.0282	6.67347	6.90413	6.91167	6.82791	6.68492	6.5844	6.53433	6.88755	6.85723	7.14715	5.9188
CKS2	4.48371	4.80459	4.69728	4.61989	4.76838	4.60442	4.885	4.80886	4.8472	3.77462	4.20854	4.73334	4.23144	4.17047	3.97437	5.80269	4.91093	4.74552	4.34224	4.6602	4.93516	4.9216	4.1993	5.15185	4.38202	4.08838	4.09353	4.78627	5.29472	4.96709	4.58333	4.55903	4.48323	5.82594	5.46802	5.92356	5.69479	5.26859	5.27986	4.52332	4.76043	4.95996	6.23566
DUSP16	6.68113	6.66812	6.71008	7.25354	7.2689	7.22542	7.0197	7.12642	7.11793	6.85506	7.19949	7.02335	6.78403	6.78072	6.70964	6.56155	6.69933	6.53315	6.74903	6.81531	6.84209	7.09495	7.071	6.97714	6.94207	7.0844	7.04365	6.59529	6.46901	6.52703	7.31351	7.40231	7.35982	6.65518	6.75765	6.8765	6.81504	6.84143	6.64042	7.35311	7.40268	7.40029	7.06798
IDH3A	7.02778	7.30854	7.20041	7.83936	7.69983	7.28483	7.48553	7.4388	7.59267	6.73738	7.38458	7.08382	7.31754	7.31353	7.4334	7.7939	7.26537	7.14733	7.13541	7.37529	7.39707	6.89035	7.04366	6.80663	7.38912	7.33662	7.27113	7.30736	7.28195	7.31904	7.47711	7.55571	7.40396	7.17055	7.07947	7.22152	8.14222	8.14189	8.09125	7.5729	7.7351	7.79264	7.32151
FAM111A	7.22634	7.3718	7.34967	7.41271	7.33474	6.96716	7.14176	7.05288	7.34743	6.32272	7.10277	6.77393	7.37861	7.37322	7.37515	7.22945	6.95151	6.74111	7.11728	7.00478	7.44652	7.03069	7.20671	7.11231	7.13638	7.17549	7.14561	7.1559	7.41224	7.3949	6.69198	6.61679	6.64147	6.97688	7.00137	6.94873	7.38097	7.37051	7.25589	7.09968	7.16831	7.13953	7.33234
KCNG1	4.38116	3.97134	4.26725	4.08135	3.91964	4.55735	4.06587	4.43595	4.05446	4.82571	4.13984	4.67157	4.37078	4.33152	3.91941	4.20668	4.59869	4.93653	4.38835	4.29437	4.63769	4.23977	4.35941	4.05553	4.30168	4.15589	4.26614	4.23554	4.30715	4.22392	3.94673	4.69197	4.40637	4.41864	4.55634	4.41967	3.74179	3.88539	4.06388	4.06789	4.09969	4.53886	3.52071
HMGN3	7.43716	7.33022	6.90118	6.85037	7.02121	6.87863	6.99156	7.02738	7.09628	6.22168	6.29795	6.35995	6.88219	7.05861	7.06097	6.9673	6.86334	6.03319	6.92568	7.04317	6.67942	6.59714	6.69172	6.53752	7.15132	6.839	7.07189	6.87487	6.96413	6.99911	6.65451	6.25189	6.46927	6.76294	6.71515	6.97021	7.47442	7.50856	7.48991	6.4955	6.56769	6.12557	8.55438
GNPTAB	7.25556	7.56158	7.43309	7.4999	7.56536	7.20976	7.35117	7.34833	7.41508	6.49367	7.18723	6.9731	7.58544	7.63902	7.65154	7.66282	7.21381	7.00898	7.25457	7.46972	7.49713	7.3348	7.50512	7.34257	7.46794	7.49404	7.3468	7.6728	7.7367	7.69384	6.81788	6.74165	6.76931	7.2097	7.40483	7.42065	7.98411	7.94636	7.79018	7.67728	7.66214	7.78177	9.30401
TMEM117	4.07391	4.59744	4.37036	4.1617	3.69982	3.94212	4.02108	4.34722	4.0746	4.0148	4.3177	4.34113	3.95331	4.00188	4.04004	4.30013	4.1313	3.90314	4.0173	4.08642	4.1456	4.18461	4.5134	4.0933	4.1761	4.34131	3.97522	4.33143	4.25614	4.38677	3.74267	4.06138	3.95967	4.49142	4.21977	4.09407	4.46033	4.17604	4.28405	3.99391	4.11105	3.88282	5.46876
UNC119	6.14898	5.91243	6.0273	5.93816	5.86779	6.25747	6.15115	6.15891	5.97548	6.15888	5.97488	6.06861	6.33958	6.05138	6.12372	6.44143	6.60557	6.65761	6.30238	6.23623	6.03941	6.56639	6.32401	6.45867	5.88447	6.20293	6.18252	6.45807	6.23925	6.42831	5.88839	5.96509	5.92368	6.32937	6.06679	6.19579	6.05567	5.83219	5.80623	5.59938	5.69917	5.96825	5.14046
NIP7	5.81146	5.80417	5.74315	6.42822	6.41331	6.03869	6.196	5.9018	6.31274	5.98119	6.31701	6.33383	5.98358	5.50315	5.67145	5.99967	6.00346	5.20249	5.66822	6.10311	5.80649	5.80218	6.01547	6.03115	6.07404	6.27627	5.93062	6.0663	5.84457	5.92882	6.62067	6.63899	6.49937	5.98124	5.89517	5.96234	6.63621	6.6603	6.56753	6.34361	6.22516	6.30015	7.32768
PLXNA1	6.83071	6.69661	6.75075	6.83123	6.71067	7.03749	6.81599	6.80904	6.6938	7.03064	6.85034	6.93689	6.95066	6.96614	6.95598	7.13231	7.1639	7.2288	7.23478	7.18773	7.01634	7.32969	7.40347	7.39648	7.01154	6.95954	7.0743	7.24722	7.27482	7.3604	6.68451	6.65388	6.60374	7.07396	7.14398	7.04614	6.66785	6.63187	6.81672	6.82106	6.76918	6.7499	5.5966
KRTAP10-1	6.82055	6.31501	7.23942	6.84856	6.33781	7.07502	6.4103	6.70736	6.24406	7.4092	6.74181	7.4011	6.70559	6.75249	7.14466	6.6693	7.24688	7.82356	6.99787	6.88371	7.26529	7.58713	6.92244	7.32983	5.94393	6.91601	6.93428	6.63072	6.47921	6.46922	6.96427	7.01031	6.8124	7.0529	6.96988	7.04152	6.41291	5.84438	6.45364	7.46938	6.94699	7.63462	6.46777
BTNL3	3.58526	3.54748	3.43679	3.18381	3.25129	3.26895	3.4504	3.71797	3.1731	3.83406	3.54454	3.70074	3.50743	3.29416	3.41564	3.43156	3.24744	3.89918	3.53187	3.49701	3.43773	3.79755	3.61284	3.73461	3.36275	3.61201	3.35226	3.1689	3.19424	3.19448	3.3159	3.45439	3.14874	3.35551	3.3923	3.27062	3.19034	3.06591	3.25219	3.56587	3.60221	3.64813	3.08146
OR5T1	2.06737	2.27578	2.10805	2.21478	1.96448	2.27066	2.22365	2.14185	2.19375	2.26782	2.20097	2.42961	2.29136	2.13962	2.10643	2.18536	2.26585	2.35644	2.21587	2.43218	2.23255	2.30629	2.22016	2.21566	2.06227	2.22788	2.2609	2.83596	2.36496	2.31394	2.23629	2.32461	2.32505	2.1185	2.20122	2.29092	2.00927	2.26413	2.27028	2.18771	2.24098	2.16809	2.18358
FGF21	4.0833	3.86787	3.97392	3.59893	3.85684	3.99526	3.79094	3.97089	4.04027	4.45338	4.09954	4.19138	3.9729	4.06798	4.09996	4.07138	4.1672	4.66629	4.08733	4.03824	4.34764	4.4177	4.14447	4.31602	3.93887	4.05191	4.21658	4.21375	3.98846	3.93758	3.86821	4.2003	4.2713	4.61884	4.118	4.41732	3.84261	3.9563	4.06963	4.14679	4.20855	4.75704	3.93575
ARL9	2.95968	2.96895	3.21434	3.00618	3.11199	3.16257	2.92054	3.32962	2.68915	3.02292	3.12912	3.15562	3.14852	2.86791	3.15572	3.32825	3.42562	4.31095	3.52356	3.44599	3.60292	3.69303	3.08085	3.29455	3.10037	3.16252	2.92838	2.86674	2.98854	2.76397	3.26061	2.77916	3.10735	3.38794	3.05493	2.8616	3.26449	2.83954	3.38146	3.23783	3.09005	2.98017	3.44046
CAPN3	6.43056	6.72243	6.63448	6.47754	6.56886	6.28823	6.14104	6.12795	6.12723	6.23509	6.64755	6.41575	7.0116	6.9959	6.9081	6.50277	6.4119	6.17106	6.36104	6.55082	6.57768	6.19833	6.42873	6.33119	6.22993	6.28828	6.20684	6.33846	6.27237	6.34633	6.49185	6.54581	6.42214	6.46876	6.55751	6.57468	5.96691	5.93265	5.89168	6.31351	6.30724	6.4056	7.34506
PTPDC1	5.53912	5.58845	5.5725	5.51417	5.43581	5.53229	5.66586	5.51164	5.79762	5.67462	5.65237	5.69058	5.68	5.68342	5.65522	5.34573	5.32576	5.52584	5.63083	5.49013	5.69446	5.28295	5.35065	5.41325	5.49045	5.625	5.55149	5.29445	5.39969	5.43466	5.55791	5.63289	5.4642	5.69162	5.6458	5.4701	5.19029	5.15811	5.09458	5.54771	5.79365	5.58339	5.56377
TPD52L1	5.3237	5.15636	4.74036	5.96653	5.72852	5.76178	5.26712	5.49727	5.27929	5.2327	5.13604	5.05072	5.05383	5.06841	5.24533	5.31296	5.86403	5.40974	5.13869	5.38715	5.23995	5.27262	5.19409	5.01483	5.8441	5.31524	5.30456	5.53394	5.40945	5.29462	5.7371	5.5306	5.3533	5.64035	5.85267	5.96591	5.39358	5.73152	5.52302	5.23754	5.15444	5.0277	5.33112
ODF2	6.14607	6.27252	6.22815	6.49842	6.29378	6.15319	6.25278	6.23764	6.15944	6.25403	6.37185	6.40672	6.39432	6.21633	6.24283	6.32142	6.22845	6.14375	6.22386	6.35866	6.18351	6.27761	6.25658	6.27854	6.20948	6.24585	6.25617	6.20322	6.12068	6.22223	6.38668	6.41857	6.29308	6.25816	6.21506	6.25483	6.42769	6.44123	6.4768	6.19861	6.25197	6.38297	6.97021
ANKRD7	2.21225	2.45315	2.37784	2.33422	2.36955	2.44518	2.31806	2.24898	2.38586	2.74011	2.52475	2.41932	2.37943	2.33615	2.32717	2.37436	2.4104	2.57601	2.63464	2.40903	2.81201	2.94486	2.41102	2.46317	2.38011	2.30655	2.39245	2.67755	2.45548	2.27672	2.27741	2.50078	2.26051	2.57952	2.50146	2.41068	2.349	2.26193	2.34582	2.32593	2.25867	2.35247	2.17621
TBRG4	6.28928	6.01424	6.15175	6.20524	6.12886	6.43896	6.25441	6.22334	6.07553	6.62008	6.33648	6.55374	6.31064	6.07061	6.15371	6.2116	6.37283	6.56739	6.40856	6.42643	6.21451	6.4274	6.5006	6.38323	6.37313	6.12962	6.34703	6.24779	6.31506	6.39811	6.51342	6.53361	6.31399	6.15964	6.34746	6.21861	6.14559	6.19058	6.13874	6.10342	6.20586	6.14702	5.35128
WDR53	5.23664	4.91988	4.97743	4.88336	5.0491	5.08566	4.97521	4.55431	5.06208	5.10681	5.06368	5.01951	4.82041	4.68376	4.96656	4.98436	4.75533	5.10746	5.34561	4.86275	4.93321	4.95794	5.03976	4.83102	5.35213	4.93021	4.91554	5.22283	5.26096	4.64536	5.06751	5.30178	5.07002	4.8395	4.8076	5.01588	5.17219	5.09279	5.38633	4.87146	5.15806	4.87489	6.77149
CRYBB2	5.12114	4.98555	5.28237	5.11672	4.83538	5.10301	4.90394	5.07024	4.65907	5.65116	5.08151	5.15297	4.81191	4.73143	5.05111	5.17615	5.24051	5.52437	5.33414	4.83999	5.12113	5.37628	5.31331	5.00735	5.0081	5.08805	5.04652	4.5668	4.95711	4.75497	4.87637	5.00836	5.11176	5.30105	5.61409	5.10957	4.68785	4.77289	4.91701	5.23426	5.15153	5.23852	5.04747
ORM2	3.82488	3.32452	3.96464	4.60741	4.47242	4.4229	3.64082	3.9512	3.62491	3.9211	3.89634	4.89407	3.91122	3.57221	3.10862	4.24596	5.04133	4.16901	3.97979	3.92467	4.12941	4.14924	3.60512	3.70805	3.75529	3.84163	3.67501	3.46881	3.72272	3.4813	3.82631	3.77045	3.48642	4.61291	3.98659	4.07463	3.74589	3.84443	3.68567	4.36185	4.02381	4.06562	5.42482
HTR7	3.76472	3.89801	4.2179	3.72976	3.75611	3.79494	3.98809	3.89924	3.96516	3.89453	4.34282	3.71825	3.85937	3.98392	3.76171	4.00811	4.2831	4.67593	4.18718	4.00861	3.84809	4.00101	4.78182	4.61873	3.65512	3.64795	3.91702	4.26944	4.10702	4.15395	3.83516	4.0862	3.91259	4.13161	3.6637	3.98978	3.80015	3.79838	3.65043	3.99487	3.81161	4.10566	3.97312
RNF6	6.04683	5.93003	5.85323	6.22527	6.09397	5.92464	6.12811	6.15555	6.30407	5.02329	5.65842	5.70967	5.85089	5.93883	5.86081	5.76086	5.82329	5.49471	5.57717	5.99223	5.76402	5.71605	5.81385	5.48339	5.91813	6.16162	5.80318	5.88635	5.83071	5.97686	5.9857	6.03358	5.89942	5.67252	5.70384	5.68632	6.47908	6.3805	6.29889	6.16559	5.94231	6.23645	7.56422
ASPH	7.40227	7.7676	7.53157	7.7011	7.83985	7.44823	7.52929	7.52005	7.80799	6.59372	7.3987	7.25357	7.27887	7.52412	7.43285	8.0755	7.47594	7.52414	7.10125	7.50812	7.63862	6.86716	7.02323	6.91494	7.58738	7.40475	7.38085	7.35127	7.50325	7.55674	7.79669	7.64233	7.7406	7.37453	7.61561	7.59048	8.11732	8.06896	7.81422	7.53055	7.61716	7.54525	9.69705
SLC36A2	3.84619	3.5775	3.71119	3.80465	3.59757	3.65297	3.54146	3.70426	3.54297	4.31312	3.76966	3.90474	3.67289	3.54675	3.53876	3.39694	3.98077	4.18423	3.90128	3.8225	3.88012	3.9846	3.79626	3.86445	3.72023	3.67106	3.85807	4.12949	3.69121	3.6531	3.77527	3.75314	3.75579	4.05672	3.81505	3.71896	3.33452	3.30426	3.51112	3.96613	3.92673	3.86848	3.73473
KIAA0513	6.53886	6.56011	6.62673	6.45715	6.40487	6.5275	6.66913	6.60678	6.60576	6.27136	6.34053	6.43878	6.68697	6.56978	6.73674	6.73319	6.88883	6.68926	6.52595	6.43049	6.62425	6.75271	6.69435	6.68076	6.46909	6.76607	6.58928	7.10493	6.92418	7.16677	6.62698	6.75871	6.64221	6.44936	6.38336	6.45074	6.36496	6.30268	6.37115	6.23974	6.19233	6.64807	5.2304
OR8J1	2.63818	2.63703	2.89013	2.46933	2.80926	2.55792	2.36508	2.32378	2.55885	2.93068	2.47101	2.5597	2.74366	2.27363	2.50314	2.5001	3.18576	3.01656	2.62357	3.11998	2.70141	2.65478	3.36558	2.61588	3.1038	2.68808	2.79792	3.04549	2.42171	2.59047	2.27309	2.59047	2.75008	2.65039	3.09751	2.37617	2.84009	2.85699	2.88516	3.17198	3.09718	2.59325	2.59406
PSPN	5.4522	5.82282	5.85613	5.23802	5.43007	5.34548	5.55746	5.11655	5.15256	5.99778	5.53474	6.29426	5.5849	5.82433	5.74844	5.09308	5.9435	6.49762	5.67384	5.67374	5.75402	5.94363	5.7674	5.7383	5.65708	6.03598	5.60335	5.14819	5.53058	5.59887	5.59551	5.99989	6.06637	6.48208	5.90775	5.98878	4.94282	5.48133	5.20694	5.23197	5.77856	5.28044	4.73359
KCNB1	4.67425	4.59543	4.75238	4.56644	4.38681	4.84942	4.68378	4.89141	4.37157	5.2551	4.62538	4.97305	4.7715	4.57806	4.55782	4.69857	4.71876	5.08919	4.84925	4.72901	4.66066	4.84378	4.68824	4.78304	4.41902	4.49104	4.43522	4.51567	4.39593	4.51441	4.53961	4.74193	4.55131	4.95907	4.73182	4.41729	3.96979	4.03034	4.17058	4.6678	4.64365	4.96975	4.25187
ACTN3	4.81541	4.60622	4.74738	4.58907	4.54379	4.66882	4.46018	4.68763	4.48673	5.08714	4.7412	4.84017	4.62005	4.49293	4.40756	4.58817	4.95546	5.3499	4.82588	4.76802	4.75809	4.73054	4.71986	4.8758	4.39107	4.58107	4.51533	4.66687	4.53321	4.59037	4.65526	4.72621	4.73083	4.84457	4.89297	4.66077	4.42413	4.47498	4.5607	4.81287	4.72031	4.7872	4.41062
VENTX	5.81468	5.41995	5.64442	5.27014	5.36779	6.19168	5.4136	5.65543	5.36548	6.28425	5.93314	5.83146	5.76147	5.39984	6.10024	5.81475	6.39709	6.06939	6.11187	5.76266	5.98968	6.49421	6.01426	6.23178	5.29347	6.02925	5.66755	5.75506	5.46974	5.43694	5.52121	5.80822	5.86893	5.82978	6.05877	6.04614	5.17732	5.32198	5.48399	6.03182	5.75689	5.98235	5.24674
SYNCRIP	7.4133	7.65059	7.6125	7.64586	7.77378	7.53435	7.51536	7.73947	7.63427	7.93481	7.71287	7.72438	7.29074	7.26546	7.43419	7.4876	7.53849	7.32502	7.84457	7.55797	7.22956	7.59627	7.55554	7.54328	7.42898	7.59433	7.58729	7.53909	7.5419	7.61396	7.89035	8.0868	7.73017	7.38932	7.51874	7.51655	7.72546	7.63294	7.66304	7.6302	7.7747	7.66457	8.60605
SSX2IP	3.45265	3.65909	3.44463	3.53127	3.51434	3.38202	3.75382	3.70109	3.73558	3.77326	3.55201	3.43163	3.38539	3.50659	3.46352	3.68047	3.54379	3.533	3.5518	3.53425	3.32963	3.78977	3.71129	3.4816	3.74802	3.56557	3.55982	3.51869	3.60042	3.5598	3.53884	3.52764	3.57733	3.56133	3.45173	3.50666	3.89051	3.97223	3.84072	3.73928	3.68529	3.5074	4.28444
CRTC1	6.35619	6.23452	6.47859	6.36136	6.31349	6.68518	6.25559	6.30046	6.1387	6.81162	6.57753	6.72021	6.45212	6.36754	6.54791	6.37651	6.73396	6.94109	6.64388	6.4798	6.66115	6.52611	6.64799	6.76943	6.30628	6.42954	6.33627	6.45097	6.35253	6.31859	6.3674	6.55212	6.52644	6.80295	6.76931	6.66165	6.13581	5.97336	6.2865	6.50597	6.4335	6.51757	5.7067
UBE2R2	7.04361	7.06698	7.08958	7.07948	7.11456	6.82441	7.03715	7.05483	7.27327	6.15845	6.74899	6.66611	6.97891	7.05512	6.96704	7.20402	6.80437	6.70794	6.59875	6.85522	6.86558	6.96796	7.04056	6.79541	6.91903	6.85719	6.83098	7.02507	6.90857	6.98372	7.18079	7.11366	6.98362	6.65927	6.73838	6.81099	7.31016	7.22934	7.31371	7.08149	7.10229	7.02301	8.43801
MTX2	5.04236	5.26952	4.68855	5.05826	5.07994	4.98763	5.01174	4.91178	5.10244	4.8374	4.53891	4.67996	4.82709	5.07789	4.77109	5.14465	5.05725	4.85082	4.75161	4.92494	4.8929	5.01623	4.93255	4.99766	5.03393	4.78154	4.94562	5.23338	5.2534	5.07647	4.86079	5.05574	4.76771	5.03958	4.90859	5.11628	5.4787	5.46974	5.38412	4.90348	5.05696	4.29064	5.54638
PHYH	5.07054	5.14663	4.97427	4.99925	5.04219	5.11257	5.35849	5.13982	5.20418	4.64428	4.68179	4.80611	4.97291	5.06017	4.91874	5.49036	5.12205	5.28015	5.04204	5.19769	5.19579	4.64576	5.00959	4.96258	4.79362	4.9897	4.75436	5.09795	5.00767	5.30411	5.08867	4.9129	5.06247	4.89231	4.96823	5.0179	5.87218	5.92973	5.64344	5.03811	4.93026	4.93694	6.08946
HMMR	2.62144	2.80434	2.65233	2.66577	2.54571	2.60639	2.60398	2.67683	2.62578	3.04937	2.71767	2.89311	2.71127	2.50675	2.51278	2.712	3.21885	2.98731	2.98174	2.88681	2.78102	3.14743	3.04686	2.92326	2.59093	2.76954	2.65795	3.14276	2.91587	2.9931	2.61765	2.75418	2.69624	2.56473	2.42805	2.63228	2.85518	2.68565	2.80541	2.60764	2.63126	2.70024	4.1495
SEC61A1	8.34372	8.36551	8.18387	8.43954	8.43731	8.47611	8.42474	8.41468	8.40152	8.4632	8.4817	8.45537	8.19924	8.31821	8.36579	8.79019	8.63912	8.45569	8.50194	8.48637	8.52311	8.73653	8.73308	8.71939	8.52114	8.42318	8.58664	8.72494	8.73694	8.7766	8.7757	8.73654	8.56439	8.56846	8.6739	8.72405	8.83556	8.88496	8.99206	8.42252	8.35164	8.26906	8.25408
PRKCZ	7.42451	7.38037	7.24723	7.8909	7.8255	7.97073	7.93652	7.9352	7.98174	7.73673	7.5961	7.74502	7.75409	7.84293	7.81315	8.04165	7.86226	7.79549	8.04765	8.06321	7.94365	7.52006	7.44348	7.43728	7.95962	7.79048	7.98686	7.80844	7.78682	7.92075	7.90306	7.74072	7.81266	7.56473	7.47478	7.50555	7.75934	7.82032	7.81072	7.62706	7.68689	7.38926	7.05948
CCNA1	3.52356	2.86736	3.39493	3.31698	3.51901	3.48032	3.37401	3.5155	3.136	3.33419	3.26468	3.22209	3.26388	3.28582	3.2069	3.49102	3.12009	3.75777	3.16221	3.2684	3.35285	3.18618	3.2471	3.13935	3.06044	3.17179	3.3384	3.13395	3.28186	3.1318	3.476	3.44823	3.64836	3.38577	3.25845	3.22472	3.52268	3.68532	3.64821	3.44603	3.39418	3.16131	4.43438
IRF4	5.9299	5.61881	5.97688	5.79704	5.61853	5.91856	5.64698	5.635	5.39575	6.98016	6.89115	6.7351	5.88136	6.03011	5.98058	6.13714	6.25447	6.22385	6.71042	6.41671	6.34944	6.82571	6.98622	6.88541	5.81487	5.90523	6.07051	5.72696	5.69408	5.77073	6.69119	6.5327	6.41086	6.88105	6.9543	6.98656	6.44888	6.43342	6.62326	6.19087	6.19026	6.14761	6.38845
UTP15	4.56326	4.64642	4.3509	5.03804	4.93308	4.82207	4.63607	4.75153	4.88192	4.58526	4.56264	4.62758	4.63593	4.76376	4.55487	4.78496	4.31792	4.13067	4.61319	4.61165	4.37839	4.55535	4.71218	4.55	5.02554	4.61951	4.84931	4.69303	4.86904	4.52477	4.99116	4.84962	4.97028	4.36314	4.17224	4.46338	5.01229	5.10631	4.9257	4.80944	4.8048	4.50772	5.53776
CHAD	4.42139	3.75202	4.14546	4.14082	3.79982	4.17941	3.85245	4.17976	3.74342	4.20417	4.32831	4.10506	4.37204	4.29997	4.17493	4.01113	4.48641	4.83676	4.66402	4.32449	4.38945	4.22969	4.29969	4.55025	3.9702	4.03757	4.00262	4.27162	4.15594	4.10181	3.95632	4.07407	4.05232	4.58594	4.25407	4.16324	4.02845	3.76586	4.4597	4.49571	4.14361	4.48445	4.29794
LRRC34	3.02088	3.19577	3.03036	3.02657	3.13517	3.25011	3.00467	2.94932	3.02248	2.97394	2.90502	3.086	3.06163	3.05689	3.12002	3.1066	3.24824	2.93025	3.05166	3.02192	3.00913	3.11936	2.90166	3.01901	2.78679	2.97135	2.94401	2.99056	2.86968	3.02122	2.88595	3.06345	2.80236	2.97654	2.83216	2.96755	3.26848	3.29121	3.3455	2.90049	2.97335	2.96662	4.14463
UBE2G2	7.75908	7.72412	7.72907	7.87889	7.86662	7.77292	7.63435	7.55589	7.73612	7.33248	7.81235	7.67491	7.68296	7.69008	7.66828	7.72326	7.65227	7.67598	7.53742	7.61669	7.71391	7.54094	7.6003	7.60172	7.62885	7.66195	7.66301	7.82593	7.67059	7.80706	7.80002	7.85644	7.71467	7.61063	7.63822	7.91546	7.4355	7.62299	7.59671	7.16631	7.50702	7.41694	6.56518
RIBC2	4.26132	4.21676	4.28222	4.00891	4.31334	4.36404	4.04151	4.28181	3.96884	4.06291	3.81999	4.21895	4.21542	3.85082	4.24026	3.98292	4.35328	4.17685	4.14897	4.15984	4.30078	3.98499	3.98494	4.39772	3.69715	3.92754	4.06635	3.90799	4.00267	3.91825	3.95304	3.92378	4.31203	4.07679	3.96988	3.79772	4.2002	3.90881	4.25858	3.81044	4.15904	4.11312	4.02703
SERINC4	4.59421	4.71093	5.05626	4.63657	4.75904	4.84909	4.71226	4.74074	4.63174	5.10364	4.68302	4.92983	4.81812	4.53887	4.80624	4.70783	4.80329	5.03259	4.99776	4.76665	4.95999	4.59931	4.80715	4.75468	4.46264	4.72115	4.8422	4.50324	4.62865	4.68758	4.72831	4.69696	4.94213	4.85501	5.04723	4.75882	4.25157	4.19476	4.44785	4.89604	4.60636	4.7426	5.57999
TRIP12	7.87981	8.13909	7.7427	7.97582	7.99021	7.80399	7.91825	7.91424	8.10489	7.5987	7.74946	7.76961	7.58087	7.87097	7.90689	8.04666	7.53417	6.92178	7.6781	7.76806	7.65279	7.84163	7.82532	7.78138	8.13782	7.76973	7.9315	8.04326	8.26777	8.11403	8.38198	8.12796	8.19142	7.47837	7.58136	7.80444	8.1898	8.34819	8.06779	8.11693	8.01258	7.58773	8.64675
RBM10	6.55257	6.41685	6.54618	6.58471	6.47547	6.65356	6.62908	6.67146	6.5654	6.65834	6.66006	6.76245	6.77095	6.68935	6.63699	6.58938	6.67561	6.88078	6.67501	6.57237	6.67377	6.6183	6.64138	6.70361	6.56082	6.78767	6.62699	6.53954	6.55192	6.62392	6.73187	6.77704	6.68078	6.64237	6.69699	6.56442	6.54656	6.50803	6.55931	6.48039	6.38819	6.5791	5.69284
ABHD13	6.86178	6.75461	6.75337	6.82733	7.05006	6.8418	7.14733	7.06314	7.12783	6.521	6.9255	6.89939	6.63639	6.63208	6.84909	6.75935	6.39598	6.5614	6.56968	6.68051	6.91993	7.01844	6.9021	6.56842	6.88682	6.75193	6.58058	6.68474	6.63326	6.57986	7.00199	6.84746	6.81536	6.62517	6.6299	6.8094	6.91185	6.8281	6.83041	6.84889	6.78411	6.90983	6.2973
CEBPG	5.89883	6.03468	6.27863	6.35328	6.50344	5.93932	6.71512	6.63103	6.74176	5.8365	6.25284	6.0017	6.30836	5.95614	5.90233	6.40414	6.21993	6.23573	6.0595	6.30075	6.02784	5.95184	6.08132	5.78045	6.4028	6.68774	6.35063	6.59038	6.42597	6.5878	6.59933	6.65925	6.53014	5.50494	5.87445	6.26269	6.69925	6.49824	6.91612	6.39952	6.57657	6.80344	6.74741
GNA11	7.06685	7.14451	7.00586	7.26452	7.4354	7.31215	7.48261	7.69761	7.55953	7.10695	7.40833	7.41699	7.25582	7.47855	7.44596	7.38884	7.30847	7.15502	7.31948	7.41671	7.22539	6.95772	6.96023	7.11692	7.56558	7.61324	7.46432	7.30316	7.24561	7.4475	7.00056	6.9925	7.04643	7.1377	7.218	7.29339	7.03933	7.10832	6.95436	6.95532	6.85963	7.13141	5.66532
PLEKHF2	5.92095	6.39849	5.94264	6.04875	6.35681	5.72482	5.99433	6.3193	6.4239	5.89808	5.90701	5.88444	5.84343	6.0419	6.02988	6.10251	5.74706	5.68387	6.21446	6.27373	6.10925	5.82776	5.81838	5.6612	6.31622	5.97332	6.22619	6.07753	6.15819	6.03675	6.37328	6.36409	6.07964	5.72271	5.46843	5.98255	6.80897	6.81129	6.63773	6.62564	6.08147	5.95713	7.85196
KLRG2	6.53392	5.86231	6.2756	6.21889	6.23972	6.48393	6.47037	6.4748	6.04651	6.63717	6.29787	6.4184	6.55916	6.4007	6.56364	6.22225	6.5708	7.29312	6.59487	6.46291	6.65698	6.56616	6.32249	6.7464	6.15334	6.39657	6.5711	6.14681	6.24247	6.1471	6.20966	6.32019	6.20094	6.49664	6.3029	6.08348	5.66206	5.64738	5.83064	6.41753	6.44708	6.79405	5.9056
DMC1	2.778	2.67458	2.97419	2.71477	2.62951	2.8448	2.71461	2.86234	2.69417	2.97511	2.60945	2.67393	2.8033	2.79087	2.72833	2.86568	2.98381	2.94558	3.08625	2.91915	2.75567	3.04876	2.75398	2.88601	2.69942	3.06618	2.69865	2.71257	2.74396	2.64908	2.71396	3.00239	2.78474	2.89273	2.83236	2.85997	2.82571	2.72382	2.82062	2.85956	2.82115	2.84436	2.67755
XG	4.442	4.40574	4.55036	4.28466	4.11813	4.76221	4.06964	4.09888	3.92291	4.95113	4.22025	4.4405	4.58026	4.28689	4.32668	4.0285	4.72948	4.88978	4.89954	4.39524	4.70678	4.85891	4.6856	4.70785	4.17975	4.68033	4.49174	4.32532	3.96047	4.04637	4.36989	4.83311	4.41456	4.38326	4.62452	4.41053	4.10847	4.22614	4.2814	5.1061	4.96811	5.17176	4.79037
PKN2	6.98303	7.2001	6.84322	6.86423	6.96829	6.65088	6.76433	6.7789	7.10145	6.2784	6.44296	6.32803	6.59606	6.97482	6.86145	6.82712	6.38197	5.70747	6.53643	6.56399	6.57028	6.46191	6.45827	6.34095	7.1759	6.69567	6.88107	6.89339	7.01901	6.9184	6.78601	6.59624	6.68014	6.44445	6.49538	6.71284	7.15243	7.24773	7.05	7.1353	7.08188	6.76905	7.953
OR51I2	3.13584	3.24509	3.29135	2.97675	2.8428	3.18966	2.71546	2.73642	2.69516	3.93318	3.56762	2.75758	2.91658	3.4277	2.97475	3.20675	3.06122	3.79618	3.44725	3.53379	2.79602	2.9587	3.03492	3.22052	3.09337	3.19547	3.54663	2.92751	3.34926	2.80817	2.66904	3.5981	3.1384	3.69701	3.03986	3.08936	2.90752	2.43246	2.70507	3.13577	2.99145	3.41358	4.01193
LILRB3	6.53504	6.38893	6.27267	6.63912	6.6648	6.71285	6.9336	6.97154	6.79453	6.37035	6.49428	6.35648	6.81728	6.85558	6.65679	7.35336	7.41697	7.28202	6.60951	6.59872	6.6863	7.22453	6.88278	6.89921	6.54339	6.7611	6.54037	7.3236	6.98234	7.24399	7.16844	7.06089	7.46154	5.95707	6.11459	5.90568	6.07726	6.19666	5.96459	5.94376	5.85212	5.91678	6.45464
COL1A1	8.48498	8.48779	8.64427	7.72772	7.53592	7.67357	8.16335	8.18484	8.07457	9.79008	9.92565	9.94863	8.31425	8.2201	8.29743	8.8039	8.64647	8.7067	8.26767	8.24595	8.19139	9.35953	9.38837	9.52104	8.88555	9.1744	9.04669	8.73909	8.65982	8.75077	7.78532	7.98788	7.77737	9.71671	9.85576	9.7951	10.1003	10.0332	10.1044	7.84085	7.84654	8.05906	6.60938
TSC22D3	9.37831	9.61715	9.53085	9.71148	9.68733	9.64644	9.87958	9.86751	9.87912	9.66942	10.2062	10.0234	9.84062	9.97419	10.0272	9.21311	8.93735	8.83965	9.16925	9.37629	9.4962	9.18932	9.1814	9.17577	9.75735	9.94634	9.69944	8.41413	8.37828	8.42659	9.65747	9.63613	9.54717	8.78577	8.93126	8.88962	9.84444	9.7885	9.72297	10.0751	10.092	10.1234	6.88565
APRT	6.47959	6.41859	6.65136	6.87845	6.60198	7.02611	6.49763	6.82945	6.44449	7.13618	6.75635	6.9441	6.90414	6.43699	6.66201	6.93807	7.01897	7.39734	6.88073	6.76715	6.9626	6.91242	7.01335	7.02391	6.36002	7.05596	6.7463	7.1917	6.724	7.01156	6.65108	6.94477	6.78089	6.93443	7.11895	7.02902	6.64052	6.75623	6.79015	6.90395	6.93797	6.96416	5.74213
LIPE	5.08117	4.67483	5.03875	5.13572	5.22866	5.31238	4.95856	5.05682	4.96697	5.16127	4.84567	5.21898	5.01281	4.90223	5.06179	5.18675	5.0775	5.67082	5.26263	5.17103	5.27441	5.24878	5.04804	5.29023	4.89238	5.16866	4.99836	4.72648	4.68665	4.90881	4.89112	5.12283	5.16315	5.23895	5.35287	4.99435	4.85471	4.79639	4.82261	5.16125	5.3056	5.32916	4.48755
EXO1	3.6921	3.74033	3.73715	3.30528	3.48844	3.75967	3.58047	3.74487	3.43957	3.90155	3.61007	3.90392	3.57527	3.37039	3.39467	3.9949	4.26826	4.17452	3.94264	3.81295	3.8037	3.82492	4.11588	4.40116	3.73252	3.56643	3.60578	4.39674	4.03496	4.15705	3.50449	3.68354	3.55056	3.89551	3.64109	3.67929	3.76704	3.68937	3.84899	3.53152	3.37674	3.90064	4.24491
F2RL3	6.03538	5.73617	6.2585	5.92381	6.05037	6.3696	7.54469	7.64859	7.56834	6.80972	6.53353	6.70241	6.69205	6.40221	6.38035	6.36562	6.38673	6.88795	6.23545	6.06168	6.3412	6.63347	6.2976	6.48809	6.74499	7.11488	6.87606	6.07292	6.07069	6.00867	6.80493	7.32489	7.09734	6.69638	6.33706	6.16154	6.29113	5.99558	6.13161	6.55108	6.87384	6.756	5.29872
HDAC2	5.50793	5.57426	5.34974	5.41432	5.37374	5.41561	5.40363	5.52757	5.53385	5.30556	5.26887	5.34427	5.26899	5.42176	5.39122	5.46057	5.24262	5.1336	5.49893	5.30239	5.22904	5.08949	5.56299	5.31624	5.57501	5.34964	5.48817	5.57851	5.47743	5.40289	5.49474	5.70376	5.39085	5.34932	5.18829	5.56682	5.96734	6.02394	5.97518	5.42368	5.57929	5.36444	6.89233
ELMOD1	3.16541	3.13944	3.0583	3.0562	3.02504	3.11328	2.91659	3.0245	3.00972	3.23142	2.83371	2.87437	2.98042	3.0223	3.08376	2.93753	3.51462	3.46408	3.10238	3.35501	2.87744	3.11593	3.06732	3.06671	2.88459	2.99771	3.12326	3.21091	2.87313	3.07776	3.17402	3.25463	3.21447	3.38696	3.05971	3.06558	2.8617	2.98437	3.1612	3.0669	3.06826	2.88848	3.01785
BMPR2	7.83539	8.12145	7.70442	8.13628	8.19103	8.00745	8.00422	8.14145	8.39846	7.94467	8.12161	8.02665	7.85027	8.14338	8.16283	8.1818	7.69718	7.02271	7.95734	8.026	7.94358	7.64173	7.62037	7.63538	8.66869	8.09265	8.39644	8.08738	8.39001	8.27881	8.3842	8.15435	8.29814	7.83244	7.92967	8.17833	8.04934	8.07788	7.83648	8.82163	8.72355	8.23216	9.5209
SLC6A6	8.1763	8.11052	8.16211	7.45826	7.48603	7.34423	7.77528	7.92325	7.8829	7.57558	7.45246	7.45	7.96841	8.07691	8.08801	8.1824	7.90875	7.5567	8.01468	8.0835	8.08485	7.70585	7.69488	7.69388	7.91244	7.78878	7.90319	8.55445	8.59929	8.56647	8.09886	8.13338	7.99907	7.704	7.63548	7.8229	8.33438	8.30296	8.45007	7.87031	7.87544	7.91997	7.22416
STOX1	3.47371	3.49301	3.14024	3.66865	3.29709	3.61142	3.2572	3.32886	3.21159	3.12065	2.98611	3.09192	3.20063	3.35685	3.26009	3.3554	3.37346	3.33348	3.23719	3.37326	3.15411	3.08831	3.07221	3.09261	3.05566	3.09447	2.81749	3.08079	2.92403	2.91901	3.05171	3.26678	3.15594	3.23491	2.89845	2.7602	3.76758	3.65371	3.52673	3.11371	3.09393	3.12445	3.74819
ZNF146	6.0598	6.28232	5.97893	6.61556	6.51606	6.29325	6.34622	6.11275	6.2468	5.83533	5.94996	5.86757	6.11692	6.27682	5.89568	6.19926	5.92535	5.38805	6.01456	6.04739	5.77553	5.78558	5.7682	5.60507	6.39793	6.12749	5.95617	5.79989	6.03671	5.96835	6.3167	6.04805	6.122	5.95115	5.98311	6.01379	6.64155	6.80421	6.49495	5.9965	6.12091	5.81087	7.30772
SLC35A5	6.30089	6.49119	6.09945	6.15606	6.09671	5.80203	6.31316	6.2505	6.58434	5.85591	6.17946	6.00349	6.14401	6.42944	6.38728	6.40834	6.02176	5.33429	5.91173	6.19994	6.12349	6.35277	6.25522	5.9267	6.52962	5.96382	6.15173	6.244	6.40012	6.35104	6.13839	6.21484	6.03474	5.82719	5.99156	6.17195	6.82852	6.82422	6.73849	6.37749	6.33391	5.82034	6.26635
KIF27	5.14085	5.13345	5.26653	5.41583	5.27459	4.9997	5.19759	5.35402	5.16915	4.67333	5.19117	5.27274	5.23301	5.47776	5.27434	4.76016	4.82324	4.60303	4.99478	5.00211	5.31355	4.63135	4.41346	4.52625	5.12805	4.978	5.15554	4.5917	4.71341	4.75754	4.96161	4.82776	4.81867	4.88943	4.83586	4.6961	5.41795	5.39854	5.32314	4.93662	5.04497	5.07753	7.20744
ILDR1	5.60046	5.45588	5.56456	5.68962	5.55308	5.86022	5.65942	5.7325	5.49949	5.99607	5.5747	5.5731	5.61415	5.69005	5.58399	5.92257	6.23893	6.366	6.00592	6.04039	5.74338	5.90385	5.95228	5.77877	5.864	5.68231	5.68082	5.79056	5.72132	5.94201	5.64247	5.65633	5.55397	5.84493	5.89076	5.40105	6.09343	5.7924	6.09273	5.62981	5.56824	5.66354	5.25797
SMNDC1	6.33911	6.472	6.34001	6.60679	6.72061	6.57576	6.68089	6.82614	6.75623	6.31088	6.35206	6.20547	6.32615	6.46397	6.58678	6.6455	6.17554	5.6541	6.21905	6.44518	6.02927	6.33753	6.53788	5.98788	6.8204	6.36592	6.53914	6.50961	6.66944	6.29043	6.82418	6.72735	6.54019	6.28607	6.22498	6.45721	6.7669	6.87408	6.80237	6.54018	6.42843	6.39621	6.96887
ZNF433	4.01062	4.07825	3.97532	4.27396	4.23918	4.26176	4.1452	3.95674	4.17451	4.27345	3.9916	3.98725	4.24436	4.15861	4.00504	4.02914	4.18908	4.58282	4.28343	4.27055	4.22649	4.22269	4.06762	4.10291	3.92709	4.15608	4.19708	4.04621	4.08089	3.97166	3.85014	4.13327	3.97927	4.30637	4.12728	4.17035	4.06627	4.04171	4.13449	4.05812	3.94326	4.2664	4.82014
VAT1	8.54947	8.50289	8.60292	8.46497	8.47031	8.47921	8.55495	8.65063	8.5812	8.08746	8.23674	8.27095	8.78935	8.61496	8.68941	8.57746	8.5815	8.55579	8.29504	8.26609	8.35313	8.59809	8.63174	8.59506	8.50952	8.67233	8.52921	9.02439	9.0515	8.97106	8.25645	8.28526	8.20829	8.35915	8.3575	8.41402	8.5827	8.51182	8.61432	8.49904	8.48372	8.49948	6.49396
VEGFB	7.77332	8.0071	7.8967	7.97268	8.01273	8.11845	7.99324	8.07707	7.88193	7.76871	7.95041	7.983	8.11651	8.07367	8.17397	8.32097	8.04968	8.1341	7.71941	7.72388	7.65911	8.14722	8.09808	8.11215	7.74386	8.01217	7.92198	8.39448	8.35406	8.40208	8.02095	8.14029	7.96252	7.93011	8.07298	7.93532	7.47848	7.5724	7.78392	7.2986	7.40303	7.19753	6.18268
MRPL24	7.17194	7.16304	6.97603	7.24573	7.25251	7.37126	7.28873	7.31517	7.26649	7.22937	7.17315	7.0551	7.24026	7.33299	7.18024	7.71693	7.57139	7.08461	7.34773	7.08067	7.11779	7.08334	7.39419	7.2851	7.49074	7.34193	7.47149	7.36243	7.37571	7.44124	7.47304	7.35147	7.3077	7.02407	7.09034	7.34939	7.50366	7.46071	7.53897	7.39859	7.28612	7.26614	6.02559
ING3	6.26314	6.22314	6.04636	6.15473	6.24238	6.05557	6.1092	6.20425	6.31075	6.03814	6.1607	6.19326	5.93584	6.274	6.23175	6.14245	5.97442	5.35538	6.08745	5.98817	5.90842	6.16714	5.94502	5.89402	6.48352	6.10549	6.03094	6.26045	6.27156	6.22242	6.11352	6.07729	6.02905	6.09656	5.80646	6.12826	6.59014	6.79438	6.62075	6.52571	6.39685	6.15105	8.07845
CMIP	7.1208	7.14914	7.12417	7.13127	7.06743	7.29152	6.92216	6.9705	6.87318	7.16704	7.3677	7.27482	7.14034	7.11697	7.1925	7.05508	7.04194	6.98637	6.96542	7.02325	6.96766	7.05246	7.11213	7.16807	7.03966	7.28861	7.05188	7.44962	7.48853	7.48506	7.30346	7.23951	7.21963	7.11333	7.1086	7.23158	7.30486	7.22164	7.23206	6.98905	6.87876	7.05527	6.11424
RPL24	8.85214	8.79941	8.73314	9.04033	9.04173	9.22132	8.85416	8.76612	8.62337	8.99852	8.76553	8.64825	8.99456	8.55153	8.97727	8.78125	8.74715	8.81694	8.73623	8.69913	8.63088	9.02557	8.82061	8.76745	8.80594	8.86055	8.52609	8.42233	8.58127	8.46413	8.93417	8.9035	8.47774	8.83488	9.0263	9.07831	9.00514	8.99547	9.16716	9.35127	9.31574	9.34903	11.684
HCLS1	7.51988	7.63421	7.57751	7.68934	7.5564	7.51109	7.59081	7.54216	7.61543	8.03273	7.85954	7.8335	7.63483	7.74571	7.74091	8.03394	7.68315	7.42983	7.81626	7.87076	7.63039	8.44401	8.43734	8.37925	7.95569	7.78048	7.89944	8.14363	8.37784	8.24077	8.22354	8.25244	8.22696	7.33615	7.40655	7.51209	7.70545	7.65758	7.65972	7.36574	7.4737	7.36383	7.97908
AZU1	5.68556	5.39496	5.86143	5.54038	5.61154	5.99281	5.67766	5.74386	5.34537	6.52504	5.84729	5.907	5.56293	5.60908	5.84102	5.87832	6.1041	6.6328	5.84336	5.72272	6.12567	6.06461	5.91571	6.13983	5.59428	5.7234	5.67411	5.56096	5.62323	5.66313	5.85812	5.85421	5.85523	6.0735	6.0571	5.71347	5.34001	5.69754	5.83819	6.52762	5.90069	6.44385	4.92582
PRKAA2	6.01336	6.18197	5.77486	5.6638	5.56557	5.40455	5.63539	5.89045	5.70277	5.36262	5.32324	5.06739	5.46603	5.5787	5.5242	5.71444	5.50683	5.29025	5.67528	5.57956	5.56287	5.27693	4.87523	5.07153	5.39159	5.16031	5.48725	5.28015	5.33099	4.9762	5.61391	5.45368	5.30803	5.70578	5.78896	6.01429	5.96242	5.90484	5.72875	5.88413	5.84047	5.89742	7.11883
USP46	5.77156	5.70257	5.56278	5.80831	5.81844	5.93002	5.59855	5.41133	5.54275	5.68674	5.53025	5.51726	5.48122	5.65385	5.27984	5.75343	5.51429	5.4571	5.70575	5.55385	5.55644	5.69712	5.46368	5.50959	5.64555	5.51232	5.62187	5.73958	5.48241	5.75638	5.49241	5.3145	5.21426	5.31811	5.453	5.67541	5.99216	6.14882	6.15334	5.6135	5.86812	5.82985	5.19178
OR52E6	2.92545	2.57724	2.98547	2.6454	2.45638	2.61104	2.57687	2.70512	2.70966	2.94001	2.55355	2.62858	3.14511	2.50325	2.85204	2.63612	2.96301	3.99246	3.00387	2.78305	2.58888	2.95964	2.81991	2.52742	2.7906	2.79709	3.12865	3.54975	2.76316	2.20946	3.11758	3.48273	3.1329	2.87569	2.8194	3.24747	2.47946	2.57277	2.34534	2.42088	3.21257	2.65552	3.14203
DCTN2	7.28683	7.38281	7.32827	7.62468	7.55587	7.54084	7.93606	7.72372	7.68703	7.06197	7.36739	7.22501	7.58469	7.60281	7.57607	7.59063	7.45843	7.1884	7.3537	7.40022	7.47108	7.37477	7.50551	7.46581	7.64336	7.80679	7.67386	7.52887	7.64522	7.68947	7.41639	7.43743	7.24447	7.40414	7.53862	7.57644	7.83187	7.81538	7.72569	7.34209	7.41325	7.40361	6.85039
RBX1	7.66945	7.85319	7.89055	7.84836	8.05188	7.9229	7.84644	7.75338	7.92643	6.72931	7.40999	7.20833	7.93093	7.84796	7.89273	7.89351	7.70064	7.61555	7.47074	7.99223	7.84522	7.68747	7.46102	7.23307	7.93226	7.91484	7.78941	8.01241	8.08784	7.87883	7.72906	7.64812	7.6009	7.75538	7.76099	7.69778	8.21963	8.18346	8.19307	8.15299	8.19182	8.26574	8.90733
PLK2	7.31158	7.61276	6.95777	6.67375	6.57466	6.4413	6.51956	6.53522	6.74742	6.09324	6.1122	6.14384	6.81917	7.14099	7.1638	7.0961	6.65435	6.00155	6.26175	6.28986	6.1152	6.41909	6.22958	6.18428	6.58539	6.13093	6.17099	6.64751	6.87278	6.73294	6.82904	6.49669	6.55377	6.11061	6.0362	6.55252	7.59341	7.72349	7.41076	7.18378	7.1128	6.70579	7.68644
TIMM10	4.6548	4.5993	4.59222	5.03813	4.81653	4.86062	4.94923	4.48337	4.94999	4.77876	5.07566	5.04555	4.83521	4.70271	4.69123	4.86102	5.27989	5.11687	5.00631	5.12064	5.04043	4.70297	4.94617	5.25701	4.72347	4.95859	4.70396	4.91259	4.6478	4.93934	4.69717	4.87025	4.75142	4.98533	4.88304	4.96671	4.56111	4.48938	4.32614	4.49745	4.82433	4.78296	4.42154
NAPSA	9.85574	9.84706	9.87211	9.92603	9.96565	10.0452	9.72501	9.70146	9.62796	9.65957	10.0103	9.94903	9.86647	9.86347	9.85194	10.4676	10.2368	10.2702	10.0441	10.0861	10.2132	10.0466	10.0675	10.1106	9.75368	10.0758	9.8703	9.7355	9.71607	9.79322	9.87948	9.97189	9.88797	9.92057	9.99942	10.0154	10.5346	10.4799	10.4448	9.1882	9.32826	9.49602	7.19192
TAF9B	6.58784	6.43309	6.48164	6.68071	6.6875	6.7046	6.8982	6.75408	6.74437	6.06996	6.46644	6.24593	6.53138	6.63278	6.33214	6.34999	6.1321	5.83318	6.3168	6.48773	6.31486	6.34173	6.36602	6.02296	6.27812	6.58034	6.44629	6.20079	6.23265	6.27701	6.06271	6.00366	5.9335	6.63822	6.58049	6.52835	7.09505	7.09118	6.99072	6.81662	6.65789	6.73519	9.1153
HIP1R	6.05886	6.00797	6.12855	6.20452	6.1355	6.31096	6.23274	6.10944	6.0381	6.40429	6.16578	6.26021	6.19659	6.06513	6.12568	6.11613	6.42154	6.41212	6.20144	6.33151	6.22581	6.08403	6.04168	6.10835	6.04435	6.23923	6.19686	6.18132	6.03366	6.15005	6.10802	6.29514	6.22685	6.27979	6.24507	6.23186	5.70601	5.6476	5.79818	5.91764	5.81727	6.03074	4.84339
MS4A6A	7.17473	7.53839	7.21411	7.12438	7.43572	7.12643	7.05181	6.95065	6.88153	6.64643	7.15125	6.92047	7.00619	7.14619	7.08596	6.61596	6.47885	6.11627	7.09486	7.28106	7.21016	7.66747	8.04349	7.65926	7.19969	7.3344	7.18682	6.83685	6.9186	6.67444	6.80781	6.72202	6.57455	6.79094	6.93781	6.80776	7.79002	7.64132	7.55811	6.81826	6.80114	6.91686	8.91938
ZNF365	3.72948	3.64484	4.02034	3.65313	3.66906	3.72205	3.86159	3.77857	3.61902	4.03695	3.67521	3.50642	3.69795	3.69035	3.83212	3.99959	4.34441	4.49239	3.68338	3.82242	3.9555	3.76018	3.78139	3.82467	3.60744	3.88342	3.76696	4.14764	4.02456	4.04171	3.85189	3.61635	3.73106	3.79888	3.9683	3.71385	3.6281	3.68885	3.4609	3.8502	4.13613	4.11184	4.16904
AKR1C4	2.78928	2.74092	2.68809	2.79295	2.65154	2.67464	2.81933	2.79473	2.71178	2.89586	2.67774	2.55954	3.02025	2.81881	2.73165	2.84971	2.85851	2.92113	2.44265	2.69017	2.5312	2.72495	2.58235	2.58077	2.60113	2.83239	3.00321	2.95896	3.01019	2.78187	2.77004	2.8835	2.68567	2.55745	2.76945	2.801	3.03968	2.50995	2.75795	2.67672	2.80893	2.94299	2.623
ASPHD2	4.27727	4.04315	4.61936	4.26558	4.30685	4.46334	4.34597	4.73777	4.42777	5.18439	4.9401	4.52922	4.78594	4.66746	4.43061	4.61203	4.79643	5.74867	4.66331	5.00598	4.88874	5.0211	5.29657	5.11303	4.21758	4.63674	4.37958	4.7609	4.31359	4.69714	4.6395	4.5274	4.35391	4.6357	4.43375	4.54065	4.6551	4.51006	4.76459	4.55473	4.54872	4.88504	4.05211
AADAT	4.40528	4.44867	4.05744	4.36475	4.25471	4.40902	4.20422	4.1636	4.36377	4.00365	4.1508	4.16468	4.09627	4.21103	4.15047	4.40053	4.644	4.16598	4.50433	4.34494	4.33832	4.27976	4.40204	4.37747	4.42942	4.24774	4.48948	4.51907	4.48987	4.47567	4.22624	4.18634	4.03916	4.38586	4.24607	4.24991	4.17276	4.25961	4.23851	4.1255	4.20342	3.93729	4.87694
TMEM45A	5.80231	6.2024	5.62443	6.44646	6.51972	6.1919	6.13117	5.90245	6.24837	5.33658	5.76566	5.27486	5.59358	5.73242	5.69137	5.93553	5.58301	5.30743	5.35674	5.65998	5.49363	5.37616	5.38566	5.21815	5.9301	5.4402	5.72969	5.37304	5.38663	5.16659	5.67052	5.92368	5.31434	5.63569	5.80308	5.84219	7.38678	7.40283	7.47832	5.24971	5.66253	5.32952	7.54276
TMEM63B	7.76146	7.67894	7.68132	7.83208	7.75547	7.92567	7.50971	7.67602	7.70099	7.93531	7.74812	7.74334	7.65872	7.78189	7.84645	8.20753	8.02824	7.70123	7.99959	7.96428	7.91297	7.86492	7.84125	7.82052	7.88516	7.75885	7.84818	8.10137	8.20829	8.07052	7.74552	7.77079	7.76471	7.56918	7.56095	7.76874	7.85699	7.96271	8.0283	7.46763	7.49306	7.41862	7.66631
TRIM38	7.30709	7.29517	7.00468	7.04074	6.93128	7.04979	6.71228	6.83984	7.01855	7.04952	6.86145	6.62523	6.68921	6.96055	6.8808	6.98538	6.49092	6.03453	7.00431	6.9977	6.96996	7.43265	7.30294	7.21789	7.23394	6.91902	7.06867	7.4898	7.60357	7.4828	7.27072	6.97108	6.97541	6.80265	6.81567	6.94176	7.2726	7.38216	7.22908	7.04408	7.10824	6.75997	7.54196
EPHB6	5.6476	5.22855	5.45431	5.28852	5.29368	5.53614	5.41095	5.53053	5.53487	5.70738	5.24347	5.55357	5.64808	5.42915	5.50283	5.47391	5.71685	6.06096	5.56446	5.44	5.55642	5.53529	5.62529	5.60993	5.35294	5.40977	5.40629	5.64688	5.52846	5.58527	5.5023	5.47493	5.37194	5.62729	5.54127	5.42355	5.17472	5.08754	5.33741	5.26244	5.3058	5.66155	4.61408
SULT1A1	6.93242	7.09934	7.46816	6.75584	6.93573	6.94189	6.59044	6.66429	7.04216	6.51014	6.80589	6.87411	6.94404	7.04028	6.95868	6.88937	7.16649	7.39953	7.07365	6.93619	7.06828	6.30781	6.45233	6.57012	6.96425	7.31387	6.9699	7.61296	7.51041	7.72938	6.23876	6.33889	6.58148	7.11125	6.67907	6.84441	6.55557	6.2927	6.73764	6.82696	7.10395	7.05441	6.18088
MAT2B	6.93809	7.31599	6.91655	6.85681	7.16422	6.77664	7.02354	6.87243	7.19122	6.45393	6.63085	6.40415	6.88828	7.19987	7.15632	7.20356	6.54308	6.44394	6.66138	6.67903	6.67264	6.72043	6.89358	6.88057	7.1829	6.88368	7.07336	6.85803	7.14802	6.95502	6.8504	6.62709	6.73866	6.44565	6.60124	6.78759	7.7789	7.79308	7.70753	7.12874	7.11611	6.82779	7.52396
HSPB7	5.04898	4.92835	4.96805	4.6437	5.21389	5.28006	4.81339	4.92168	5.1834	4.3917	5.27143	5.12943	5.20193	5.15365	4.67856	5.56006	5.27368	4.93825	4.97132	5.11708	4.98667	4.5803	4.76742	4.96822	5.04068	5.43351	5.28644	4.74276	4.85613	4.9464	5.09048	5.54235	4.74263	4.771	5.02775	5.47531	4.96518	4.72921	4.67772	4.96926	5.28086	4.71892	4.03543
UMOD	4.67	4.24892	4.76435	4.41071	4.26755	4.64786	4.51649	4.61461	4.25675	4.92696	4.43412	4.62324	4.54439	4.38664	4.70314	4.4544	4.92913	5.23596	4.67047	4.90706	4.74979	4.86934	4.4655	4.86702	4.33322	4.62755	4.61369	4.35868	4.41784	4.32023	4.63611	4.75693	4.76745	4.77729	4.67213	4.48144	4.17594	4.19228	4.3529	4.65787	4.76126	4.79475	4.4446
CASC2	3.43535	3.30221	3.49771	3.46608	3.46696	3.70415	3.73731	3.4382	3.43213	3.41701	3.29962	3.26897	3.61736	3.82073	3.55379	3.28128	3.42029	3.63489	3.51632	3.75456	3.60768	3.44033	3.2754	3.39913	3.1265	3.268	3.39615	3.77228	3.42242	3.09915	3.29462	3.33887	3.16806	3.25019	3.2929	3.4036	3.00247	3.29444	3.41699	3.22979	3.01277	3.25993	4.35227
DMD	5.06819	5.19655	5.14659	5.35143	5.25385	5.08801	5.0203	5.09292	5.14822	4.61904	4.93917	4.88572	4.87023	4.7903	4.65533	4.96898	4.89195	4.72094	4.92536	4.90812	4.80782	4.63038	4.58154	4.61374	4.87018	4.87014	4.79225	4.72833	4.62333	4.76909	4.47319	4.53078	4.62594	5.08063	5.05903	5.2899	5.20132	5.16456	5.10403	5.12126	5.03094	5.11122	6.69661
ZNF473	4.36505	4.42423	4.292	4.75616	4.5049	4.52938	4.35819	4.61075	4.39975	4.5596	4.37647	4.49744	4.3641	4.23311	4.27128	4.39345	4.34477	4.39507	4.39638	4.13449	4.37208	4.448	4.10245	4.31828	4.31267	4.2609	4.31455	4.26645	4.20674	4.24919	4.42845	4.61218	4.46495	4.43538	4.34874	4.42685	4.28299	4.3899	4.25803	4.43377	4.39726	4.63543	5.35262
RPS19BP1	7.25319	7.23863	7.11057	7.15028	7.0972	7.21649	7.17591	7.25928	7.09786	7.09134	7.04884	7.13958	7.18859	6.97498	6.98638	7.36741	7.59327	7.43707	7.12867	7.19434	7.09527	7.19828	7.08483	7.19958	6.94172	7.25598	7.19743	7.11116	7.26416	7.1533	7.04447	6.89098	7.03568	7.43496	7.17894	7.26976	7.2149	7.12476	7.05155	7.12573	6.98006	6.97112	5.70941
PTPRH	4.79128	4.73562	5.29566	4.88101	4.79501	4.79363	4.89814	4.73694	4.70894	5.44645	4.96848	5.06298	4.85227	4.7539	4.67473	4.71917	4.97627	5.5701	4.92689	4.75711	5.14104	4.94696	4.70864	5.20495	4.55906	4.77119	4.60009	4.78523	4.67229	4.66246	4.793	4.98991	4.97747	5.13812	4.9835	4.9286	4.61054	4.38934	4.49762	4.83797	4.83478	5.10186	4.48807
SLC29A2	6.07054	5.95923	6.30848	5.96754	5.90901	6.08726	5.77845	5.94973	5.89211	6.359	6.02983	6.18162	6.33055	6.13433	6.13811	6.25324	6.58244	6.91041	6.2754	6.15582	6.18458	5.94109	6.03908	6.22399	5.82712	6.26781	6.13796	6.20125	6.27338	6.32769	6.18643	6.15463	6.13024	6.24521	6.24003	6.20376	5.87752	5.70334	5.98419	5.69566	5.76772	6.11041	5.3471
YEATS4	5.56175	5.96103	5.68844	6.12636	6.04989	5.67938	6.01996	5.97101	5.96276	4.97032	5.58986	5.00964	5.36138	5.40538	5.55285	5.72256	5.6336	5.31915	5.66203	5.62941	5.87495	5.04203	5.54499	5.25482	5.72839	5.77545	5.7256	6.1758	5.91106	6.21322	5.55467	5.69483	5.74259	5.86631	5.65671	5.81381	6.50852	6.31907	6.11379	5.42754	5.38969	5.61807	6.51494
VGLL4	7.09797	7.109	7.01628	7.09198	6.91315	7.20759	6.76403	7.09927	6.85256	7.45381	7.17769	7.00192	6.91058	7.12949	7.04516	7.02089	6.93942	6.61523	7.12592	6.97384	6.94783	6.86134	7.02058	6.88215	7.24491	6.93949	7.11387	6.80665	7.0598	7.07034	6.98083	7.10882	6.80112	7.09946	7.08685	7.20101	6.89543	6.84867	7.09711	6.7759	7.11377	6.87155	6.57252
ATP1B4	3.05118	2.8795	3.33979	3.02163	3.06404	3.09677	3.05661	3.18304	3.02031	3.41834	3.30633	3.09122	3.25481	3.1714	2.95828	3.0426	3.32669	3.80977	3.46589	3.26689	3.25578	3.19673	3.16992	3.38707	2.81745	3.26495	3.15432	3.14378	2.99128	2.99655	2.89729	3.17101	3.25891	3.58473	3.14704	3.03914	2.92739	2.84426	2.98034	3.07801	3.11104	3.31266	3.07269
HTR3C	4.56992	4.26851	4.58899	4.12365	4.17475	4.3189	4.73078	4.82354	4.76904	4.74109	4.331	4.2212	4.56437	4.37681	4.38087	4.20718	4.61895	4.88439	4.69285	4.77332	4.61478	4.43612	4.08796	4.15117	4.3296	4.83108	4.6065	4.87732	4.65324	4.52777	4.51058	4.65815	4.49847	4.71237	4.66736	4.50762	3.91114	3.90886	4.02218	4.5419	4.74576	4.78795	4.12293
STK33	4.83554	4.93942	4.80792	5.26194	5.19548	4.68799	4.71013	4.90676	5.10164	4.02873	4.1248	4.13605	4.96938	4.97763	4.95724	4.52415	4.46754	4.07164	4.43083	4.55979	4.71127	4.14097	3.73869	3.87316	4.47549	4.45849	4.29719	4.54541	4.49416	4.55735	4.37187	4.34262	4.45688	4.04375	4.16847	4.14888	5.61913	5.63506	5.20545	4.29493	4.37159	4.35634	6.29291
ITPR1	7.02209	7.21031	6.89327	6.98416	6.95839	6.85209	6.84837	6.83171	6.91529	6.97142	7.03276	6.94615	6.7683	6.85522	6.90366	6.72662	6.46227	6.17916	6.84799	6.89527	6.7456	6.87664	6.90673	6.77434	7.06631	6.72676	6.91315	6.61645	6.73849	6.69225	7.25528	7.07915	7.06569	6.70201	6.78391	6.94656	7.15425	7.25214	7.12156	7.10104	7.08684	6.79842	7.65982
TSC2	7.26407	7.26211	7.37475	7.18555	7.13591	7.27449	7.11326	7.13587	7.09434	7.29565	7.34966	7.25819	7.54031	7.41976	7.49914	7.18336	7.22696	7.21864	7.31809	7.38459	7.27996	7.16508	7.22957	7.24981	7.24611	7.49867	7.42372	7.36077	7.28305	7.39041	7.0523	7.21026	7.07146	7.37031	7.43799	7.41865	6.99254	6.95869	7.0368	7.1176	7.24821	7.33226	5.83236
OC90	3.80372	3.65068	3.91584	4.00434	3.68989	3.86158	3.86137	3.73044	3.76627	4.53525	4.07818	4.13087	3.85424	3.73188	3.96095	3.88412	3.9599	4.62345	4.01411	3.79946	4.02603	4.08607	3.84475	4.15294	3.57003	3.92958	3.89255	3.83876	3.56554	3.72701	3.82361	3.96206	4.06822	4.14324	4.31084	4.16403	3.69875	3.51084	3.61542	3.9917	4.20869	4.30067	4.05565
MUTYH	6.28361	6.08281	6.02292	6.02526	6.08042	6.29384	6.21423	6.15379	6.11991	6.57578	6.26338	6.34782	6.17057	6.18575	6.16295	6.12743	6.13044	6.28744	6.5039	6.25873	6.27546	6.34777	6.17487	6.37944	6.176	6.16313	6.30724	6.1689	6.12657	6.13965	6.07997	6.12962	6.02989	6.32398	6.3669	6.17004	5.66523	5.67747	5.80654	6.10611	6.08539	6.10584	5.19509
KRT1	3.60941	3.63382	3.84332	3.87555	3.77533	3.85642	3.86218	3.78927	3.48487	4.5474	3.93537	3.94243	3.67991	3.36801	3.54363	3.51756	4.0588	4.32599	3.82414	3.7788	3.71776	3.40762	3.74087	3.81087	3.58171	3.75671	3.66155	3.85681	3.4762	3.54558	3.81381	3.86918	3.76224	4.29065	4.16881	3.85553	3.5362	3.45935	3.45211	4.00952	3.89199	4.08912	3.94668
CDC23	5.89181	6.37229	5.86511	6.06873	6.04437	5.78707	6.09797	5.9118	6.15282	5.64878	5.71316	5.642	6.13154	6.08892	6.06869	6.32435	6.00046	5.25274	6.04415	5.95475	5.8966	5.78579	5.91562	5.76448	6.14358	5.85014	5.98711	6.12815	6.38413	6.27084	5.84861	5.80261	5.84344	5.64413	5.67432	5.85387	6.69046	6.65812	6.52214	6.25934	6.14074	5.92833	6.79826
TMEM173	8.48348	8.55629	8.37259	8.51511	8.48125	8.56758	8.32455	8.39507	8.30172	8.60769	8.35167	8.43606	8.23383	8.31957	8.44151	8.75655	8.44544	8.1982	8.66082	8.58703	8.41398	8.47007	8.47577	8.49403	8.45831	8.40865	8.48071	8.68906	8.53809	8.6948	8.61115	8.47892	8.48305	8.13956	8.1721	8.30911	8.59516	8.60927	8.62701	8.40027	8.39776	8.36421	6.8457
SH3KBP1	7.33445	7.41326	7.45018	7.47124	7.52274	7.16702	7.53818	7.64686	7.59028	7.06834	7.60072	7.48425	7.66172	7.53914	7.61581	7.55014	7.47463	7.34203	7.25534	7.57874	7.41985	7.77725	7.75026	7.71525	7.54196	7.65494	7.43493	7.41547	7.46821	7.45309	7.27612	7.20558	7.3298	7.52184	7.58719	7.51581	7.76892	7.83548	7.7034	7.53857	7.50198	7.73629	8.75131
ACAD8	6.08158	5.98113	6.33649	6.52424	6.46886	6.27217	6.34584	6.27703	6.28785	5.97004	6.23201	6.278	6.2738	6.29495	6.45319	6.61513	6.31674	6.14903	6.14223	6.29146	6.29473	6.13767	5.97776	6.19268	6.06139	6.26152	6.18625	6.65823	6.5462	6.46407	5.94152	6.19479	5.98756	6.44041	6.46537	6.31459	6.46641	6.49699	6.39071	5.99448	6.16015	6.23075	6.15574
MATK	5.73748	5.53467	5.86507	5.53567	5.57665	5.68642	5.72008	5.76281	5.66249	6.00136	5.67708	5.70628	5.70643	5.63246	5.58263	5.64463	6.13886	6.28132	5.7741	5.68474	5.90901	6.03803	5.98956	5.95855	5.58642	5.79265	5.74424	6.00164	5.65858	5.84144	5.50494	5.73085	5.80438	5.91332	5.78709	5.73592	5.12714	5.27859	5.35974	5.52741	5.78363	5.79453	4.69901
AKAP6	4.61608	4.55673	4.68343	4.62883	4.62667	4.42144	5.24175	5.19595	5.219	4.16675	4.31539	4.30455	4.74171	4.83504	4.75015	4.42715	4.31498	4.02376	4.6219	4.84324	4.71232	4.03379	4.13094	3.98877	4.21014	4.11831	4.13445	4.19121	3.99163	4.16725	4.1602	3.90188	4.08978	4.14581	4.16663	4.24982	4.46818	4.57824	4.25249	4.79445	4.81204	4.83301	5.24602
PLA2G4E	4.18633	4.14391	4.40376	4.48815	4.55029	4.66646	3.85775	4.12414	3.98496	4.75163	4.62979	4.68078	4.10893	4.07555	3.97233	5.08592	5.21247	5.21912	4.26312	3.947	4.22941	4.1625	3.98409	4.30474	3.6666	4.02882	4.05314	5.25387	4.9385	5.01418	4.12434	4.04106	4.33044	4.24374	4.49888	3.97181	3.68143	3.67829	3.95823	4.17882	4.16592	4.25623	3.92135
CNN3	7.96586	8.08318	7.67317	8.14287	8.20974	8.27715	8.16883	8.32455	8.43177	8.08071	8.09513	8.00779	7.71432	7.83917	7.78213	8.00102	7.91117	7.32684	7.73289	7.77053	7.76496	7.78091	7.99679	7.81882	8.38702	8.03482	8.22584	7.71015	7.84017	7.92169	8.61831	8.34235	8.49822	8.19601	8.24368	8.34574	8.36855	8.55654	8.34786	8.62462	8.51653	8.15563	9.03265
SULT4A1	4.25709	4.13594	4.30365	3.97644	4.0287	4.13817	4.12934	4.10888	3.9916	4.77618	4.11204	4.62201	4.42909	3.88957	4.28381	4.2406	4.32771	5.15285	4.34011	4.3895	4.40154	4.3114	4.21648	4.20278	3.88339	4.14996	4.38598	4.07741	4.00887	3.97693	4.03379	4.2711	4.22037	4.28584	4.34641	4.0199	3.88074	3.73358	4.14126	4.4919	4.55724	4.5993	4.05451
TACC1	9.03315	9.17042	8.95048	8.91741	8.9833	8.91654	9.2787	9.37195	9.40108	9.31231	9.25642	9.28546	9.00212	9.2028	9.24787	8.87034	8.56371	8.15311	9.09765	9.1767	9.10981	8.91136	8.92942	8.81427	9.34749	8.96663	9.21971	8.66881	8.81111	8.80959	9.35211	9.1559	9.23725	8.75761	8.8938	8.99894	9.26573	9.29405	9.17192	9.49982	9.48963	9.12426	9.69111
TLN2	4.89168	4.73873	4.977	4.88016	4.67694	4.88098	4.69403	4.83655	4.61367	4.85754	4.92769	4.93454	4.88685	4.7479	4.69408	4.74736	4.83335	5.19915	4.88541	4.87877	4.91784	4.96364	4.94012	4.8763	4.8098	5.01143	4.82282	4.73837	4.56956	4.65141	4.72399	4.76814	4.70872	5.06633	5.01417	5.09344	4.83621	4.77826	4.72973	4.96078	5.02089	5.085	4.69846
OTUB1	7.38925	7.35355	7.46499	7.50787	7.59188	7.55549	7.57264	7.62855	7.51879	7.25153	7.40314	7.48334	7.48178	7.49973	7.49074	7.53897	7.49274	7.62523	7.36005	7.45139	7.46604	7.598	7.57975	7.61669	7.3844	7.56614	7.36404	7.62385	7.5225	7.64658	7.37264	7.27979	7.39303	7.43628	7.51028	7.45626	7.26252	7.21913	7.24435	7.18833	7.03607	7.3221	5.83933
ATF3	6.64946	6.32235	6.29027	7.8346	7.83163	7.99779	7.49311	7.55292	7.58892	7.87471	7.84079	7.89535	5.93761	5.75959	5.89625	8.83405	8.40713	8.23618	7.25687	7.10391	7.13096	8.30715	8.30038	8.44224	7.50766	7.27716	7.26521	6.94132	7.07475	7.10522	7.95802	7.80042	7.87546	7.46345	7.45677	7.70832	7.94434	8.18205	7.82514	9.63991	9.52688	9.15301	7.15418
GCC1	5.98452	6.04684	6.15195	6.09893	6.07851	6.18938	6.24608	6.51053	6.11752	6.54349	6.27869	6.19082	6.15918	6.23894	6.06851	6.25442	6.09673	6.58345	6.43682	6.39223	6.42569	6.2547	6.41899	6.43005	6.54462	6.31919	6.3907	6.3073	6.38325	6.35476	6.57633	6.52035	6.56374	6.00945	5.99251	6.24964	6.35968	6.56839	6.58652	6.59634	6.58018	6.5036	5.46442
KLF5	7.43093	7.49168	7.55022	8.11815	8.1236	8.33125	7.97687	8.06917	7.96462	7.50174	7.57118	7.51771	7.71041	7.68447	7.80744	7.87213	7.68754	8.01115	7.78401	7.79833	7.96567	7.33	7.23831	7.3912	7.59318	7.75657	7.7093	7.59609	7.51703	7.59975	7.91179	7.81299	7.93391	7.28628	7.48282	7.40599	8.41004	8.20283	8.2855	7.9619	7.94592	8.12549	7.41896
FIBP	7.31636	7.22905	7.29481	7.24023	7.28607	7.21688	7.38838	7.50057	7.35654	7.22478	7.30846	7.15154	7.30344	7.15615	7.35288	7.4701	7.41537	7.27697	7.28687	7.21781	7.13314	7.44881	7.54873	7.55204	7.2216	7.54503	7.24901	7.48897	7.49223	7.62563	7.22027	7.16558	7.25472	7.25759	7.27819	7.3446	7.31825	7.32538	7.37709	6.80773	6.99389	7.18498	7.1358
KCNQ4	5.88142	5.54064	5.73226	5.60796	5.52151	5.88575	5.61925	5.62207	5.27806	6.2206	5.76996	5.98943	5.54864	5.43672	5.75718	5.64502	6.00081	6.55652	6.0144	5.64297	5.97709	5.89253	5.77653	5.97769	5.45223	5.7002	5.74556	5.71841	5.62914	5.63618	5.70128	5.72367	5.58383	5.96056	5.53448	5.74032	5.28139	5.06706	5.66328	5.75572	5.841	6.10169	5.02002
RIOK1	5.22163	5.47042	4.91579	5.62578	5.74269	5.43425	5.32853	5.42738	5.54171	5.29339	5.45744	5.30143	5.05301	5.20564	5.25416	5.53913	5.14559	4.9935	5.20477	5.21791	5.14446	5.32226	5.24648	5.3178	5.54738	5.22635	5.3418	5.26085	5.3327	5.40725	5.88127	5.7315	5.71339	5.07408	5.07131	5.155	5.48871	5.66593	5.45137	5.50876	5.70028	5.36405	7.59877
BIRC5	4.91022	4.92024	5.11457	4.85972	4.95649	5.19244	4.7736	5.0509	4.44987	5.64217	4.99585	5.15124	4.99611	4.76996	4.96596	5.12244	5.23144	5.66299	5.16453	4.97861	5.08492	5.58802	5.53062	5.24456	4.76295	5.07953	5.02419	5.36171	5.08724	5.11083	5.03152	5.09297	5.12153	5.33199	5.34746	4.72903	4.65883	4.81477	5.01239	4.92459	5.08021	5.53858	5.19476
PDZD7	4.37969	3.9948	4.29883	3.91914	4.1596	4.12163	4.01971	4.10312	3.86912	4.59506	4.16498	4.13865	4.29822	3.9391	4.10561	4.10169	4.44477	4.78329	4.39183	4.21309	4.24314	4.33052	4.28022	4.41376	3.81653	4.11455	4.24119	4.26783	4.1336	4.0126	4.1939	3.95195	4.13199	4.50493	4.43599	4.19006	3.82222	3.68362	3.80315	4.23703	4.11784	4.34835	3.98294
CACHD1	6.72323	6.7731	6.55951	7.57759	7.57331	7.41562	6.12511	6.17438	6.1174	6.40943	6.38967	6.45537	6.30567	6.53321	6.39245	7.4123	7.15367	6.70833	6.67889	6.59812	6.55905	6.45132	6.47743	6.58276	6.83347	6.52792	6.58533	6.71096	6.82426	6.86948	7.25768	7.17218	7.13945	6.3128	6.39779	6.49784	7.28804	7.35293	7.19251	6.50249	6.52678	6.22114	7.57255
CACNG5	4.4852	4.21235	4.39972	4.0615	4.241	4.70504	4.14739	4.28362	4.25052	4.60907	4.17269	4.50293	4.20646	4.02178	4.05976	3.99664	4.88249	4.86019	4.72721	3.8852	4.47178	4.53886	4.36992	4.48078	3.7959	4.49715	4.15869	4.45051	4.23856	4.46525	4.07205	4.10604	4.49418	4.75543	4.4938	4.22587	3.82101	4.05772	4.22298	4.51803	4.37683	4.66588	4.21672
SPINT1	7.0383	7.08581	7.07236	7.20251	7.12005	7.30111	7.30641	7.22261	7.17821	7.35346	7.37507	7.33947	7.45054	7.18081	7.37505	7.22104	7.55935	7.30727	7.36473	7.21335	7.19177	7.26126	7.17035	7.26322	7.22793	7.54313	7.37771	7.43726	7.33247	7.46219	7.1623	7.18756	7.16099	7.13484	7.26148	7.08712	7.47935	7.33618	7.44688	6.97375	6.87055	7.00881	5.98593
PIP	4.5911	4.3118	4.16857	4.09973	3.70287	4.16487	3.68558	3.61717	3.53543	4.38537	3.56833	3.52327	3.95421	3.85127	4.05835	4.25906	4.53273	4.37038	3.51232	3.62589	3.29141	3.48758	3.07463	3.41782	4.02852	4.24821	4.26846	3.50185	3.32714	3.4145	4.05359	3.63814	3.56605	3.59256	3.4663	3.28382	3.84551	3.25247	3.71659	3.3661	3.59807	3.65914	5.06925
HCG27	5.80946	5.2996	5.78694	5.66381	5.85011	6.26323	5.71371	5.44064	5.52159	5.69932	5.55395	4.97886	6.05311	5.44041	5.76005	5.48274	5.75448	6.57364	5.77099	5.67971	5.84493	5.68877	5.68408	5.89096	5.44334	5.87204	5.84698	4.99718	5.44272	5.43985	5.91635	5.95377	5.70141	5.9461	5.82936	5.21347	5.03188	5.06066	5.33394	5.57628	5.79026	5.38157	5.93717
ADAM12	4.22512	4.06203	4.33659	4.11616	4.0266	4.06193	3.94994	3.95773	3.8715	4.60816	4.55092	4.5821	4.20812	4.08036	4.00795	3.98295	4.18721	4.35258	4.04434	4.06015	4.17714	4.35152	4.27525	4.46332	3.97369	4.29404	4.1631	4.04803	3.71973	3.88892	4.02656	4.06879	4.12848	4.69898	4.58842	4.46034	4.57236	4.63305	4.46568	4.25591	4.40609	4.32954	4.84014
ZNF496	6.46985	6.26199	6.28715	6.49137	6.39205	6.61493	6.27484	6.40339	6.30817	6.78486	6.51985	6.30104	6.29885	6.09167	6.2695	6.19993	6.50869	6.74417	6.52956	6.4281	6.33518	6.52256	6.40513	6.71934	6.36008	6.4184	6.51506	6.35713	6.24564	6.43336	6.53457	6.25494	6.06059	6.61966	6.54246	6.55613	5.94512	5.90599	6.16599	6.19372	6.28705	6.294	5.4763
DFFA	6.15349	6.4027	6.08107	6.07184	6.10341	6.13272	6.18036	6.18832	5.76395	6.26208	6.17584	5.97356	5.95644	5.98749	6.07685	6.39885	5.85619	6.03195	6.23539	6.02062	6.1344	6.28814	6.36452	6.31897	6.21979	5.97243	6.28291	6.25426	6.13282	6.32865	6.09092	6.21016	6.04121	6.04133	6.2175	6.0905	6.34071	6.30391	6.331	6.06945	6.21031	5.99597	5.00823
OR5K3	3.57951	3.4947	3.7942	3.55383	3.46966	4.01643	3.77621	3.65567	3.09254	3.4665	3.69262	4.62984	4.01399	3.15281	3.43746	3.30184	4.39567	4.65507	3.97189	3.69724	3.74876	4.49405	4.73212	4.09305	3.38415	3.62513	3.58644	3.85971	4.03778	3.65584	3.42189	4.39487	3.29459	3.11031	3.3638	3.96809	2.38808	3.19472	3.46457	4.16286	4.10242	4.01628	4.25828
NUDT9	5.67517	5.69359	5.59881	5.73716	5.6999	5.69508	5.3288	5.37665	5.58758	5.45158	5.45995	5.25775	5.56231	5.73508	5.65501	5.98662	5.67815	5.24097	5.53377	5.5321	5.36705	5.37554	5.30092	5.25705	5.79285	5.42389	5.70418	5.54158	5.72294	5.6279	5.99196	5.93391	5.7675	5.56232	5.51448	5.38895	5.94083	6.29383	5.99392	5.67794	5.84835	5.48126	6.74583
HLA-DRA	11.3818	11.631	11.3767	11.3909	11.4233	11.5675	11.2632	11.3636	11.2753	11.1219	11.1015	11.0602	11.1468	11.1339	11.3669	11.5198	11.1075	10.9338	11.3082	11.4327	11.4136	11.7769	11.7566	11.7063	11.6275	11.4805	11.4516	11.6973	12.0365	11.7751	11.6058	11.2796	11.249	10.9373	11.0572	11.125	11.6092	11.6753	11.5832	11.7252	11.6607	11.4847	12.0417
RCCD1	6.38652	6.04348	6.56541	6.13117	6.16616	5.98937	5.93525	6.18196	5.83429	6.47431	6.46536	6.08179	6.29431	6.0064	5.98209	6.1084	6.13991	6.27767	6.15495	6.10448	6.17499	6.10516	6.26436	6.31188	5.95513	6.17749	5.9976	6.42677	6.20916	6.22603	6.08165	6.34277	5.97102	6.47681	5.95938	6.08502	5.86747	5.68592	5.94293	5.39915	5.75152	5.87519	5.26328
RPL8	10.5237	10.5713	10.5997	11.2101	11.1708	11.1983	10.8828	10.9367	10.696	10.7379	10.8106	10.8041	10.9662	10.8521	11.0115	11.116	10.7594	10.9148	10.7262	10.7736	10.8291	10.8296	10.7437	10.7827	10.7943	11.0279	10.7502	10.769	10.7551	10.7398	10.806	10.8141	10.6025	10.8245	10.9146	10.8042	11.2954	11.2616	11.2244	10.9587	11.0905	11.1629	9.18146
CYFIP2	6.63113	6.6412	6.46776	6.60136	6.59383	6.65427	6.7657	6.8328	6.788	7.19124	7.06537	7.04956	6.865	6.92263	6.98057	6.93627	6.93858	6.47442	7.04956	7.10603	6.87138	7.47185	7.40432	7.38583	6.93102	6.81055	6.91401	6.78485	6.77975	6.7636	6.88002	6.8323	6.68456	6.92876	7.01845	7.12627	7.02298	7.15795	7.12652	6.69132	6.5938	6.48929	7.2816
SLC25A35	4.83431	4.80037	5.17535	4.7951	4.62099	4.7069	4.5649	4.87602	5.06436	5.14612	4.77663	4.8724	5.05674	4.69882	4.68261	4.95123	4.92467	5.50104	5.04475	4.8408	5.18309	5.11218	5.08851	5.16863	4.59872	4.82612	4.91962	5.21353	5.02363	5.24415	4.71542	4.60231	4.78979	4.94338	4.7241	4.80442	4.83708	4.42131	4.73339	4.35754	4.53757	4.57883	4.6064
PTGFR	4.04411	4.14762	3.69432	3.81603	3.82573	3.96814	4.20832	4.22165	3.9955	4.8701	4.38481	4.13405	4.27947	4.24898	4.14324	4.10232	4.47824	4.45581	4.21133	4.01207	4.00911	4.14172	3.85344	3.90304	4.21369	3.82252	4.11342	3.93636	4.21924	3.96465	4.0893	4.01362	3.904	4.2561	4.4846	4.22111	4.39088	4.45499	4.44297	4.16049	4.0401	4.17446	4.89681
ALG3	7.24598	7.09111	7.12057	7.24454	7.20382	7.16077	6.98681	7.29933	7.02572	7.56036	7.272	7.23294	7.22805	7.21635	7.24166	7.68511	7.74158	7.63493	7.46131	7.16711	7.1812	7.55237	7.47214	7.72584	7.19711	7.24295	7.33543	7.60129	7.65579	7.65815	7.31184	7.32468	7.44236	7.38305	7.46265	7.36856	7.24136	7.0922	7.37122	6.82247	6.79414	6.9647	6.52706
KCNMB3	5.51184	5.50111	5.285	5.21421	5.28967	5.17515	5.22383	5.2428	4.97234	5.62428	5.47522	5.23494	5.12942	5.15837	4.98826	5.26398	5.56109	5.34409	5.41097	5.41721	5.50778	5.55083	5.19294	5.39505	5.36206	5.33686	5.48625	5.48936	5.42496	5.44302	5.65669	5.53605	5.47518	5.51733	5.25241	5.16598	4.81149	4.57646	4.88516	4.88641	5.23413	5.05525	5.74197
RNF32	4.80864	4.61435	4.57107	4.68813	4.79344	4.62816	4.79122	4.6193	4.70729	4.8629	4.70904	4.9498	4.64597	4.6208	4.63977	4.74458	4.80564	4.91988	4.69485	4.88933	4.54627	4.76444	4.69433	4.71735	4.54516	4.60146	4.68203	4.39419	4.40933	4.2627	4.64629	4.76223	4.84636	4.96289	4.56765	4.61623	4.47518	4.46367	4.73809	4.55496	4.50376	4.78493	5.24834
CNOT4	6.54907	6.71079	6.35938	6.58262	6.68041	6.39317	6.45387	6.59947	6.5787	6.50559	6.60908	6.40494	6.33717	6.4991	6.47852	6.39126	6.15456	5.77479	6.48583	6.41805	6.3175	6.44555	6.51092	6.39053	6.64839	6.33528	6.35783	6.46598	6.46315	6.46233	6.85469	6.60393	6.6743	6.39843	6.3453	6.56732	6.58953	6.52616	6.4334	6.78099	6.54842	6.39794	8.33339
REG1A	3.63507	3.3921	3.74897	3.39156	3.28614	3.76371	3.1828	3.41246	3.31485	3.63329	3.23657	4.00046	3.44819	3.31904	3.67989	3.27159	3.75041	3.71722	3.65427	3.02439	3.79654	3.62209	3.49193	4.0461	4.15287	4.36515	4.10805	3.51706	3.38266	3.42853	3.87436	4.04082	3.77917	3.47761	3.68757	3.82295	3.3959	3.2102	3.70345	3.69133	3.72035	3.62323	3.45292
GABRA1	2.88888	2.79186	2.88628	2.69619	2.80893	3.21257	2.69665	2.93349	2.83282	3.37536	2.8847	3.13217	2.84128	2.54298	2.82702	2.86714	3.45735	3.44611	3.27287	3.33963	2.97198	2.94503	2.92922	3.09089	2.76077	2.79994	2.87865	3.00347	2.8642	2.76346	3.00618	2.99688	2.8701	3.23841	2.88027	2.60462	2.6379	2.67255	2.72343	2.77494	2.87937	3.2547	2.87516
ADCY5	5.62813	5.52331	5.61543	5.39166	5.4304	5.64936	5.35833	5.36548	5.02968	5.59376	5.39647	5.44758	5.14905	5.28578	5.25048	4.99206	5.41975	5.65183	5.39131	5.18186	5.22647	5.4731	5.42331	5.66606	5.2838	5.30712	5.50058	5.25234	5.00924	5.22541	5.54064	5.47761	5.44907	5.52461	5.53448	5.56181	4.97413	5.05818	5.25113	5.14692	5.34481	5.3629	4.74555
CSAG1	3.2514	3.33131	4.10299	3.8515	3.44624	3.87003	3.62374	3.71609	3.60358	4.3509	3.73215	3.65552	3.64141	3.30911	3.68953	3.39994	3.37551	4.30664	3.61782	3.25953	3.50102	3.7741	3.88635	3.48381	3.51197	4.12105	3.86416	3.86149	3.49459	3.6189	3.55981	3.54134	3.7214	3.9368	3.91962	3.38525	3.02117	3.11791	3.28144	3.75086	3.45427	3.66003	3.72059
PADI1	4.45366	4.32741	4.67079	4.2349	4.36651	4.45319	4.39336	4.46585	4.04683	4.85193	4.38353	4.72309	4.46363	4.21359	4.44155	4.35889	5.00432	5.17521	4.6108	4.52616	4.60592	4.71189	4.4113	4.83839	4.30659	4.46964	4.45893	4.30558	4.06407	4.22376	4.55319	4.39829	4.34117	4.92797	4.54018	4.25726	3.88465	3.93083	4.00011	4.38698	4.47315	4.70851	4.06279
ARHGAP4	6.86618	6.71012	6.90935	6.68077	6.72888	6.80566	6.93591	6.8658	6.7426	7.33885	7.41405	7.2744	6.95455	6.9411	7.03335	6.86754	6.99038	7.0538	7.07621	7.15181	7.07423	7.60737	7.62064	7.6299	7.05284	7.25791	7.09963	7.24144	7.13946	7.24231	6.89972	6.9623	6.85754	7.05049	7.08378	6.95427	6.59448	6.48813	6.72743	6.85105	6.77459	6.8969	5.3236
DZIP1L	6.16392	5.99088	5.95155	5.8822	5.79809	5.96542	5.62644	5.60725	5.39464	6.0225	5.84854	5.76392	5.58405	5.8476	5.72308	5.80311	5.92861	5.94988	5.75197	5.7097	5.70084	5.81303	5.70888	5.78103	5.62621	5.66672	5.9475	5.89595	6.09955	6.06951	5.78458	5.67184	5.66257	5.45411	5.53556	5.60982	5.61341	5.50815	5.64137	5.27933	5.47665	5.31096	5.22028
EYA4	3.90769	3.8524	3.69581	3.68853	3.70462	3.67959	3.49689	3.46519	3.44945	4.18259	4.14393	3.9985	3.96578	3.79902	4.10568	3.41708	3.47729	3.71193	3.84422	3.66565	3.65355	3.77096	3.75038	3.8216	4.14537	3.70559	4.01424	3.4501	3.21435	3.13416	3.9135	3.85117	3.64988	4.436	4.26592	4.57077	3.75881	3.81489	3.66003	3.53292	3.70576	3.66098	5.17321
NCSTN	7.65211	7.69528	7.55024	7.49809	7.35198	7.55248	7.57106	7.61923	7.55362	7.39363	7.45559	7.42556	7.6512	7.70114	7.69258	8.01922	7.81302	7.54609	7.6438	7.61821	7.52808	7.73636	7.73491	7.71321	7.66064	7.58277	7.70958	8.02444	8.21074	8.15516	7.75657	7.48499	7.5708	7.36946	7.33544	7.44058	7.93931	7.88457	7.78662	7.53556	7.3765	7.42351	7.29773
ZBTB9	4.89201	4.65486	4.8402	4.80091	4.84935	5.00593	4.85813	4.83231	4.73805	5.00839	4.66842	4.78187	4.93482	4.82996	4.84091	5.09551	4.83271	4.96036	4.95055	4.77029	4.54286	4.90791	4.97766	4.96887	5.06578	5.00452	4.89525	4.85044	5.04191	4.96023	4.92081	5.04089	4.8651	4.92808	4.80267	4.87374	4.96528	4.84312	5.13329	4.58429	4.34292	4.94429	4.20678
OLFM1	5.17868	4.96882	5.25965	4.92691	4.7845	5.1124	4.92324	5.22806	5.13181	5.07878	4.99648	4.79169	4.77862	4.79921	4.67394	5.10669	5.18665	5.59388	5.00324	5.16153	4.9494	5.02285	4.98928	5.22001	4.46876	4.96125	5.1138	4.93354	4.62218	4.84148	4.85622	5.27512	5.05423	5.46589	5.37309	4.95483	4.89032	5.30395	5.04427	4.91166	4.8931	5.12826	5.08518
KLK3	4.20982	4.0868	4.20987	3.98015	4.02719	4.1442	4.40486	4.16237	4.17502	4.62875	4.37091	4.79187	4.24021	4.06364	4.17641	4.20696	4.27952	4.81839	4.38642	4.21967	4.29458	4.23717	4.08384	4.40281	3.78272	4.18161	4.10354	3.93083	4.16782	4.08395	4.18205	4.22537	4.27858	4.42161	4.38428	4.16336	3.62508	3.75621	4.0083	4.53553	4.43747	4.68555	4.05291
MKNK2	8.01229	8.0322	8.05057	8.19706	7.9557	8.39708	8.38694	8.56644	8.44004	7.83524	8.08825	8.09466	8.57251	8.5008	8.55697	8.06478	8.08201	7.95616	8.10839	8.17791	8.0464	7.87534	7.88644	7.9082	8.08927	8.31197	8.14905	7.80903	7.62922	7.75655	8.33361	8.28945	8.14136	8.24302	8.22778	8.26178	7.58164	7.4831	7.58014	7.74163	7.81982	7.93312	6.57546
NDRG4	6.5614	6.39775	6.54229	6.41125	6.498	6.71611	6.69865	6.75808	6.53892	6.42516	6.50797	6.49808	6.84969	6.53851	6.66384	6.0458	6.31676	6.60003	6.57956	6.59065	6.47563	6.43249	6.35072	6.39177	6.72664	6.91539	6.8937	6.50051	6.4119	6.36547	6.72038	6.57813	6.67962	6.53715	6.75396	6.51369	5.92087	5.81053	5.96122	6.81271	6.64338	6.78112	5.57359
ADAMTS2	6.75915	6.58973	6.57067	6.46077	6.34642	6.62981	6.32313	6.64576	6.37544	7.25682	6.90942	6.94319	6.57377	6.33075	6.45266	6.63036	6.85408	7.13917	6.8773	6.71561	6.71491	6.98692	6.88258	6.99279	6.93513	6.9409	7.02565	6.439	6.29899	6.43287	6.39512	6.56626	6.46424	7.13123	7.09894	6.7906	6.10599	6.23376	6.3806	6.53299	6.64008	6.53681	5.5726
PRPF38A	7.09952	7.18088	7.1516	7.37086	7.30185	7.09953	7.17094	7.43514	7.44827	7.1221	7.29146	7.1076	7.04594	7.0937	7.3219	7.28548	6.7826	6.53437	6.95384	7.25063	7.09877	7.08195	7.06433	7.07667	7.44666	7.14507	7.14953	7.12235	7.30421	7.23713	7.52843	7.41071	7.35875	6.90074	6.89853	7.16742	7.52565	7.70011	7.45167	7.32639	7.32557	7.32279	8.29201
TRUB1	5.23703	5.47762	5.38435	5.5267	5.50281	5.12977	5.59499	5.64085	5.57817	4.98536	5.31438	5.28987	5.59537	5.62295	5.56083	5.55282	5.39471	5.40936	5.06369	5.14532	5.27916	5.15098	5.01313	5.04284	5.40267	5.53206	5.3279	5.57784	5.62049	5.5601	4.94198	4.73433	4.95037	5.18435	5.29402	5.27432	6.07818	6.06448	5.88255	5.53831	5.47221	5.66694	5.93461
LXN	5.82732	5.94936	5.48868	5.52039	5.52695	5.41369	5.32974	5.08195	5.74237	5.06378	5.11426	5.05993	4.7396	4.99338	4.64426	5.33105	4.88382	4.7109	4.95108	4.88646	4.58546	5.09841	5.36949	5.32516	5.36574	4.99372	5.26119	5.29077	5.39704	5.39058	5.16356	4.75521	4.86621	5.13954	5.07421	5.44762	5.82878	6.14458	5.83317	4.91242	4.40064	4.49951	8.54737
AP1G2	7.23778	7.24629	7.26984	7.10399	7.01305	7.3105	6.99841	7.10729	6.94292	7.21897	7.16507	7.30238	7.4583	7.27643	7.31277	7.24035	7.16571	7.04159	7.31656	7.44284	7.22426	7.46667	7.45892	7.42354	7.11983	7.3046	7.18814	7.38591	7.27779	7.33086	7.10414	7.21593	7.16741	7.2067	7.2617	7.29817	7.154	7.16128	7.15693	6.81422	6.80167	6.89645	5.94553
OSBPL8	6.44012	6.86251	6.60997	6.8444	6.94115	6.49354	7.09357	6.95115	7.13384	5.93312	6.90642	6.73263	6.76329	6.82261	6.74523	6.95691	6.28426	6.0787	6.15946	6.55097	6.70594	6.41657	6.69589	6.29985	6.65685	6.54316	6.55291	6.60923	6.80563	6.62938	6.77777	6.55721	6.65742	6.55494	6.83519	6.9171	7.167	7.18547	6.91268	7.10751	7.10224	7.19395	8.52501
HRNR	3.29582	3.19318	3.18901	3.0672	3.38131	3.28714	3.24001	3.066	2.9548	3.7567	3.31741	3.46872	3.07484	3.11092	3.04329	3.00499	3.40565	3.62025	3.34023	3.24371	3.36469	3.47836	3.36982	3.49336	3.25127	3.26979	3.2832	3.3999	3.30881	3.15561	3.3624	3.5799	3.18742	3.68232	3.3734	3.24582	2.99991	2.87897	2.97243	3.10062	3.26988	3.39795	3.21072
KCNH2	5.86593	5.59365	5.94065	5.69888	5.7359	6.19872	5.91247	5.98886	5.72161	6.41987	6.06505	6.09919	5.97846	5.77479	5.91025	5.74589	6.09305	6.60144	6.15687	6.12009	6.00678	6.05543	5.97809	6.22688	5.69681	5.90886	6.02597	5.8201	5.68608	5.79216	5.88676	6.04061	5.85121	6.08184	6.23733	5.90174	5.51845	5.4441	5.68496	6.08525	6.12725	6.20792	5.32922
HSD3B7	6.32643	6.07737	6.33703	6.18838	6.11306	6.40211	6.28123	6.19465	5.97016	6.50618	6.30601	6.39841	6.01446	6.14946	5.99158	6.54252	6.46964	6.76205	6.21779	6.42424	6.44572	6.74722	6.63022	6.75113	5.94013	6.10376	6.02409	6.73758	6.75057	6.63778	6.45357	6.36793	6.55035	6.42643	6.07354	6.12589	6.27106	6.01376	6.16124	6.1637	6.0226	6.18166	5.20244
RTN1	5.8088	5.99198	6.00428	5.83607	5.80213	5.82053	5.62931	5.76283	5.44767	5.29129	5.2714	5.36138	5.65376	5.7275	5.68707	5.40932	5.7711	5.59631	5.96032	5.87526	5.96475	6.13982	6.05191	5.97952	6.32964	6.21739	6.27619	5.99521	5.83965	6.05385	5.42687	5.57943	5.44707	5.40193	5.42292	5.59019	5.94156	5.84376	5.96426	5.59423	5.42072	5.60448	6.51299
GLS	8.54949	8.68147	8.39152	8.19679	8.21547	8.03866	8.21011	8.19148	8.44134	8.23507	8.39168	8.23406	8.11801	8.43929	8.4586	8.6414	8.2317	7.77159	8.26872	8.41754	8.4382	8.20764	8.31834	8.26663	8.74428	8.29202	8.53685	8.27019	8.53863	8.44961	8.90498	8.64781	8.80872	8.13673	8.27986	8.45105	8.81661	8.9211	8.72163	8.66169	8.62918	8.35127	8.0752
AHDC1	6.40665	6.14015	6.33109	6.13845	6.06636	6.49477	6.1316	6.20453	6.01061	6.68634	6.29895	6.42501	6.39972	6.34103	6.29899	6.222	6.62105	6.70243	6.35195	6.29924	6.25864	6.37023	6.5109	6.53851	6.27143	6.32495	6.43107	6.08649	6.14843	6.10535	6.28895	6.29028	6.17765	6.72623	6.68949	6.64374	6.0778	5.9486	5.96419	6.27739	6.09915	6.41272	5.45446
CNTN1	4.78105	4.78909	4.79045	4.67719	4.66578	4.34142	4.83152	4.76693	4.79426	4.30613	4.10092	4.183	4.75136	4.81037	4.5265	4.24269	4.38766	4.22077	4.19386	4.23495	4.27916	4.69018	4.70634	4.53957	4.40261	4.46084	4.38317	4.56027	4.43817	4.48563	4.51903	4.49984	4.44417	4.818	4.72119	4.72618	5.96397	5.9224	5.6513	4.09421	4.09381	4.21343	6.62816
ZNF517	6.25154	5.93559	6.25534	5.87814	6.02322	6.40754	6.17591	6.28428	5.72459	6.62614	6.2955	6.50394	6.18849	5.96479	6.26448	6.09071	6.58212	6.94957	6.50885	6.26832	6.40971	6.43883	6.32003	6.52808	5.94697	6.16925	6.26056	5.89234	5.88863	6.03134	6.2097	6.17582	6.11512	6.42149	6.39136	6.19225	5.71526	5.68222	5.86388	6.17337	6.33038	6.37775	5.13137
LDLRAD3	6.2455	5.89602	6.01618	5.79029	5.69726	5.94331	5.96343	5.99645	5.80723	6.37805	6.16942	6.29384	5.81369	5.79794	5.92884	5.88001	6.32964	6.47551	5.95191	6.01275	5.911	6.31885	6.4233	6.2584	5.5671	6.01646	5.87955	6.19314	6.19464	6.0299	6.36031	6.17331	6.33112	6.1876	6.358	6.1569	6.00687	6.22782	6.33292	5.75471	5.85611	5.95138	5.71199
ZCCHC17	6.21992	6.34506	6.11334	6.30883	6.14527	5.94425	6.09798	6.03577	6.22972	6.32665	5.72891	6.14562	6.12987	6.30035	6.05471	6.04129	6.13363	5.6716	5.85582	6.08719	5.86891	5.93146	6.11039	6.0153	6.43344	6.05272	6.08272	6.28615	6.26135	6.29901	6.25511	5.94719	5.94461	5.83589	5.56442	6.10734	6.78499	6.77869	6.48614	6.11558	6.22776	5.88032	7.19973
QPCT	4.68744	4.58613	4.32832	4.61572	4.7039	4.7251	4.67345	4.61203	4.65021	4.76733	4.40419	4.5689	4.67541	4.82294	5.0096	4.88512	5.02461	4.90438	4.74835	4.67841	4.71503	5.23289	5.18595	5.06812	4.84378	4.78792	4.79039	4.81404	4.77532	4.68636	5.28667	5.24245	5.23148	4.81379	4.69465	4.68581	5.27024	5.30219	5.27269	4.41079	4.36441	4.4326	6.69883
LACTB	6.57486	6.52986	6.45128	6.7039	6.69705	6.63644	6.59046	6.64152	6.66453	6.29171	6.30033	6.37342	6.19477	6.17988	6.24394	6.84895	6.59842	6.66808	6.42782	6.60883	6.62188	6.90886	6.85126	6.85099	6.51779	6.52758	6.43435	6.82352	6.89612	6.9084	6.89436	6.72033	6.84309	5.94711	6.37403	6.3033	6.83117	6.79474	6.79428	6.65847	6.75673	6.90401	6.9692
PTTG1	5.19838	4.90257	5.06212	5.12446	5.33632	5.30365	4.99313	5.11605	4.92955	5.5287	4.94675	5.30351	4.94893	4.7373	4.53009	5.36856	5.60495	5.57637	5.60045	5.69664	5.59292	5.37339	5.43933	5.60721	5.03119	5.12311	5.47659	5.39329	5.18264	5.28849	5.02993	5.37602	5.02297	5.10376	4.9795	4.63089	5.36791	5.27308	5.28333	4.6685	5.28948	5.37049	6.06205
TOR1A	7.25502	7.18047	7.26145	7.48484	7.50797	7.47467	7.5673	7.55579	7.44195	6.56059	7.15096	6.96108	7.22584	7.26146	7.30422	7.67329	7.53179	7.26735	7.10684	7.2062	7.14213	7.53194	7.46001	7.48453	7.59213	7.63634	7.44929	7.58992	7.80279	7.75926	7.35669	7.37564	7.25324	7.17157	7.34505	7.23476	7.67363	7.6936	7.62683	7.15106	7.1366	7.31993	7.01204
SPIC	2.85488	3.63151	3.3906	2.61972	2.65741	3.09507	2.94275	3.13279	3.08293	3.14997	3.12105	2.82173	2.88985	2.91212	2.99506	2.49346	3.10998	3.33251	2.81021	3.03505	2.52973	2.92279	2.88626	3.17217	2.86778	3.16798	2.83367	2.95665	2.89527	2.6106	2.68087	2.56251	2.45832	3.04201	3.33086	2.73946	2.9682	2.89908	2.99647	2.74262	2.89445	2.89554	3.25626
PRAME	3.22471	3.19275	3.58195	3.35946	3.16307	3.53336	3.34249	3.37799	3.41647	3.81482	3.50776	3.40439	3.55954	3.35657	3.43355	3.36637	3.62546	4.18335	3.65235	3.60349	3.73996	3.9064	3.85856	3.81408	3.14613	3.45916	3.48697	3.55789	3.27763	3.27106	3.29781	3.51988	3.3982	3.98606	3.77313	3.45159	3.17507	3.05533	3.37315	3.59109	3.55145	3.83353	3.39015
KLC4	6.54995	6.33258	6.44621	6.44335	6.51482	6.44587	6.30548	6.41771	6.40012	6.66346	6.31109	6.5013	6.49292	6.62137	6.67903	6.56693	6.59387	6.61765	6.64118	6.35125	6.36692	6.43502	6.39472	6.4916	6.73722	6.50933	6.58554	6.70148	6.53456	6.62701	6.36981	6.46116	6.33935	6.42017	6.48909	6.37162	6.37791	6.39868	6.34483	6.07332	6.40282	6.28827	5.38463
CXCL3	5.19486	4.91896	4.62532	5.22791	5.31486	5.9462	4.68135	4.51826	4.78254	5.81579	5.78047	5.55081	4.31586	4.24299	4.18555	5.98143	6.02054	5.45584	5.104	4.74989	4.73259	5.96243	6.02541	5.639	4.95028	5.09324	4.9207	4.972	5.01375	4.92442	4.92675	5.32469	5.0644	4.95704	4.97779	4.73908	4.74741	5.09139	4.65839	5.60231	6.04339	5.63652	4.34771
CAPN13	5.6002	5.73659	5.4273	5.85502	5.93199	6.02082	5.70074	5.7477	5.70318	5.47516	5.5652	5.36088	5.68149	5.5417	5.7075	5.65022	5.50493	5.48188	5.62903	5.65629	5.57894	5.05659	5.0712	5.14696	5.65397	5.61937	5.60313	5.39208	5.39788	5.57183	5.19359	5.43701	5.25343	5.28318	5.24925	5.29505	6.54989	6.77092	6.63389	5.68651	5.82011	5.54237	6.40184
UBE2G1	6.32598	6.6461	6.50582	6.7203	6.85408	6.4945	6.6567	6.46552	6.82681	5.69257	6.71609	6.45015	6.68438	6.82446	6.69843	6.86484	6.23681	6.16251	5.99102	6.35963	6.67149	6.3455	6.58363	6.14302	6.74182	6.5704	6.44269	6.40596	6.67935	6.54266	6.5954	6.43118	6.58397	6.54488	6.7252	6.62649	7.40395	7.38185	7.21172	6.99206	6.81191	7.03792	8.0928
CCDC7	5.48681	5.61682	5.44432	5.19121	5.07665	4.91166	5.29198	5.32214	5.37348	4.62419	5.25364	5.14472	5.22796	5.13185	5.04308	5.01386	4.98783	4.70915	4.90153	5.38663	5.11325	5.01056	5.33444	5.04337	5.48065	5.42539	5.47841	5.1835	5.24874	5.0654	5.19364	5.11365	5.17812	5.25511	5.20567	5.24226	5.47544	5.2468	5.27638	5.12813	5.0668	5.05882	6.58421
RNF185	5.88399	5.91453	6.11863	6.29245	6.23643	5.98979	5.84705	6.21782	5.93805	5.74952	5.80018	5.78462	6.19925	5.93799	5.96665	6.07852	5.37553	5.65103	5.74979	5.90057	5.98364	6.03074	5.99824	6.01062	6.17503	6.28691	6.02574	6.14459	6.02513	6.12624	5.90877	5.94154	5.91658	5.85962	5.87475	5.96772	6.31581	6.20583	6.11611	5.89179	5.88693	6.09621	4.83253
SUPT5H	6.76067	6.76066	6.88909	6.96067	6.86299	6.86387	6.95612	6.92273	6.81257	6.88209	7.13108	7.14525	7.00587	7.00434	7.0192	6.85578	6.89057	6.74272	6.83027	6.90125	6.82198	6.75924	6.9104	6.94094	6.80579	6.92566	6.84719	6.87296	6.8977	6.93308	6.96675	7.04784	7.02501	6.87272	6.9274	6.95354	7.03281	7.02351	6.96166	6.81142	6.90638	7.00835	6.15031
CD247	5.39118	5.2948	5.17358	4.97316	4.74888	5.30941	5.26818	5.62111	5.22812	5.73593	6.05783	5.9199	5.37963	5.19828	5.39709	5.1969	5.30869	5.77634	5.46949	5.59885	5.46101	6.17559	5.83484	6.16482	5.69614	5.67506	5.71384	5.03101	5.24265	5.01959	5.17899	5.32893	5.25636	5.58611	5.51018	5.49173	4.81005	4.96975	5.02019	5.17083	4.94586	5.45857	5.11008
CHI3L1	5.8507	5.95654	6.0685	7.68708	7.73485	7.7127	6.46309	6.5307	6.4016	7.03939	6.81089	6.55942	6.03535	5.77095	5.88283	6.64287	6.68098	6.68388	7.03394	6.75929	6.91839	8.59695	8.71039	8.47992	6.48846	6.35549	6.50765	7.56107	7.65544	7.46179	7.68338	7.30945	7.3007	7.58629	7.76307	7.84686	7.41806	7.61196	7.31921	6.73459	6.65883	6.41422	6.47349
SIGLEC7	4.77301	4.5922	4.82499	4.64282	4.50241	4.97714	4.55875	4.62012	4.25121	4.82841	4.60712	4.54052	4.64581	4.47247	4.52617	5.09442	5.00517	5.39896	4.58421	4.59564	4.65494	5.16956	5.43918	5.36931	4.75881	4.796	4.69624	4.97614	5.33671	5.04328	4.51268	4.91905	4.73092	4.59996	4.60976	4.4539	4.29543	4.55709	4.49716	4.69726	4.42886	4.8925	4.52705
NFATC2	6.40998	6.49254	6.57896	6.35437	6.44464	6.54081	7.25445	7.1597	7.33627	7.92012	8.19913	8.22207	6.71491	6.73912	6.69268	6.13095	6.15337	6.44058	6.77774	6.88846	6.98322	7.30961	7.34854	7.48659	6.85865	6.93157	6.83486	6.01156	6.02655	6.1912	7.47076	7.4597	7.52693	6.60141	6.66382	6.79056	6.78162	6.64347	6.5545	7.46121	7.53422	7.6978	7.74091
VWA1	7.41787	7.21458	7.28541	7.30047	7.3434	7.93276	7.33391	7.38761	7.10352	7.80905	7.48043	7.57162	7.38393	7.18937	7.48081	7.62753	7.84626	8.19569	7.59909	7.543	7.59346	7.64887	7.6229	7.74299	7.43285	7.57482	7.54818	7.50803	7.40804	7.58717	7.47681	7.52623	7.45106	7.66941	7.73807	7.56934	7.25416	7.22997	7.49829	7.32905	7.25941	7.53538	5.85658
ENY2	5.35717	5.89313	5.50861	5.81735	6.03323	5.59735	5.81902	5.91709	6.16189	5.51963	5.35925	5.53827	5.07974	6.03709	5.64547	5.87733	5.65567	4.85185	5.70175	4.96413	5.52151	5.43569	5.39208	5.43106	6.19626	5.46886	5.72148	5.83855	5.98917	6.02093	6.01456	5.83851	5.79409	5.37026	5.54728	5.4981	6.02119	6.15749	6.09426	5.73036	5.72211	5.30553	7.99356
OR1G1	2.95439	2.61713	3.27994	3.7088	2.85361	3.1351	2.783	3.02342	2.88318	2.87091	3.1325	3.24384	3.16497	2.76076	2.9419	2.86426	3.09279	3.53886	2.65266	3.21751	2.95627	2.86394	3.14181	3.28684	2.81811	2.75641	2.86429	3.15271	3.45014	3.24263	2.94648	3.07881	2.66704	3.41954	3.0227	2.89023	2.90511	2.68168	3.00359	3.01627	3.89496	3.13892	3.00171
ARHGAP6	5.99265	6.05925	6.04625	5.85697	5.82538	5.86806	6.09142	6.01773	6.06891	5.5806	5.73655	5.86321	5.8444	5.94536	5.95072	5.65238	5.62089	5.42659	5.89886	5.69919	5.85059	4.96959	5.22865	5.03955	5.51264	5.68556	5.73967	5.8037	5.74593	5.76175	5.84638	5.62177	5.77774	5.73726	5.81551	5.84493	5.23091	5.19009	5.04681	6.03854	6.04547	6.15664	5.24142
PRSS1	3.04232	3.09606	3.64874	3.09405	3.12863	3.14514	3.06275	3.20897	2.54462	3.47531	2.81341	3.41806	3.12955	3.139	3.07503	2.92526	3.2894	3.67438	3.63394	3.07628	2.98514	3.11757	3.64121	3.59124	4.83921	4.70765	4.42922	2.92737	2.93506	2.8421	4.6166	4.45621	4.37091	3.57331	3.523	3.78961	2.77811	2.77742	3.38197	3.06502	3.22035	3.26771	3.17173
CENPA	5.17134	4.69294	4.48855	4.60962	4.83971	5.24741	4.71752	4.86146	4.58507	5.43517	5.2117	5.11688	4.64106	4.67753	4.40227	5.15397	5.5063	5.51718	5.16668	5.10607	5.24978	5.43613	5.31948	5.17519	4.83194	4.87017	4.69839	5.05081	5.00961	4.80745	4.9364	4.81181	4.50628	4.81342	5.35445	4.60358	4.64884	4.70983	5.11278	4.7935	5.16144	4.92551	4.59736
SPATA22	2.84869	2.68531	2.67933	2.61519	2.32651	2.64706	2.54528	2.45747	2.5257	3.08663	2.49781	2.91432	2.56938	2.62171	2.53838	2.80991	3.03684	2.90604	2.86318	2.64657	2.84618	2.55674	2.49358	2.75471	2.48748	2.65451	2.65432	2.64862	2.66131	2.55578	2.55927	2.75082	2.4789	2.5818	2.52729	2.67308	2.5033	2.47322	2.53532	2.658	2.59966	2.51777	2.49096
TRIM49	3.73884	3.36215	4.17858	3.58979	3.94398	3.97176	4.11735	3.54218	2.988	3.0591	4.7629	4.34526	3.15695	3.44793	3.50054	3.78484	3.05812	3.19692	3.26038	3.79044	3.71029	4.57094	4.55593	3.89273	3.257	3.826	4.08376	4.33272	2.60201	3.83835	3.85774	3.99061	3.51051	4.3687	2.9658	3.27616	2.77151	3.97331	4.00942	3.38883	3.0816	3.55107	4.24543
ENTPD7	5.4666	5.54576	5.81989	5.83002	5.86971	5.73531	5.82411	6.02102	5.85528	6.11551	6.17702	6.29201	5.67331	5.52329	5.48923	5.77452	5.72913	5.74268	5.61224	6.09356	5.69032	5.9521	6.053	6.05816	5.85408	5.87642	5.65895	5.83947	5.75666	5.80655	6.08563	6.18342	6.04858	5.93435	5.80169	5.83028	6.0794	5.93294	5.91195	6.16704	6.00809	6.00291	5.93392
CSNK1E	7.94285	7.98187	7.97645	7.91193	7.86359	8.0214	8.06014	8.15102	8.09493	7.83645	8.06721	7.95937	8.04529	8.08024	8.00975	7.91692	7.76051	7.71227	7.64287	7.75702	7.74643	7.68265	7.70704	7.74606	7.88566	8.18735	7.99881	7.87942	7.85246	7.92604	7.81532	7.93056	7.83228	8.06775	8.09169	8.19651	7.82176	7.6227	7.7362	7.79234	7.76552	7.974	6.46629
ISLR2	4.30157	4.24655	4.50581	4.21618	4.28489	4.71359	4.32515	4.39116	3.90106	4.96393	4.51567	4.72771	4.43592	4.301	4.44927	4.38566	4.37301	5.13008	4.69264	4.37527	4.54551	4.6478	4.37313	4.70557	4.21627	4.59044	4.51001	4.41363	4.43312	4.22428	4.17976	4.49804	4.63062	4.6365	4.66498	4.42718	4.25561	4.15157	4.4537	4.487	4.57936	4.76756	4.03931
BSDC1	7.19643	7.15388	6.96953	7.01365	6.95876	7.08657	7.15446	7.27091	7.07115	7.05533	7.06776	7.01817	7.0269	6.93816	7.21418	7.03499	6.76233	6.70303	7.11693	6.90903	6.94396	7.14147	7.1364	6.93516	7.2469	6.97959	7.11153	7.15695	7.11415	7.1324	7.14252	6.92858	6.74338	6.98009	6.83946	7.10746	7.05309	7.18743	7.16991	7.12519	6.98422	6.84486	5.76053
PXDN	6.52908	6.51668	6.47533	6.68869	6.60066	6.61106	6.78196	6.80817	6.89954	6.73888	6.65233	6.52159	6.54482	6.49054	6.57441	7.0348	6.79167	6.70439	6.49362	6.32179	6.18764	7.0552	7.05973	7.0666	7.129	7.04446	7.05356	7.00141	6.95178	6.92647	6.66337	6.58395	6.59019	7.08665	7.11179	7.3261	6.94337	7.02222	7.03349	6.77429	6.88054	6.72009	6.98171
LPAL2	3.86601	3.75333	3.84605	3.7739	3.99601	3.90442	3.84954	3.93607	3.60464	4.07708	3.97087	3.90338	3.75891	3.75886	3.76569	3.59375	4.10687	3.9446	4.0637	3.93109	4.06954	3.81591	4.05196	4.1754	3.49387	3.78348	3.64604	3.85478	3.66865	3.56337	3.7069	3.4303	3.80962	3.97554	4.01311	3.66883	3.17138	3.32646	3.53774	3.75312	3.8338	4.02574	3.88996
VWCE	5.58492	5.46713	5.79667	5.54473	5.46416	5.64672	5.52658	5.70881	5.32815	6.16579	5.59931	5.77093	5.59808	5.41436	5.42882	5.44522	5.86771	6.28347	5.86908	5.5644	5.75031	6.04492	5.89346	6.07222	5.25124	5.5527	5.43436	5.45077	5.39819	5.50252	5.46207	5.6618	5.67992	5.96833	5.8314	5.65797	5.1942	5.08978	5.50044	5.72811	5.74924	5.92233	5.42785
HTRA4	5.90706	5.65911	5.70794	6.14767	6.1393	6.09567	5.44406	5.50963	5.36861	6.30019	5.85061	5.90002	5.52868	5.53718	5.66121	6.73438	6.66876	6.7601	6.32239	6.11238	6.06461	6.88086	6.87254	7.04558	5.54512	5.76286	5.701	7.47684	7.40463	7.48559	5.90678	6.00918	6.01581	6.23692	6.08708	5.89375	5.56852	5.51792	5.60622	5.7909	5.83031	5.88155	5.61124
MPP6	4.19689	4.16797	4.15468	4.56187	4.65439	4.5613	4.32327	4.14353	4.11904	3.80699	3.80886	4.48807	4.19999	4.32113	4.29038	4.40029	4.16923	4.06827	4.179	4.26099	4.04235	4.34387	3.78831	4.09381	4.4175	4.02267	4.12734	3.99144	4.21389	4.25238	4.55002	4.63259	4.65025	4.14348	4.00144	4.13045	4.45046	4.75874	4.54007	4.09306	4.32501	4.26449	4.9808
CBX2	5.27353	5.41996	5.52138	5.17257	5.31939	5.4815	5.12556	5.47203	5.15902	5.52314	5.34888	5.5723	5.5021	5.29664	5.49608	5.45865	5.42384	6.44718	5.32223	5.59038	5.54383	5.21685	5.44151	5.78237	5.20006	5.73932	5.40114	5.25978	5.2572	5.34512	5.45437	5.14537	5.67242	5.69171	5.36028	5.55114	5.27381	5.03648	5.26136	5.31823	5.45046	5.47105	4.84324
FOXE1	4.91947	4.74812	5.19781	4.73185	4.61323	5.03016	4.7436	5.00512	4.76572	5.53202	5.11704	5.31786	4.81633	4.86581	4.82959	5.08171	5.52374	5.95126	5.4961	4.93706	5.07158	5.12396	5.20867	5.46814	4.54557	5.01538	4.71315	4.79541	4.71469	4.76626	4.9624	5.12053	4.99633	4.95425	5.05702	4.9756	4.60173	4.57425	4.92558	5.08321	5.05727	5.28807	4.16032
MICAL1	6.86596	6.79439	6.62653	6.43513	6.46298	6.62226	6.55429	6.5936	6.5162	7.07335	6.86158	6.90661	6.49594	6.51944	6.53921	6.87478	6.91256	6.71075	6.86758	6.80301	6.70752	7.24	7.24013	7.18018	6.72122	6.6594	6.72069	7.37305	7.41263	7.41779	6.91297	6.86511	6.85831	6.47715	6.50322	6.59914	6.43997	6.50838	6.46293	6.22839	6.13194	6.16338	5.57834
MB	4.33434	4.02521	4.06841	4.11595	3.70409	4.47239	4.09179	4.27064	3.89053	4.40871	4.30349	4.47545	4.46089	4.38567	4.3164	3.73098	4.8631	5.06922	4.09399	4.31931	4.33544	4.23643	4.5833	4.70282	3.69873	4.34235	4.01766	4.17121	4.04777	4.10212	3.90474	4.21205	4.0483	4.66664	4.34957	4.01818	4.00072	3.89569	4.18357	3.94908	4.09096	4.51921	3.97265
PLA2G3	4.60524	3.98737	4.75504	4.7226	4.49401	4.58404	4.59724	4.66577	4.35207	5.1828	4.34962	4.72923	4.67633	4.59613	4.72024	4.941	5.32731	5.42469	4.81935	4.8252	4.88394	4.78462	4.48268	4.50834	4.25167	4.87268	4.51008	4.59497	4.71513	4.44225	4.74285	4.70548	4.71025	4.93159	4.82502	4.69809	4.36626	4.23793	4.49369	4.55254	4.75192	4.78699	4.19073
ALG5	5.30201	5.40815	5.60989	5.35431	5.65023	5.47062	5.05629	5.41811	5.28805	5.14044	5.44711	5.33167	5.58078	5.23785	5.31998	5.35103	5.68989	5.4525	5.22222	5.20695	5.56075	5.49295	5.246	5.46202	5.29028	5.28242	5.37322	5.49654	5.46591	5.63305	5.16522	5.49508	5.40004	5.32166	5.47034	5.53319	5.91919	5.81655	5.65604	5.50081	5.24107	5.47465	6.18292
ADIPOR2	6.49481	6.63363	6.51549	7.01662	6.9028	6.59833	7.14091	7.14307	7.32366	6.1844	6.78992	6.72991	7.0467	7.03362	6.83074	6.89145	6.70622	6.62958	6.22761	6.1681	6.50078	6.29061	6.35339	6.36243	6.93726	6.92212	6.78848	6.47069	6.54721	6.51751	7.0519	7.08772	7.02203	6.32561	6.60362	6.56509	6.36804	6.24961	6.47468	6.89808	7.04091	7.18326	6.32477
REEP3	7.11411	7.41329	7.48312	7.40584	7.62862	7.2973	7.58977	7.5594	7.76138	6.55393	7.24115	7.1571	6.99417	7.31582	7.26824	7.51171	7.18503	7.02347	6.80751	7.26171	7.25734	7.20129	7.02206	6.95912	7.26621	7.39281	7.25716	7.51783	7.57778	7.47228	7.50905	7.5159	7.41696	7.0574	7.28058	7.29703	7.55116	7.7106	7.51714	7.28684	7.38756	7.52629	8.23233
TMEM129	6.86461	6.60037	6.73831	6.50046	6.38841	6.95116	6.49624	6.66328	6.71839	6.88978	6.78411	6.55165	6.80332	6.55866	6.6223	6.69717	6.78818	7.06393	6.99031	6.77762	6.59703	6.9221	6.70113	6.79252	6.65438	6.94024	7.07635	6.89946	6.83728	6.73539	6.79739	6.7792	6.61271	6.92328	6.76165	6.56627	6.33302	6.56254	6.63886	6.61369	6.68844	6.3685	5.34733
GPR52	5.87412	6.34331	6.13042	6.00534	5.92361	6.30002	6.14135	5.85026	5.96434	6.27182	6.24094	6.37069	5.95142	6.45148	6.3695	5.70202	5.63054	5.34232	6.0753	6.10403	5.96395	6.22315	6.41766	6.49765	5.89192	5.87204	6.04709	6.17026	6.2317	6.18312	6.13002	6.01243	5.91824	5.98362	6.18219	6.08398	5.14877	5.39289	5.26292	5.90847	6.08824	5.65236	5.42295
SNN	6.40808	6.22724	6.50793	6.63129	6.52523	6.64015	6.68285	6.73653	6.69793	6.58625	6.62632	6.72028	6.6177	6.73568	6.74773	6.62277	6.6155	6.87111	6.6337	6.7726	6.68517	6.79075	6.66999	6.81585	6.55977	6.64077	6.6868	6.36152	6.26717	6.50648	6.71739	7.14291	7.02578	6.78496	6.69815	6.66183	6.52915	6.31981	6.61143	6.84621	6.70325	7.01988	6.01405
RBM22	6.36207	6.5566	6.16151	6.48977	6.52814	6.48976	6.34089	6.63942	6.63416	6.00716	6.42509	6.2606	6.46232	6.54628	6.62587	6.51924	6.21136	5.84047	6.2501	6.38182	6.25696	6.51641	6.41299	6.34129	6.64568	6.11123	6.49542	6.47915	6.58218	6.55527	6.68215	6.57467	6.58073	6.34318	6.32991	6.50517	6.57058	6.71693	6.55612	6.62595	6.47815	6.23939	6.20454
FAAH	5.75708	5.55784	5.75129	5.66353	5.77414	5.98796	5.8744	5.81309	5.6727	6.1751	5.77277	5.78451	6.02631	5.8495	5.94625	6.01054	6.08816	6.24289	6.12847	6.18209	5.98392	5.81725	5.58556	5.69136	5.90822	5.95889	5.91797	5.80269	5.80466	5.73117	5.86629	5.73006	5.79581	5.67147	5.58337	5.64662	5.48876	5.41174	5.60158	5.50539	5.80684	5.64484	4.80766
NPL	5.68985	5.59713	5.69581	6.64183	6.7532	6.36791	5.55803	5.5859	5.71657	6.1149	6.02101	5.895	5.88502	5.73608	5.70539	6.70291	6.53121	5.80905	5.87155	5.65533	5.78344	7.19952	6.96892	6.95582	5.80831	5.56427	5.64303	7.04264	7.29433	6.99398	6.64942	6.60887	6.56364	5.31611	5.3385	5.38739	6.63023	6.60088	6.46035	5.60528	5.324	5.35178	7.39617
COPS8	5.51809	5.68085	5.30973	5.6601	5.32777	5.54976	5.42868	5.49283	5.62071	5.42219	5.47948	5.36862	5.13813	5.49917	5.53058	5.58965	5.43428	4.97791	5.0162	5.39038	5.16835	5.43521	5.38605	5.33099	5.81775	5.29002	5.4035	5.32981	5.46903	5.22858	5.51994	5.63478	5.5589	5.40731	5.32045	5.60591	5.61758	5.53339	5.6774	5.4447	5.60618	5.32943	5.34449
IZUMO1	3.82135	3.85285	3.64217	3.9574	3.66152	3.82134	3.83093	3.683	3.64438	4.03116	3.8105	3.71095	4.62888	4.40764	4.43578	3.56606	3.80372	4.13392	3.91595	3.87236	3.85862	4.16026	3.87327	3.89678	3.80034	3.91902	3.8952	4.1977	3.72198	3.83477	3.56173	3.80143	3.74106	3.85687	3.93324	3.8873	3.12665	3.47692	3.45063	3.67274	3.66157	3.69055	3.42533
ACOT11	6.05912	5.90213	5.87484	5.70804	5.72689	6.0433	5.67336	5.68936	5.47144	6.05724	5.70189	5.90098	5.87798	5.74917	5.87894	5.80465	6.13381	6.44951	5.96778	6.06225	6.01008	6.06673	6.23219	5.96716	5.75144	5.75374	5.81458	6.00094	5.9552	5.99466	5.74708	5.75354	5.70938	6.10044	5.72985	5.73963	5.5311	5.41472	5.80293	5.72745	5.57188	5.59902	5.26697
VIP	3.33415	3.20904	2.99012	2.96502	3.24939	3.09328	3.14851	2.9578	3.15927	3.48862	3.21569	2.88295	2.92516	3.0502	2.8729	2.99723	3.03398	3.47217	3.12104	3.19133	3.12888	3.13766	2.79283	3.26065	3.06638	3.24029	3.36996	2.97151	2.68107	2.94833	3.1885	3.2205	2.83218	3.14071	2.98579	2.85451	2.64807	2.67013	3.15699	3.02839	3.21277	2.84761	2.84113
SOCS5	6.89347	7.07947	6.71366	7.18927	7.10701	7.27315	7.03721	7.34731	7.34574	6.89705	7.0436	7.00186	7.02243	7.14439	7.21478	6.93862	6.93172	6.71011	7.10063	7.0199	7.08175	6.99136	6.8577	6.68316	7.25033	7.08271	7.05509	6.70149	6.75192	6.86369	7.20892	7.4198	7.07016	7.2868	7.27488	7.1715	7.23456	7.10785	7.26751	7.30773	7.31336	7.1027	6.8635
MGST1	5.95522	6.71432	6.20194	6.77625	6.94877	6.67971	6.4152	6.35605	6.70174	5.10154	5.93346	5.61378	6.16111	6.41425	6.20154	7.1957	6.96296	6.44017	5.49869	6.05511	6.0978	5.23957	5.67395	5.41965	6.39716	6.14282	5.92413	7.15459	7.48808	7.43169	6.81302	6.42895	6.53481	6.15801	6.29383	6.49533	7.31882	7.32384	7.10446	5.71421	5.61015	5.68134	7.47791
PGS1	7.42536	7.63368	7.558	7.71556	7.72478	7.73953	7.75053	7.69596	7.60732	7.49303	7.75253	7.76642	8.00359	7.9198	8.04987	7.96541	7.68332	7.71774	7.72392	7.63307	7.83811	7.55946	7.54237	7.48252	7.75133	7.90597	7.72898	7.53538	7.62084	7.63262	7.94766	8.0498	7.91282	7.59795	7.51453	7.51666	7.66982	7.54334	7.58599	7.57601	7.50886	7.86356	5.48533
PHF14	6.29329	6.41704	6.09456	6.30851	6.27449	5.88649	6.33445	6.31402	6.51347	6.16833	6.12729	6.18261	6.15209	6.40757	6.26633	6.1562	5.96426	5.59222	6.19154	6.35777	5.95846	6.03269	6.10174	6.04109	6.46128	6.28343	6.31919	6.16185	6.28268	6.22797	6.25952	6.06591	6.02064	6.1927	6.07428	6.1784	6.46913	6.61067	6.37527	6.28188	6.26133	5.88448	7.54778
LOC400464	4.97498	5.05217	5.52314	5.28972	5.32388	5.13339	5.07407	5.09373	4.80563	5.36439	5.11901	5.34924	4.56282	4.73638	5.09778	4.65865	5.04552	5.63129	4.52269	4.99652	5.34208	5.06057	4.6788	4.97814	5.00062	5.14094	4.78542	4.87166	4.74269	5.06186	4.8162	5.01532	5.20379	5.19406	5.41892	4.86511	4.9532	5.02861	5.63824	5.76152	5.1472	5.91644	5.38336
MAP3K10	5.8763	5.89729	6.18447	5.89264	5.89432	6.18526	6.01371	6.06076	5.77381	6.58815	6.14015	6.41713	5.93145	5.97758	6.03426	5.82641	6.33833	6.80062	6.27448	6.17064	6.25428	6.5045	6.19231	6.34084	5.72988	6.17442	6.05109	6.16203	5.9469	6.04378	5.95364	6.14124	6.24817	6.2354	6.34133	6.11128	5.53176	5.51465	5.81888	6.07115	6.08607	6.3885	5.18007
PPA1	7.60934	7.50728	7.5801	8.03943	8.37973	8.26862	7.92495	7.89828	7.96504	7.04801	7.76798	7.6076	7.45503	7.50616	7.5636	8.00588	7.5814	7.27564	7.61459	7.80575	7.92154	7.46537	7.72073	7.51425	7.61533	7.64091	7.55166	7.41795	7.49288	7.59916	7.64778	7.4874	7.44152	7.5319	7.51958	7.74575	8.06754	8.07433	7.99738	8.00409	8.09242	7.90817	7.80553
SF3B1	8.86611	9.03492	8.7644	8.83306	8.79495	8.74315	8.48014	8.62066	8.70679	8.5565	8.67234	8.56715	8.46269	8.62033	8.74036	8.43688	8.02191	7.52264	8.65402	8.68862	8.62478	8.68275	8.6622	8.46581	8.81869	8.52524	8.73595	8.48093	8.58467	8.52806	8.96949	8.62381	8.6472	8.43362	8.57461	8.65718	8.92037	9.00006	8.94917	9.08516	9.03346	8.69422	9.75734
PSMB5	6.29379	6.55369	6.51276	6.81189	6.6186	6.43696	6.77456	6.62532	6.56201	6.33864	6.46275	6.72531	6.6636	6.71273	6.63932	7.08302	6.87277	7.11018	6.64075	6.62259	6.33488	6.79734	6.96085	6.80092	6.7952	6.98229	6.76253	6.93265	6.92887	6.97494	6.70569	6.81012	6.57082	6.7024	6.69361	6.47139	7.45398	7.08083	7.15384	6.69901	7.18785	7.17666	6.33225
ZSCAN2	4.31169	4.43905	4.4405	4.30374	4.47019	4.62692	4.55912	4.52093	4.46976	4.51208	4.77636	4.6118	4.7448	4.46802	4.5324	4.28878	4.52111	4.81687	4.63335	4.70365	4.61806	4.21978	4.58269	4.77423	4.34854	4.58683	4.51463	4.67915	4.51486	4.75656	4.37341	4.54727	4.3233	4.84942	4.61927	4.62018	4.22915	4.15285	4.35044	4.38985	4.16855	4.63637	4.92762
SLCO1A2	3.31039	3.12992	3.25406	4.05342	3.86227	3.6393	3.44636	3.24166	3.51116	3.64964	4.08716	3.99451	4.1025	4.17721	3.85488	2.97636	3.17619	3.16797	3.93388	4.07306	3.94078	3.10881	2.83226	3.0492	3.40364	3.44426	3.26551	3.37161	3.09013	3.05951	3.15669	3.21932	3.28136	3.34391	3.3016	3.3435	2.64739	2.68965	2.76142	4.30937	4.5232	4.58841	2.73335
NUDCD2	4.62258	4.11471	4.16376	4.22045	4.29083	3.87118	4.53099	4.64441	4.4771	4.06158	4.53444	4.11523	4.06399	4.30383	4.34205	4.35455	4.61441	4.04569	4.49823	4.52886	4.12638	4.64378	4.58495	4.15099	4.39167	4.26387	4.25244	4.13499	4.14191	4.37485	3.94609	3.99818	4.03329	4.11008	4.07899	4.48966	4.66689	4.70362	4.57399	4.25537	4.12981	4.37265	6.85112
GCK	5.16492	4.64665	5.03956	4.76073	5.00306	5.04413	4.91123	4.83457	4.7104	5.3257	5.14075	5.19047	4.97749	4.66064	4.79227	4.78852	5.03832	5.55313	5.22364	5.18261	5.00172	5.19079	4.79172	5.1878	4.91291	5.00691	4.97674	4.96956	4.93603	4.66027	4.98355	4.81987	4.90257	5.06223	5.11296	4.90388	4.54509	4.33009	4.53864	4.8069	4.70187	5.15581	4.7799
RNF24	6.22584	5.98101	6.01668	6.41032	6.17454	6.33194	6.2013	6.38135	6.23113	5.89261	6.32473	6.07498	6.53992	6.34025	6.26746	6.3016	6.27397	6.46753	6.22334	5.93533	6.32114	5.84618	6.09325	6.22103	6.30431	6.48851	6.58448	6.26998	6.37896	6.46416	6.80924	6.84695	6.70995	6.21095	6.46228	6.36594	6.44738	6.29313	6.39166	6.09104	6.17988	6.33569	5.94985
TRIM40	4.49935	4.37397	4.46419	3.78302	4.01401	4.05772	4.03578	4.21255	4.11965	4.59571	4.05658	4.32562	3.9384	3.86025	4.05319	3.82343	4.19968	4.63299	4.06381	4.38197	3.99831	3.83137	4.16491	4.171	4.17463	4.10893	4.11098	3.9637	4.2332	4.32434	4.23331	4.22674	4.08621	4.31165	4.22659	4.21377	3.62133	3.74958	3.81244	3.95602	4.20608	4.0158	4.34689
TFB1M	4.35697	4.80058	4.43013	4.27024	4.21128	4.25722	4.12933	4.14588	4.28037	4.71098	4.33832	4.05464	4.15881	4.43099	4.33828	4.39509	4.13227	3.66608	4.36048	4.18623	4.27892	4.28052	4.19932	4.36908	4.57336	4.38675	4.29086	4.35989	4.53013	4.40483	4.13803	4.45077	4.11487	4.14413	3.9685	4.38923	5.14198	4.96213	4.79628	4.34556	3.94726	3.93666	5.71341
ANKS1B	3.78852	3.81149	3.81782	3.72741	3.66256	3.56905	3.69288	3.71024	3.70779	3.86741	3.64876	3.8531	3.73191	3.74927	3.69189	3.67945	3.86313	3.9479	3.95382	3.81338	3.77275	3.94347	3.7193	3.92299	3.4896	3.61239	3.57771	3.71464	3.47487	3.59201	3.56101	3.62436	3.57603	4.05219	3.53817	3.7617	3.47398	3.37781	3.44954	3.65685	3.75848	3.5162	3.77326
SPSB1	6.40595	6.40118	6.42991	6.5781	6.43312	6.70776	7.66617	7.78194	7.69991	8.11805	8.00672	7.98865	6.84029	6.68048	6.78299	6.03635	6.54383	6.32691	6.37059	6.48351	6.32913	6.79902	6.9442	7.09365	6.75369	6.82524	6.80532	5.94343	6.14767	5.97561	8.49806	8.32864	8.48908	6.99759	7.05362	7.17393	6.22438	6.49111	6.40113	7.01503	6.97555	6.98736	5.74926
UNC13D	6.75066	6.57147	6.66507	6.6313	6.63942	6.84148	7.20295	7.31275	7.11297	6.89996	6.87881	6.98066	7.18059	7.01419	7.0362	6.8719	6.96789	7.20498	7.01685	6.9768	7.01948	7.37791	7.17266	7.27897	6.98991	7.08249	7.03556	7.08541	7.09437	7.15868	6.78278	6.8094	6.84875	6.9597	6.98071	6.90663	6.24865	6.25888	6.32839	6.63526	6.57941	6.7791	5.26872
REL	6.77157	6.86903	6.57704	7.08554	7.18746	6.88908	7.08131	6.96084	7.24798	7.23017	7.6086	7.4836	6.25946	6.46405	6.45299	6.8009	6.31364	5.80918	6.63181	6.88657	6.56569	7.45233	7.40074	7.24167	7.23307	6.76294	6.84517	6.96554	7.2446	7.00766	7.76847	7.64602	7.76936	6.37969	6.18689	6.49614	6.89271	6.90002	6.82777	7.54754	7.53155	6.69167	7.41204
GNAT2	3.91338	3.73807	3.71629	3.6625	3.75061	3.77357	3.79461	3.77351	3.62388	4.15412	3.82672	3.80903	3.67905	3.63851	3.5926	3.60072	3.98972	3.90289	4.1031	3.55636	3.88245	3.76234	3.75206	3.7702	3.95185	3.7823	3.5624	3.72658	3.63535	3.77867	3.84784	4.05184	3.68298	3.85848	3.81628	3.80418	3.33799	3.25065	3.45371	3.79963	3.72442	4.01213	3.88171
SPATA19	3.21542	2.93628	3.67183	3.24145	3.18969	3.14652	3.41617	3.18039	3.0175	3.85571	3.18239	3.43877	3.32201	3.26534	2.9591	3.21743	3.24795	3.81297	3.3922	3.34937	3.21075	3.7376	3.53272	3.33382	3.07951	3.13719	3.51985	3.34083	3.0367	3.12105	3.06455	3.50106	3.05674	3.67025	3.53595	3.17212	2.95487	2.89514	3.05578	3.33602	3.12911	3.05936	3.14298
MRPL22	4.78321	4.7786	4.63686	4.89764	4.84482	4.89193	4.74617	4.83955	4.89914	4.79868	4.61497	4.47531	4.81695	4.86662	4.87579	4.95905	4.68649	4.8099	4.87142	4.95489	4.92376	5.05119	4.84118	4.79784	4.92574	4.7331	4.83993	5.1093	4.86043	4.92861	4.91425	4.92644	4.73209	4.94179	4.69024	4.85398	5.04761	4.92332	4.90057	4.84472	4.82662	4.76918	5.97859
VPS28	7.33232	7.24371	7.37588	7.46151	7.39758	7.72488	7.79597	7.89288	7.79138	7.35759	7.22126	7.34459	7.72172	7.3776	7.51726	7.57087	7.67345	7.3915	7.39692	7.35593	7.3413	7.51329	7.5362	7.58309	7.35275	7.61556	7.55958	7.47356	7.43278	7.48176	7.21513	7.2837	7.1657	7.49567	7.53646	7.43206	7.07653	7.1194	7.23692	7.24192	7.28926	7.39054	6.54944
RPH3A	3.34286	3.02658	3.39509	3.41213	3.05345	3.12021	3.22018	3.32051	3.06372	3.73268	3.3283	3.77595	3.27352	3.16504	3.1964	3.21897	3.37429	4.16633	3.50021	3.51769	3.25591	3.42502	3.56414	3.3197	3.12905	3.33743	3.34223	3.48491	3.27712	3.28814	3.20563	3.25405	3.53411	3.72187	3.44087	3.35871	3.06667	2.93846	3.18999	3.23591	3.45189	3.51136	2.95788
CD86	5.92019	6.20841	5.95513	5.20376	5.25606	5.16753	5.31513	5.46242	5.27505	5.16247	5.20397	4.99826	5.05018	5.26674	5.21618	5.56433	5.30176	4.80601	5.38487	5.59489	5.32503	6.50659	6.5542	6.32593	5.91923	5.24646	5.43883	6.48325	6.52544	6.46187	5.72302	5.62778	5.38866	4.93486	5.22875	5.08521	6.16157	6.56106	6.3461	5.64075	5.49467	5.00603	6.47769
ADI1	6.77314	6.87184	6.52365	7.09363	7.06012	7.16014	6.96488	6.90906	6.95395	6.82562	6.8119	6.86936	6.81497	6.87779	6.83622	7.14557	6.91418	6.46081	6.47126	6.64085	6.68681	6.57469	6.54113	6.54584	7.05221	6.85388	6.93514	6.90018	7.04041	6.99643	7.08389	7.176	7.11679	6.78349	6.71689	7.14045	7.59718	7.70811	7.58933	6.76902	6.78789	6.46688	6.58416
PHKB	7.45229	7.68687	7.53725	7.71991	7.79873	7.44473	7.60508	7.49549	7.58945	6.55573	7.323	7.11843	7.45048	7.62884	7.66935	7.80843	7.31645	7.22759	7.1018	7.48963	7.46814	7.19412	7.30245	7.19669	7.55365	7.65828	7.42548	7.53713	7.60224	7.63898	7.24079	7.19175	7.22722	7.19041	7.41206	7.47466	8.24181	8.25721	8.0618	7.7214	7.71363	7.82607	8.70089
TMPO	7.43237	7.47717	7.52599	8.0385	7.99777	7.55027	7.65202	7.55357	7.82866	6.81027	7.49392	7.39622	7.82807	7.87516	7.71379	7.8202	7.21776	7.13669	7.62264	7.75664	7.78799	7.47029	7.79327	7.39907	7.98733	7.78859	7.5353	7.43036	7.6387	7.54318	7.3913	7.38799	7.41327	7.2119	7.37668	7.59199	8.36396	8.27777	8.2971	7.73958	7.91369	8.0065	6.90701
RAPSN	5.14804	5.31958	5.49206	5.25881	5.31314	5.28295	5.17666	5.47461	4.83492	5.91048	5.27947	5.82773	5.25152	5.30322	5.30836	5.24606	5.7039	5.95918	5.6627	5.57386	5.82761	5.43962	5.31826	5.52533	4.99354	4.96023	5.1495	5.19093	5.30218	5.18725	5.25282	5.28954	5.49085	5.78731	5.56105	5.32537	4.48725	4.65042	5.23507	5.44895	5.58871	5.53447	5.12203
MAPK8IP3	6.64978	6.63363	6.7873	6.55166	6.43045	6.65077	6.49475	6.50909	6.30112	6.94691	6.93591	6.92714	6.71778	6.64889	6.59036	6.52591	6.63546	6.90066	6.77624	6.73491	6.68857	6.57129	6.68354	6.7182	6.36886	6.61932	6.57636	6.63694	6.50615	6.64664	6.58766	6.62938	6.59126	6.89877	6.9143	6.76352	6.28635	6.16081	6.33	6.39737	6.44467	6.58809	5.67515
RPS21	8.43113	8.53458	8.32962	8.7544	8.72426	9.22671	8.72053	8.52146	8.47612	8.66038	8.92723	8.6997	8.77456	8.55203	8.54546	8.96918	8.90532	8.86766	8.60951	8.65459	8.60717	8.82313	8.85884	8.90631	8.56701	8.67563	8.56877	8.63789	8.4845	8.55043	8.64076	8.88966	8.6494	8.83447	8.91619	9.03545	8.14106	8.27964	8.17365	8.67928	8.56253	8.60577	8.74962
ABHD10	5.79862	5.95088	5.77177	5.83549	5.90311	5.63568	5.53452	5.6449	5.85424	5.33576	5.17237	5.19408	5.75367	5.72115	5.66243	6.07068	5.70234	5.23871	5.637	5.56915	5.46904	6.07934	5.47709	5.49425	5.87913	5.53613	5.52523	6.17866	6.27077	6.07267	5.3216	5.28809	5.08559	5.70857	5.46628	5.76347	6.61097	6.84286	6.6579	5.63719	5.68549	5.32186	6.25477
TCL6	3.67231	3.44277	3.59467	3.51525	3.38127	3.5798	3.34779	3.61098	3.35957	3.83873	3.40081	3.80675	3.35595	3.28445	3.41054	3.39482	3.68527	4.23518	3.65399	3.60988	3.70482	3.53825	3.48009	3.69718	3.51177	3.63089	3.61055	3.75388	3.46442	3.41152	3.49382	3.41049	3.37025	3.60927	3.48435	3.70303	3.05409	3.08128	3.33096	3.4127	3.14992	3.49413	3.56052
PGAP1	5.92423	6.15689	5.85431	5.53579	5.72725	5.53492	6.46841	6.45131	6.7071	6.5345	6.89337	6.8856	5.66731	5.90455	5.93483	5.37487	5.13448	4.70409	5.7769	6.02606	5.92749	5.88019	5.91202	5.71388	6.45221	5.96799	6.1708	5.31901	5.35428	5.22086	6.39941	6.2776	6.1609	5.77549	5.84623	6.09402	6.22991	6.32295	6.05005	5.83697	5.99407	5.65659	6.84412
COL9A1	5.03101	4.55994	4.82328	4.75961	4.8219	4.82137	4.67645	4.75121	4.47011	5.29733	4.95799	4.96265	4.84977	4.59484	4.66169	4.73574	5.12084	5.49337	5.13172	4.98091	4.99979	5.1164	4.77233	5.01428	4.48851	4.73979	4.78677	4.70013	4.69072	4.67123	4.81238	4.78083	4.80756	5.03671	5.03752	4.79945	4.35191	4.14071	4.44548	4.61839	4.77657	4.77223	4.28607
TLCD1	5.08058	4.60992	5.15439	5.48732	5.28618	5.66023	5.06394	5.0709	5.0472	5.15092	5.00296	5.262	5.23568	5.018	5.18974	5.76007	5.4867	5.76547	5.3341	4.88469	5.49566	5.08849	5.02042	4.9409	4.87723	4.72767	5.09687	5.26225	5.17525	5.13307	5.01512	5.15408	5.02659	5.15501	5.04443	4.93395	4.94413	4.83466	5.12529	4.9037	4.95679	4.71341	5.62314
LMBRD1	7.47105	7.73721	7.44608	7.51292	7.77437	7.39901	7.55457	7.5672	7.93912	6.80338	7.1743	7.03315	7.2869	7.69218	7.59325	7.48575	7.0969	6.47667	6.95675	7.06831	7.1762	6.89708	7.0409	6.68478	7.92612	7.33356	7.52881	7.42384	7.59338	7.42665	7.49202	7.31696	7.25922	7.016	7.04909	7.37643	8.15807	8.19961	7.99822	7.65576	7.71125	7.30103	8.24542
RUVBL1	5.90884	5.889	5.83108	5.97963	5.95264	5.93223	6.0961	5.99357	5.907	5.66746	5.94538	5.92801	5.92477	5.83088	6.00952	5.96201	5.86999	5.34235	5.72918	5.85045	5.60885	5.82926	5.87051	5.94822	6.12906	5.81661	5.88921	5.98203	5.93065	5.98684	6.09953	6.07203	5.93146	5.6682	5.54267	5.86312	6.24185	6.39356	6.34898	5.54929	5.60272	5.22986	6.18271
FOXN4	4.39145	4.31855	4.32337	4.30944	4.31018	4.43598	4.34165	4.51033	4.07738	4.80792	4.47166	4.66007	4.59148	4.49275	4.45902	4.46479	4.55933	5.14954	4.67227	4.37546	4.60272	4.46239	4.51504	4.76024	4.32884	4.50933	4.26563	4.44066	4.35891	4.36182	4.30965	4.5737	4.58792	4.71895	4.53583	4.38706	4.29715	4.09641	4.41251	4.8095	4.36042	4.76122	4.21501
ZFYVE9	5.8146	6.14477	5.67294	5.9516	5.88326	5.76209	5.91572	6.00211	6.11824	5.41926	5.62384	5.54773	5.84061	6.19655	6.04113	5.6028	5.32623	4.98338	5.84615	5.7276	5.54648	5.31115	5.28675	5.17942	6.35874	5.97935	6.14935	5.33866	5.45527	5.49068	5.77475	5.61099	5.52826	5.59845	5.53692	5.60797	5.79568	5.9844	5.86687	5.97812	5.99651	5.57961	6.33877
BID	6.37256	6.28826	6.36253	6.32502	6.30382	6.33278	6.1049	6.27624	6.07965	6.18824	6.03155	6.10565	6.08195	5.94693	6.10588	6.15315	6.38864	6.36068	6.10719	6.29524	6.27388	6.46387	6.4048	6.54539	6.04492	6.25521	6.28068	6.44137	6.50624	6.44551	6.41786	6.35216	6.3442	6.13817	6.15734	5.83713	5.92945	6.22422	6.21096	5.86067	6.13644	6.16637	5.50014
PKIB	3.43481	3.3286	3.48384	3.51889	3.35715	3.58064	3.56056	3.14132	3.23567	3.66404	2.92874	3.36391	3.43206	3.33377	3.19706	3.1891	3.63888	3.54249	3.20607	3.64934	3.21842	3.39803	3.50227	3.29732	3.3241	3.13925	2.98882	3.27674	3.26141	3.50739	3.3118	3.24877	3.44843	3.40593	3.09509	3.27489	3.52277	3.66887	3.47392	3.34728	3.34752	3.24144	3.69254
SLC13A1	2.53426	2.3569	2.55685	2.43129	2.4019	2.65501	2.51315	2.36495	2.33993	2.99414	2.49066	2.73846	2.3687	2.39277	2.34402	2.55621	2.83892	3.02525	2.77367	2.59354	2.56469	2.57193	2.62457	2.53483	2.30075	2.42496	2.56596	2.55643	2.52252	2.45483	2.41412	2.54513	2.45415	2.53245	2.43461	2.5406	2.27063	2.18013	2.43267	2.5521	2.46265	2.4944	2.30485
SLC35A1	7.05718	7.37317	6.77995	6.8108	6.95115	6.77331	6.92037	6.98373	7.25994	6.31084	6.60022	6.39819	6.84309	7.33604	7.21358	7.33801	6.81062	6.24609	6.76622	6.877	6.66097	6.69016	6.69626	6.35735	7.62822	6.83057	7.19855	6.90152	7.05487	6.96083	6.85793	6.65804	6.60437	6.79761	6.89935	6.96083	7.63217	7.80577	7.5123	6.80626	6.79553	6.41771	6.46011
GEMIN8	5.2611	5.54721	5.37562	5.13456	5.34737	5.26664	5.13988	5.25682	5.22966	4.61334	5.07835	4.837	5.38474	5.39514	5.24801	5.29182	5.18399	5.51202	5.19857	5.36212	5.0603	4.71279	5.19659	5.01886	4.72615	5.15649	4.92234	4.93198	5.0551	5.14278	4.81643	4.75439	4.89312	4.97547	5.15518	5.22966	5.01591	5.05116	4.88006	4.91493	4.94372	4.83966	5.45099
SHANK2	5.83201	5.77569	5.96744	5.99647	6.00579	6.08307	5.88662	5.89029	5.9733	5.99286	5.74606	5.88489	6.3352	6.18478	6.00513	5.94491	6.14248	6.36532	6.25803	6.33171	6.27899	5.71822	5.90126	5.68122	5.81104	5.88098	5.89582	5.92511	5.89389	5.97131	5.64503	6.03999	5.80757	5.94246	5.63042	5.85465	5.51721	5.48334	5.69856	5.78078	5.70411	5.92648	5.28812
CUBN	4.21002	4.2724	4.33069	4.04118	3.99159	3.91493	4.05525	4.07906	3.92224	4.13405	4.17448	4.12453	4.12503	4.08022	4.10289	3.80977	3.79191	3.95022	4.00259	4.03423	4.15659	3.79895	3.90661	3.94685	3.77543	4.05296	3.94051	3.85628	3.6017	3.7125	3.73261	4.02093	3.87536	4.0637	4.03729	3.93279	4.23248	4.12238	4.08133	4.08436	4.11281	4.176	5.12541
CBX3	6.80994	6.83784	6.34324	6.5844	6.89957	6.5973	6.80462	6.67321	7.01856	6.15224	6.3066	6.33228	6.37644	6.88211	6.73382	6.90418	6.50921	5.52202	6.57707	6.70527	6.50687	6.49313	6.53188	6.39894	7.12698	6.53041	6.60419	6.806	6.91848	6.72612	6.7647	6.31526	6.54097	6.55917	6.5086	6.56681	7.74208	7.75871	7.62001	6.87702	6.84063	6.61554	7.61591
NRG3	3.90221	3.81664	3.99791	4.30519	4.30514	4.39437	3.90064	4.27854	4.06434	4.09093	4.14559	4.40507	4.23753	4.04006	4.17151	3.88472	4.12802	4.82467	4.41201	4.20733	4.25106	4.03199	3.73222	3.70588	4.10437	4.11432	4.04559	3.86241	3.81744	3.9123	4.27216	4.08774	4.28372	4.17849	4.33231	4.19645	3.88465	3.50701	3.62761	4.22275	4.16788	4.45141	4.42571
ISCA1	7.3501	7.34814	7.26965	7.18911	7.46396	7.66114	7.52526	7.61101	7.26442	7.17315	7.41465	7.35536	7.27741	7.48236	7.87548	7.33042	7.62982	7.47904	7.62571	7.17495	7.78005	7.34857	7.36732	7.43379	7.13988	7.5666	7.52176	7.0462	7.43127	7.06669	7.25011	7.48383	7.60773	7.26068	7.36119	7.50893	7.36762	7.34627	7.45933	7.83274	7.6604	7.76271	6.26972
PDCD6	7.42039	7.20059	7.39955	7.18746	7.26767	7.67429	7.1249	7.20821	6.93594	7.59286	7.26698	7.03662	7.34991	7.16693	7.39353	7.1354	7.48382	7.61657	7.50102	7.68863	7.26437	7.51418	7.14358	7.30183	7.30741	7.32235	7.452	7.25678	7.28323	7.39402	7.25405	7.23849	7.17445	7.38147	7.18212	7.2713	7.46315	7.59315	7.66248	7.56726	7.28616	7.49698	7.32427
TCP10L	3.18636	3.01212	3.25877	3.55978	3.23603	3.39747	3.59021	3.16078	3.13517	4.06679	3.66866	3.75153	3.76859	3.20288	3.53692	3.38081	3.62935	4.02264	3.59186	3.54055	3.33239	3.84282	3.3216	3.52672	3.01891	3.17432	3.375	3.43289	3.3154	3.34002	3.45873	3.77357	3.70542	3.81092	3.54297	3.12417	3.01644	3.23632	3.05867	3.40136	3.00882	3.25788	3.75649
WDR60	6.53094	6.57941	6.42761	6.53446	6.4347	6.28198	6.44532	6.33876	6.52327	6.14337	6.30095	6.19619	5.96629	6.13933	5.98839	6.45328	6.26308	5.98015	6.44295	6.46818	6.15778	5.92976	5.80126	5.84868	6.34534	6.24985	6.47346	6.10254	6.06212	6.18545	6.49528	6.39109	6.38854	5.87494	6.01874	6.06469	6.36978	6.34292	6.17462	6.40437	6.40998	6.15944	6.95027
NES	7.18175	6.94406	7.08502	6.83662	6.86743	6.79998	7.27966	7.34102	7.30453	7.53983	7.23984	7.28389	7.34482	7.2208	7.14209	7.33286	7.52161	7.35938	7.17415	7.16312	7.0766	7.30327	7.32677	7.36823	7.398	7.38304	7.55488	7.53165	7.49468	7.62274	7.07228	7.04661	7.12489	7.49214	7.36239	7.52184	6.68467	6.77292	6.92	7.15346	7.29761	7.2259	5.90642
PUS7	4.32894	4.54391	4.30663	4.5123	4.47019	4.60659	4.36699	4.4999	4.29352	4.67636	4.7126	4.44915	4.49855	4.19427	4.21384	4.49667	4.39954	4.13309	4.48765	4.49783	4.37114	4.21519	4.38876	4.30197	4.69252	4.29036	4.47939	4.45874	4.49469	4.40228	5.05259	5.00016	4.98687	4.64479	4.28691	4.51713	4.54144	4.68226	4.57854	4.35773	4.43188	4.13905	5.28177
DCST2	5.03753	4.67475	4.82575	4.58631	4.71982	4.94991	4.85954	4.68125	4.47044	5.25879	4.97995	4.85727	4.62168	4.58585	4.78526	4.70161	5.05047	5.41554	5.0482	4.72885	4.81927	4.7841	4.83596	4.90401	4.66341	4.92126	4.72987	4.58013	4.52344	4.55074	4.87352	4.91842	4.85595	4.83001	4.85039	4.84187	4.45531	4.28574	4.53075	4.81095	4.94628	5.2257	4.78705
HOXC11	3.49515	3.32984	3.02419	3.15601	3.26507	3.40638	3.29156	3.28126	3.26183	4.01388	3.18915	3.4791	3.3669	3.11212	3.18543	3.33202	3.51649	3.77584	3.22322	3.47759	3.44601	3.72348	3.39059	3.89211	3.57052	3.2713	3.57627	3.58269	3.49943	3.52943	3.14237	3.79379	3.33432	3.85387	3.23367	3.83357	3.19957	3.49128	3.08518	3.2743	3.34755	3.28088	3.14028
FSD2	2.97479	2.99043	3.28394	3.07774	3.00406	3.13285	2.93736	3.00663	2.96264	3.46885	2.92908	3.13476	3.11901	3.00926	2.96387	2.88883	3.12387	3.5236	3.27381	3.20949	3.19586	3.07123	2.92549	3.37294	2.80349	2.97561	2.93504	2.98297	2.95901	2.89108	2.90207	3.17015	3.13035	3.30605	3.26994	3.11424	2.9786	2.89474	2.9785	2.92123	3.01691	3.19298	2.87414
DOCK5	6.04599	6.19798	5.91142	6.23402	6.27231	6.18864	6.16769	6.20377	6.28246	6.3617	6.3158	6.33166	6.08209	6.25386	6.25621	6.44953	6.11839	5.79675	6.17454	6.15604	6.13378	5.95689	6.03752	5.97267	6.50749	6.26954	6.38007	6.2491	6.33926	6.25823	6.88249	6.74116	6.7384	5.88816	6.05483	6.12756	6.06689	6.15898	6.09419	6.21211	6.17041	5.9792	6.81076
S100Z	3.84204	3.9613	4.13315	3.78217	4.04803	4.06533	4.0162	4.00567	3.86103	4.1604	3.86651	4.02883	3.9601	3.90046	4.36542	4.34516	4.57891	4.52987	4.19486	4.09372	3.73107	4.65513	4.16245	4.26349	4.16706	4.67817	4.31145	4.69125	3.87974	4.20825	4.05298	4.17273	3.98268	4.16642	4.14321	4.2358	3.81463	3.5786	3.77527	3.86822	4.27294	4.04539	4.05735
IRF7	6.10618	5.81282	6.21185	6.22931	6.22058	6.71952	6.09344	6.3103	5.96434	6.59577	6.11112	6.47197	6.25736	6.04114	6.05249	6.069	6.52706	6.977	6.40557	6.46496	6.53322	6.6704	6.65577	6.67307	6.02085	6.2341	6.26535	6.09757	6.21428	6.22209	6.45268	6.47851	6.50215	6.56438	6.5936	6.24866	5.80271	5.68643	5.73706	5.89343	6.17901	6.30607	5.15693
TRIM4	5.68607	5.81148	5.60151	5.61288	5.79416	5.65166	5.69025	5.85075	5.7536	5.76915	5.6805	5.82206	5.73129	5.91098	5.90847	5.72245	5.55562	5.35347	5.65849	5.74479	5.46522	5.74689	5.77883	5.59662	5.97782	5.70303	5.9538	5.90862	5.8257	5.96625	5.95225	5.60542	5.66841	5.41645	5.59701	5.69617	6.06526	6.18587	6.16887	5.81416	5.94033	5.54748	5.57566
SENP7	5.8695	6.09047	5.7003	5.71108	5.96476	5.51593	5.59697	5.61539	5.94603	5.39785	5.56756	5.3022	5.53212	5.62046	5.70637	5.28537	5.05979	4.7644	5.47487	5.49085	5.3242	5.46906	5.46856	5.33813	5.95267	5.34759	5.57147	5.34089	5.67919	5.51087	5.46043	5.17203	5.28719	5.46249	5.38211	5.70832	5.65385	5.67678	5.52883	5.71424	5.6651	5.2924	7.46524
DIP2B	6.91344	7.1045	7.08838	7.20011	7.21048	6.94675	6.94546	6.93573	6.94936	6.4632	6.8789	6.79966	7.07372	7.07917	7.04423	7.30404	6.98849	6.95009	6.85136	6.98618	7.01563	6.95864	6.96026	6.90925	7.02125	7.14262	6.92999	7.23146	7.2064	7.20911	6.7991	6.91516	6.78132	6.95097	7.01756	7.11877	7.35795	7.31677	7.24943	7.16593	7.21248	7.31899	7.14619
ENPP2	7.88612	8.27184	8.05134	7.76871	7.79191	7.3305	8.03391	8.06514	8.1429	6.76857	7.65418	7.43285	7.67589	7.62065	7.73426	6.72455	6.33701	6.055	7.12695	7.41123	7.45139	7.61072	7.74219	7.53931	7.25669	7.4152	7.19284	6.47189	6.65139	6.54071	7.74252	7.64742	7.68395	7.60631	7.72419	7.75852	8.2011	8.20921	8.04361	7.9037	7.9184	7.9505	9.65126
GTF2A2	4.55758	4.45654	4.27495	4.82563	4.772	4.64657	4.64373	4.66565	4.82727	3.80276	4.31111	4.16993	4.49151	4.48657	4.26569	4.42732	4.53437	4.29273	4.41915	4.45306	4.33619	4.1593	3.98743	3.69114	4.43696	4.37002	4.49253	4.47248	4.70643	4.73156	4.75897	4.26364	4.54556	4.27814	4.46774	4.29951	4.88371	5.03583	5.01932	4.39395	4.72636	4.18629	7.11041
PRSS21	6.27796	5.77523	6.20712	5.71116	5.744	5.84906	5.58945	5.74295	5.54945	5.7858	5.77786	6.07068	5.56634	5.33383	5.63476	6.06084	6.49945	6.69289	6.06435	5.90073	6.14889	5.70074	5.64988	5.88585	5.23365	5.44772	5.46516	5.48321	5.46156	5.58021	5.30604	5.36469	5.37729	6.00804	5.98155	5.68954	5.55981	5.45373	5.73928	5.86833	5.91859	6.18904	5.27943
CHL1	4.52066	4.54845	4.41974	4.69292	4.59593	4.48342	4.57916	4.57809	4.66176	4.68256	4.51845	4.50658	5.14707	5.31678	5.36265	4.23891	4.18387	4.04423	4.6836	4.67222	4.30579	4.56898	4.8094	4.54934	4.82385	4.5914	4.64504	4.08419	4.01961	3.9974	3.81657	3.91725	3.76147	4.56717	4.55789	4.63337	5.48133	5.71849	5.39724	4.21575	4.32976	4.1644	6.04647
RLN2	2.65987	2.9489	2.629	2.72137	2.87104	2.83563	2.99042	2.86788	2.51003	2.9813	2.66931	2.92526	2.48694	2.99314	2.56976	2.71659	2.86603	3.38311	3.22881	2.55928	2.66207	2.73946	2.78322	3.07742	2.72759	2.79018	2.476	2.71211	2.7051	2.52998	2.79043	3.24391	2.40488	2.64603	2.59819	2.70584	3.31723	2.94898	3.04246	2.79879	2.85479	2.90569	2.59667
ITGB4	6.42229	6.45873	6.52758	6.48656	6.40626	6.57379	6.17765	6.15477	6.10662	6.52387	6.51223	6.33062	6.5125	6.4576	6.53402	5.94165	6.21281	6.40191	6.20988	6.24049	6.28527	6.12267	6.13314	6.25403	6.12864	6.35654	6.17896	6.28286	6.26914	6.30054	6.41387	6.49322	6.38851	6.66757	6.66498	6.66046	6.51346	6.54292	6.48312	6.25909	6.11432	6.40405	5.30204
LOC93622	5.90318	5.39279	5.96271	5.59106	5.7196	5.97731	5.85674	5.9023	5.72869	5.8593	5.69246	5.63324	5.88344	5.81736	5.89558	5.76495	5.75475	5.95304	5.99502	6.20133	5.89711	5.75238	5.39069	5.53626	5.58573	5.71708	5.55726	5.84291	5.8408	5.5213	5.80358	5.77796	5.68616	5.68625	5.53978	5.64833	5.61268	5.66896	5.88784	5.35248	5.6614	5.42873	4.24378
PADI2	5.92888	5.78822	5.92512	6.30131	6.27162	6.29375	6.03827	6.02705	6.04046	6.21507	5.77501	5.89798	6.20219	6.09766	6.25117	6.73188	6.61765	6.5358	6.03169	5.87184	5.81751	6.74089	6.83554	6.65266	6.14143	6.09984	6.23447	6.26693	6.20861	6.39584	6.45676	6.60377	6.59547	5.97026	5.83358	5.76443	5.66965	5.64968	5.74455	5.55459	5.72822	5.43708	5.34073
TTLL6	4.09726	3.79582	3.94368	4.27678	4.28231	4.04499	3.73232	3.94681	3.8811	4.40384	3.73389	3.84614	4.42609	4.1381	4.28543	3.80784	4.14004	4.22806	3.91679	4.11256	4.21988	4.3137	3.73787	4.03046	3.79061	4.03869	3.89059	4.32274	3.83998	3.77848	3.84599	3.99263	3.89287	3.85857	3.94908	3.85696	3.85893	3.68801	3.92686	4.08439	3.93711	4.36141	4.11275
PA2G4P4	5.01584	5.10475	5.0815	5.23446	5.10325	4.94771	5.01691	5.01921	5.28475	5.36853	4.93314	5.02383	5.15665	5.09633	4.95544	5.11234	5.10337	5.21991	5.18149	5.10925	5.04359	5.21018	4.97761	4.95729	5.14488	4.82654	5.26525	5.10432	4.85554	5.22213	5.24061	5.12885	5.2424	5.02577	4.92571	5.12497	4.8434	4.90557	4.78592	4.62158	4.66011	4.61146	6.27007
LBP	3.67159	3.47184	3.7276	3.66745	3.65266	4.05049	3.58231	3.69925	3.60305	4.25162	3.79746	3.7668	3.78278	3.40656	3.53191	3.61353	4.00175	4.24395	3.90055	3.87524	3.87048	3.87544	3.79505	3.74446	3.56329	3.70967	3.74989	3.79425	3.68434	3.48657	3.48198	3.74453	3.78258	3.80745	3.90408	3.92059	3.53624	3.35631	3.48603	4.10951	3.67133	3.98162	3.52748
PRG2	3.90784	3.9221	4.03137	3.87046	3.99425	4.29862	4.12394	4.00011	3.76903	4.50028	3.99249	4.35598	3.86907	3.98938	4.09436	3.85983	4.47198	5.16611	4.27947	4.16305	4.20019	4.24083	4.17208	3.98618	3.90383	4.02616	3.82686	4.02657	4.00722	3.79781	3.94487	4.24693	4.03758	4.06426	4.34802	4.21627	3.86382	3.8087	3.83486	4.06759	4.20352	4.31978	3.75368
CDCA3	4.14839	4.21453	4.44776	4.05654	3.59947	4.02895	4.17456	4.43406	3.84533	4.59968	4.3152	4.29459	4.05961	3.81496	4.14693	4.40454	4.39968	4.84959	4.71714	4.6749	4.27824	4.4265	4.44259	4.52287	3.69247	4.21422	4.00254	4.48892	4.45177	4.38261	4.32775	3.81329	4.29989	4.39276	4.16105	4.14397	3.91023	4.0859	4.12296	4.50506	3.80717	4.24422	3.88101
MFN1	6.65768	6.71369	6.41782	6.90484	6.8205	6.4623	6.71934	6.84667	6.9173	6.42552	6.55302	6.43032	6.48208	6.62821	6.70311	6.54726	6.0061	5.5274	6.64779	6.61537	6.44557	6.26654	6.38977	6.11704	6.93012	6.41914	6.64583	6.7723	6.70896	6.55859	6.99406	6.7914	6.50675	6.3873	6.31444	6.54419	7.06179	7.20526	7.00863	6.78852	6.65007	6.42408	7.0353
KLHL22	5.95677	5.69315	5.80954	5.55564	5.59842	5.61653	5.90045	5.49672	5.38892	5.93094	5.80229	5.69299	5.8178	5.7379	5.67073	5.56474	5.69497	5.85544	6.00979	5.87697	5.84352	6.00021	5.75971	5.94853	5.54606	5.69795	5.63075	5.83447	5.7733	5.77046	5.32311	5.49606	5.49142	5.80188	5.93458	5.75217	5.52522	5.38681	5.69627	5.5185	5.66027	5.57513	4.85764
HECTD2	5.51193	5.6095	5.51342	5.46858	5.62235	5.41552	5.56706	5.44781	5.64726	5.32282	5.62201	5.48707	5.44365	5.41118	5.38103	5.33322	5.37815	5.24252	5.46976	5.53434	5.20581	5.40029	5.52523	5.11841	5.44457	5.60051	5.40224	5.33173	5.21256	5.23348	5.40126	5.5825	5.45834	5.47275	5.50717	5.3968	5.48097	5.51569	5.33891	5.53714	5.59829	5.40253	5.75221
TNXA	8.55424	8.57268	8.15366	7.93462	7.61745	8.31278	7.84905	8.48169	8.18355	8.84347	8.60537	8.64478	8.60107	8.26041	8.69933	7.94536	8.24988	8.13414	8.64335	8.74244	8.40827	8.30432	8.31448	8.56292	8.64691	8.84774	9.09291	7.86228	7.78574	7.93263	8.13678	8.44673	8.59469	8.20407	8.63792	8.62081	8.27248	8.13311	8.28725	8.05523	8.09079	8.29594	5.31728
KIF21B	5.80043	5.57156	5.80534	5.50128	5.61057	5.79615	5.83349	5.89825	5.62724	6.39633	6.03649	6.06138	5.91234	5.85726	5.95907	5.62733	5.79338	6.23308	6.04315	5.90713	5.8192	6.23855	6.19573	6.25386	5.74072	5.82808	5.77459	5.61659	5.53708	5.61764	5.75736	5.75779	5.7553	5.99836	5.9082	5.8446	5.4139	5.23772	5.38995	5.67673	5.89688	5.83488	5.00106
RETSAT	7.08017	7.01403	6.88124	6.96444	6.78296	7.03754	7.00405	7.20613	7.34724	7.00827	7.06483	6.85103	7.05085	7.12377	7.20356	7.56468	7.38141	6.97565	6.99779	7.12869	6.98225	7.45761	7.3552	7.15716	7.54615	7.19009	7.38128	7.42752	7.65599	7.4599	7.4192	7.38814	7.20563	6.84945	7.00281	7.10866	7.7298	7.8192	7.6927	6.99626	6.95323	6.72372	5.81839
DEFB136	2.68184	2.71015	2.80275	3.10327	2.79852	3.03818	3.17506	2.78564	2.95877	3.30311	2.92925	3.08203	3.13609	2.65077	2.68123	2.79162	3.32085	3.04142	3.26787	3.43655	2.38116	2.64712	2.56212	3.56692	2.90868	2.97385	2.65536	3.29894	3.05884	3.10131	2.58903	2.43433	2.58877	3.12942	2.94569	2.61554	2.57082	2.69251	2.5361	3.82133	3.09628	2.94171	2.8253
IPPK	5.43804	5.41537	5.39138	5.91621	5.70744	5.55154	5.84635	5.81714	5.71496	5.88843	5.75968	5.7442	5.64947	5.34532	5.41687	5.66009	6.03391	5.73482	5.7055	5.45651	5.63822	5.88555	5.80894	5.71532	5.49623	5.5854	5.59709	5.8468	5.66399	5.63318	5.64201	5.98314	5.64024	5.64495	5.66271	5.76664	5.58957	5.56991	5.61115	5.71976	5.47463	5.75036	4.74214
RFC1	6.38685	6.71217	6.19352	6.39434	6.3998	6.08268	6.27442	6.34209	6.57012	6.05279	6.08837	5.98934	6.33263	6.63722	6.55497	6.53063	6.14838	5.70623	6.28093	6.41954	6.17125	5.96207	5.95323	5.96739	6.64978	6.2869	6.44375	6.50602	6.57879	6.54459	6.20677	6.10419	6.12746	6.18438	6.18439	6.43082	6.77985	6.9281	6.73713	6.52643	6.55384	6.09674	7.25946
WSB1	9.34418	9.62777	9.52579	9.93991	9.89863	9.63507	9.43986	9.48801	9.59776	8.79985	9.45777	9.28135	9.39464	9.4609	9.47904	9.73628	9.22892	9.297	9.29035	9.49984	9.58695	9.12201	9.24404	9.21679	9.51279	9.64251	9.52047	9.31833	9.37723	9.36943	9.60408	9.49897	9.54305	9.08401	9.27689	9.24433	9.70563	9.61681	9.61409	9.88297	9.96731	10.0556	9.79602
OR9A2	2.7598	2.14733	2.87626	2.73123	3.20129	2.73216	2.47846	2.65042	2.47884	3.06817	2.73772	2.90148	2.8964	2.75777	2.61757	2.41607	2.4882	2.98599	3.09094	2.97156	2.66149	2.93587	2.71194	3.23007	2.55106	3.00034	2.50567	2.68384	2.81365	2.639	2.98952	2.82797	2.79789	2.97234	3.0594	2.70969	2.70135	2.58809	2.98626	2.58071	2.79924	3.06265	2.94207
DYNLL2	7.65452	7.68159	7.76284	7.7763	7.51823	7.95524	7.87817	7.72105	7.76992	8.00023	7.88808	7.67698	7.74544	7.88014	7.90484	8.06287	8.0193	8.05467	8.00269	8.11874	7.90989	7.7341	7.94387	7.7647	7.69301	8.02721	7.92783	7.8862	7.78625	7.89575	7.87295	7.97032	7.76214	7.87803	8.03796	7.92013	7.94562	7.77189	7.96892	7.90208	7.98585	7.79122	6.81784
LCE3C	5.55572	4.18245	5.20082	4.50298	5.11675	4.83584	4.83517	4.92548	4.07337	5.86943	4.93497	5.0685	4.9664	4.49957	5.77749	4.89742	5.42827	6.26436	5.24473	4.23938	5.55992	5.2844	5.37758	5.10371	4.69348	5.50923	5.0247	4.33698	4.51355	4.22548	4.52171	5.05079	4.75453	5.39596	5.60335	4.53766	3.97747	4.27168	4.90823	4.78776	4.33507	4.7747	3.08264
PHACTR1	6.28376	6.21545	6.05015	6.57058	6.52635	6.61158	6.23496	6.31214	6.32622	6.38258	6.17909	6.23381	6.24996	6.39019	6.35712	6.47225	6.44089	6.27709	6.65621	6.51796	6.50686	6.12626	6.10754	6.20335	6.48774	6.17055	6.46475	6.53495	6.51518	6.54083	6.47241	6.46757	6.45737	6.05604	6.1277	6.10881	5.88756	6.00727	5.93006	6.54126	6.55825	6.35607	5.99697
ASB2	4.22616	3.67331	4.05785	3.78019	3.7533	3.91531	3.93546	4.06138	3.88776	4.40678	3.93035	4.018	3.97961	3.8463	3.70673	4.0828	3.98314	4.64957	3.94366	3.95523	3.83934	4.61083	4.12102	4.25055	3.83291	3.89653	3.86688	3.87308	3.645	3.76816	3.73285	3.97551	3.81885	4.13621	3.99936	4.02641	3.90171	3.84554	4.13718	3.97786	3.98194	4.0036	3.72371
POSTN	6.8877	7.15181	7.03269	6.53085	6.64697	6.08687	5.40371	5.44484	5.83497	5.69917	6.5629	6.44906	5.15928	5.14847	4.98691	4.92553	4.5337	4.34712	5.52855	5.69512	5.83237	5.13966	5.26984	5.11474	6.24953	6.113	6.00336	6.2467	6.23052	6.24459	6.63442	6.39316	6.4824	6.28473	6.45508	6.51173	8.59334	8.54318	8.20789	6.40248	6.43099	6.35961	9.19891
CC2D1B	6.66928	6.68553	6.61817	6.69258	6.65299	6.77975	6.69249	6.80464	6.54558	7.10853	6.94867	6.91698	6.6067	6.6002	6.59049	6.66092	6.75348	6.82193	6.84303	6.91282	6.76104	6.89829	6.75149	6.85493	6.75134	6.777	6.84437	6.68849	6.71335	6.69059	6.91494	6.85622	6.83862	6.71276	6.6689	6.62293	6.18408	6.31157	6.30477	6.50415	6.42412	6.53728	5.9189
AK1	7.86749	8.08931	8.03803	7.8748	7.70841	7.9532	8.0741	8.10037	7.87833	7.66704	7.85502	7.86624	8.2559	8.24291	8.23366	8.31491	8.20023	8.10119	7.95628	8.05553	8.06638	7.83495	7.74478	7.74339	7.97991	8.12498	8.06146	8.00845	8.07321	8.09925	7.9396	7.93767	7.80557	8.07856	8.07453	8.10772	8.06517	7.98498	8.03067	7.52768	7.53709	7.83266	6.97104
QRICH1	7.55214	7.63043	7.35832	7.45816	7.43988	7.65543	7.48745	7.5884	7.43174	7.54479	7.5542	7.52349	7.39501	7.46163	7.57385	7.51262	7.34699	7.01882	7.58817	7.66321	7.50457	7.5013	7.50387	7.45614	7.77077	7.45791	7.53041	7.63441	7.77074	7.65465	7.72582	7.31904	7.42765	7.32043	7.51737	7.46403	7.72868	7.80868	7.64911	7.70034	7.47305	7.19645	7.36597
ADRA1A	5.44025	5.3784	5.71949	5.20726	4.90074	5.10284	5.48312	5.62795	5.53509	5.05599	4.85265	4.7479	5.99554	5.79444	5.87752	4.83393	5.27927	5.00037	5.53949	5.67074	5.70703	5.43973	5.4421	4.96669	5.28191	5.15062	5.35985	5.18451	5.12228	5.3273	4.71641	4.81882	5.3792	4.98632	5.15187	5.23785	4.79449	4.1931	4.26478	5.13593	5.25501	5.19138	4.05288
TBX2	7.99043	8.11337	8.07265	7.69898	7.60938	7.87027	7.85793	7.75014	7.73504	7.60282	7.66089	7.51742	8.14133	7.97846	8.07504	7.68218	7.71333	7.75725	8.04781	8.0648	7.89528	7.74287	7.64738	7.76993	7.85278	8.02421	7.89641	7.45483	7.49493	7.46517	7.02553	7.00914	6.97668	8.15468	8.17512	8.11132	7.41081	7.48673	7.5475	7.86367	7.82673	7.87743	6.49638
GNA13	7.56797	7.43295	7.40304	7.63271	7.67531	7.53689	7.84307	7.68079	7.89276	7.52324	7.9728	7.50879	7.46241	7.46624	7.65378	7.55157	7.51017	7.24286	7.28887	7.5672	7.55028	8.01608	7.87414	7.85219	7.42069	7.79633	7.54654	7.77515	7.62055	7.48506	7.96772	7.99263	7.97196	7.35978	7.53963	7.57734	7.79379	7.92925	7.71047	8.11746	8.08402	8.37254	7.72885
FAIM	5.17899	5.11699	5.00161	5.23035	5.07686	5.19468	4.82654	4.8906	4.92022	4.65263	4.71396	4.63585	4.75019	4.88763	4.86994	5.30297	5.16644	4.76167	5.25351	4.94526	4.9806	5.07457	4.8213	4.86911	5.20702	4.76736	4.94521	5.16485	5.34207	5.46034	4.9354	5.12619	4.73325	5.15247	5.00635	5.01059	5.98405	6.05586	5.88362	5.14678	4.99728	4.81406	6.39548
LIME1	6.57796	6.306	6.64527	6.48219	6.34682	6.49385	6.40628	6.50266	6.11947	7.10735	6.64205	6.68869	6.53719	6.43964	6.5323	6.34914	6.93697	7.29655	6.75428	6.71664	6.81571	6.99065	6.92044	6.9179	6.18394	6.52149	6.48719	6.31706	6.24723	6.34759	6.28181	6.48719	6.67378	6.72325	6.83296	6.45483	5.65406	6.201	6.16665	6.51948	6.54841	6.54389	5.6815
KCNK12	6.05718	6.05737	6.19182	5.8812	5.93423	6.53867	5.86326	6.19851	5.93936	6.78065	6.52061	6.44392	6.09508	5.87266	6.9321	6.47483	6.26904	7.36703	6.21647	6.09909	6.64852	6.5711	6.51961	6.73603	6.08757	6.13567	6.14814	5.95347	6.21599	6.06712	6.41097	6.31675	6.4432	6.4838	6.26491	6.32012	6.10305	5.86882	6.30662	6.89449	6.79314	7.08744	5.88965
PABPN1	8.19651	8.2496	8.2586	8.07724	8.0262	8.02925	8.20886	8.20047	8.17571	7.92386	8.14573	8.17636	8.13684	8.26845	8.15099	8.25667	8.05952	7.87514	8.13774	8.06912	8.19367	7.9324	8.09948	7.98834	7.96951	8.18614	7.96613	8.04346	8.14447	8.14101	8.05431	8.15542	8.06871	7.98613	8.22539	8.20369	8.39975	8.19724	8.24381	8.04518	8.05231	8.19617	8.3619
NKG7	7.97939	7.92645	7.94315	7.79882	7.81806	7.94265	8.82739	9.0535	8.88583	8.34776	8.38771	8.61045	8.70243	8.48203	8.52979	7.97356	7.99451	8.18121	7.97683	8.21603	8.10544	8.53199	8.62423	8.59507	8.76548	9.14217	8.64203	8.46816	8.46757	8.5992	7.6743	7.84207	7.59979	8.05799	7.97286	8.04138	7.4979	7.5383	7.6631	8.37945	8.23424	8.46219	5.71929
TLE1	6.13798	6.2456	6.09841	6.0882	6.03113	5.99457	6.12191	6.28056	6.27253	5.87584	6.0555	6.01905	6.18701	6.2429	6.0993	5.63911	5.50471	5.62794	5.83838	5.71894	5.54557	5.84206	5.95928	5.71704	5.96996	6.18103	5.99912	5.58768	5.69389	5.61776	6.03703	6.04056	5.97236	5.93226	6.05596	6.17233	6.25737	6.12685	6.09821	5.84805	5.91006	5.91635	5.46326
RILP	7.25342	7.21389	7.34146	7.17228	7.10235	7.49069	7.35187	7.29872	7.20886	7.4505	7.36562	7.31779	7.39037	7.27844	7.35439	7.3874	7.78912	7.90066	7.56241	7.3219	7.52958	7.35852	7.36767	7.60197	7.15617	7.41147	7.40609	7.5169	7.41192	7.34247	7.09564	7.39403	7.35352	7.43092	7.44662	7.41711	7.20097	7.07668	7.11436	7.13834	7.28898	7.32963	5.82707
FGF11	4.63069	4.22937	4.67106	4.37119	4.61287	4.49937	4.65162	4.44614	4.62126	5.00615	4.54219	4.92412	4.88591	4.42098	4.65367	4.24861	4.85739	4.98012	4.88595	4.67644	4.76622	4.67736	4.47476	4.88489	4.12092	4.7035	4.47554	4.67756	4.46061	4.70503	4.44795	4.53076	4.83417	4.8532	4.73671	4.62228	4.47334	4.30003	4.3955	4.29288	4.35471	4.47232	4.0276
LGMN	9.06427	9.28143	9.12186	9.56563	9.59566	9.57619	9.34587	9.46756	9.38815	9.12828	9.49049	9.47272	9.38197	9.38306	9.48316	9.46406	9.13264	9.16646	9.62305	9.71563	9.78264	10.2887	10.3208	10.3047	9.40073	9.63135	9.43148	9.92398	10.0055	9.98861	9.52156	9.48586	9.46159	9.10322	9.28313	9.33483	10.5505	10.4934	10.4268	9.41025	9.53379	9.54975	9.66226
HIST1H2BE	6.37576	5.80398	5.78498	6.04858	6.33264	6.85852	5.92847	6.42548	6.22676	6.52928	6.28351	6.3682	6.08728	6.10283	5.92681	6.26138	6.72682	6.8503	6.07249	6.11467	6.13753	6.80942	6.43614	6.56746	5.98271	6.18535	6.19925	6.27846	6.65927	6.43897	6.17904	6.28668	5.76189	6.10479	6.27944	5.78853	6.04686	6.22551	6.48311	5.81142	5.94832	6.64203	5.76635
EGLN3	5.53408	5.44469	5.61676	5.62129	5.5363	5.47446	5.86625	5.75803	5.57589	5.97591	5.70889	5.72195	5.74568	5.63798	5.65633	5.5304	5.63552	5.77944	5.73442	5.70059	5.64797	5.47275	5.8838	5.70392	5.37268	5.29239	5.29554	5.27767	5.25331	5.08569	5.44615	5.76186	5.60797	5.9712	5.69835	5.7629	5.54188	5.38755	5.46995	5.74354	5.71856	5.8895	5.50683
UBL7	7.11175	7.24345	7.23713	7.29852	7.22296	7.44868	7.57147	7.29235	7.32836	6.87952	7.16086	7.13792	7.42308	7.32227	7.38797	7.44842	7.31847	7.38069	7.06617	7.11979	7.24305	7.43762	7.43057	7.46986	7.21634	7.43615	7.18769	7.49797	7.47402	7.41137	7.07922	7.07019	7.08132	7.10981	7.22159	7.17311	7.28089	7.15379	7.22235	6.8435	6.86862	6.91552	5.218
POLR1C	6.50861	6.68782	6.55279	7.00309	6.95547	6.84165	6.67815	6.8036	6.77476	6.85632	6.91125	6.75323	6.60481	6.51272	6.65401	6.71886	6.59305	6.17316	6.63566	6.60799	6.51958	6.30161	6.37062	6.33207	6.69082	6.4533	6.72836	6.70475	6.58801	6.71127	7.39535	7.33202	7.18595	6.35133	6.37647	6.38369	7.0871	6.9351	6.95392	6.78808	6.70091	6.55388	7.60763
TLX2	6.7936	6.54571	7.15308	6.78276	7.02763	7.26395	6.9039	6.97328	6.5763	7.31919	7.22146	7.41401	6.95782	6.71846	7.05088	6.84737	7.33885	7.90262	7.19759	6.97839	7.08081	7.38696	7.23324	7.33902	6.6417	6.98722	6.86379	6.93279	6.72535	6.76051	6.8912	6.98794	6.90389	7.26386	7.19216	6.88432	6.44501	6.46426	6.93679	6.96493	7.1623	7.32427	5.48041
CLK3	7.77603	7.73768	7.7227	7.82659	7.87718	7.84185	8.08151	8.06935	7.99588	7.68884	8.01377	8	8.08908	8.08594	7.9791	7.97842	7.73529	7.74514	7.50719	7.66393	7.73258	7.81401	7.74493	7.76315	7.90913	7.99362	7.85519	7.779	7.74456	7.8073	7.95854	8.0359	7.86737	7.6421	7.80686	7.80946	7.87951	7.96052	7.82884	7.86601	7.91902	8.02322	7.31419
CLEC12A	5.15991	5.49062	5.34423	4.11893	4.2666	3.97309	4.56469	4.44499	4.27461	4.07144	4.34455	4.02539	4.3878	4.62486	4.43552	5.09733	4.65898	4.24294	3.94637	4.09904	4.29261	4.86943	4.90766	4.69963	5.14565	5.29071	4.87765	5.80514	6.4956	6.11285	4.87378	5.19363	4.83717	4.21241	4.11593	4.19428	5.276	5.21843	5.14215	4.07892	3.76354	4.05563	6.181
CYB5A	9.43369	9.62318	9.4505	9.91143	10.0509	9.9425	9.42807	9.46472	9.45357	8.45539	8.97118	8.9068	9.24286	9.29021	9.29097	9.76675	9.52939	9.37449	9.12414	9.24127	9.35283	8.70815	8.67765	8.65753	9.32964	9.31038	9.22081	9.52466	9.69539	9.64103	9.35407	9.15804	9.32161	9.29506	9.273	9.34967	9.91077	9.98715	9.90457	9.09263	9.14071	9.09086	9.36885
SLC7A10	5.5639	5.26091	5.45279	5.32065	5.25809	5.39849	5.38808	5.41105	5.39426	5.99518	5.51265	5.59264	5.66023	5.32444	5.34827	5.2278	5.65857	6.0193	5.65493	5.42647	5.53957	5.48471	5.52564	5.70479	5.16313	5.46281	5.32642	5.15971	5.22566	5.26896	5.3578	5.51549	5.41142	5.8415	5.59009	5.43496	5.03065	5.07397	5.07778	5.46822	5.39546	5.47932	5.01361
MCL1	9.9463	10.1654	9.87782	10.4478	10.4487	10.3732	10.4447	10.4701	10.5021	10.5951	10.7348	10.7735	9.78901	9.98667	10.0534	10.6302	10.0645	9.80749	10.1003	10.1632	10.2379	10.4866	10.5239	10.4512	10.5151	10.1641	10.2983	9.83236	10.1035	10.0273	10.9784	10.7871	10.6962	10.2051	10.3305	10.391	10.5982	10.6309	10.5198	11.2877	11.2498	11.0778	9.41314
PTPRCAP	7.98405	7.97708	8.23291	8.00418	7.8485	7.93209	8.02207	8.03784	8.0554	8.79007	8.74783	8.78879	8.07105	7.72298	8.15481	7.80916	8.38406	8.45595	8.30735	8.32625	8.24627	8.56049	8.68509	8.6905	7.54342	8.02706	7.98379	7.92049	8.03068	7.84165	7.68842	7.8056	7.74144	8.55471	8.69274	8.25614	7.49192	7.36147	7.79336	6.86186	7.26981	7.24957	5.86079
SDHC	5.85091	6.0434	5.73016	5.63879	5.52821	5.6419	5.26809	5.16987	5.26326	5.10708	5.39695	5.17198	5.42998	5.13856	5.49919	6.0375	5.99305	5.38206	5.79676	5.45658	5.65406	5.60695	5.54396	5.2745	5.47847	5.43008	5.11788	5.56665	5.22249	5.58001	5.69051	5.84996	5.22729	5.37714	5.74163	5.2497	6.17609	5.98377	6.17201	5.7768	5.38933	5.73572	5.51638
TCEAL8	5.89235	5.74205	5.84431	5.69004	5.72594	5.68413	5.59264	5.5726	5.61594	5.42301	5.4441	5.4417	5.7813	5.44877	5.25658	5.46407	5.78189	5.4049	5.70827	5.81423	5.55869	6.03468	5.91311	5.85209	5.31088	5.85476	5.23338	5.67526	5.77674	5.61749	5.25036	5.23431	5.71729	5.74453	5.40318	5.72975	6.08198	6.12009	5.96841	5.58244	5.33578	5.47812	6.82366
PECR	5.25329	5.16825	5.11228	5.10302	5.16098	5.24279	5.01346	5.06936	4.89009	5.38633	4.79118	5.17957	5.26377	5.41144	5.30752	5.4967	5.3297	4.99119	5.14236	5.39485	5.11985	5.18145	4.94313	4.95167	5.27134	4.91992	5.09999	5.30756	5.27779	5.02209	4.8307	4.86962	4.95383	5.21259	5.19745	5.17626	5.26248	5.54785	5.51574	5.11809	5.09215	5.06672	5.82853
PIK3R3	6.00864	6.14136	6.06125	7.23213	7.08786	7.00144	7.84969	7.8893	7.99039	7.27563	7.39532	7.27468	6.98676	7.02734	6.99185	6.67939	6.29693	5.87151	6.19024	5.93237	6.11805	7.0094	7.07245	6.72191	7.50151	7.18187	7.35008	6.876	6.89585	6.67105	7.84248	7.86092	7.83423	6.94659	7.09634	7.12253	7.21313	7.36852	7.0613	7.53481	7.40088	7.09917	9.54116
DUSP2	6.38789	6.19516	6.54102	6.56965	6.60703	6.83211	6.81591	6.81146	6.57745	7.86442	7.52748	7.51568	6.79571	6.3654	6.58715	6.7989	7.3057	7.34782	7.04929	6.94716	6.88879	7.65252	7.54364	7.69413	6.90358	6.81257	6.92403	6.65169	6.56659	6.55805	7.15862	7.12784	7.14458	7.24136	7.1976	7.29936	6.40707	6.22752	6.55979	7.22789	7.11711	7.07655	5.28024
MAP2K1	7.22548	7.32189	7.32897	7.28627	7.26656	7.0987	7.25376	7.31912	7.22856	7.35632	7.37139	7.3061	7.21074	7.23742	7.29217	7.5604	7.4335	7.38548	7.18713	7.32687	7.39061	7.16631	7.32558	7.40145	7.45805	7.4515	7.36497	7.54603	7.58145	7.61015	7.82832	7.90139	7.88773	7.21802	7.03888	7.21296	7.81356	7.84097	7.86853	7.26181	7.46606	7.55124	6.70082
ZNF585A	4.21958	4.61749	4.33284	3.95417	4.15175	4.05121	4.25486	4.25946	4.22156	4.00196	4.13075	3.88993	4.25198	4.12529	4.21865	3.88337	3.92405	3.96628	4.20002	4.21267	4.11095	4.25747	3.91175	4.00182	4.27594	4.1291	4.12032	4.05932	3.9934	4.0718	3.92945	4.20822	3.95753	4.35173	4.34222	4.43048	4.81912	4.31309	4.06809	4.39868	4.44543	4.20368	6.63394
MAN2C1	8.1438	8.1549	8.21414	7.74201	7.71008	7.85714	7.75672	7.75546	7.60417	8.09047	8.01991	8.05378	8.31797	8.22283	8.30954	8.06516	8.01928	7.96779	8.15634	8.16036	8.14936	7.74625	7.6871	7.86688	7.78535	7.98602	7.81645	8.25767	8.19201	8.27793	7.81544	7.93183	7.73984	7.99292	7.98574	7.92219	7.45381	7.39056	7.53014	7.52376	7.57045	7.77164	5.65722
XPA	6.81912	6.90388	7.05317	7.07563	7.02829	6.75935	6.8329	6.9028	7.05026	6.37059	6.64333	6.65951	6.81051	7.06425	6.82513	6.71758	6.34411	6.39013	6.59823	6.60146	6.90602	6.28921	6.69609	6.10215	6.85987	6.63939	6.8112	6.63826	6.7601	6.79425	6.37461	6.70868	6.57422	6.93653	6.8202	6.88757	7.04625	7.10779	7.07427	6.90131	6.97546	7.07642	7.36148
STAG1	6.18011	6.4758	6.07398	6.30666	6.29126	6.06749	6.15807	6.15445	6.30007	5.94874	6.17677	5.93833	5.86075	6.222	6.1325	6.12461	5.61973	5.22951	6.22873	6.18908	6.03201	5.88137	5.8987	5.74209	6.33556	5.95389	6.15093	5.99149	6.08299	6.10216	6.38043	6.08703	6.04207	5.73931	5.92381	6.03235	6.53714	6.62398	6.50154	6.55874	6.40861	6.00205	7.70651
TLE2	7.15791	7.0791	7.22996	6.76227	6.72063	7.00281	7.26157	7.23201	7.15766	7.03756	7.14359	7.16632	7.15019	6.94788	6.99938	6.79702	7.13286	7.22297	7.23891	7.06096	7.21679	7.00377	6.98553	7.08793	7.07546	7.24952	7.0998	6.95636	6.82862	6.96125	6.96207	7.06174	7.11601	7.29906	7.25595	7.2393	6.66046	6.60818	6.56872	6.83312	6.82945	7.06287	6.0254
CHCHD1	4.7491	4.89765	4.82267	5.05285	5.05047	5.08114	5.30912	4.62772	5.33449	4.57797	4.55432	4.79473	4.64381	4.9094	4.68275	5.12926	5.54732	5.30017	5.02618	4.92011	4.83817	4.847	5.10417	5.07559	4.97006	4.7567	5.00894	5.37946	5.06508	5.04813	4.56889	5.34406	5.16577	5.2394	5.00718	4.90577	5.21891	5.33428	5.58088	4.68882	5.18421	4.90719	5.3765
CYP2A13	4.34648	4.29897	4.50034	4.52829	4.58087	4.16925	4.21241	4.72929	3.93313	4.69035	4.91814	4.4044	3.99938	4.11951	4.63457	4.2701	4.65952	5.27493	4.27058	5.04017	4.46576	5.32631	4.38692	4.74878	3.78578	4.45449	4.41072	4.90581	3.80663	3.76278	4.69585	4.38808	4.97182	4.72992	4.55404	4.21668	4.25194	4.28973	4.31168	5.28978	4.63403	4.9036	4.59647
NPY5R	2.4351	2.62833	2.61957	2.62724	2.50441	2.67309	2.40817	2.76856	2.85603	3.08545	2.64398	2.93549	2.5333	2.56233	2.61334	2.47025	2.65293	2.98605	2.44124	2.70691	2.53791	2.57008	2.65736	3.18772	2.60969	2.55123	2.48399	2.63143	2.57689	2.71977	2.63352	2.64109	2.68668	2.86327	2.79956	2.86013	2.48217	2.32047	2.48767	2.87853	2.69771	2.90509	2.74352
RAB5C	8.90502	8.98903	8.94578	9.15773	9.10071	9.24598	9.23014	9.25906	9.17043	8.61907	8.90533	8.81153	9.00648	9.0996	9.11801	9.34181	9.12707	9.07951	8.86928	9.05988	9.07068	9.20715	9.17406	9.14943	9.01934	9.22661	8.99508	9.23877	9.36795	9.3563	9.15688	9.09545	9.05168	8.89748	8.97996	9.00444	9.21027	9.15173	9.12974	8.96715	8.97227	9.05038	7.53253
OR3A2	2.70544	3.15232	2.94398	2.77026	2.85271	2.62615	2.629	3.16475	2.37086	4.37363	3.55437	2.179	2.63431	2.65474	3.11393	2.15938	4.11385	2.82779	3.14636	2.64068	3.32009	3.36031	3.44429	4.33621	2.82564	3.42976	2.35582	2.88005	3.28446	2.97608	3.0831	3.01685	3.23077	3.2527	3.10932	2.80979	2.52844	2.42547	3.53689	3.34901	3.79051	3.98302	2.80538
NPHS2	3.57613	3.15919	3.48223	3.09718	3.22243	3.23937	3.41362	3.32592	3.08535	3.75296	3.45833	3.53993	3.06417	3.14464	3.4285	3.29132	3.3389	3.94204	3.45262	3.58643	3.45055	3.56456	3.4029	3.49575	3.37496	3.36573	3.45919	3.24888	3.21653	3.12837	3.45254	3.51188	3.27515	3.63703	3.41506	3.11045	3.09007	3.22199	3.31577	3.17945	3.39818	3.5881	3.24345
KRT24	2.85631	2.90095	3.24286	2.90441	2.74151	2.83787	3.02821	2.81552	2.7074	3.11015	2.88849	3.00896	2.93251	3.00912	2.69594	3.0141	3.23217	3.72396	3.35071	3.27774	3.18026	3.25829	3.01037	3.11415	2.80679	3.13883	2.92773	2.89128	2.9874	2.81074	2.91264	3.0979	2.92348	3.04263	3.09414	2.9176	2.75273	2.90201	3.00239	3.05453	3.21034	3.24127	3.15746
TOE1	5.79562	5.57651	5.53767	5.68023	5.67474	5.77519	5.70938	5.71701	5.61481	6.00265	5.79198	5.45073	5.39056	5.62719	5.45658	5.62825	5.52861	5.65649	5.5725	5.83806	5.7537	5.70733	5.79661	5.7277	5.56352	5.56562	5.64233	5.88692	5.67258	5.69173	5.74078	5.86894	5.76115	5.62169	5.51912	5.59045	5.48511	5.31042	5.32953	5.70125	5.67381	5.73822	4.75868
BCOR	5.75311	5.83718	5.89947	5.96272	5.78014	5.77118	5.70923	6.00612	5.8569	5.89048	6.00951	6.04313	6.19678	6.23288	6.16916	5.87198	5.79489	5.84558	5.93255	5.92063	6.03023	6.00655	6.06402	6.00119	5.92425	6.08884	6.05986	5.95979	6.15064	5.83987	6.09578	6.09002	5.87865	6.26815	6.32513	6.33323	6.18553	6.02251	6.16182	5.9555	5.91148	6.05778	6.47775
CDK7	4.65058	4.732	4.40155	4.25423	4.49306	4.35107	4.56689	4.31779	4.64153	4.22417	4.48707	4.67295	4.52398	4.48178	4.4027	4.9245	4.51916	4.50658	4.68182	4.75481	4.76745	4.33445	4.3068	4.19887	4.63527	4.72321	4.59402	4.61446	4.62918	4.79179	4.36368	4.39151	4.52964	4.52624	4.41081	4.37322	4.63306	4.87664	4.80139	4.21443	4.31849	4.16683	5.66424
PRTN3	6.87506	6.46888	6.80463	6.56075	6.5207	6.93298	6.60781	6.80276	6.48062	7.44607	6.53074	7.15171	6.95141	6.64674	6.88622	6.73715	7.00538	7.66077	7.04947	7.05499	7.1659	6.93607	6.89274	7.21077	6.50878	6.84158	6.54948	6.73054	6.56215	6.64432	6.78843	6.65134	6.84462	7.20742	7.06788	6.82279	6.53894	6.44901	6.54291	6.64177	6.68024	6.95324	6.14777
GLMN	3.70678	3.65864	3.60411	3.66713	3.58933	3.51272	3.61643	3.49186	3.68554	3.78574	3.71909	3.84698	3.52248	3.57623	3.55837	3.54664	3.49853	3.44708	3.87713	3.88439	3.683	3.86908	3.66904	3.48992	3.76883	3.54643	3.59945	3.80476	3.75009	3.63901	3.60043	3.42752	3.49915	3.57208	3.49717	3.59436	3.79714	3.81897	3.78469	3.72338	3.66639	3.57711	3.71866
MTM1	5.97272	6.24921	6.14327	6.26758	6.38318	6.00393	6.113	6.0639	6.17193	5.79663	6.08235	6.05055	6.20817	6.30225	6.22127	6.10326	5.93042	5.72534	6.07819	6.21132	6.29187	5.98573	6.11795	5.88309	6.15996	6.17101	5.85853	6.05733	6.11054	6.13126	5.90976	6.14874	5.94275	5.87739	5.97483	6.01779	6.63927	6.63759	6.39536	6.49419	6.47779	6.56844	6.69585
IL9	4.40685	3.77335	3.89686	4.06464	3.607	3.56585	3.79852	3.93658	3.89154	4.53488	3.98051	3.95396	3.91829	3.75603	3.71033	3.69812	4.08575	4.09976	4.33062	3.88568	4.0487	3.96846	3.84513	3.89841	3.88328	3.87348	3.83063	3.86963	3.55094	3.78241	3.99469	3.88707	3.7376	4.01208	3.91086	3.80534	2.99888	3.33623	3.57778	3.74903	3.74264	4.07635	3.77679
EPHX1	8.02154	8.0537	7.76031	7.74834	7.77309	8.0307	7.80772	7.82488	7.848	7.71884	7.64121	7.63119	8.05642	8.18129	8.17403	7.89348	7.85021	7.65406	7.63528	7.67962	7.65039	8.02799	7.99935	8.02155	8.0377	7.98504	8.00608	8.00781	8.04973	8.00421	7.96325	7.82188	7.9891	7.83267	7.84068	7.91093	7.89443	8.04994	7.93191	7.69929	7.42923	7.65925	6.79439
TAAR8	2.22694	2.31544	2.45772	2.35101	2.42661	2.4589	2.29156	2.31223	2.413	2.85747	2.60587	2.55464	2.50939	2.2419	2.40246	2.3262	2.30381	2.85197	2.66774	2.34139	2.34341	2.37657	2.44353	2.77399	2.35084	2.25344	2.44683	2.49377	2.47748	2.49066	2.27393	2.40432	2.38623	2.62206	2.50512	2.19195	2.50582	2.31631	2.55538	2.57914	2.55085	2.88782	2.29764
SH3BP5L	5.88396	5.83744	5.99148	5.87192	5.7365	6.20857	6.02861	5.94016	5.6075	5.98121	5.67408	5.7405	5.78728	5.95634	6.01989	6.07894	5.93907	6.17144	6.24426	6.04228	5.94741	6.06724	5.96211	6.13636	5.94806	5.93057	6.08996	5.97089	5.91804	5.90941	5.76188	5.76254	5.69654	5.94515	6.02838	5.82069	5.57119	5.66861	5.84595	5.58707	5.87362	5.77693	4.72818
BCL2	6.14742	6.07616	6.3654	6.34382	6.13614	6.15983	6.12165	6.23509	6.0435	6.43695	6.63664	6.41411	6.24219	6.04507	5.96098	5.90326	6.25954	6.32412	6.56322	6.37095	6.35703	6.10746	6.05496	6.26559	6.00561	6.33307	6.13304	6.2156	5.91891	5.76423	5.91426	6.09705	6.2884	6.28	6.43498	6.37915	6.14202	5.92167	6.11129	6.55225	6.16902	6.37712	6.50245
ACAD10	5.582	5.60043	5.69316	5.53729	5.43294	5.42936	5.26703	5.36703	5.36455	5.26753	5.5695	5.38839	5.76301	5.63676	5.73206	5.64818	5.59445	5.69986	5.40277	5.53861	5.43077	5.67541	5.53171	5.44123	5.27932	5.53061	5.41368	5.68305	5.59487	5.7293	5.29057	5.4036	5.24857	5.54945	5.65471	5.46014	5.75695	5.66751	5.59844	5.57658	5.35338	5.54516	4.88434
OR5H1	2.61662	2.42373	2.14613	2.2519	2.48812	2.80209	2.87521	2.18451	2.66857	2.55715	2.28753	3.00142	1.98544	2.13439	2.09985	1.89457	2.81193	1.97112	2.46828	2.29482	2.26044	2.13822	2.25638	2.02219	2.16346	2.0248	2.55155	2.24703	1.78294	2.28395	1.95632	2.57941	2.07982	2.33441	1.94819	2.8261	2.34895	2.3594	2.04275	2.00453	1.74398	2.30691	1.84958
MTMR14	7.59478	7.70519	7.59841	7.69823	7.54508	7.66431	7.61949	7.68796	7.55655	7.61715	7.37125	7.44071	7.54112	7.56448	7.63207	7.96368	7.73426	7.33287	7.8436	7.83246	7.62999	7.83914	7.86467	7.84001	7.78099	7.64628	7.74706	8.44777	8.37731	8.35213	7.83344	7.78796	7.55589	7.20815	7.23552	7.29323	7.89485	8.01471	7.95029	7.76787	7.72115	7.57124	7.00493
SNRPG	5.78802	5.75104	5.54616	5.65577	5.71385	5.8286	5.67342	5.26629	5.77448	5.70734	5.91838	5.71444	5.80019	5.45546	5.81142	6.03935	6.27047	5.49565	5.75533	5.3854	5.6469	6.02984	5.46063	6.27133	5.75187	5.71557	6.01535	6.02249	5.12658	6.03199	6.02653	5.85222	5.72477	6.03051	6.59978	6.19925	5.92746	5.57066	5.99619	6.13502	6.35376	5.4493	7.39739
EGR4	6.68233	6.33192	6.61765	6.3407	6.4676	6.98808	6.79525	6.62581	6.32386	7.26286	7.04598	7.04709	6.42108	6.42073	6.45387	6.4312	7.07016	7.62705	6.79372	6.73853	6.90176	6.9024	7.12311	6.94639	6.29359	6.70739	6.74898	6.66599	6.36717	6.21118	6.66293	6.55294	6.63139	7.01105	6.91179	6.44903	6.21421	5.97432	6.33177	6.77002	6.74164	7.1222	5.27681
CHST10	5.88027	5.6079	5.59182	5.54432	5.53235	5.74382	5.72887	5.89233	5.80362	5.99903	5.67366	5.85578	5.68363	5.66091	5.61816	5.64974	5.98699	5.68177	6.19837	6.09446	6.07062	5.69456	5.51279	5.62673	5.89244	6.00414	5.92331	5.91891	5.83837	5.74815	5.66721	5.65095	5.30141	5.89289	5.60428	5.57555	5.93459	6.02643	6.0909	5.70496	5.86786	5.70624	5.41581
CSF1	7.59344	7.54297	7.47893	7.74274	7.64366	8.10353	7.75869	7.67259	7.4837	8.06041	7.92635	8.02704	7.32211	7.18084	7.20695	7.56441	7.62492	7.37168	7.73943	7.76129	7.62032	8.10512	8.27673	8.10152	7.92107	7.71018	7.82491	8.18989	8.26273	8.26467	8.71657	8.59646	8.61073	7.65035	7.68701	7.83295	7.57251	7.52352	7.61853	8.03242	8.01889	7.87519	5.75857
PTGER1	6.49936	6.09388	6.26468	6.19391	5.94326	6.02009	6.44618	5.9827	5.99337	6.59665	6.19689	6.26475	6.03174	5.89454	6.11171	6.43578	6.65549	6.6206	6.42095	5.98441	6.26488	6.75269	6.3286	6.54916	6.02963	6.12393	5.99792	6.34446	5.70359	5.9057	6.09495	5.99437	6.12371	6.8422	6.84841	6.78964	5.96082	5.90868	6.10543	6.1662	6.16759	6.09762	5.76769
PHACTR4	6.4129	6.54694	6.32768	6.58838	6.59084	6.51123	6.14535	6.11852	6.30104	5.98501	6.38088	6.42583	6.44643	6.58517	6.61898	6.1824	6.12595	5.41436	6.36708	6.4666	6.30868	6.52661	6.56517	6.26022	6.77358	6.57227	6.64764	6.87226	6.92034	6.72921	6.53276	6.31828	6.22789	6.33258	6.37579	6.58608	6.44169	6.62416	6.46757	6.77314	6.66	6.33386	7.61813
CETP	4.16597	3.96976	4.40465	3.91179	3.83699	4.01516	4.48487	4.67215	4.19505	4.25127	3.95568	4.1795	4.05458	3.98956	3.9948	4.40787	4.3984	4.81531	4.32401	4.06704	4.18816	4.94202	4.42476	4.77959	4.06745	4.34756	4.16972	4.30165	3.87899	4.36325	3.92707	3.88198	3.97173	4.26591	4.15777	3.96113	3.66762	3.61244	3.86066	4.19291	4.20185	4.47241	3.77325
SIGLEC5	4.57799	4.69632	4.77638	4.98695	4.63661	4.9286	5.09392	4.89749	4.90527	5.02127	4.74973	4.81333	5.09359	5.06106	5.02857	5.2742	5.40084	5.79149	5.10889	5.1537	4.93923	5.15469	5.08944	5.13895	5.30592	5.19144	5.22236	4.66714	4.50745	4.53638	5.13068	5.13381	5.2457	4.63183	4.6145	4.34314	4.38924	4.37679	4.58308	4.69397	4.70364	5.11501	4.74634
RUFY3	7.2134	7.46352	7.1149	7.19802	7.17034	7.02356	7.07117	7.10559	7.14524	7.0806	7.14489	6.97739	7.02247	7.32797	7.23028	7.05619	6.80344	6.2839	7.11406	7.12776	7.03495	7.01006	7.05031	7.01994	7.28117	6.86259	7.20442	7.09662	7.04141	7.07042	7.77397	7.60492	7.59513	7.12698	7.15735	7.25124	7.14787	7.21549	7.12321	7.17118	7.25004	6.80206	7.81948
ZNF552	3.7453	3.82588	3.75264	3.85891	3.95844	3.77363	3.97413	3.98674	3.81987	3.40458	3.07241	3.44671	4.29071	3.99308	3.96815	4.1878	3.70925	3.51062	3.4825	4.05194	3.90959	3.47645	3.47971	3.72382	3.95716	3.83185	3.78773	3.99011	4.15052	3.7556	3.32215	3.79525	3.33162	3.54592	3.43688	3.64647	4.4378	4.21356	4.26434	3.43715	3.8941	3.55594	4.14518
PPP1R14D	4.60462	4.63117	4.87825	4.61885	4.35263	4.83334	4.70809	4.4682	4.21549	5.57215	4.49939	4.969	4.48402	4.32812	4.68048	4.5323	4.89516	5.63425	4.73144	4.91143	4.53253	4.53205	5.21477	4.76565	4.19959	4.62208	4.72743	4.57011	4.59381	4.47625	4.63442	4.77707	4.57921	4.94132	4.92058	4.65033	4.26832	4.27009	4.57178	5.11798	4.82891	5.17087	4.60486
VGF	6.22449	5.8204	6.1364	5.93008	5.98458	6.26031	6.28997	6.14558	5.9678	6.74159	6.30522	6.32054	6.09984	6.17644	6.17009	6.20642	6.54531	6.90265	6.37014	6.23278	6.3574	6.36343	6.30201	6.49975	5.83043	6.13942	6.081	5.93411	5.75379	5.84823	6.24821	6.22417	6.09822	6.34985	6.37728	6.16552	5.66355	5.6765	6.07489	6.12179	6.1378	6.33519	5.24725
ADAM9	8.72395	8.87751	8.57853	8.55073	8.51515	8.301	8.73313	8.7396	8.85036	8.13145	8.34229	8.25811	8.52423	8.7796	8.79643	9.0407	8.61907	8.1718	8.34473	8.34472	8.31272	8.6534	8.68411	8.6174	8.81613	8.49867	8.6296	8.74555	8.81782	8.80579	8.78649	8.64841	8.59808	8.50807	8.65692	8.77015	9.42283	9.46203	9.36323	9.11602	9.06683	8.76075	8.96648
ABHD12	7.10783	7.12359	7.17949	7.11877	7.12787	7.16335	7.23608	7.1277	7.11012	6.75249	6.94817	6.86669	7.05479	6.91882	7.01551	7.42908	7.24891	7.23918	6.92052	7.08794	7.17918	7.33218	7.33017	7.28151	6.94262	7.21873	6.96945	7.77744	7.81036	7.84249	6.96254	7.02448	6.96955	6.88699	6.98356	6.9246	7.40129	7.37789	7.43195	7.01424	7.01458	6.99068	5.53708
PAPOLA	7.63539	7.90421	7.67116	7.87495	8.06961	7.58208	7.72358	7.75218	7.9478	6.48653	7.60351	7.31237	7.65318	7.73279	7.74633	7.74126	7.25391	7.03108	7.18589	7.4144	7.59139	7.17285	7.36915	7.23903	7.77626	7.71064	7.50166	7.44202	7.69159	7.62609	7.80656	7.5392	7.73408	7.19664	7.50431	7.67142	8.31147	8.3019	8.0391	7.85848	7.80842	7.87337	9.50846
CLEC4F	5.32353	5.20209	5.6358	5.09417	5.06534	5.1748	4.94172	4.99268	4.80241	5.52374	5.08176	5.40733	5.03378	4.9881	4.97216	5.15192	5.43419	5.41835	5.25421	5.21544	5.31586	5.22202	5.17878	5.23738	5.04235	5.16367	5.15074	5.21748	5.04727	5.2245	4.90131	5.06517	5.17894	5.51917	5.40176	5.34802	4.653	4.6085	4.61351	5.11506	5.19893	5.25447	4.95516
RAD9B	2.56904	2.63119	2.74663	2.49577	2.69075	2.58783	2.7005	2.55124	2.49404	2.73607	2.59301	2.70177	2.52088	2.46777	2.57864	2.49762	2.72889	2.66958	2.58483	2.85144	2.55669	2.80603	2.49635	2.55188	2.59097	2.49074	2.56696	2.83653	2.8167	2.91067	2.41259	2.60451	2.71514	2.67958	2.71107	2.59422	2.8665	2.63803	2.4733	2.56887	2.567	2.63635	2.98734
ZC3H10	4.94541	4.78297	5.02672	4.92008	4.85229	5.09799	4.898	5.14144	5.07125	4.48372	4.49259	4.7922	5.05084	4.88518	4.95144	4.50267	4.66807	4.9425	4.44911	4.85617	5.25501	4.84942	4.29656	4.92865	4.58299	4.84892	4.9923	4.84316	4.59145	4.68095	4.65088	5.23137	4.84969	4.68181	4.5169	5.10667	5.13706	4.98997	4.78592	4.28613	4.63622	4.54543	4.02474
ATG10	5.56425	5.80446	5.1564	5.84047	5.77924	5.76216	5.56697	5.14792	5.50652	5.07246	5.146	5.07751	5.35407	5.67011	5.51126	5.71141	5.40315	5.36458	5.53121	5.48203	5.04842	5.1612	5.20501	5.32698	5.4492	4.80796	4.9375	5.36964	5.5864	5.22576	5.06882	4.89143	4.96589	4.98455	5.02093	5.33948	5.92808	5.91679	5.87901	4.99789	5.20317	5.01865	5.69566
LHX9	4.8454	4.69958	4.6582	4.22554	4.17623	4.31126	4.26904	4.08992	4.04637	4.84536	4.31055	4.65858	4.38776	4.30492	4.45746	5.21744	5.15454	5.20875	4.36163	4.00136	4.18948	4.80913	4.49645	4.43311	3.77536	4.11812	4.23519	5.00519	4.61396	4.80008	4.53521	4.2233	4.41607	4.50746	4.325	4.61513	3.76783	3.97145	3.77338	4.1525	4.20151	4.33396	3.86394
MATN2	6.58332	6.68594	6.45036	6.61298	6.63131	6.76325	6.30283	6.48857	6.41982	6.84341	6.89248	6.73614	6.49782	6.51731	6.57155	5.8551	5.86145	5.83051	6.51413	6.45316	6.41174	6.25051	6.21607	6.33054	6.79064	6.75017	6.76726	5.8179	6.06262	5.99104	6.73478	6.59519	6.48318	6.70555	6.7376	6.77182	7.3899	7.42907	7.3712	6.52251	6.50155	6.46201	8.00687
AKAP7	4.64143	4.51174	4.35443	4.57165	4.68319	4.67177	4.29374	4.62417	4.48429	4.71974	4.63015	4.15244	4.83938	4.44573	4.67036	4.49514	4.59488	4.70394	4.71531	4.84245	4.88432	4.57367	4.4341	4.68296	4.86307	4.40554	4.78055	4.70113	4.92149	4.72393	4.17686	4.61483	4.42601	4.79904	4.44053	4.8255	4.4455	5.18399	4.80903	4.19794	4.59048	4.26753	5.33678
LMNB2	6.32302	6.25984	6.53678	6.37075	6.34413	6.38164	6.49696	6.49548	6.41084	6.70943	6.66733	6.69814	6.40273	6.39284	6.28255	6.53347	6.70757	7.11067	6.58311	6.40314	6.58793	6.67598	6.54241	6.6813	6.32978	6.47373	6.54796	6.69984	6.48187	6.59133	6.51865	6.68884	6.66716	6.71968	6.44292	6.57021	6.38015	6.46987	6.54633	6.25324	6.33081	6.37756	5.4185
PDE9A	5.61812	5.53196	5.66676	6.0693	6.03413	6.06701	5.47512	5.54282	5.47865	5.57817	5.38375	5.41153	5.57267	5.53177	5.39468	5.69263	5.84507	5.86782	5.58287	5.59439	5.37435	5.5503	5.3719	5.52119	5.38845	5.64531	5.5096	5.63457	5.58461	5.78276	5.54853	5.46104	5.55223	5.64352	5.61094	5.39636	5.21752	5.17694	5.41967	5.65957	5.4161	5.69457	6.11266
MAP2K3	6.6149	6.7441	6.75382	7.16776	6.8869	7.14154	7.48574	7.36376	7.41263	7.38774	7.70097	7.80664	6.98319	6.8997	6.97632	7.25229	7.00071	7.21803	6.99158	6.89813	7.06657	7.21478	7.23777	7.28781	7.13112	7.24821	7.07051	7.03535	7.088	7.06697	8.26866	8.22002	8.18769	6.78156	7.12127	7.00964	6.79088	6.76789	6.76777	7.21413	7.2153	7.38359	5.21658
PCYT1B	4.82169	4.79251	4.86156	4.61302	4.51016	4.89711	4.73753	4.70422	4.55262	4.73225	4.24656	4.58602	4.66284	4.75421	4.60184	4.26899	4.51369	4.80255	4.51125	4.60562	4.6402	4.45227	4.09397	4.36606	4.43385	4.6441	4.47962	4.13594	4.52455	4.18645	4.34359	4.53969	4.34668	4.63209	4.49322	4.31613	4.20422	4.32597	4.26485	4.31981	4.25408	4.3475	4.74481
FKBP5	7.32571	7.52517	7.34653	8.22623	8.31189	8.0278	8.58685	8.71126	8.901	8.25173	8.49138	8.38199	8.27864	8.53751	8.5058	8.01102	7.58562	6.91188	7.373	7.30114	7.23321	7.5334	7.58046	7.50056	8.34448	7.83018	8.00902	6.98036	6.97889	7.01225	9.50806	9.17383	9.36977	7.40962	7.43288	7.68371	7.08737	7.23061	7.09242	8.49955	8.47535	8.25318	7.16774
POP5	5.63279	5.29576	5.30354	5.28064	5.39373	5.36439	5.47538	5.17071	5.23072	5.2655	4.769	5.38768	5.24701	5.28373	5.25651	5.54921	5.18386	5.24871	5.02049	5.25641	5.44778	5.35129	5.27822	5.27673	5.38349	5.34239	5.20669	5.31665	5.24828	5.0639	4.98499	4.96464	5.23614	5.49328	5.56363	5.41582	5.54628	5.66945	5.47327	4.9988	5.33249	5.53542	6.39624
PAPPA2	4.39125	4.10471	4.41519	3.90479	3.99538	4.19131	4.04716	3.98754	3.76327	4.55637	4.0299	4.23007	4.01719	3.74559	3.94095	4.08138	4.0939	4.73533	4.15144	3.94004	4.1035	4.10613	4.00642	4.22322	4.02978	4.12067	4.0274	3.90571	3.81432	3.79525	4.21495	4.13632	4.27541	4.02113	4.13417	4.0833	3.9124	3.74225	3.98068	3.98646	4.0971	4.32758	4.1955
RBM12	6.81041	6.8662	6.94124	7.19525	7.20056	6.90867	7.1123	7.11215	7.07123	6.56664	7.01937	6.90246	6.89911	6.95094	6.94372	6.79846	6.56729	6.58647	6.72028	6.79438	6.84718	6.65868	6.74465	6.62347	6.90408	7.02703	6.89322	6.8833	6.76517	6.70566	6.95942	7.01913	6.88282	6.53905	6.73529	6.71017	7.27176	7.19547	7.18624	7.13257	7.15326	7.26259	6.74353
SUMF1	7.31904	7.1026	6.93352	6.73326	6.65034	6.76221	6.7559	6.6451	6.8111	6.65233	6.66433	6.52357	6.72111	6.9086	6.99974	7.13417	6.9837	6.6976	6.85081	6.91308	6.73198	6.97635	6.96524	7.1048	7.04221	6.90916	6.91912	7.24566	7.19272	7.35519	6.75882	6.86077	6.60021	6.83098	6.6891	6.72689	7.07053	7.2328	7.26872	6.97752	7.13505	6.74639	6.39775
RDH16	4.36911	4.31045	4.67972	4.27741	4.44462	4.36053	4.48687	4.19357	4.35991	4.98391	4.29296	4.84429	4.46812	4.25758	4.46626	4.54846	4.72735	5.2208	4.69688	4.4754	4.66662	4.73645	4.75291	4.60894	4.21756	4.4098	4.60316	4.50652	4.18336	4.27792	4.07017	4.61988	4.58276	5.06834	4.49111	4.62916	4.04131	4.10422	4.17911	4.34978	4.16476	4.70538	4.60794
MYOM2	4.5326	4.35318	4.47082	4.17024	4.25161	4.30275	4.20301	4.48495	4.16188	4.6471	4.32208	4.39742	4.18755	3.94076	4.14353	4.21502	4.57203	4.98704	4.72016	4.76414	4.72508	4.31135	4.31289	4.59059	4.17984	4.22579	4.40073	4.28923	4.26691	4.35921	4.28123	4.23184	4.22028	4.3965	4.42919	4.37038	3.99543	3.77012	4.11494	4.46376	4.48301	4.64144	3.99639
CCT3	7.1001	7.30249	6.94259	7.30289	7.28375	7.49195	7.2329	7.20205	7.16894	7.4264	7.21785	7.20063	7.06199	6.95096	7.04242	7.36796	7.21041	7.0791	7.18369	7.17158	6.95795	7.29252	7.21794	7.3002	7.31847	7.2079	7.29533	7.32458	7.33302	7.3356	7.75772	7.58146	7.54268	6.90302	7.12312	7.19209	7.67397	7.72001	7.6805	7.24781	7.28502	7.11093	7.6917
NANOS1	4.96	4.62294	4.85965	4.80237	4.78135	5.21885	4.7652	4.82524	4.61755	5.0972	4.78589	5.09073	4.80424	4.60463	4.82292	4.74965	5.27402	5.52303	4.9461	4.99169	5.0668	5.24487	5.21947	5.3706	4.4943	4.8679	4.84718	4.82303	4.73242	4.66367	4.72634	4.90976	4.86052	5.22839	5.09282	4.94983	4.6181	4.69906	4.92021	5.11634	5.06154	5.18565	5.11051
ZNF572	3.73152	3.86121	3.69209	3.30649	3.78522	3.68434	3.7515	4.08616	3.77335	4.1556	3.32155	3.4521	4.29257	3.80542	3.97227	3.46778	3.8735	3.90112	4.06451	3.47472	3.61661	3.47437	3.79719	3.2809	4.16011	3.64253	3.57361	3.86408	3.42814	3.44136	3.47136	3.43772	3.38679	3.90431	3.1837	3.55519	3.74755	3.40721	3.86415	3.42544	3.38979	3.52414	3.36415
BNC2	4.99618	5.05144	5.00561	4.96353	4.92259	4.83749	4.83688	4.85485	4.77122	4.79865	4.86586	5.00049	5.01197	4.87534	4.84191	4.50433	4.61048	4.70564	4.90039	4.78513	4.57843	4.56943	4.68421	4.55886	4.87262	4.90252	4.79856	4.51948	4.57678	4.60693	4.37771	4.79771	4.40468	4.99631	5.2381	5.16858	5.07399	5.09838	5.01403	4.90833	4.97089	5.07804	6.36472
EFTUD2	6.9226	7.13446	7.00152	7.17145	7.17673	7.07792	7.16285	7.10267	7.05801	6.59966	7.05885	6.92799	7.01361	6.97722	7.12953	7.3621	6.91587	6.80954	6.91691	7.05391	7.00172	7.06405	7.06126	7.09363	7.17779	7.23589	7.0682	7.4824	7.61205	7.60857	7.15333	7.18366	7.05013	6.77223	6.86029	6.89119	7.58305	7.61452	7.50025	7.07182	7.09203	7.18158	6.22546
CIC	6.78634	6.62977	6.79591	6.53721	6.47552	6.73131	6.55518	6.53745	6.47221	7.03651	6.96723	6.91122	6.91372	6.79974	6.84227	6.71934	6.94598	6.99116	6.88572	6.81727	6.9551	6.93682	6.90273	6.93784	6.59757	6.86927	6.7088	6.68217	6.69495	6.7732	6.63011	6.79763	6.89083	6.962	7.01207	6.85172	6.15271	6.1948	6.44971	6.57406	6.60101	6.81904	5.51253
NENF	7.46934	7.50272	7.05487	7.37115	7.49709	7.77386	7.49394	7.42303	7.51152	7.54485	7.39292	7.603	7.45969	7.51964	7.56636	7.6023	7.87883	7.45678	7.51915	7.53835	7.57556	7.7301	7.66066	7.56819	7.61215	7.45509	7.60851	7.54868	7.63325	7.56931	7.43161	7.54205	7.54022	7.60949	7.45026	7.60187	7.1952	7.15805	7.20313	7.18732	7.31567	7.03432	7.90933
PALMD	6.71901	6.93069	6.47631	6.62551	6.60919	6.32128	6.74154	6.98652	7.01246	6.7208	6.84077	6.62539	6.18009	6.29008	6.19942	6.65154	6.31473	5.82623	6.73005	6.94687	6.73012	5.95991	6.12004	5.92756	7.12781	6.62888	6.82105	5.9728	6.27331	6.26054	6.31291	5.89167	6.08408	6.17061	5.99454	6.1555	6.74725	6.99234	6.59362	6.67636	6.55857	6.24031	8.02976
PDE4DIP	7.13727	7.27526	7.00664	6.85421	6.76754	6.76284	6.96054	7.07252	7.0811	6.91337	6.83246	6.84148	6.87342	7.00031	6.98185	6.84488	6.75849	6.59479	7.06837	7.06635	6.93936	7.21028	7.2489	7.19799	7.21171	6.90662	7.03669	7.03403	7.12291	7.11138	7.31111	7.09917	7.11109	6.76752	6.80994	6.90462	6.98786	7.04063	6.90229	6.99343	6.95984	6.92503	7.7361
MRPL55	6.22605	6.06036	6.30472	6.09291	5.95007	6.43027	6.1915	6.34031	5.90623	6.68124	6.30414	6.55338	6.25922	6.15587	6.38352	6.30259	6.51219	6.89948	6.53033	6.2554	6.37259	6.2269	6.51246	6.70808	6.10486	6.26083	6.3354	6.21838	6.33265	6.52367	6.01883	6.28638	6.20181	6.48422	6.4236	6.26507	5.7653	5.91612	6.18587	5.98079	6.23991	6.10471	5.67267
ATP6V0A4	3.84903	3.83446	3.69691	3.4929	3.56097	3.49945	3.52204	3.41649	3.2124	3.98366	3.50068	3.72369	3.44151	3.39025	3.32663	3.56839	3.89528	4.03963	3.62626	3.33356	3.58451	3.95379	3.88135	3.83299	3.40429	3.54037	3.6254	3.76815	3.57723	3.52467	3.63837	3.95596	3.58817	3.65217	3.58542	3.54951	3.60835	3.56299	3.85943	3.506	3.61121	3.6988	5.08479
ZDHHC16	7.42545	7.55829	7.4216	7.42395	7.45629	7.30573	7.59545	7.51858	7.5054	7.02447	7.31759	7.36443	7.66406	7.73595	7.54097	7.63649	7.55993	7.4706	7.44495	7.70263	7.63939	7.02093	7.22645	7.1997	7.63679	7.83425	7.61657	7.66926	7.48524	7.48946	7.30338	7.4173	7.30809	7.43124	7.34727	7.52385	8.22459	8.1844	8.03854	6.95415	6.97125	7.11169	7.2322
OLFM4	3.29512	3.15993	3.52041	3.28221	3.12929	3.21727	3.06035	3.08496	2.93179	3.54372	3.06993	2.99799	2.99967	3.0802	2.88478	2.92517	3.22589	3.3865	3.20712	3.11388	3.23687	2.99118	2.88888	2.99982	2.94514	3.08471	3.08894	3.10192	2.8687	3.1148	3.05458	3.10975	2.97789	3.15115	3.27804	3.14544	2.92176	2.7579	2.83677	2.97876	3.15392	3.16058	2.9042
LYPD3	5.20501	5.3674	5.64798	5.34714	5.46047	5.50036	5.50616	5.42455	5.22716	6.28885	5.6879	5.88362	5.63089	5.26171	5.23041	5.35181	5.66339	6.23151	5.98047	5.80833	5.75311	5.99295	5.54199	5.81781	5.29502	5.61273	5.49715	5.64352	5.36607	5.38874	5.56047	5.49261	5.75491	5.84301	5.83907	5.57105	5.07072	5.05519	5.27756	5.48119	5.38692	5.58103	5.0165
DLX4	4.68275	4.65053	4.8912	4.65555	4.58775	4.90292	4.88754	4.5342	4.60813	5.17505	4.66588	5.13164	4.71988	4.74235	4.75614	4.85542	5.29529	5.60676	5.16073	4.80963	5.2268	4.83293	4.76734	5.27018	4.45505	4.64203	4.65899	4.72537	4.59853	4.83318	4.91713	4.89274	4.84643	5.18415	4.88974	4.86157	4.30656	4.45122	4.66764	5.32764	5.00464	4.88468	4.27935
MPPED2	3.27632	3.48479	3.18388	3.22207	2.90994	3.33409	3.84213	3.84233	3.27164	3.26849	3.30913	3.03851	3.68454	3.66827	3.59325	3.22176	3.16369	3.56019	3.78667	3.95385	3.54701	3.34723	3.41752	3.31898	3.48214	3.49425	3.30749	3.50101	3.26042	3.15302	2.82554	3.10929	3.21318	3.43648	3.27556	3.21596	3.57868	3.58965	3.60308	3.68475	3.70728	3.88758	4.04863
SFXN4	5.14485	5.04657	5.11619	5.15441	5.21119	5.01569	4.7411	4.95938	4.77895	4.79975	4.9286	4.92298	5.13393	4.86245	4.65843	4.91572	4.98889	5.0293	5.03375	5.13077	5.20282	4.85336	5.0185	5.18973	4.9533	5.01984	4.85178	5.04846	4.91356	4.92084	4.80861	4.80608	4.78509	5.11246	4.98096	5.05758	5.20076	5.14089	5.07273	4.67596	4.81711	4.86525	4.61623
USP21	6.98466	6.7703	6.84196	6.75783	6.65546	6.84986	6.69481	6.86228	6.77262	6.92284	6.70533	6.72527	6.83965	6.85357	6.84782	6.82053	6.83194	6.61294	6.70872	6.80375	6.53652	6.71654	6.84297	6.79828	6.92213	6.74285	6.92705	6.71674	6.73274	6.71692	6.55224	6.68386	6.60795	6.84936	6.71893	6.78604	6.81805	6.92945	6.82261	6.36675	6.47403	6.39529	5.68051
SLC35B4	5.56172	5.76918	5.69481	5.65227	5.48499	5.59178	5.44593	5.6253	5.32434	5.74014	5.61611	5.65364	5.53609	5.52138	5.54452	5.93543	5.96199	5.9045	5.6628	5.67886	5.75777	5.90669	5.76135	6.08467	5.79018	5.54459	5.79007	5.88832	6.04267	6.01715	5.70316	5.81395	5.765	5.85339	5.75263	5.75445	6.03522	6.0635	6.09542	5.52129	5.57995	5.70142	6.34175
APOE	7.54112	7.40232	7.66251	8.13087	8.10962	8.58178	7.63595	7.51309	7.39282	8.5858	8.51403	8.62727	8.0846	7.8428	7.92655	8.58995	8.75749	8.82984	8.32714	8.30027	8.47687	10.2374	10.2627	10.3789	7.70665	7.76893	7.7272	9.49938	9.42292	9.50179	8.66237	8.83343	8.72115	8.01657	7.88163	7.86203	8.01429	8.0264	8.26697	7.67877	7.91091	8.02561	6.2541
PGBD5	4.14589	3.81977	3.99182	3.99936	4.13988	4.08666	3.8357	3.86959	3.99425	4.7318	4.20056	4.35388	3.858	3.69587	4.05137	4.163	4.30645	4.52533	4.6067	4.45578	4.17221	4.34703	4.33243	4.50257	3.77088	3.94499	3.86944	4.16676	4.20263	4.19674	3.96789	3.9749	3.84652	4.41009	4.44706	4.35874	3.84273	3.80634	3.96794	4.30993	4.52463	4.394	3.86359
LRRN3	4.88535	4.83789	4.6613	4.25858	4.58137	4.03791	5.14151	5.17893	5.22647	4.11603	4.03297	4.03971	4.75821	4.62072	4.78667	4.63409	4.5508	4.21298	4.7306	4.87036	4.58524	4.73791	4.80676	4.45271	4.65202	4.56422	4.61078	5.0301	4.80883	4.76106	3.8331	3.98897	3.46826	4.85618	4.62918	4.66045	4.25893	4.38682	4.23362	5.57201	4.70147	4.9455	5.86057
PAK3	4.18693	4.01112	4.19002	4.35924	4.20545	3.949	3.96012	4.21149	4.15615	4.5675	4.19157	4.20484	4.00002	4.00889	3.88408	3.7681	3.94834	4.13116	4.1538	4.0697	4.18241	4.30628	4.38855	4.27687	4.13466	4.3081	4.28264	3.9389	3.76912	3.91434	3.94688	4.28269	3.80452	4.131	4.33747	4.25604	4.30231	4.33334	4.14111	4.15101	4.05039	4.32544	5.21309
UTRN	8.66772	8.9131	8.5971	8.83604	8.84211	8.67598	8.77336	8.82544	8.99958	8.31225	8.48509	8.41982	8.6042	8.88768	8.89244	8.66827	8.19115	7.68674	8.72386	8.82426	8.75627	8.40352	8.42482	8.35417	9.00787	8.68136	8.83761	8.54057	8.72419	8.66799	8.62882	8.42419	8.4697	8.38491	8.48182	8.63315	8.59791	8.68891	8.48823	9.03526	8.93827	8.54335	9.78045
KIF14	3.2382	3.05516	3.22655	3.00321	3.12046	3.19606	3.13391	3.04798	3.03185	3.48689	3.09	3.251	2.97616	3.02093	2.99687	3.17882	3.41918	3.31507	3.41518	3.34434	3.33626	3.51723	3.28928	3.31301	3.0302	3.28245	3.16414	3.577	3.32844	3.4684	3.07921	3.25172	3.0851	3.31424	3.11996	3.2108	3.10599	3.23796	3.17394	3.0047	3.24346	3.167	3.56273
TMEM92	5.54242	5.32285	5.66855	5.35663	5.63646	5.94495	5.81727	5.67874	5.57718	6.01946	5.81424	5.59942	6.12291	5.66544	5.75688	6.00698	6.36193	6.22705	5.99887	5.96341	5.3178	5.27599	5.86789	5.39697	5.41028	5.62676	5.64375	5.60042	5.68542	5.93167	5.75453	6.11857	6.17889	5.7578	6.00236	5.54174	5.48115	5.5733	5.68111	5.66102	5.76121	6.10794	5.57532
ZAN	4.83082	4.6743	4.93397	4.6735	4.71874	4.91235	4.69878	4.78339	4.54627	5.45649	4.93243	4.98935	4.90142	4.63816	4.76921	4.73643	5.13269	5.56218	5.11138	4.87366	5.08309	5.05372	4.90075	5.11382	4.69832	4.8378	4.88466	4.79475	4.63387	4.61769	4.86329	4.9165	4.85262	5.14087	4.94985	4.88534	4.21489	4.24743	4.60828	4.76886	4.89914	4.91646	4.49769
RHOB	9.57129	9.65441	9.42554	9.73384	9.67718	10.2325	9.94624	10.0357	9.89722	9.74052	9.69132	9.69099	9.39477	9.55108	9.57098	9.68495	9.64653	9.61637	9.33898	9.38387	9.37671	9.75129	9.74745	9.75828	9.68987	9.60062	9.6856	9.22956	9.12966	9.25448	9.836	9.6904	9.69238	9.30248	9.41013	9.43268	9.95118	9.9162	9.98887	10.6906	10.5664	10.5981	6.67468
NUS1	3.89766	3.91692	3.86188	3.83499	4.10741	4.40737	4.09237	3.96609	4.11866	4.52835	4.16661	4.10461	3.82757	3.85024	3.97744	4.13075	4.2957	4.38769	4.19697	4.3379	4.07307	4.23674	4.14618	3.7198	3.96353	3.92848	4.12435	3.95468	3.84085	3.92474	4.04902	4.05741	4.16418	3.92326	3.897	3.89865	4.35106	3.89154	3.94491	4.00523	3.90868	3.67863	3.54346
SNAPC2	6.75475	6.63074	7.00769	6.73272	6.67594	7.0802	6.76203	7.03457	6.92006	7.01794	6.73496	6.70252	7.06115	6.78549	6.87347	7.01625	7.35028	7.35567	6.98255	6.72496	7.02449	7.05105	6.97647	7.13871	6.65141	7.07123	6.91685	7.10964	7.05726	7.09496	6.77491	6.72903	6.88284	7.02979	7.04114	6.93914	6.59124	6.58518	6.77525	6.49419	6.54567	6.61523	5.87679
RGS5	8.34276	8.56749	8.13677	7.71542	7.57279	7.4698	8.42325	8.49537	8.51655	7.71117	7.86877	7.83576	7.93225	8.26898	8.22716	7.09913	6.63704	6.10809	7.41609	7.42691	7.30205	8.03929	8.10233	7.84614	8.47268	8.11704	8.2341	6.92143	6.86273	6.87493	8.21621	7.79244	7.84829	8.19142	8.21665	8.37946	8.5305	8.59782	8.34789	8.49172	8.30548	7.96786	9.02577
OXCT1	5.78565	5.88223	5.68915	5.91841	5.73359	5.76964	5.66106	5.78207	5.8146	5.99911	5.92779	5.86779	5.34451	5.5399	5.66116	5.87375	5.72105	5.44637	5.79846	5.95701	5.88399	5.90213	5.8259	5.69504	5.94846	5.64456	5.80302	5.73964	5.89883	5.80607	6.07283	5.99879	5.72181	5.63913	5.68558	5.80024	6.66202	6.75505	6.59879	5.90731	5.66694	5.69923	6.57748
FBXL6	6.2138	6.1137	6.591	6.28467	6.16546	6.58474	6.2653	6.42677	6.28226	6.76947	6.47786	6.73573	6.38648	6.18876	6.44258	6.44332	6.58905	7.16247	6.55744	6.35219	6.57931	6.53605	6.40483	6.67311	6.2007	6.48706	6.45932	6.33897	6.46595	6.44125	6.29107	6.54641	6.31854	6.62434	6.58308	6.3599	5.99506	6.05226	6.20082	6.47616	6.53138	6.44907	5.52866
USP29	2.41956	2.93885	3.00937	2.37505	2.74158	2.91098	2.43767	2.55831	2.85248	3.22775	2.62199	2.78989	2.85971	2.8014	2.63397	2.68563	3.03392	3.32433	2.78438	2.35548	2.55194	2.61233	3.15177	2.61856	2.72853	2.55491	2.81268	2.4512	2.23379	3.20281	2.58968	2.93788	2.45948	2.85466	2.7957	2.76886	2.58321	2.52764	2.64687	2.46931	2.70633	2.73736	2.40543
FOXA3	4.42094	3.81657	4.40746	3.95599	3.98443	3.98934	4.2459	3.99481	3.86474	4.6275	4.02107	4.68581	4.21946	3.96275	4.16398	4.15919	4.44024	5.30183	4.30752	3.9504	4.4307	4.31198	4.12928	4.42199	3.69191	4.17794	3.86572	4.1192	3.86243	3.96657	3.89205	3.88056	4.48467	4.28888	4.02356	4.39088	3.82083	3.85141	4.008	4.49746	4.16194	4.5059	3.97711
MAGI1	6.69942	6.65311	6.41467	6.73778	6.64742	6.63442	6.56197	6.61753	6.76069	6.56899	6.50202	6.44503	6.53646	6.8128	6.77644	6.45647	6.38228	5.91561	6.69844	6.67273	6.6343	6.06151	6.11297	6.02688	6.61616	6.4615	6.60833	6.26914	6.24149	6.10108	6.58441	6.40422	6.40068	6.47083	6.48356	6.5248	6.43305	6.62917	6.44118	6.77495	6.66244	6.616	7.39018
OR7G2	3.40445	3.0077	3.18886	2.88728	3.22057	3.21173	3.20001	3.24756	2.8751	3.5941	3.49683	3.38427	3.19626	3.07659	2.91498	2.77346	3.58811	3.71722	3.37718	3.13394	3.08369	3.54252	3.27811	3.61304	3.11909	3.48599	3.12847	3.6459	3.67239	3.35833	3.11113	3.46115	3.34551	3.31557	3.16288	3.33507	2.89665	2.77829	2.59713	3.10266	2.9199	2.8228	2.7636
COASY	6.42988	6.42605	6.48002	6.47385	6.47166	6.47849	6.54485	6.53324	6.34707	6.61409	6.20916	6.35449	6.60438	6.47365	6.54664	6.68806	6.71767	6.87039	6.60991	6.56954	6.55248	6.59509	6.52177	6.58303	6.32415	6.55528	6.46285	6.6247	6.65641	6.54735	6.36873	6.64083	6.41784	6.42495	6.56587	6.48749	6.63564	6.59967	6.68442	6.26343	6.31402	6.4978	5.79701
DMBT1	8.87357	9.0937	9.08767	10.5896	10.563	10.4253	8.98181	9.06218	9.09287	8.65553	9.16384	9.13176	7.65069	7.60324	7.67513	9.72259	9.34972	9.37959	9.55227	9.70574	9.82112	8.9116	8.92919	8.82117	9.07377	9.30412	9.08307	9.36995	9.45338	9.41191	9.62801	9.56951	9.51616	9.14971	9.34684	9.31432	9.16389	9.21777	9.05423	8.65556	8.70974	8.82089	7.92965
PTGER3	5.35112	4.96334	5.10947	5.01058	5.00024	5.40897	5.03088	4.81223	4.81701	5.53673	5.18663	5.34192	5.05049	4.8782	5.01728	5.35322	5.64396	6.08756	5.46373	5.38681	5.34832	5.43906	5.02821	5.2338	5.08977	5.27842	4.99754	4.90132	4.72169	4.99581	4.87034	5.30711	5.10689	5.09083	5.25574	5.22125	4.87502	4.82412	5.22965	5.4582	5.35154	5.60525	4.96367
AP1M1	7.05205	7.13069	7.23515	7.25311	7.1716	7.39801	7.47743	7.48205	7.29109	7.108	7.36228	7.35085	7.38509	7.44954	7.51409	7.48817	7.35807	7.33189	7.20606	7.20972	7.2192	7.50096	7.53365	7.61564	7.23441	7.4496	7.21644	7.31578	7.31666	7.27868	7.14057	7.21424	7.17066	7.40908	7.49026	7.40389	7.54454	7.46094	7.40353	7.2788	7.20228	7.33675	5.06036
KLK8	5.53502	5.11447	5.54601	5.29826	5.22325	5.27059	5.34314	5.03801	4.95831	5.77434	5.26493	5.49866	5.45247	5.24143	5.15504	5.11705	5.60727	5.98409	5.55315	5.34134	5.25289	5.58499	5.26838	5.58033	4.98424	5.28113	5.14117	5.36366	5.07862	5.06823	5.22479	5.20345	5.17491	5.48453	5.28411	5.2164	4.78002	4.8437	4.97127	5.54447	5.34232	5.42293	5.54974
DDX19B	6.95339	7.08249	6.93719	7.21617	7.27501	7.34549	7.29676	7.13699	7.00971	6.6152	7.08181	7.13659	7.09447	7.07208	7.20575	7.03319	6.76537	6.75664	6.81993	7.05903	6.93764	7.13121	6.92898	6.73444	6.91824	7.02882	7.05599	7.05015	6.99881	7.17291	6.97405	6.69838	6.8012	6.66627	6.93979	6.81156	7.10492	7.12915	7.19214	7.28046	7.03816	7.14188	6.87302
RNF141	6.30452	6.69581	6.44686	7.08419	7.08845	6.82255	6.9191	6.69155	6.78504	5.67534	6.39316	6.11429	6.70239	6.68916	6.74254	7.11814	6.78948	6.68353	6.78601	6.8363	7.00162	6.57055	6.64737	6.1002	6.77747	6.70073	6.46464	6.79806	6.78919	6.70512	6.5806	6.37612	6.50856	6.54798	6.56335	6.54994	7.06162	7.05572	6.91336	7.01167	6.83479	7.03894	7.60168
IRF2	7.48824	7.55885	7.18837	7.41085	7.36045	7.27755	7.1778	7.23455	7.14131	7.17306	7.16384	7.04815	7.44601	7.45333	7.41952	7.32717	7.28309	6.84984	7.49701	7.54621	7.41455	7.53696	7.56603	7.51829	7.40945	7.25207	7.44157	7.61699	7.60918	7.63843	7.3429	7.192	7.06152	7.16318	7.25892	7.33023	7.58511	7.39889	7.33861	7.04627	7.17599	6.92277	8.42741
ATRX	6.3513	6.66741	6.55335	6.59707	6.70689	6.12795	6.5916	6.53103	6.75267	5.52099	6.33828	6.16828	6.41379	6.61981	6.49949	6.34905	5.75325	5.65678	6.02231	6.28198	6.3565	6.13408	6.11429	6.12197	6.52024	6.47858	6.28152	6.15403	6.19534	6.11754	6.19952	6.13325	6.18303	6.30197	6.51531	6.59399	6.84699	6.86147	6.57793	6.76218	6.84214	6.8184	8.08976
NHLRC2	7.14808	7.38302	7.19891	7.41413	7.61169	7.10917	7.41717	7.29975	7.44952	6.29182	7.12427	6.75685	7.14454	7.33806	7.23674	7.14078	6.68489	6.35499	6.72254	7.13423	7.16901	6.55245	6.72725	6.43723	7.29738	7.02631	6.98632	7.04915	7.07984	7.00924	6.93557	6.76811	6.91716	6.67213	7.07241	7.16044	7.48136	7.53085	7.23971	7.49281	7.50675	7.52591	7.45818
PGK1	8.48516	8.67446	8.47021	8.62341	8.57694	8.55422	8.60925	8.57128	8.61287	7.91378	8.38486	8.24777	8.59271	8.57217	8.6378	8.89876	8.57686	8.45395	8.40555	8.49007	8.47907	8.37539	8.32056	8.38586	8.68612	8.76762	8.53613	8.66595	8.75004	8.77655	8.63658	8.6073	8.57549	8.27328	8.42467	8.36529	9.15623	9.11166	9.04455	8.73087	8.79718	8.84192	8.61301
ABCC2	3.2906	3.0817	3.29941	3.22256	3.10784	3.24732	3.10912	3.08866	2.96952	3.29041	3.15479	3.24373	3.17026	3.21989	3.20147	2.97982	3.23159	3.54473	3.23653	3.30744	3.33151	3.21008	3.08552	3.22489	2.87389	3.24436	3.08706	3.13182	2.98121	2.89686	3.04301	3.22584	3.15208	3.35437	3.31001	3.15989	2.97449	2.83647	2.9868	3.21123	3.19168	3.42668	3.2027
HELZ	7.01864	7.28287	7.19368	7.33731	7.41818	7.0376	7.02502	7.0606	7.26794	6.36851	7.0199	6.83549	7.26139	7.36526	7.28582	7.13834	6.64943	6.45844	6.77569	6.9846	7.1536	7.01215	7.16748	7.00655	7.08656	7.09844	6.90997	7.0486	7.12004	7.15201	6.99777	6.91807	6.93314	6.91131	7.23386	7.32177	7.24806	7.26436	7.13185	7.32053	7.29455	7.39603	8.8829
HIST1H3I	6.06241	5.75025	6.1754	6.18093	6.60147	7.47993	5.54225	6.26342	6.0956	5.59281	6.08434	6.48012	5.9243	5.65463	5.45501	7.46551	7.14218	6.74017	6.98987	7.25528	7.21599	7.83745	7.66015	7.41235	6.62836	5.64024	6.0574	6.55638	6.78088	6.89232	5.86623	6.079	6.17208	6.25116	6.44357	6.35977	7.32526	7.52127	7.38828	5.51358	4.52831	5.00736	4.59889
IFI30	10.7158	10.9106	10.8156	10.6684	10.6302	10.7105	10.354	10.5657	10.3806	9.45074	9.77676	9.69838	10.5174	10.5901	10.6458	11.2671	10.8476	10.9305	10.4576	10.5742	10.6378	10.7005	10.7479	10.7941	10.5349	10.7432	10.506	11.233	11.3127	11.3247	10.8934	10.7748	10.8216	9.90074	10.1312	10.0946	11.12	11.1423	11.1153	10.1805	10.192	10.3118	10.3738
CD37	8.40991	8.5154	8.5392	8.71102	8.63623	8.58204	8.51931	8.78651	8.52401	8.64256	8.71239	8.78947	8.79734	8.828	8.77178	9.26278	8.88902	9.02176	8.42863	8.47078	8.54252	9.15413	9.24787	9.28113	8.58441	8.682	8.51103	9.67444	9.62585	9.72737	8.94893	9.03968	8.71507	8.4207	8.49205	8.43509	8.85139	8.75044	8.73483	8.04279	8.06344	8.27101	6.51167
ZNF18	4.54707	4.81206	4.87353	4.87923	4.62607	4.71799	4.72766	4.93037	4.52529	4.59638	4.71388	4.77206	4.85017	4.38872	4.58425	4.71046	4.7724	5.23426	4.89841	4.95336	4.88222	4.81851	4.86207	4.81853	4.61438	4.9716	4.63836	4.83634	4.61099	4.9352	4.38791	4.54157	4.47787	4.89214	4.74924	4.83933	4.87486	4.7078	4.78914	4.40712	4.67212	4.59686	4.72935
HOXB5	4.93742	4.34545	4.85343	4.5703	4.38131	4.88687	4.51537	4.55456	4.52143	5.15095	4.56727	4.5872	4.80267	4.71812	4.4513	4.88362	4.75427	5.09745	4.85784	4.98822	4.65481	5.01693	4.39279	4.24403	4.6585	5.07388	5.0432	4.59641	4.65928	4.46104	4.25013	4.7748	4.65999	5.02243	5.12998	4.96333	4.99856	4.61128	4.55047	5.0416	4.9463	5.22263	4.01645
UBASH3A	4.47914	4.25314	4.34095	4.22389	4.17641	4.33228	4.21494	4.05304	4.21406	4.95537	5.01289	4.80961	4.49707	4.2806	4.31026	4.11001	4.31803	4.65876	4.46293	4.67835	4.6025	5.13845	5.4297	5.52138	4.13731	4.41749	4.27833	4.41483	4.242	4.11316	4.07285	4.15693	4.08001	4.68237	4.57003	4.72929	4.11988	4.20497	4.28801	4.36865	4.11127	4.23338	3.80093
LRRFIP2	6.49497	6.80811	6.40988	6.30947	6.17147	5.9573	6.42172	6.59895	6.74791	6.44763	6.70422	6.53559	6.24496	6.52281	6.34669	6.11817	5.88256	5.45531	6.56986	6.58817	6.46622	6.12119	6.23715	5.92173	6.8835	6.28531	6.65801	6.13322	6.31619	6.14686	6.97917	6.68294	6.64857	5.9937	6.06337	6.19062	6.67414	6.83757	6.60763	6.67008	6.66314	6.12569	7.81846
ZNF93	4.01848	4.11172	4.0311	4.01971	3.8742	3.76474	3.90278	3.89293	3.67313	3.96688	3.8643	3.59262	3.99723	3.87672	3.8646	3.69327	3.61501	4.2422	3.98844	4.1664	3.96939	4.02865	4.11684	4.07538	3.99265	3.80929	3.76284	4.38281	4.12697	4.33775	3.44238	3.944	3.58114	4.19811	3.91324	4.00119	4.12388	4.50303	4.21378	4.04874	4.15215	3.89411	5.79931
IL31	3.08671	2.74112	3.03463	2.97885	2.92649	2.82765	2.9018	2.82522	2.82219	3.40299	2.69459	3.03398	3.06669	3.09354	3.04853	2.84394	3.22755	3.45537	2.8703	2.99964	3.18551	3.42812	2.73736	3.24617	2.90997	3.06119	2.77482	3.23475	2.61737	2.81233	2.81497	2.92941	3.07385	3.08526	3.40776	3.02574	2.80154	2.76259	3.22909	3.15158	3.18681	3.19858	2.76277
TRADD	7.53966	7.32611	7.33974	7.51925	7.43342	7.70736	7.56235	7.53261	7.34005	7.45323	7.48091	7.53468	7.98915	7.6412	7.64037	7.67688	7.67291	7.8605	7.53821	7.68817	7.78768	7.67994	7.71973	7.83607	7.29409	7.4825	7.33748	7.77524	7.53947	7.5375	7.48536	7.41542	7.47544	7.55836	7.42363	7.46045	7.83815	7.71468	7.75333	7.35966	7.49933	7.55275	5.38439
TREX2	5.04634	4.97622	5.34281	4.83344	4.902	5.02502	4.98921	4.99021	4.88821	5.41551	5.12184	5.57714	4.91257	5.12313	5.1075	4.80806	5.35255	5.66932	5.32179	5.322	5.4159	4.86653	4.87969	5.29602	4.68379	5.12208	5.19521	5.10178	4.95515	5.0388	4.98709	5.36729	5.21096	5.28412	4.8936	5.2429	4.57105	4.87447	4.4559	4.97111	5.23547	5.62434	5.05092
HRH4	2.44315	2.49632	2.49862	2.515	2.25658	2.56422	2.42722	2.55474	2.48791	2.74279	2.48511	2.47728	2.65631	2.38298	2.55051	2.46508	2.64112	2.87585	2.74918	2.29398	2.45543	2.39497	2.40829	2.42018	2.37634	2.45299	2.30875	2.58611	2.41486	2.40193	2.45522	2.44613	2.4688	2.57473	2.44709	2.46532	2.56601	2.48475	2.28297	2.47394	2.54448	2.82738	2.63284
GPC2	5.83322	5.52943	5.67284	5.45134	5.50205	6.01651	5.70879	5.6572	5.47385	6.14852	5.94949	6.07673	5.80157	5.55063	5.84548	5.62817	6.15883	6.689	6.06355	5.77417	5.98559	6.04631	5.95945	6.25384	5.52034	5.73777	5.75607	5.75241	5.51752	5.61021	5.8067	5.75558	5.53699	6.0786	5.97957	5.51261	5.34167	5.11991	5.36426	5.64427	5.79247	5.85355	5.11577
EPO	5.73172	5.3896	5.86659	5.3454	5.60719	5.5014	5.34281	5.54559	5.11462	6.12758	5.61601	5.9223	5.50945	5.39531	5.62897	5.46236	5.92623	6.3497	5.85003	5.58222	5.72363	5.86541	5.68416	5.59976	5.69489	5.60366	5.7679	5.50622	5.40414	5.1155	5.43473	5.5549	5.46372	5.65078	5.83792	5.62003	5.42239	5.02329	5.69709	5.79939	5.70594	5.85158	5.19142
RARA	6.77277	6.71295	6.95972	6.65327	6.61556	6.81392	7.14992	7.24185	7.33769	7.23617	7.35164	7.27157	6.83801	6.74893	6.9041	6.77696	7.01295	7.07234	6.83943	6.78097	6.81581	7.07113	7.01625	7.04437	6.75737	7.03478	6.84862	6.83888	6.84244	6.90006	7.18907	7.19235	7.30177	7.03137	7.07147	6.92335	6.53172	6.5044	6.72784	6.96168	6.83429	6.87239	5.81172
SPRR1B	3.74042	3.77393	3.73088	3.50625	3.62896	3.76007	3.56132	3.76035	3.4921	4.23113	3.70571	3.78774	3.76496	3.42159	3.46311	3.30759	3.81245	4.45781	3.64012	3.73572	3.95902	3.77778	3.82628	3.71641	3.6886	3.74407	3.99137	3.51143	3.26142	3.52991	3.94143	3.47065	3.4857	3.95407	3.93392	3.74498	3.33656	3.1781	3.40612	3.6543	3.80985	3.7066	4.45229
CAPSL	4.01586	3.92286	3.8758	4.28171	3.88576	3.88991	3.98907	3.66499	3.50429	3.37523	3.09364	3.40009	3.84174	3.62349	3.93094	3.46423	4.10134	3.59895	3.3564	3.54705	3.67796	3.27532	3.36239	3.5388	3.70457	3.55024	3.59825	3.74699	3.5422	3.44534	3.51213	3.74635	3.71388	3.36196	3.22777	3.21722	3.66802	3.98569	4.13941	3.18398	3.20339	3.38266	3.94578
KCNJ3	4.55624	4.33985	4.52018	4.445	3.95128	4.27376	4.57986	4.23589	4.23095	5.24508	4.23483	4.43376	4.51167	4.28274	3.91847	4.24791	4.25424	4.93334	4.54817	5.02606	4.06034	4.57559	4.61032	4.6893	4.08231	4.1812	4.21762	4.32122	4.22027	4.17316	4.12544	4.42913	4.46521	4.39932	4.6349	4.31295	3.93603	3.85296	3.89119	4.26094	4.21381	4.40454	3.72397
SHMT1	5.44972	5.39656	5.53299	5.89402	5.77097	5.76688	5.59506	5.53237	5.50624	5.68398	5.53343	5.76074	5.904	5.77669	5.79688	5.87147	6.0565	5.58547	5.53767	5.67205	5.79963	5.69238	5.90159	5.3399	5.77174	5.79432	5.81009	5.93512	5.66008	5.79488	5.56372	5.63073	5.96092	5.6545	5.81222	5.71377	6.13182	5.75151	6.05072	5.31387	5.37166	5.32092	5.09247
ZNF551	4.39986	4.61966	4.51835	4.79855	4.73497	4.43275	4.53689	4.54587	4.11746	4.56872	4.6802	4.58184	4.59745	4.58449	4.61497	4.24147	4.31208	4.58626	4.5779	4.79366	4.40101	3.96657	4.32461	4.16929	4.52222	4.69493	4.50895	4.67192	4.36196	4.5937	4.5361	4.74405	4.18954	4.50356	4.26723	4.60682	4.68986	4.60399	4.41396	4.47821	4.39847	4.48327	4.54368
OR51G1	2.36839	2.22495	2.59402	2.80437	2.30026	2.67255	2.49549	2.9262	2.57998	2.36157	3.59522	2.6673	2.3214	2.51422	2.47034	2.66302	2.95242	2.80314	2.87014	2.62096	3.19723	2.61872	2.93038	2.8872	2.68741	2.84383	3.44863	2.34965	2.97648	2.38173	2.77341	3.4715	2.95763	2.43536	2.97547	2.30387	1.95908	2.07742	2.24285	2.52591	2.78937	3.38921	2.6681
WBP11	6.12031	6.45595	6.13865	6.72124	6.70996	6.39326	6.37463	6.56176	6.99932	6.03945	6.49412	6.04221	6.39563	6.57549	6.38357	6.50338	6.1389	6.13822	6.3842	6.31296	6.60851	6.18103	6.29483	6.37304	6.57814	6.47186	6.30505	6.45325	6.52471	6.3888	6.31382	6.15781	6.26444	5.95955	6.37029	6.4359	6.65787	6.32244	6.28566	6.52139	6.41776	6.71873	8.12505
DOCK4	8.27885	8.46972	8.17872	8.41625	8.4214	8.25848	8.2366	8.33065	8.48602	7.87277	8.02246	7.90545	8.30894	8.61037	8.62824	7.97131	7.6628	7.10357	8.40107	8.46785	8.39487	7.80653	7.89244	7.80377	8.54268	8.13336	8.32191	8.05904	8.21869	8.17877	8.04312	7.88492	7.88824	8.00149	8.03466	8.24593	7.77124	7.87132	7.72465	8.93129	8.82448	8.4975	8.16521
TRPS1	5.63325	5.73986	5.76804	5.53554	5.55763	5.38257	5.54882	5.83115	5.52015	5.82119	5.91989	5.97519	5.55068	5.44896	5.36883	5.4995	5.19815	5.2542	5.51418	5.65983	5.57588	5.89929	5.86574	5.85713	5.57428	5.90044	5.52589	5.8	5.63815	5.79802	5.75294	5.92839	5.5309	5.48361	5.43882	5.58701	6.14872	5.87231	5.87997	5.83414	5.80418	6.02443	6.78828
KLHL12	6.43589	6.53323	6.3006	6.32293	6.57924	6.50585	6.44292	6.27212	6.48589	6.37668	6.17683	6.32763	6.48338	6.46061	6.65293	6.73314	6.8271	6.41034	6.66263	6.35842	6.30424	6.75876	6.92598	6.90136	6.70111	6.50815	6.53046	6.64248	6.86291	6.74071	6.51112	6.37957	6.02319	6.47501	6.28716	6.41219	6.85421	6.71384	6.85919	6.35272	6.47914	6.39536	6.34328
CPM	8.30705	8.63998	8.46436	8.00178	8.0029	7.8094	8.64481	8.54778	8.78876	7.39388	8.06614	8.00496	8.79987	8.8818	8.9074	8.30784	7.99357	7.87546	8.54784	8.68692	8.86661	8.16727	8.21833	8.09574	8.35683	8.49083	8.33928	8.23249	8.24884	8.2734	8.22997	8.1299	8.16645	7.54912	7.72925	7.82895	9.46178	9.43131	9.24846	8.37085	8.32831	8.32337	9.20322
NEU3	5.70071	5.66309	5.67707	5.64492	5.74476	5.80322	5.4762	5.53894	5.66563	5.5269	5.74755	5.93403	5.65444	5.58033	5.49099	5.78125	5.88903	6.01001	5.91035	5.80607	5.8418	6.20975	6.23524	5.98993	5.58952	5.58045	5.52155	6.58884	6.36247	6.3241	5.4534	5.71116	5.63721	5.77164	5.94717	5.91618	5.78589	5.4925	5.9471	5.42405	5.61325	5.87336	5.25992
PAPOLG	5.75203	5.8969	5.70381	5.68596	5.745	5.62925	5.82702	5.81987	5.97736	5.89893	5.9184	5.84643	5.75796	5.94138	5.85757	5.82448	5.67527	5.22615	5.57157	5.6996	5.66409	5.93679	5.97567	5.61012	6.13534	5.70992	5.7796	5.82065	5.80073	5.77213	6.14272	5.96077	5.90362	5.65546	5.62314	5.78874	6.36275	6.45627	6.23907	5.84712	5.69548	5.50026	7.31263
GRIK2	3.05746	2.75674	3.02013	3.05707	2.83377	3.01459	3.17692	3.11092	3.00936	3.29908	3.0412	3.05129	2.97932	2.78816	2.90544	2.85737	3.07263	3.42523	3.02248	3.26629	3.00533	3.26236	2.84744	3.0034	2.89355	2.96236	2.91061	2.95555	2.76415	2.88238	2.86142	3.11896	2.89497	3.22136	2.98409	2.89787	2.67586	2.96419	3.02986	3.03901	3.10316	3.16341	3.16273
POLB	5.02862	4.94006	4.63594	4.85699	4.92759	4.52491	4.89845	4.64766	5.1119	4.64353	4.59622	4.7278	4.48896	4.76589	4.67363	4.97695	4.72308	4.48946	4.97148	4.54152	4.83426	5.02334	5.05238	4.78822	5.0942	5.02484	5.00194	4.8496	4.98786	4.85653	5.09059	5.06473	4.95302	4.93832	5.03822	4.98214	5.10699	5.25773	5.02078	4.92184	4.94871	4.92023	5.7525
ZNF165	3.91991	3.73033	3.49883	3.76205	3.91432	3.87131	3.90718	3.73145	3.49835	4.09524	3.99183	3.73298	3.26941	3.50282	3.35312	3.46395	4.00624	3.83219	3.96406	3.44166	3.71669	3.66644	3.79606	3.64937	3.41698	3.81244	3.73417	3.31338	3.40057	3.49216	4.65986	4.18594	4.16193	3.86666	3.58293	3.71722	3.50628	3.55009	3.60037	4.43036	4.34131	4.16153	3.6485
ZXDA	7.8071	7.41056	7.88005	7.65983	7.61398	8.3205	7.87522	7.88336	7.55089	8.43233	7.81401	8.29566	7.63865	7.54507	7.87959	7.76032	8.28231	8.70592	8.08091	7.90079	7.88018	8.23511	8.06368	8.27947	7.62362	8.00385	7.64554	7.676	7.68864	7.64682	7.86713	7.79603	8.11379	8.09139	8.16534	7.63338	7.6905	7.70715	7.96444	9.00143	8.76272	8.76221	6.62268
COMMD5	6.83916	6.72385	7.07611	7.00744	6.58255	7.09032	6.98666	6.95164	6.65003	7.03717	6.80535	7.19099	7.09946	6.69302	6.96395	6.94759	6.95656	7.383	7.1669	6.97849	7.11411	6.96809	6.95868	7.15366	6.76102	7.04286	6.86423	7.17189	6.81645	7.11325	6.97536	7.01017	6.86159	7.22009	7.1237	7.05772	6.71923	6.72563	6.97095	7.00381	6.72665	7.10126	6.40407
KIF23	4.17072	3.81555	3.9305	3.89608	3.93974	3.61048	3.65059	3.90627	3.68697	4.02645	3.70654	3.68699	3.84116	3.75972	3.51307	4.09415	4.1725	4.21121	4.22033	4.22864	4.14067	4.18256	4.05395	4.12149	3.67324	3.89065	3.75488	4.3829	4.29847	4.30751	3.77169	3.84454	3.602	4.06747	4.07125	3.96639	4.0938	4.09888	4.02409	4.05394	3.90884	4.13334	5.32203
HIST1H2BO	5.38632	5.05672	4.83586	4.61631	5.00864	5.46755	5.23928	4.93982	4.84306	6.01534	5.21152	5.39689	4.95937	4.86841	5.49825	5.56319	5.73055	5.56037	5.35393	5.60348	5.59859	5.56165	5.4431	5.08536	5.46472	4.76685	5.30908	5.38727	5.28752	5.2044	5.51963	5.05199	4.9239	5.10984	5.00664	5.23205	5.05774	3.52499	5.24825	5.13884	4.54461	5.31566	5.09039
ZYG11A	2.99668	2.98135	3.14465	2.98924	2.978	3.0799	3.06246	3.02079	2.88024	3.71955	3.06091	3.17959	3.00793	2.8187	2.8479	2.97375	3.15497	3.77364	3.22011	3.0372	3.21208	3.14089	3.1461	3.16088	3.05389	3.18473	3.11472	3.0793	2.8929	3.03489	3.0221	3.28112	3.15332	3.30412	3.13079	3.17413	3.03911	2.91168	3.17776	3.05207	3.17864	3.26741	3.09986
STMN4	4.21647	3.85599	4.19359	4.323	4.00102	4.41766	3.90329	4.06683	4.04827	4.63535	4.11068	4.24229	4.17235	4.0195	3.98544	4.02455	4.59546	4.99915	4.70829	4.35849	4.22977	4.58869	4.55382	4.42258	3.93757	4.02946	4.24215	3.84785	3.95707	4.05549	4.14504	4.37522	4.25837	4.61949	4.24468	4.0216	3.70467	3.96235	4.12363	4.53039	4.08288	4.40711	4.08029
GNB4	7.04295	6.95243	6.79441	6.92597	6.8917	6.85703	6.61821	6.61457	6.90844	6.78179	6.66121	6.72763	6.53496	6.6895	6.72817	7.0601	6.77115	6.40721	6.89473	6.81333	6.87044	7.14518	7.13652	6.92021	7.04627	6.77595	6.98125	7.20975	7.34903	7.21154	7.11512	6.85268	6.93515	6.57527	6.72558	6.75383	7.34492	7.48636	7.40413	7.17312	7.24016	7.11407	6.80322
CER1	2.91415	2.70831	3.28117	3.10685	3.08524	3.09076	3.31147	3.42515	3.25389	3.15298	3.35361	3.00834	2.90002	2.88303	3.03122	2.97679	3.47077	3.54776	3.1103	3.28297	3.27337	2.80349	3.24626	3.30711	2.90737	3.48976	2.95474	3.08366	2.94892	3.11848	3.06443	2.97877	3.12665	3.83652	3.33438	3.03923	3.1427	2.90304	2.92477	2.85715	2.95912	2.72848	2.97434
ADHFE1	6.30676	6.57592	6.05732	6.60214	6.59557	6.39146	6.05107	6.20762	6.18807	5.87383	5.95869	5.83063	6.28745	6.52803	6.42121	6.07768	6.00514	5.76145	6.15952	6.2907	5.99323	5.71139	5.74166	5.78642	6.26761	5.90396	5.99733	6.06519	6.04883	5.87362	5.88302	5.99512	5.69246	5.69255	5.81713	5.7209	5.76857	5.9173	5.63796	6.23115	6.23389	5.98577	6.19213
TRDMT1	4.46572	4.62332	4.88342	4.70074	4.77355	4.44453	4.81572	4.60193	4.74353	4.67432	4.68611	4.74764	4.5776	4.71754	4.37219	4.25552	4.6429	4.34457	4.60432	4.76845	4.87206	4.44825	4.50467	4.39658	4.7372	4.70189	4.52201	4.61269	4.38264	4.50005	4.407	4.67326	4.31452	4.43148	4.49647	4.50716	4.63106	4.80696	4.68289	4.61974	4.68903	4.51127	4.90042
RNPEPL1	7.37143	7.20454	7.15931	7.07806	6.99043	7.46081	7.16273	7.25863	7.05289	7.58443	7.25791	7.24921	7.14182	7.04547	7.30159	7.52627	7.50736	7.60865	7.53737	7.50985	7.44405	7.76399	7.78195	7.76668	7.43662	7.43154	7.48754	7.67852	7.65232	7.77319	7.52847	7.35909	7.26251	7.16032	7.19691	7.06777	6.87795	7.01115	6.9906	6.96769	6.97269	6.86536	5.60699
OR4C12	2.2275	2.29443	2.06069	2.30135	1.92258	2.16911	2.2055	2.23561	2.07034	2.50306	2.41587	2.43767	2.30755	2.10427	1.98378	2.06491	2.45348	2.44453	2.57562	2.21235	2.45984	2.71856	2.1751	2.43469	2.28464	2.14911	2.27408	2.54778	2.45179	2.28112	2.23256	2.55305	2.22497	2.75258	2.14534	2.25431	2.267	2.01008	2.02719	2.08058	2.4566	2.07282	2.07711
SNX3	7.91288	7.97568	7.67535	7.84063	7.84449	7.99831	7.83685	7.77685	7.83345	7.36571	7.46646	7.36811	7.7268	7.82734	7.86683	8.16548	7.87083	7.72852	7.7535	7.72861	7.68062	8.0057	7.82319	7.70108	7.63219	7.77296	7.58835	8.05797	8.04835	8.09272	7.91957	7.94519	7.63868	7.65375	7.71921	7.78527	8.30437	8.35092	8.22948	7.95891	7.84185	7.93143	7.74551
TSPAN4	8.15159	8.01068	8.08842	8.29834	8.21846	8.60719	8.29036	8.16323	8.12411	8.28774	8.38416	8.29743	8.46712	8.36128	8.38619	8.40743	8.5583	8.25685	8.24981	8.27481	8.283	8.09914	8.22425	8.30534	7.76626	8.17235	7.91281	8.03269	7.97666	8.12996	7.66321	7.75882	7.87108	8.39965	8.57811	8.45592	7.78045	7.85954	7.89393	8.26037	8.21287	8.33878	5.4596
CCNL2	7.89668	8.03522	7.71214	7.75663	7.79617	7.91767	7.65056	7.81742	7.64876	7.84607	7.90792	7.89727	7.6931	7.81091	7.91322	7.76086	7.58126	7.06246	7.96101	7.98394	7.79508	7.65766	7.65538	7.64162	7.90742	7.76011	7.81407	7.73975	7.72024	7.67197	7.82561	7.77029	7.63998	7.70381	7.73742	7.87455	7.73714	7.78616	7.73643	7.92446	7.88554	7.78821	6.59454
TRPC3	4.0794	3.78416	3.77894	3.70822	3.63697	3.81053	3.95929	4.01136	4.14437	4.05387	3.59053	3.83293	3.92734	3.87766	3.98547	3.48831	3.33537	3.78912	3.87269	3.69137	3.67868	3.86316	3.66627	3.65025	3.96654	3.92301	3.93651	3.55509	3.57803	3.74338	3.7723	3.83854	3.6415	3.67566	3.81602	3.75571	3.42097	3.41173	3.50744	3.83662	3.95719	3.8515	3.68552
GTPBP3	5.43391	5.34065	5.6583	5.40102	5.50138	5.55585	5.4641	5.5381	5.20447	5.9455	5.38343	5.70985	5.53042	5.58662	5.61995	5.64903	5.79673	6.25619	5.98203	5.69452	5.69076	5.865	5.41467	5.70503	5.24521	5.61221	5.37108	5.44399	5.54864	5.59432	5.30493	5.58914	5.65187	5.95263	5.72108	5.65569	5.33696	5.20468	5.49836	5.70667	5.66445	5.7819	4.6506
SGCB	6.73687	6.85785	6.56198	6.48741	6.4619	6.27692	6.82356	6.89838	6.89819	6.44889	6.30559	6.30477	6.52436	6.73405	6.70759	6.56877	6.1338	5.84924	6.57877	6.70339	6.66056	6.22182	6.24475	6.23392	6.81591	6.46868	6.63573	6.41525	6.46784	6.43246	6.42649	6.33076	6.34955	6.33633	6.36386	6.73868	7.27424	7.41204	7.33923	6.82139	6.78007	6.73142	8.08947
PLK3	6.75508	6.81507	6.52323	7.42137	7.42579	7.72732	7.53755	7.60086	7.28154	8.3425	8.10119	8.14095	6.23111	6.14983	6.19262	7.36153	7.32637	7.29495	7.27462	7.21054	7.24916	8.03475	7.99498	8.03583	7.32779	7.43857	7.38352	7.18913	7.10172	7.18793	8.53806	8.3798	8.29402	7.18115	7.21021	7.24634	6.81492	6.73706	6.99081	8.39948	8.4615	8.48449	5.15864
PODXL	8.05062	8.04159	7.8677	8.06229	8.07101	8.25582	8.18975	8.55466	8.45347	8.27637	8.19453	8.14411	8.40353	8.42784	8.57676	8.71295	8.59809	8.26516	8.32061	8.18048	8.1035	8.18272	8.13776	8.23117	8.74033	8.44364	8.63389	8.09166	8.22357	8.202	8.48288	8.30306	8.38816	8.25239	8.23368	8.38964	7.84315	7.83876	7.80524	8.46048	8.32148	8.21455	8.00369
RNF38	6.73085	7.01903	6.82916	6.91255	6.95289	6.75344	6.81184	6.74647	7.08178	6.23371	6.78497	6.66579	7.03261	7.13785	7.05942	6.74934	6.519	6.34088	6.48637	6.68762	6.84577	6.43115	6.62779	6.63617	6.96968	7.05084	6.91008	6.8321	6.84694	6.93877	6.56556	6.49304	6.59679	6.72656	6.93243	7.00605	6.91922	6.83004	6.80512	6.86831	6.76446	6.83404	7.86212
HLA-H	7.28755	6.77793	6.69981	6.5137	6.78105	7.10996	6.89516	7.18826	7.08068	7.00316	6.71626	6.92986	7.21342	7.07137	7.43518	6.60408	6.59846	6.64373	7.14345	7.36907	7.32125	7.46457	6.97732	7.28199	7.30067	7.03983	7.30432	7.06481	7.37358	7.12521	6.93969	6.85761	7.06301	6.98323	6.7964	6.90415	6.50256	6.80683	6.85243	7.28575	7.26981	7.13269	4.93524
SNAPC4	5.89041	5.76003	5.99263	5.80777	5.67101	5.8897	5.65712	5.75237	5.6895	6.32009	6.0376	6.14899	6.00454	5.89335	5.97015	5.75913	5.95943	6.31905	5.96414	5.98752	5.98775	5.98395	6.02666	6.12796	5.61988	5.90986	5.90209	5.84783	5.71824	5.78813	5.76676	5.83508	5.7679	6.11712	6.01768	5.95811	5.43393	5.4029	5.72623	5.80316	5.73178	5.98123	5.32227
KCNJ13	3.09222	2.84968	3.25837	2.92829	2.90043	2.99603	2.75217	3.07237	2.94322	3.37447	2.93339	3.13952	2.8543	2.77996	2.93072	2.70534	3.30152	3.10032	2.95825	2.93097	2.97255	3.56336	3.09049	3.04798	2.84254	3.13387	2.78764	2.73342	2.95477	2.92955	2.86698	3.065	3.1016	3.17827	2.83226	2.98153	2.6403	2.85673	2.74826	2.76475	2.98599	2.96006	5.36215
KLHL17	6.04173	5.92687	6.19692	5.96089	5.87981	6.27342	5.98002	6.08427	5.97831	6.54566	6.20077	6.4363	6.12974	5.95473	6.24538	6.15571	6.43395	6.81057	6.24471	6.16682	6.4723	6.42086	6.34986	6.55167	5.80063	6.2571	6.14243	5.92945	6.03633	5.92872	5.92939	6.1039	6.18522	6.38533	6.40521	6.13732	5.89362	5.73095	5.93869	6.19857	6.21757	6.2579	5.47467
CDC26	5.73785	5.85328	5.86198	5.82544	6.01664	5.68036	5.88061	5.86186	5.7586	5.43703	5.72751	5.3373	5.817	5.66173	5.81401	5.696	5.75973	5.51723	5.27395	5.7454	5.5795	5.59978	5.66347	5.58879	5.34089	5.51553	5.42542	5.5644	5.46563	5.57401	5.68282	5.68982	5.57773	5.23304	5.24388	5.51068	6.20901	6.04342	6.22212	5.59431	5.74693	5.78889	5.57851
PLRG1	7.48781	7.7592	7.51041	7.80737	7.6715	7.44158	7.58395	7.61409	7.70686	7.30611	7.18189	7.16771	7.21438	7.68573	7.47966	7.76906	7.2949	6.64847	7.35125	7.34784	7.16803	7.29891	7.17692	6.90971	7.7073	7.45458	7.56613	7.39604	7.60114	7.56306	7.65372	7.54592	7.34833	7.07004	7.248	7.36818	8.35519	8.43813	8.26739	7.89864	7.98524	7.6164	7.36514
PRLR	3.41531	3.26111	3.3925	3.0801	3.24806	3.413	3.30592	3.37644	3.25157	3.74656	3.35143	3.30606	3.29013	3.20609	3.36141	2.93966	3.30128	3.66685	3.62919	3.68878	3.4393	3.59304	3.39769	3.39333	3.19451	3.33907	3.47925	3.52426	3.61857	3.56348	3.33491	3.43547	3.1961	3.30036	3.32484	3.42718	3.04612	3.22817	3.24769	3.64319	3.74552	3.62621	3.68572
GCNT1	5.96113	6.11666	6.05345	5.88672	5.98711	5.78122	5.83812	6.0061	5.84753	5.38114	5.65761	5.70992	5.86845	5.85599	5.78464	6.20041	6.18719	5.9066	6.0202	5.82134	5.75561	5.94539	5.9131	5.7616	5.66842	5.69836	5.60677	5.90798	5.70441	5.79399	5.64359	5.8715	5.66647	5.82474	5.64969	5.89981	6.17917	6.01821	6.00323	5.47852	5.30697	5.79297	6.22217
SEMA3B	7.19767	7.07884	7.05992	7.21114	7.20426	7.59532	7.46549	7.64858	7.33875	7.61033	7.27128	7.52251	7.46786	7.44492	7.444	7.21281	7.3479	7.30626	7.66309	7.61523	7.44575	7.11219	7.11465	7.20023	7.83311	7.65788	7.78131	7.27356	7.18488	7.2591	7.60253	7.45326	7.4012	7.36413	7.18364	7.24461	6.93061	6.92219	6.95518	7.20271	7.28238	7.23674	5.02163
ZNF567	3.51837	3.5522	3.57726	3.74156	3.43698	3.56149	3.58573	3.78396	3.61628	3.57388	3.49342	3.56	3.58347	3.57948	3.60433	3.48265	3.22829	3.43354	3.41586	3.52862	3.40812	3.51459	3.27203	3.23123	3.38791	3.42392	3.49979	3.44542	3.39099	3.42341	3.45177	3.40282	3.69992	3.71001	3.49808	3.43355	3.6933	3.66289	3.52257	3.43648	3.38398	3.38877	4.20075
MSH6	5.56894	5.6004	5.12394	5.38087	5.38138	5.03602	5.44355	5.352	5.37593	5.13176	5.24731	5.16679	4.99865	5.20374	5.27875	5.29466	5.28766	4.96451	5.23497	5.49201	5.25397	5.00376	5.26268	4.99683	5.46987	5.25965	5.26197	5.31122	5.37481	5.32111	5.53588	5.54182	5.49891	5.30727	5.35978	5.3888	5.73252	5.83654	5.7273	5.56661	5.48355	5.45001	7.63669
TRIM60	4.04848	3.98556	3.92902	4.00677	4.07582	4.09311	3.93698	3.91657	3.68073	4.37512	4.0925	4.22394	3.73542	3.9452	3.9728	4.05898	3.88441	4.28353	4.18917	3.87374	4.14748	4.18047	3.93584	4.30676	3.91909	4.21235	4.09411	3.82387	4.08694	3.83846	4.04521	4.14104	4.26177	4.55449	4.39502	4.15337	3.85909	3.79468	4.29601	4.2079	4.24458	4.66371	3.60956
USP5	6.60096	6.51549	6.44208	6.53814	6.49746	6.40469	6.60785	6.61364	6.4175	6.28587	6.45467	6.36103	6.70922	6.52997	6.538	6.84995	6.74575	6.72538	6.56081	6.59487	6.67667	6.57111	6.74913	6.58681	6.48496	6.6923	6.60696	6.93355	6.95615	6.8158	6.24571	6.29221	6.35929	6.55883	6.58838	6.63347	6.92776	6.98639	6.95391	6.39222	6.5038	6.51526	4.80876
GPR174	4.55131	4.80093	4.58385	4.54026	4.65858	4.23794	4.76432	4.32802	4.49581	4.7951	4.67519	5.049	5.14109	5.1079	4.77001	4.00844	3.89187	4.16874	4.76218	4.7842	4.87602	5.79013	5.50729	5.43357	4.67268	4.83307	4.8928	4.80354	4.64275	4.51751	4.25432	4.18013	3.95248	4.82191	4.83419	5.15158	5.22397	5.30329	4.79955	4.6896	4.43166	4.66871	5.72866
TMC4	7.4213	7.39893	7.47948	7.65215	7.65849	7.51274	7.448	7.55463	7.56507	7.3856	7.24556	7.30225	7.97201	7.77529	7.80965	7.84572	7.78023	7.88053	7.64316	7.58465	7.62193	7.42417	7.47871	7.42503	7.59824	7.82258	7.59668	7.58695	7.51461	7.47539	7.22046	7.53337	7.33759	7.2358	7.29386	7.2499	7.75389	7.63062	7.73269	7.17447	7.15481	7.44528	5.95654
MIER1	6.47222	6.72156	6.3427	6.67553	6.76571	6.57622	6.7337	6.73108	6.8512	6.50624	6.73215	6.68729	6.39042	6.62876	6.51868	6.42031	6.27539	5.92035	6.4521	6.71971	6.3687	6.51355	6.58306	6.45711	6.84735	6.51062	6.71935	6.36709	6.61211	6.38398	6.91626	6.68694	6.56824	6.36009	6.15568	6.51049	6.93858	6.93845	6.83923	7.06663	6.96656	6.67474	8.05213
POLR2K	6.75339	7.14644	6.23061	6.93191	7.07785	6.68764	6.81354	6.79806	7.31699	6.00708	6.77392	6.45364	6.40469	6.92753	6.8019	7.09781	7.13878	6.17814	6.60017	6.75094	6.58065	6.83974	6.27879	6.49242	7.28901	6.89211	6.69632	6.95909	7.02433	7.01626	7.0636	6.73629	6.6964	6.67387	6.69263	6.9467	7.14378	7.17067	7.19719	6.51125	6.60371	6.7045	9.18996
PRLH	5.65257	5.29009	5.84102	5.57465	5.51357	6.073	5.57757	5.80221	5.43036	5.92509	5.88786	5.85975	5.51379	5.30948	5.68705	5.67068	5.78015	6.50394	5.62835	5.67842	5.85021	5.95514	5.81531	6.45692	5.39972	5.95234	6.06035	5.58087	5.3793	5.43227	5.76547	5.59864	5.67426	5.94762	5.82649	5.80521	5.75128	5.28879	5.35809	5.77264	5.3988	6.06114	4.92112
PPP4R2	6.22836	6.42688	5.92753	6.68222	6.69724	6.20932	6.64619	6.61819	6.92487	5.95751	6.40694	6.44701	6.25488	6.46015	6.37802	6.36339	5.77482	5.59459	6.10907	6.35641	6.15262	6.26091	6.32208	6.13981	6.63195	5.90986	6.49916	6.09011	6.43615	6.46509	6.86117	6.74271	6.78084	6.08106	6.29427	6.38771	6.81978	7.05875	6.67681	6.88754	6.86282	6.38717	6.91482
SNRPA1	5.94238	6.74023	5.98132	6.61846	6.55374	6.56622	6.49352	6.01111	6.25045	5.4649	6.49807	6.21118	6.08725	6.01995	5.78845	6.46408	6.04685	5.79995	6.38063	6.53185	6.60147	5.61204	5.91788	5.73782	6.3719	5.79301	6.3213	6.1958	6.25079	6.62977	6.40703	6.04708	5.7718	6.42468	6.76129	6.42883	6.29735	6.48156	5.87211	5.98302	6.02989	6.37288	6.94899
COG6	6.04816	6.38345	6.2549	6.37864	6.47354	5.94489	6.37659	6.22737	6.53042	4.9488	6.1378	5.92342	6.26552	6.30272	6.29375	6.0076	5.65986	5.26844	5.69923	6.14065	6.22803	5.86078	6.08525	5.69874	6.36944	6.38653	6.06217	6.28447	6.18705	6.30475	5.7896	5.73547	5.67666	5.93801	6.2166	6.26855	7.22568	7.02542	6.71031	6.21332	6.17062	6.15238	6.82698
UBAP1	7.78427	7.81519	7.73221	7.99739	7.98249	7.92017	8.16497	8.26482	8.14954	7.74301	8.10828	7.97112	8.01998	7.95646	7.97722	7.87285	7.75168	7.6259	7.73641	7.77107	7.86067	7.60697	7.76132	7.82915	8.02236	7.95458	7.93441	7.83619	7.83935	7.76591	8.40501	8.38053	8.47247	7.79648	7.63838	7.86671	8.06846	7.9948	7.97408	7.96496	8.09973	8.22191	7.03992
BECN1	6.80978	6.89437	6.76361	7.02797	6.91494	6.69485	6.85263	6.88616	6.93313	6.33331	6.61162	6.64429	6.8344	6.66716	6.84854	6.69384	6.78033	6.6268	6.68427	6.76902	6.74004	6.68736	6.74648	6.39483	6.82341	6.89537	6.70319	6.77226	6.79685	6.94963	6.62198	6.67272	6.685	6.51051	6.713	6.72607	7.35738	7.44451	7.26681	6.81494	6.99541	6.90255	6.6082
SEMA4B	5.84423	5.94868	5.98737	6.39066	6.37128	6.56836	6.54227	6.6434	6.32895	6.54642	6.44232	6.63764	6.3254	6.20402	6.2595	6.39879	6.50951	6.44359	6.28243	6.31136	6.18876	6.24803	6.12395	6.22102	6.12748	6.35443	6.26334	6.09304	6.04594	6.11516	6.96656	6.98918	6.93078	6.21151	6.18464	6.12444	5.97051	6.00036	6.06461	6.18717	5.97921	6.31719	5.05076
TTF1	4.66791	4.72795	4.51744	4.76521	4.83618	4.55546	4.66952	4.66585	4.64038	4.46019	4.23538	4.37216	4.74888	4.90929	4.65396	4.67279	4.25359	4.61528	4.45381	4.61075	4.689	4.58594	4.41253	4.37545	4.66526	4.71938	4.54726	4.4768	4.74425	4.49786	4.35165	4.57711	4.43987	4.3893	4.53582	4.69336	4.9186	5.05211	4.748	4.43954	4.64383	4.8287	4.56528
ZNF441	3.99525	4.16432	4.24771	4.23778	4.24388	3.88178	3.74192	3.91882	4.17321	3.77934	4.14697	3.72825	3.96334	3.98233	3.83481	4.06793	4.14591	3.87545	4.15695	4.28741	4.14975	3.6802	3.92972	3.56437	3.79655	4.15417	3.76119	3.91026	3.86404	3.66345	3.48354	3.8129	3.73229	4.01402	4.19091	4.42043	3.86923	3.8025	3.76008	4.32975	3.96015	4.01542	4.51909
RSRC1	5.53745	5.90916	5.60008	5.71252	5.58624	5.51913	5.89453	5.6986	6.10301	5.43059	5.67902	5.81383	5.46531	5.85775	5.7073	5.97729	5.42228	5.20902	5.85686	5.95615	5.61448	5.78562	5.88864	5.76946	6.11075	5.66939	5.95859	5.9668	6.08384	6.04609	5.9221	5.74096	5.78617	5.45773	5.65933	5.89653	6.13999	6.42065	6.05071	5.663	5.94543	5.5136	6.23101
PDPN	7.30253	7.31097	7.11144	7.32733	7.37642	7.53324	7.99607	8.01526	8.01275	7.98457	7.82586	7.83014	7.89602	8.08979	8.28713	7.3991	7.34944	7.0305	7.84014	7.72418	7.48875	7.15134	7.31232	7.27892	7.72848	7.50216	7.54509	7.5813	7.67387	7.5042	7.89831	7.88651	7.76787	7.56188	7.47111	7.67496	7.31526	7.52866	7.33999	8.04483	8.02111	7.95999	7.63743
LBR	7.21995	7.42889	6.99743	7.32265	7.39406	7.22222	7.45115	7.40798	7.46358	7.16138	7.11599	7.13322	7.26137	7.49095	7.56417	7.79688	7.44709	6.69514	7.21124	7.33086	7.1787	7.42692	7.43283	7.2292	7.72724	7.30232	7.3834	7.59957	7.74314	7.54566	7.61894	7.57407	7.44818	7.07671	7.23584	7.40708	7.75176	7.79136	7.79896	7.54731	7.54223	7.3363	7.4325
SH3BP5	7.67303	7.80204	7.58046	7.26399	7.35713	7.38777	7.59541	7.84155	7.95454	7.61074	7.6808	7.75314	7.56582	7.86508	7.76325	7.42012	7.18684	6.59956	7.60186	7.62718	7.45216	7.40616	7.56792	7.36414	8.20443	7.86262	7.87064	7.72618	7.86755	7.79635	8.20856	8.07663	8.16478	7.3373	7.39188	7.48803	7.4539	7.60296	7.50999	7.94473	7.86436	7.37145	7.67125
FBXL13	3.38931	3.49487	3.38239	3.5434	3.68657	3.59107	3.56992	3.43588	3.547	3.13405	3.10393	3.24336	3.52442	3.44411	3.41252	3.20613	3.42687	3.47381	3.4055	3.54268	3.14956	3.13214	3.16177	3.2479	3.35335	3.21249	3.42182	3.30843	3.05225	3.13513	3.46473	3.44284	3.47803	3.0249	3.05268	3.11839	3.80356	3.78331	3.8362	3.26657	3.51851	3.33745	4.13464
P2RY13	5.46544	6.05815	5.3196	5.58523	5.4944	5.32768	4.96093	5.09527	5.4169	5.06966	4.96215	4.72316	5.66614	5.77068	5.83373	6.05721	5.91147	5.29727	5.90179	5.65494	5.62044	6.16723	6.26292	6.15645	6.03476	5.6545	5.78546	5.85137	5.74998	5.65873	5.75058	5.65869	5.59572	5.3002	5.25383	5.26666	5.72986	6.18971	5.81173	5.32473	5.52824	5.177	7.07002
FGR	8.11269	8.19302	8.11217	7.86556	7.78347	7.83768	8.31846	8.27411	8.16625	7.97624	7.77636	7.89901	8.11053	7.95555	8.30808	8.91072	8.65202	8.26221	8.18133	8.27696	8.03008	8.14118	8.27588	8.26317	8.36344	8.23815	8.37833	9.31499	9.22224	9.33873	9.4712	9.33255	9.22029	7.46349	7.48104	7.43995	7.77289	7.70227	7.8293	7.67319	7.60866	7.67129	6.25656
BYSL	5.18095	5.13398	4.99235	5.64001	5.58461	5.67983	5.5728	5.33466	5.39737	5.90933	5.58982	5.55167	5.26661	5.22939	5.29331	5.39642	5.63208	5.3314	5.25105	5.32929	5.283	5.81347	5.66369	5.5526	5.40986	5.38857	5.38398	5.60472	5.5307	5.55312	6.38386	6.34291	6.10879	5.25276	5.44436	5.38417	5.25444	5.34895	5.37352	5.25503	5.40541	5.22589	4.78026
FCGR2B	5.56595	5.33843	5.13704	5.04146	4.86395	5.09289	5.05451	5.06816	4.7362	4.73955	5.06509	4.68463	5.04017	4.74807	4.69008	4.86471	4.67943	4.98636	5.023	5.03425	5.19374	5.6185	5.60774	5.53689	5.10842	4.80466	5.03713	5.3787	5.49966	5.14418	5.1495	5.11651	5.18479	5.33576	5.01039	5.18263	5.30304	5.51041	5.3773	5.11655	5.01435	4.83797	5.8657
UBE3A	6.6676	6.77448	6.65122	7.01601	7.12752	6.58079	6.78914	6.87575	7.09214	5.73666	6.72481	6.46901	6.77691	6.98017	6.71174	6.77471	6.37752	5.99493	6.28076	6.63773	6.62364	6.31691	6.40399	6.28255	6.88206	6.70654	6.36625	6.44158	6.70026	6.66057	6.65643	6.60842	6.73394	6.5534	6.65264	6.70393	7.13905	7.32432	7.1644	6.91175	6.99076	6.91494	7.77683
LINGO4	6.13997	5.34132	6.17382	5.86346	6.09738	6.32965	5.64085	5.8237	5.55561	6.86076	5.9654	6.29331	6.21298	5.8977	6.23048	5.75897	6.11179	6.98061	5.98032	6.29507	6.42731	6.26324	6.17669	6.20626	5.79884	6.01761	6.09656	6.05044	5.2128	5.42154	5.95478	5.9286	5.79082	6.5908	6.43076	6.23027	5.29966	5.51836	5.49162	6.38838	6.42099	6.85611	6.10241
AQP6	5.52796	5.39558	5.66119	5.67186	5.47186	5.50931	5.58338	5.76777	5.43423	6.10754	5.5876	5.71675	5.75977	5.55996	5.64026	5.42565	5.69826	6.44201	5.84162	5.50832	5.85763	5.80201	5.72951	5.83265	5.55942	5.6901	5.51898	5.40081	5.28195	5.38198	5.5207	5.86696	5.84181	5.77881	5.82765	5.58856	5.16372	5.17169	5.39408	5.73356	5.72636	5.93252	5.59555
LAMB3	6.80955	6.63754	6.51315	6.94651	6.87872	7.12691	7.00872	7.05128	7.01277	7.10472	6.9731	6.949	7.12267	7.05519	7.30929	6.83655	6.69848	6.80685	7.31323	7.20043	7.07188	6.90267	6.80573	6.93482	7.2925	7.16936	7.241	6.96503	6.94209	6.98255	7.35553	7.31927	7.12757	7.03336	6.95805	6.89155	7.24271	7.36725	7.3952	7.61639	7.5822	7.39897	5.66817
COL4A5	5.20291	5.19397	5.328	5.39825	5.28652	5.2639	5.39826	5.42547	5.30304	5.35258	5.21303	5.24367	5.51137	5.43528	5.40219	5.06631	5.29414	5.40256	5.34909	5.3489	5.31377	5.19319	5.101	5.25428	4.98705	5.25865	5.17485	5.06937	4.90276	4.94607	4.84634	5.03117	4.9414	5.37861	5.37313	5.24666	5.19982	5.05957	5.1038	5.29099	5.23043	5.40386	4.76654
BNIPL	6.07752	6.13463	6.03316	5.57456	5.78923	5.64652	6.03255	5.88044	6.01763	6.01534	6.02846	6.08529	5.96684	6.08248	6.08174	5.82207	5.77652	5.53767	5.54724	5.13816	5.38896	5.46545	5.4147	5.25297	5.97015	5.9741	5.84613	6.09464	6.05702	6.1251	5.79415	5.70544	5.74895	5.63782	5.69972	5.59263	6.14451	6.19602	6.07717	5.83081	5.85206	5.87721	5.32693
ADAT1	5.69801	5.92476	5.74501	5.81849	5.85497	5.63791	5.70664	5.80534	5.77354	5.54424	5.69199	5.96984	5.90243	5.8985	5.88641	6.08481	5.63014	5.3464	5.62726	5.6784	5.70805	6.06302	6.09479	6.13075	5.73626	5.81018	5.59103	6.13833	6.09488	6.16258	5.86232	5.9466	5.54697	5.70965	5.69633	5.8328	6.27601	6.39902	6.15318	5.9261	5.89527	5.95024	5.67249
CSTF1	5.69093	5.49328	5.54213	5.7647	5.77322	5.66912	5.90462	5.54702	5.70308	5.29803	5.57719	5.4931	5.54578	5.6904	5.54105	5.64092	5.2426	5.61793	5.57998	5.66977	5.68289	5.59722	5.68889	5.62835	5.64919	5.65407	5.3719	5.63135	5.60465	5.58104	5.50618	5.319	5.42259	5.42329	5.64841	5.6095	5.96184	6.06084	5.79292	5.45766	5.55204	5.40549	6.70723
MRC2	7.51036	7.5382	7.59098	7.3616	7.23516	7.47948	7.75188	7.81437	7.64303	7.45039	7.63128	7.68218	7.83765	7.68659	7.74612	7.6005	7.63029	7.61843	7.38882	7.46507	7.38132	7.97707	7.92044	7.93121	7.51562	7.7911	7.64592	7.89369	7.85314	7.97967	7.40434	7.39348	7.40518	8.08364	8.08059	8.08847	7.58703	7.58559	7.59243	7.47695	7.44566	7.6348	5.53482
GHRH	4.48265	4.17219	4.27118	4.14768	3.92056	4.41555	4.44679	4.04527	4.08684	4.78833	4.21886	4.11901	4.76352	4.11353	3.77073	4.13728	4.15552	4.97643	3.72684	4.39333	4.86876	4.39164	4.17639	4.25264	3.81505	4.052	3.69916	4.54994	3.89636	3.95978	4.44054	4.38567	4.73347	4.98268	4.34563	3.85612	3.36807	3.91407	3.94484	4.07277	3.89995	4.74524	3.457
ZSWIM3	3.32568	3.5111	3.97743	3.43045	3.479	3.69767	4.21733	4.04091	4.04609	3.54973	3.66209	3.8457	4.07804	3.7512	3.85987	4.05891	3.74246	4.46731	3.96201	3.82015	3.22224	3.99818	3.71322	3.92984	3.3298	3.60173	3.76962	4.27959	4.10156	3.93934	3.72965	3.61814	3.51119	3.74389	3.33568	3.32912	3.81816	3.63069	3.69515	3.56492	3.43982	4.12474	3.83582
SH3BGR	3.82219	3.73507	3.84248	3.84572	3.872	3.73459	3.49326	3.89263	3.63047	4.07543	3.75524	3.77179	4.02753	3.47096	3.54663	3.69311	3.9114	3.82964	3.91637	3.62062	3.87195	3.70291	3.88308	3.99597	3.58011	3.87746	3.43272	3.60908	3.65528	3.83438	3.70806	3.8986	3.78882	4.17193	3.77432	3.82053	3.54156	3.68321	3.6322	3.26381	3.60001	3.34389	5.06377
ADK	5.88206	6.06813	5.89665	6.18703	6.22449	5.8648	5.9757	5.90754	6.0397	5.53554	5.90293	5.53704	5.93916	6.07158	6.22516	6.21129	5.84215	5.46664	5.87784	6.10058	6.07757	5.50193	5.37581	5.31194	6.08274	5.99339	5.96053	6.00198	6.18747	6.08955	5.66065	5.74734	5.52538	5.84279	6.18135	5.88962	6.7025	6.75559	6.58097	6.21885	6.38983	6.37548	6.70855
ADRA1D	5.29339	4.94087	5.44376	5.19148	5.24	5.33896	5.1903	5.51939	5.44079	4.903	5.14877	5.50584	5.22316	5.06024	5.09362	5.40887	5.46817	6.05548	4.80406	5.1178	5.35519	5.3145	5.46695	5.31474	4.53952	5.24243	4.98997	5.25803	4.71958	5.1983	5.08777	4.82741	5.14018	5.49781	5.63834	5.11623	4.8791	4.73401	4.69389	5.22276	5.27994	5.08611	4.79273
DAOA	2.80301	2.69537	2.64618	2.7434	2.49983	2.74033	2.51064	2.53212	2.46292	2.92084	2.70306	3.28507	2.81575	2.67666	2.69573	2.79339	3.05402	2.88637	2.8006	2.67032	2.78107	2.84478	2.72607	2.83912	2.52746	2.57629	2.74957	2.69542	2.53333	2.49377	2.57235	2.74491	2.6185	2.9228	3.22478	2.75114	2.66177	2.62726	2.35726	2.73421	2.72214	2.77729	2.74081
ITM2C	7.85266	7.83904	7.82115	7.81062	7.74775	7.92829	7.72695	7.71278	7.60565	8.22584	8.1109	7.90746	7.76321	7.76308	7.87473	7.51332	7.30989	7.31733	7.52355	7.56441	7.50906	8.00535	8.02915	8.02019	7.88004	7.7767	7.85984	7.61545	7.67167	7.7444	7.46146	7.55895	7.42643	8.08108	8.07935	8.21073	8.44415	8.4858	8.45382	7.36288	7.43458	7.26318	6.3237
SERPINF1	8.23184	8.23816	8.10959	8.30871	8.27694	8.35844	8.41253	8.49216	8.49039	8.80683	9.10176	9.01936	7.91484	7.85352	7.83709	8.0035	7.92614	7.63976	7.60962	7.70608	7.55899	8.24013	8.28943	8.39324	8.06311	8.28321	7.96359	7.76431	7.79012	7.64472	8.15339	8.13985	8.03456	8.82914	9.10514	9.02639	9.36246	9.4704	9.28351	7.67163	7.71325	7.72835	7.43789
MRGPRX2	3.46953	3.55187	4.04856	3.39251	3.39285	3.60999	3.85458	3.89682	3.48239	4.06672	4.01357	4.0489	3.84589	3.65167	3.7902	3.58098	4.05338	4.33443	4.16469	3.9949	3.99435	4.09935	3.69594	4.35397	3.53423	3.74102	3.49931	3.92349	3.44758	3.2294	3.611	3.74086	3.63415	3.88415	3.76444	3.75014	3.38915	3.28919	3.45014	4.18848	3.93217	4.06243	3.92026
STARD13	6.36641	6.45524	6.28977	6.67987	6.57667	6.39582	7.12854	7.19139	7.31938	5.92506	6.39014	6.32785	6.91519	6.85508	6.96529	6.55168	6.37726	6.31055	6.45578	6.72908	6.52619	6.17651	6.09708	5.93853	6.96334	7.02892	6.85788	6.30814	6.37813	6.44681	6.6996	6.73421	6.61039	6.21338	6.2627	6.37458	6.46478	6.43039	6.22306	7.1506	7.22123	7.05243	5.65468
CABP1	3.79813	3.70837	4.03901	3.7946	3.70426	3.82991	3.75157	3.69848	3.5026	4.11522	3.59412	3.87113	3.43174	3.76191	3.90673	3.80259	4.0716	3.88459	4.04987	3.80365	3.99761	4.1142	3.87665	3.89133	3.354	3.91468	4.00068	3.79795	3.53101	3.76011	4.05075	3.67168	4.15181	4.04273	3.92501	3.93538	3.41427	3.38495	3.31408	3.49689	3.40017	3.91562	3.25322
SCRN2	5.96875	5.76332	6.06741	5.80144	5.92416	6.13885	5.94728	5.77855	5.86775	6.22143	6.07045	6.07437	6.07449	5.99035	5.98845	5.86903	6.25635	6.33527	6.13703	6.17694	5.94906	6.22253	6.17267	5.90961	5.73634	6.02541	5.93201	6.04347	5.90824	5.9901	5.20931	5.68694	5.79141	6.17863	6.01046	5.78092	5.70646	5.53439	5.83527	5.80031	5.94871	5.96264	5.08389
HMBOX1	7.23041	7.45229	7.19085	7.25752	7.2493	7.12809	6.95019	6.95625	7.05093	7.00173	7.08513	7.06953	7.09936	7.30372	7.28344	7.02185	6.84479	6.14067	7.34279	7.56641	7.25843	6.92464	6.99647	6.72743	7.37794	7.06225	7.23988	7.12652	7.27884	7.23255	7.29447	7.04585	7.00554	6.98762	7.06348	7.23366	6.99341	6.96007	6.89273	7.47497	7.38414	7.14023	7.95293
COL11A1	4.53514	4.23694	4.4994	4.38066	4.32189	4.3502	4.38812	4.39394	4.03289	5.01074	4.63998	4.70034	4.37179	4.26468	4.19053	4.36952	4.58233	5.03009	4.6493	4.47718	4.55557	4.61902	4.44608	4.70069	4.2458	4.48494	4.61378	4.37466	4.21587	4.22151	4.36089	4.56645	4.37007	4.77805	4.59963	4.55279	3.89543	3.98287	4.12352	4.31439	4.48985	4.51935	4.0001
SALL1	4.55378	4.72909	4.81524	4.48955	4.47313	4.5698	4.62591	4.57573	4.51571	4.85258	4.67292	4.75479	4.55261	4.74897	4.76483	4.52491	4.63408	4.9578	4.76803	4.75264	4.78924	4.63302	4.69859	4.80325	4.50414	4.74916	4.56371	4.44093	4.45093	4.41607	4.64063	4.95744	4.6558	4.65426	4.72375	4.71541	4.27683	4.16073	4.59176	4.78544	4.62016	4.88768	4.17014
HIST2H2BE	6.5071	6.40133	5.82313	6.57986	6.29439	6.67179	5.86729	6.34105	6.25838	6.70954	6.09863	6.2928	6.92759	7.44125	7.03786	6.62534	6.80673	6.27578	6.60773	6.54545	6.43899	6.98418	6.72202	6.4932	6.39015	6.16368	6.26792	7.25291	7.19331	6.97634	5.83143	6.46285	6.23536	7.28696	7.32266	7.50518	6.23835	6.2731	5.93538	5.51547	5.25444	5.02593	6.43726
HIPK3	8.19143	8.33406	8.25208	8.57608	8.6843	8.27669	8.60093	8.51999	8.71155	8.03688	8.63773	8.49761	8.2517	8.42295	8.40471	8.24407	7.83379	7.75368	8.05305	8.24054	8.30588	7.92242	7.9473	7.9372	8.46352	8.3625	8.34833	7.95298	8.10234	8.12982	8.88864	8.87225	8.76577	7.93381	8.10608	8.19151	8.68952	8.61365	8.47702	8.80412	8.8628	8.87815	9.2756
OPN3	7.11585	7.18615	7.02179	7.13911	7.45578	7.39893	7.08004	7.20381	7.31551	6.68358	6.83082	6.7976	6.89415	6.95222	6.91087	7.70596	7.3991	7.0365	6.75672	6.76388	6.58312	7.38666	7.34313	7.17817	7.25108	7.26685	7.27408	7.90685	7.9201	8.035	7.69456	7.62763	7.6229	6.99434	7.32544	7.29856	7.43507	7.52942	7.43269	7.21084	7.10609	6.88889	6.83626
RFC2	5.90513	5.73134	5.71401	5.88213	5.92107	6.11567	6.03746	6.12342	5.89838	5.86159	5.87268	5.6741	5.74628	5.80631	5.92915	6.08674	5.86668	5.58927	6.04972	5.89123	5.91847	6.06675	6.03018	5.86067	6.19211	5.73316	5.88029	6.34681	6.42425	6.3314	6.3089	6.22939	6.1285	5.76059	5.7303	5.76879	6.09163	6.30861	6.23385	6.17195	6.08317	6.04009	5.05649
DNAL4	5.91269	5.75283	5.63555	5.87114	5.70595	6.06254	6.10774	6.17585	5.89002	5.53458	5.59099	5.63953	5.67055	5.43183	5.52297	5.50744	5.9002	5.55768	5.77901	5.81748	5.83533	5.21984	5.42941	5.56402	5.77159	5.80938	5.57263	5.75459	5.60743	5.50099	5.44822	5.70295	5.40458	5.27559	5.74723	5.13715	5.8059	5.61537	5.60747	5.63489	5.45401	5.49615	4.38285
MYH10	8.74567	8.93325	8.86906	8.49479	8.4895	8.21245	8.7403	8.78404	8.87383	7.9009	8.48154	8.41622	8.84544	8.88832	8.98163	8.44921	8.02675	7.93793	8.60054	8.7818	8.80468	7.74121	7.88358	7.84125	8.78919	8.85151	8.68095	7.98878	8.05789	7.99408	8.05282	8.00677	8.02444	8.48187	8.7102	8.75071	8.81509	8.78657	8.63163	9.19051	9.15027	9.32223	8.39748
GALNT10	6.92569	6.88978	6.62072	6.44304	6.38202	6.60404	6.57394	6.71556	6.52687	6.96818	6.70187	6.66867	6.70493	6.60062	6.67372	6.92236	6.93687	6.61922	6.75114	6.74541	6.51159	6.8913	6.73968	6.92042	6.74587	6.60123	6.87879	7.23621	7.15621	7.26747	6.8049	6.98318	6.69579	7.05946	7.14828	7.2749	7.37466	7.57286	7.56798	6.67436	6.52714	6.62905	6.32054
DRD4	6.59028	6.36	6.36344	6.38989	6.34464	6.74393	6.29606	6.51484	5.95279	7.28329	6.38327	6.67447	6.65678	6.40017	6.62073	6.50163	6.82516	7.35227	6.57369	6.54833	6.89575	6.81513	6.53448	6.99405	6.27123	6.58787	6.40723	6.46422	6.48395	6.4468	6.50475	6.83617	6.54744	6.9165	7.00412	6.51025	5.9955	5.90737	6.36763	6.66984	6.5705	6.79384	5.34879
PAK2	7.50776	7.78696	7.36101	7.3449	7.59602	7.56307	7.47614	7.45714	7.61494	7.33351	7.60676	7.31109	7.56019	7.57081	7.52503	7.70064	7.53836	7.10236	7.41919	7.54376	7.47347	7.66416	7.76353	7.44502	7.5781	7.45761	7.64115	7.81096	7.90529	7.92738	7.79652	7.78431	7.62471	7.28696	7.49441	7.3414	7.74195	7.8528	7.79645	7.68362	7.56659	7.44245	8.25035
GAB1	8.07012	8.32412	8.06275	8.12333	8.18063	8.0442	7.86264	7.99127	8.20649	7.63537	7.63843	7.43542	7.95906	8.28891	8.24606	8.00554	7.58779	7.11664	8.02935	8.06322	8.0408	7.36368	7.3971	7.21911	8.17943	7.67923	8.04389	7.67921	7.72334	7.86103	7.64562	7.58696	7.50916	7.76321	7.80988	7.94015	7.81495	7.81411	7.62319	8.34023	8.25742	7.94115	8.99327
HIST1H2BD	6.49903	6.59169	6.05715	6.41601	5.92805	6.12658	6.21284	6.12375	5.94432	6.39899	6.35904	5.73868	5.96346	6.14677	6.1887	6.04977	6.30157	5.62705	6.46758	6.44582	5.93584	6.59395	6.54497	6.27973	5.56166	5.23778	6.17031	6.55411	6.76434	6.64723	5.93008	6.01002	5.33024	6.14123	6.35153	6.65492	5.8845	5.90442	6.08653	5.50492	5.40483	5.63945	6.86043
IQCH	3.88479	3.49064	3.84342	3.77589	3.73388	3.77477	3.72149	3.71104	3.54937	3.58119	3.46692	3.49747	3.60156	3.56887	3.56923	3.48942	3.83299	3.64378	3.74766	3.75157	3.50883	3.45584	3.63036	3.51972	3.53398	3.67135	3.74067	3.56288	3.37919	3.52013	3.43856	3.48962	3.48152	3.75798	3.40793	3.4056	3.59292	3.5898	3.59543	3.59036	3.40403	3.57151	4.38595
CTXN1	6.33122	6.24852	6.51935	6.34396	5.96803	6.46145	6.61541	6.25896	6.18371	6.84827	6.10303	6.41981	6.42725	6.27114	6.469	6.32708	6.54992	7.09162	6.3296	6.35923	6.38765	6.59465	6.30323	6.74757	6.19868	6.21596	6.21453	6.1848	6.05865	6.04839	6.30636	6.49959	6.45945	6.73347	6.59967	6.22357	5.8811	5.49644	5.91112	6.28322	6.27403	6.56203	5.51217
NKPD1	5.52416	5.23273	5.59642	5.56865	5.22417	5.7969	5.35485	5.56828	5.24919	6.05603	5.27166	5.86729	5.56145	5.43821	5.43823	5.46003	5.68574	6.41112	5.83216	5.76796	5.80947	5.84183	5.74684	5.60581	5.12846	5.44272	5.34669	5.26618	5.32365	5.19438	5.50084	5.68792	5.66361	5.86714	5.57173	5.44784	5.05351	5.14511	5.49066	5.8353	5.77067	5.79059	5.35137
PRB2	4.4094	4.365	3.66703	4.36092	3.81509	3.40384	3.94453	3.98674	4.33609	4.19605	3.99288	3.75819	4.20293	3.56208	3.98629	3.24484	4.64232	4.97111	4.582	4.57054	4.00675	4.69763	4.80193	3.77464	3.80895	4.59197	3.85136	3.8978	4.48187	4.01717	3.92403	4.79664	4.27637	4.36783	4.2642	3.57617	3.49249	3.98412	4.75506	4.73965	4.7733	5.15271	4.98396
FAM47B	3.4125	3.19315	3.74398	3.33392	3.36979	3.93754	3.20512	3.11609	3.53076	4.16885	4.08756	3.72662	3.19854	3.4905	3.52628	3.44635	3.85743	3.95776	3.26038	3.13288	3.49788	3.67769	4.04349	4.36856	3.40306	3.5559	3.34073	3.17803	3.07353	3.46326	3.23264	3.55659	3.59878	3.86113	3.51892	3.44818	3.58901	3.70963	3.88788	3.42375	3.59056	3.64001	3.53765
TLL2	4.31695	3.95454	4.48012	3.97009	3.98509	4.08714	3.99324	4.23343	3.93072	4.58292	4.22372	4.373	4.27659	3.99571	3.96607	4.18711	4.42837	4.87905	4.45814	4.17568	4.421	4.19176	4.19262	4.1707	3.84036	4.16889	4.15896	4.01931	4.00941	4.00209	4.14285	3.92147	4.35465	4.50515	4.35548	4.18042	3.59315	3.77899	3.72104	4.0986	3.97115	4.31437	4.07298
ITIH1	4.23342	4.03117	4.24618	4.13871	4.13323	4.28158	4.13934	4.16042	3.88726	4.67546	4.23858	4.49174	4.01207	4.05563	4.02563	4.04108	4.42946	5.04437	4.26473	4.32074	4.24213	4.33486	4.39581	4.36096	3.97351	4.0334	4.19694	4.24599	4.08325	4.02892	4.17255	4.55159	4.2489	4.33726	4.38101	4.28192	3.75409	3.80704	3.88474	4.25815	4.28828	4.35595	4.02788
LY6G5C	4.74343	4.70026	4.82928	4.86942	4.75113	4.98216	4.69123	4.93566	4.4163	5.41323	4.82057	4.98519	4.66778	4.7275	4.56716	5.08215	5.4291	5.45856	4.77767	4.48919	4.69912	5.10672	4.93706	5.17125	4.69622	5.06274	4.86619	4.43963	4.30748	4.58825	4.56708	4.77264	4.72392	5.02253	5.12654	4.73961	4.57058	4.3025	4.41059	4.77461	4.74763	4.71523	4.96334
SAV1	6.6653	6.80047	6.6087	7.08124	7.17472	6.93721	6.89615	6.83486	7.00924	5.81752	6.5419	6.19857	6.58424	6.69629	6.74532	6.65355	6.24694	6.33214	6.22726	6.44568	6.52214	6.17155	6.35933	6.13126	6.67613	6.7239	6.46389	6.65074	6.65812	6.61935	6.7526	6.6323	6.82596	6.47572	6.48528	6.67896	7.22399	7.18523	6.8784	6.52546	6.87986	6.85305	6.98977
PPP2R3A	4.52918	4.66197	4.55667	4.60994	4.75217	4.43332	4.53802	4.57444	4.43285	4.586	4.48868	4.5619	4.36903	4.49382	4.55128	4.57277	4.50795	4.56765	4.57767	4.62741	4.63368	4.39492	4.57219	4.08995	4.71097	4.57593	4.734	4.8029	4.81553	4.75579	4.96254	5.132	4.96225	4.25472	4.3902	4.52829	4.78407	4.74213	4.64959	4.7687	4.81238	4.6566	5.87096
FGF14	5.19511	4.7796	4.91395	5.2738	5.254	4.80067	4.73294	4.74148	4.86937	4.26672	4.1934	4.32312	4.87228	5.08472	5.01182	4.62779	4.59347	4.75337	4.60849	4.64166	4.30452	4.31414	3.83166	4.13017	4.41951	4.63183	4.39701	4.16307	3.99321	4.12689	4.41951	4.30234	4.56682	4.19456	4.46444	4.48774	5.23693	4.81868	5.05904	4.64652	4.91331	4.68747	6.45902
CPT1A	7.55915	7.49724	7.67091	7.61849	7.55692	7.39732	7.74269	7.63079	7.57145	7.38591	7.67915	7.70514	7.86822	7.79228	7.89549	7.90512	7.71894	7.59996	7.77609	7.85817	7.79884	7.62482	7.74803	7.83279	7.68159	7.93461	7.80997	7.38256	7.36463	7.30453	7.49986	7.47297	7.38764	7.56693	7.47699	7.62989	8.09953	8.02862	8.07172	7.8219	7.80771	8.00014	6.77353
NINJ1	7.64351	7.30795	7.43005	7.42596	7.43677	7.99385	7.65396	7.49057	7.47576	7.89352	7.79765	7.87272	7.54588	7.63448	7.62921	7.67565	7.67874	7.95618	7.58778	7.69076	7.70038	8.34538	8.48241	8.48368	7.36961	7.66167	7.68132	7.66698	7.57788	7.63071	7.86117	7.69374	7.70029	7.73044	7.64419	7.58119	7.39019	7.38589	7.48729	7.35935	7.3498	7.29936	5.70198
OR10H1	3.85328	3.18325	3.92677	3.96999	4.11841	3.48796	3.38784	3.29808	3.07355	4.13421	3.89436	3.34344	3.93394	3.30956	3.67471	3.80718	3.6289	3.75827	3.90841	3.57155	3.4446	3.64297	3.66086	3.3385	3.16712	3.18911	4.28267	3.57757	3.4385	3.12485	3.8933	4.13998	3.66368	3.64749	3.77443	3.29432	3.53674	3.19173	3.66393	3.82776	3.27863	4.21396	4.1553
USP8	5.21591	5.29632	5.43294	5.33301	5.60488	5.06657	5.46378	5.26803	5.7139	4.42243	5.27104	5.1064	5.24556	5.45144	5.24512	5.4343	5.13323	4.62486	4.65387	5.14653	5.08072	5.05937	4.87185	4.92867	5.13297	5.22178	4.90921	5.26644	5.2426	5.15199	5.1014	4.8503	5.03396	4.94187	5.05243	5.11874	5.95396	5.88419	5.46249	5.50653	5.37759	5.36652	7.87649
TBRG1	7.25474	7.46518	7.53656	7.36335	7.51694	7.24456	7.51867	7.61252	7.441	6.8356	7.36121	7.34721	7.3172	7.51048	7.3727	7.32499	7.06621	6.85952	7.3381	7.49292	7.34088	7.12299	7.08903	7.2046	7.49311	7.56915	7.35816	7.35076	7.54236	7.39744	7.429	7.43603	7.40141	7.1048	7.1877	7.31073	7.79357	7.77872	7.48957	7.47713	7.55769	7.66258	7.14689
RPL28	8.16605	8.22635	8.07753	8.46426	8.43839	8.67261	8.17262	8.25672	7.93816	8.22384	8.176	8.10925	7.95823	7.74138	8.02069	8.27776	7.97657	7.97806	8.11829	8.2243	8.18526	8.39561	8.23314	8.26292	8.24155	8.24625	8.13974	7.91189	8.07724	7.96193	8.3479	8.27952	8.00686	8.1181	8.0871	8.07446	8.59702	8.62783	8.57476	8.58165	8.42725	8.43402	7.17167
KCNK1	5.74248	5.69576	5.77165	6.02641	5.79903	6.30365	6.19062	6.08536	6.17355	6.41723	6.22972	6.15186	5.74436	5.61571	5.31234	5.39683	5.49273	6.02179	6.22888	6.11493	6.16481	5.87436	5.63601	5.37758	5.8624	5.69178	6.01623	5.49273	5.42369	5.51767	7.00351	6.58118	6.42067	5.63351	5.46642	5.09843	6.61623	6.41145	6.78382	5.74214	5.80088	5.67862	6.29067
FUT1	6.088	5.70954	5.96637	5.83256	6.02802	6.11642	6.34584	6.48684	6.40321	6.22298	5.91502	6.43252	6.26123	6.26387	6.47306	5.78624	6.17267	6.59702	5.96835	6.10394	5.95955	6.25786	6.13297	6.19919	6.35556	6.37093	6.23765	6.35271	6.22042	6.19811	6.02529	6.37657	6.06708	6.47825	6.36054	6.17212	5.22612	5.33334	5.6015	5.72699	6.02145	6.24405	5.04232
ABTB2	4.58812	4.62027	4.81788	4.56383	4.60595	4.80007	4.60264	4.651	4.65268	4.96676	4.64346	4.80964	4.46373	4.56168	4.4689	4.50033	4.74786	4.95786	4.87864	4.68403	4.60074	4.705	4.83238	4.72268	4.39466	4.64718	4.68628	4.59204	4.30954	4.43049	4.67354	4.71262	4.74398	4.80296	4.94059	4.40185	4.16321	4.37207	4.19776	4.57375	4.45005	4.92108	4.38029
UBE2MP1	6.16813	6.11237	6.0062	6.37448	6.12578	6.31622	6.72968	6.12683	6.22348	5.93387	5.94498	6.3289	6.35236	6.12515	6.22647	6.50875	6.40921	6.37671	6.3637	5.97322	6.39941	6.34018	6.55191	6.62839	6.2788	6.28688	6.08504	6.17114	6.22652	5.64729	6.1644	6.23318	6.92814	6.4996	6.59644	6.19232	6.20096	6.58586	5.89573	6.03758	6.31609	6.11269	4.71789
ZCCHC8	5.50582	5.65264	5.45927	5.79618	5.78901	5.38616	5.79932	5.6833	5.94622	5.16872	5.58741	5.58637	5.57514	5.6189	5.60117	5.48475	5.02757	4.89407	5.31833	5.54392	5.48156	5.19847	5.38444	5.41373	5.71107	5.68671	5.45669	5.59905	5.53018	5.54895	5.65141	5.47535	5.40725	5.41153	5.39386	5.56105	5.90576	5.90164	5.93209	5.74842	5.59488	5.84115	5.95265
TMEM67	5.56688	5.79452	5.40301	5.79558	5.77465	5.52737	5.15024	5.07329	5.40136	5.23456	5.30235	5.2896	5.27308	5.63363	5.62132	5.18231	5.01122	4.71473	5.39434	5.3957	5.26557	4.84126	4.84129	4.66928	5.67953	5.14776	5.369	5.01542	4.99381	4.95875	5.51967	5.27729	5.28138	4.55499	4.58851	4.84033	6.06735	6.27155	6.04967	5.60736	5.55746	5.17724	5.49248
TSPAN3	10.0985	10.2228	10.1703	10.2783	10.305	10.2249	10.2324	10.2872	10.2982	9.55244	9.84375	9.79704	10.1486	10.1494	10.3369	10.4218	10.0047	10.0912	9.92163	10.1709	10.2755	9.69905	9.84279	9.83888	10.194	10.2998	10.0952	9.96378	10.0801	10.1084	10.2326	10.1934	10.0769	9.96562	10.0794	10.0651	10.8438	10.8792	10.7479	10.3439	10.4193	10.5025	9.2007
GSTA4	6.55136	6.62338	6.11581	6.72769	6.57654	6.69677	6.19823	6.40186	6.42331	5.8275	6.00258	5.99577	6.38798	6.65177	6.52534	7.14206	6.70051	6.23286	6.09104	5.97212	6.01592	5.83137	5.52871	5.70942	6.37011	6.12731	6.28481	6.25608	6.3019	6.00137	6.43089	6.11194	6.13255	6.36146	6.32942	6.3904	6.22342	6.33941	6.06074	5.88118	6.28004	5.86552	7.39807
ARID1A	7.05482	7.09843	6.987	6.92108	6.82977	7.00067	6.69458	6.82187	6.719	7.28411	7.07261	7.0223	7.0489	7.09344	7.1481	7.13822	7.10807	7.01143	7.17446	7.12698	7.03202	7.27633	7.27997	7.27611	7.18579	7.04038	7.19928	7.24526	7.31247	7.32862	7.17914	7.11819	7.08827	7.12952	7.08385	7.24859	6.84846	6.84562	6.86721	6.83043	6.73322	6.69018	6.79942
PLAG1	3.58406	3.51118	3.62315	3.51095	3.50551	3.50713	3.96083	3.60486	3.40957	3.57738	3.4777	3.6817	4.10983	3.75829	3.76023	3.57077	3.12639	4.31986	3.60375	4.1098	3.86601	3.50081	3.31055	3.31111	3.69624	3.56544	3.60118	3.55534	3.42726	3.57081	3.39186	3.70559	3.60156	3.8435	3.67171	3.68714	3.23188	3.53118	3.74996	3.49696	3.36586	3.70258	3.89598
ICOSLG	5.5326	5.3597	5.4026	5.29954	5.31142	5.58633	5.33135	5.65814	5.29435	6.14595	5.74689	6.09569	5.45453	5.33759	5.42879	5.54163	5.89193	5.83171	5.17758	5.36594	5.53006	6.21215	6.26594	6.11668	5.24171	5.89227	5.68333	5.93779	5.64305	5.90255	5.74313	5.73822	5.71148	5.9156	5.50406	5.64336	5.58884	5.55724	5.45442	5.82282	5.38096	5.83166	4.53043
GAGE1	2.49436	2.02923	2.00377	2.24664	2.03731	2.19988	2.49546	2.51766	2.22034	2.14039	2.34222	2.39834	2.73738	2.0996	2.2844	2.13608	3.40483	2.30183	2.37486	2.09433	1.91152	2.56524	1.87158	2.24132	2.25689	2.31985	2.21078	3.36846	2.24221	2.18629	2.82388	1.92798	2.91859	2.26075	2.37644	1.8893	2.14921	2.28364	2.45326	2.08896	2.54401	2.25609	2.62346
PKNOX1	5.23741	5.39526	5.16721	5.29453	5.21045	5.22437	5.37962	5.35602	5.37699	5.19451	5.23338	5.23859	5.31976	5.03599	4.96566	5.08684	5.06063	5.30467	5.24602	5.162	5.21507	5.2925	5.33847	5.25222	4.98336	5.20833	5.1905	5.42937	5.13764	4.96295	5.60108	5.58704	5.4751	5.32914	5.3458	5.25279	5.35118	5.31509	5.35988	5.54081	5.52981	5.63773	5.45459
TMEM74	3.28331	3.00552	3.56166	2.73549	3.20539	2.7763	2.87011	2.88473	2.72926	3.44925	2.714	3.20628	3.11403	3.23202	2.79557	2.83932	3.02514	3.84061	3.07559	2.71752	2.85311	2.87636	3.05032	3.27442	2.99899	3.23007	2.7872	2.97326	2.80536	2.81253	3.219	3.2984	3.05841	3.20628	3.22632	3.19231	3.20983	2.92871	3.14295	3.02651	2.81712	3.37033	2.67002
KIFC2	6.34174	5.98112	6.31944	5.95366	6.08259	6.39495	6.29746	6.07946	5.9335	6.79776	6.30483	6.53533	6.30751	6.00928	6.27845	6.11495	6.50864	6.92344	6.38479	6.38065	6.41853	6.45648	6.5296	6.68086	6.101	6.05781	6.2442	6.08049	5.98875	6.14077	6.17394	6.36859	6.2474	6.51547	6.41263	6.32998	5.6905	5.64393	5.88239	5.96588	5.95308	6.09045	5.11861
CPNE6	4.33342	3.96561	4.55981	4.23646	4.24117	4.32458	4.22559	4.28772	4.03029	4.74802	4.27862	4.24528	4.40973	4.3132	4.03369	4.14026	4.33506	4.80837	4.45655	4.33806	4.5628	4.21044	4.28288	4.41442	4.2007	4.19674	4.29987	4.32124	4.22613	4.23197	4.25463	4.18672	4.28801	4.4856	4.51927	4.33915	4.00968	3.90584	4.08083	4.42593	4.38055	4.74087	4.30537
GLIS3	5.45903	5.53227	5.6274	5.73642	5.68689	5.75247	5.6004	5.79832	5.65098	5.8414	5.82584	5.79337	5.60694	5.53877	5.60821	5.45936	5.63665	5.65785	5.70021	5.73782	5.88329	5.38554	5.39842	5.57609	5.51876	5.8296	5.51051	5.64528	5.45144	5.45785	5.62329	5.80015	5.6786	5.71246	5.76593	5.74952	5.7834	5.48749	5.79488	5.45667	5.39839	5.58489	6.28097
TP53BP2	6.46131	6.63234	6.27929	6.93028	6.91762	6.93041	6.95701	7.12684	7.12259	7.03365	7.17421	6.95851	6.68947	6.79432	6.8718	6.65425	6.45566	6.17385	6.90368	6.90282	6.74933	6.72391	6.75661	6.71403	7.0583	6.84333	6.86638	6.58965	6.67752	6.67333	7.89462	7.6185	7.69971	6.3487	6.28884	6.36808	6.78052	6.93296	6.75476	7.66099	7.65761	7.26076	7.02688
CLDN10	3.951	3.74471	3.86818	4.06547	4.25067	4.17188	3.57354	3.47705	3.65863	3.8628	3.92854	3.64106	3.80059	3.93198	3.87889	4.27897	4.31283	4.21012	3.7641	3.56981	3.64492	3.77474	4.04886	4.15473	3.53972	3.86057	3.81429	3.67056	3.60834	4.02518	3.79715	3.89148	3.79464	4.2185	4.03279	3.88887	3.72059	3.65307	3.55336	3.43852	3.62832	3.68534	4.07471
GDPD5	6.20147	6.14367	6.36896	6.1033	5.93152	6.37331	6.16611	6.1617	6.09237	6.46867	6.08765	6.27698	6.35987	6.2732	6.45863	5.93763	6.14956	6.37617	6.26239	6.22426	6.22646	6.53248	6.45871	6.4961	6.37526	6.58131	6.57429	6.21236	6.17302	6.26888	5.99156	6.13925	6.03739	6.5603	6.39639	6.14506	5.4973	5.48484	5.72928	6.0442	6.066	6.21146	4.98267
ARHGEF18	6.62622	6.69565	6.62052	6.59596	6.562	6.59251	6.75403	6.76328	6.67406	6.73449	6.79635	6.72678	6.78869	6.79898	6.75727	6.77204	6.76741	6.92691	6.63315	6.70158	6.72788	6.67252	6.72807	6.82669	6.6644	6.81029	6.64076	6.78318	6.69808	6.79847	6.54912	6.65582	6.52892	6.69588	6.82026	6.65771	6.58266	6.55002	6.73149	6.60044	6.63716	6.71752	5.38232
KRTAP6-3	5.46906	4.9366	5.33106	5.09787	5.29404	5.20468	5.12478	5.34715	4.94232	5.35338	5.2019	5.4809	4.98006	5.19795	5.26642	5.19248	5.47884	5.84466	5.38353	5.17116	5.37178	5.3167	5.21469	5.19622	4.75438	5.05811	5.3389	5.13539	5.08429	5.23043	5.01072	5.15731	5.45512	5.23774	5.14703	5.16309	4.97568	4.74187	4.79672	5.18454	5.17943	5.6339	5.18463
PPP2R5C	7.59167	7.64475	7.48899	7.5876	7.73282	7.59456	7.86998	7.66111	7.81614	7.3666	7.75749	7.70832	7.78547	7.6474	7.66645	7.60992	7.33901	7.1922	7.52844	7.69436	7.56443	7.5344	7.5689	7.45165	7.56525	7.77538	7.47637	7.63426	7.67029	7.48315	7.43	7.40293	7.26345	7.5061	7.6385	7.63359	7.95687	7.96763	7.80995	7.81545	7.70744	7.86694	8.39577
KIF3B	6.50508	6.68498	6.59548	6.58086	6.54108	6.38812	6.61606	6.51042	6.61357	6.55883	6.41949	6.44428	6.52934	6.6254	6.70428	6.55279	6.50982	6.45467	6.4376	6.73479	6.49181	6.20716	6.44833	6.60565	6.46395	6.68174	6.42135	6.59049	6.28146	6.54582	6.22244	6.29364	6.25029	6.39608	6.38673	6.45949	6.58401	6.35066	6.52215	6.20065	6.33027	6.29556	6.83534
TANC1	7.67276	7.7938	7.59422	7.77242	7.72999	7.73139	7.65769	7.64601	7.66545	7.40472	7.32543	7.26279	7.48157	7.53367	7.64122	7.69887	7.46029	7.12532	7.69962	7.67066	7.51587	7.57548	7.47471	7.43379	7.93917	7.67905	7.89748	7.50103	7.57613	7.56607	7.63859	7.57713	7.47133	7.49764	7.5329	7.64757	7.48863	7.55298	7.4264	7.75567	7.64991	7.40376	6.848
STAG2	6.27071	6.54115	6.45542	6.76594	6.83307	6.2795	6.60179	6.47714	6.86308	5.23554	6.30254	6.09738	6.50674	6.58484	6.61124	6.34781	5.8614	5.45598	5.99269	6.25981	6.34238	5.88144	6.03208	5.79897	6.55962	6.33087	6.26653	6.23227	6.35533	6.23473	6.3402	6.17432	6.19579	5.99672	6.12745	6.29682	6.82716	6.98123	6.60013	6.70693	6.74426	6.68838	6.88389
STYK1	3.48088	3.54911	3.87657	3.78377	3.6298	3.5368	3.45409	3.44237	3.36982	3.34069	3.44723	3.76647	3.62223	3.47335	3.28066	3.43255	3.83518	3.55686	3.66357	3.46463	3.35944	4.10546	3.84043	3.69808	3.31741	3.5193	3.42016	3.54308	3.48354	3.59667	3.67358	3.60736	3.87511	3.70264	3.52988	3.49599	3.38044	3.29801	3.54134	3.31974	3.50964	3.45876	3.61736
LETMD1	6.94473	7.22864	7.33038	7.19838	7.21999	6.77221	7.01056	7.07039	7.18267	6.30658	6.858	6.72106	7.45695	7.36898	7.39353	7.04643	6.61757	6.67517	6.90384	7.12514	7.1331	6.69322	6.90044	6.89287	6.98045	7.05897	6.73815	6.99446	6.95171	6.95531	6.70555	6.70093	6.60561	6.8785	6.91536	6.92684	7.38962	7.30135	7.3162	6.95548	6.89377	6.88695	6.54241
P2RX2	4.82179	4.64745	4.90557	4.62956	4.58773	4.92966	4.89673	4.82072	4.65126	5.24345	4.68566	4.77766	5.00839	4.88478	4.76305	4.69948	5.07278	5.502	5.07601	4.81578	4.92575	5.00941	4.89486	5.06418	4.71604	4.80426	4.98061	4.61461	4.79795	4.60289	4.95456	4.78097	4.90388	5.22288	5.1261	4.82393	4.39712	4.41613	4.62141	4.89621	4.71931	5.00648	4.46038
NEK3	5.29367	5.39807	5.32776	5.42748	5.42346	4.98766	5.48158	5.32853	5.53081	4.48373	5.07559	4.75337	5.19092	5.3259	5.02615	4.73954	4.38666	4.44768	4.74599	5.0704	4.99288	4.51444	4.60128	4.46824	5.1308	4.92184	5.00749	4.67037	4.64692	4.60524	4.33333	4.42668	4.32981	4.59614	4.87525	5.10394	4.92059	4.91634	4.69864	4.95794	4.94737	4.95788	5.73954
GCDH	5.76245	5.71575	6.20319	5.84206	5.82376	6.02733	5.62412	5.6731	5.61985	6.09403	5.95373	5.87655	5.90551	5.85224	5.73944	6.01723	5.97709	6.22825	5.81886	5.91732	5.9884	5.88308	5.91296	6.02686	5.6224	5.92541	5.68762	6.19124	6.04936	5.92431	5.72218	5.87186	6.02781	5.93032	6.02789	6.06133	5.65894	5.47922	5.78921	5.72423	5.77857	5.75487	4.77943
PDE3A	6.15784	6.36663	6.40332	6.05847	5.98143	5.8533	5.93232	5.93416	6.00467	5.75614	6.17115	5.95283	5.86215	5.68299	5.6121	5.87183	5.77488	5.40806	5.29862	5.57434	5.5097	5.60045	5.63577	5.46424	5.55696	5.75768	5.60771	5.31262	5.29321	5.20278	5.65137	5.67522	5.55673	5.91053	6.14848	6.18075	5.93554	5.70644	5.86062	5.41871	5.65159	5.60676	6.60741
MIOX	6.00924	5.26367	5.95252	5.58822	5.56723	5.82113	5.61261	5.79521	5.50355	6.44334	5.5958	5.99675	5.84425	5.58838	5.88441	6.0481	5.97217	6.80262	6.08845	5.6459	6.1769	6.18016	5.76731	6.18135	5.59847	5.95765	5.87916	5.73326	5.75017	5.44745	5.92121	6.03024	5.99022	6.15758	6.22117	5.92111	5.51624	5.54366	5.77076	6.17951	6.06025	6.40055	5.66578
TRIM14	6.99288	6.98932	7.05148	6.91556	6.83143	7.13698	6.83071	7.03494	6.67769	6.82486	6.77922	6.77479	6.86308	6.82786	6.9662	6.8819	6.88497	7.16424	6.97273	6.87853	7.07018	7.27049	7.42764	7.52441	6.70644	6.96355	6.8414	7.36719	7.47257	7.3056	7.01981	6.90672	7.00187	6.68141	6.77563	6.59619	7.11078	7.02914	7.0716	6.67457	6.71998	6.74224	6.05842
KRTAP5-6	4.06209	3.8263	4.21844	4.31236	4.43267	4.45241	3.76077	4.08683	4.10904	4.31963	3.80217	4.03048	4.34965	3.32571	4.30244	3.52201	3.94828	4.657	4.14801	4.04024	4.56684	4.06314	4.51509	4.35741	3.70672	4.351	4.0422	3.55265	3.64889	3.86675	4.11431	3.50145	4.5927	4.65444	4.52956	4.49467	3.79943	3.46816	3.9435	4.10783	3.93557	4.53571	4.21592
ITIH5	7.04644	7.11589	7.03676	6.7096	6.73151	6.73453	6.91009	7.04539	6.87378	6.61233	6.95155	6.86586	7.51845	7.42985	7.45043	6.72614	6.72159	6.66906	6.90258	6.81236	6.83696	6.63572	6.73164	6.91998	6.78499	6.92844	6.89901	6.81575	6.76694	6.9187	6.68869	6.6883	6.7414	6.82647	6.70854	6.7163	7.51358	7.19556	7.27464	6.56118	6.56673	6.66166	6.65844
NUP93	6.93587	6.79116	6.86493	6.97537	6.95499	6.56764	6.86899	6.91489	6.78501	6.55263	6.85933	6.75231	6.89827	6.76832	6.78078	6.87652	6.87177	6.81543	7.02109	6.93435	6.90363	6.94143	6.9419	6.98531	6.83346	6.9917	6.91198	7.09976	7.05027	7.09531	6.75943	6.87362	6.76747	6.75183	6.75056	6.93281	7.32394	7.23687	7.25806	6.85276	6.93585	6.91509	7.3722
HSD11B1L	5.00345	4.93819	5.14717	4.92152	5.01613	5.21982	5.14205	5.15256	4.79566	5.64975	5.06424	5.15887	5.20662	5.0149	5.11273	4.93902	5.26421	5.77316	5.2443	5.27032	5.34351	5.45571	5.1814	5.38312	4.87242	5.15088	4.96363	5.01729	4.89058	5.01405	5.08415	5.28206	5.11598	5.37988	5.17525	5.10283	4.7929	4.95097	5.05646	4.99467	4.97146	5.28005	4.4495
ALDOA	9.61654	9.79503	9.78056	9.83882	9.74477	9.86638	9.71822	9.84339	9.74664	9.41397	9.65357	9.61962	9.77389	9.74985	9.81023	10.3701	10.1385	10.1568	9.65065	9.77886	9.71371	9.78178	9.81378	9.82859	9.71212	9.90454	9.72851	10.22	10.257	10.2776	9.95418	9.81889	9.83266	9.51389	9.66187	9.60356	9.88884	9.87336	9.86625	9.43481	9.56388	9.78407	7.12526
CHCHD4	4.36737	4.46718	4.65254	4.43663	4.39486	4.74411	4.99806	4.63929	4.68654	5.08496	4.75877	4.97896	4.66978	4.72107	4.48271	4.99013	4.52968	5.19413	5.08746	5.01755	4.59548	5.20246	4.66414	5.20741	4.85597	4.95362	4.61669	4.7932	4.37916	4.5714	4.86481	4.96174	4.90325	4.70773	4.39406	4.64495	4.38729	4.61599	4.62767	4.60202	4.80857	5.03422	4.36686
ELOVL5	8.78448	8.98143	8.53606	9.1895	9.22239	8.93635	9.21134	9.3364	9.40735	9.27924	9.35495	9.24872	8.59118	9.03	9.0728	9.1062	8.6785	8.28372	9.11393	9.12948	9.17679	9.33495	9.4142	9.21793	9.55047	9.2763	9.26715	9.0849	9.22435	9.1914	9.85713	9.71051	9.73704	8.83865	8.89203	9.13144	9.5539	9.62715	9.55165	9.31228	9.32655	9.14451	9.40167
CNOT2	6.56038	6.77106	6.6136	6.9299	6.98516	6.55649	6.83274	6.68444	6.80097	5.94644	6.72534	6.48364	6.63987	6.67604	6.6684	6.57323	6.19836	6.05778	6.57563	6.49289	6.63205	6.37482	6.38145	6.13225	6.55817	6.7359	6.47695	6.53388	6.5278	6.6162	6.39045	6.34374	6.43122	6.44432	6.50284	6.69975	6.9976	6.86976	6.67571	6.87764	6.88555	6.98296	8.30447
ZNF593	5.54824	5.32283	5.02106	5.17959	5.4388	6.05014	5.4101	5.54272	5.29285	5.8885	5.72629	5.95632	5.27512	5.31631	5.45434	5.34435	5.73638	6.08379	5.78961	5.30974	5.61302	5.83433	5.80256	6.18013	5.41902	5.38153	5.40901	4.91181	5.33763	5.2132	5.97288	5.82309	5.76693	5.84805	5.6709	5.97026	5.10497	4.98934	5.11105	5.25968	5.391	5.64156	4.97239
DNAJB4	6.77254	6.92159	6.54744	7.28476	7.18312	7.08451	7.15358	7.17345	7.50219	6.76236	7.13832	6.79442	6.19168	6.50981	6.46279	6.69757	6.48881	5.60507	6.66426	6.58373	6.64432	6.63939	6.87545	6.62645	7.13144	6.69369	7.03558	6.13975	6.23325	6.33442	7.27642	7.14877	7.19821	6.58211	6.34864	6.76364	7.86147	8.03235	7.82375	8.153	8.1096	7.35906	7.67482
CD53	9.33442	9.59225	9.34564	9.36216	9.25932	9.24892	9.20211	9.2853	9.21841	9.15672	9.13599	9.05792	9.17611	9.37171	9.42635	9.84233	9.46671	9.17167	9.23852	9.26474	9.32158	9.74016	9.75237	9.76482	9.44351	9.23942	9.28373	9.85931	9.98213	9.85873	10.0311	9.88159	9.75196	8.81423	8.93194	8.96489	9.6837	9.72989	9.72376	9.4889	9.44292	9.3357	9.7695
EPS15L1	6.61949	6.59522	6.71937	6.69692	6.60654	6.61649	6.58356	6.73228	6.55027	6.50406	6.68833	6.65593	6.83276	6.76733	6.67282	6.71589	6.66782	6.62532	6.52595	6.57432	6.65914	6.4097	6.59731	6.51708	6.50945	6.73769	6.67948	6.58838	6.52469	6.53303	6.68372	6.69335	6.70124	6.61892	6.67281	6.80437	6.74644	6.54983	6.48677	6.62633	6.51307	6.70732	6.05308
SYCP1	2.31606	2.22245	2.24723	2.19145	2.19361	2.25924	2.29175	2.3352	2.26592	2.61256	2.32544	2.3773	2.21967	2.18163	2.07191	2.18552	2.3717	2.63912	2.57399	2.57539	2.25139	2.44108	2.35384	2.39879	2.23339	2.29054	2.23535	2.26441	2.27099	2.24705	2.32541	2.38987	2.30641	2.32066	2.23417	2.21171	2.09571	2.20787	2.28652	2.19628	2.32167	2.39019	2.12349
VN1R1	3.81955	4.0869	3.5614	3.94481	3.60509	3.63923	3.66048	3.68282	3.64592	3.54211	3.76476	3.57331	3.96327	4.14951	3.98357	3.59044	3.35839	3.76015	3.89395	3.62037	3.54368	3.71887	3.3651	3.40888	3.58467	3.87722	3.48252	3.27523	3.53518	3.59253	3.64153	3.61677	3.68247	3.63513	3.41665	3.81156	3.48189	3.33587	3.50826	3.48635	3.33604	3.57644	3.49511
C1D	6.39211	5.94144	5.99458	5.97471	6.155	5.48881	5.9102	5.79558	6.39737	5.2723	5.47564	5.61376	5.90462	5.94672	5.74189	5.63696	6.5359	6.02585	6.08771	6.41085	5.69718	6.02086	6.32618	5.4809	5.91492	5.33611	6.07403	6.15929	6.13163	5.47289	6.13434	6.54781	5.84962	6.14579	6.03911	5.76902	5.71257	6.15836	5.97865	5.8009	5.04502	5.68738	4.65183
LDOC1	6.34259	6.48033	6.46149	6.40237	6.22877	6.33186	6.24194	6.19015	6.20635	6.18998	6.17768	6.26867	6.31757	6.27633	6.40239	6.58956	6.59075	6.68659	6.21752	6.17917	6.35398	6.49826	6.59092	6.45741	6.03583	6.49147	6.39685	6.09808	5.88352	5.95273	5.76905	5.95503	5.88427	6.49927	6.3841	6.56391	6.42504	6.3966	6.43622	6.17916	6.02305	6.21538	6.25684
SLC6A15	2.97178	2.7647	3.03406	2.87319	2.81214	2.9386	2.97366	3.08456	3.00501	3.2243	3.05143	3.00718	2.95478	2.81028	2.89653	2.98128	3.19854	3.53844	3.25017	2.99773	3.09158	2.94543	2.93759	3.09844	2.7486	2.85878	2.88161	2.92624	2.88705	2.96497	2.92336	2.98858	3.00154	3.15626	3.04516	3.10603	2.78017	2.65253	2.9724	3.15844	3.08862	2.9924	2.80972
GAB2	6.94493	6.89002	7.05662	7.37036	7.36178	7.46391	7.13067	7.05958	7.01086	6.85614	6.98939	6.93976	7.21028	7.15471	7.28107	7.15687	7.31288	7.10975	7.03612	7.00284	7.12836	7.12453	6.9634	7.05288	6.9583	7.1682	6.98312	7.19741	7.13947	7.2867	7.0827	6.99213	7.04654	6.9969	7.01105	7.09787	6.48666	6.39397	6.43812	6.74811	6.63356	6.85823	8.08272
SLC6A11	5.09241	4.8669	4.91955	5.04514	5.00509	5.02772	4.89812	4.78947	4.61478	5.59048	5.06726	5.29632	4.94654	4.61063	4.80728	4.84684	5.1249	5.6609	5.1841	4.91225	4.96821	5.25259	5.18504	5.15704	4.6634	4.9704	4.927	4.69918	4.87072	4.77832	5.02657	5.01657	4.96883	5.31088	5.24907	5.09058	4.07025	4.55363	4.7951	4.83239	5.12593	4.98743	4.76777
DEK	7.24658	7.48608	6.9701	7.17142	7.39858	7.14081	7.29673	7.34185	7.71195	7.16908	7.17528	7.11486	6.90124	7.3277	7.13609	7.19889	6.96962	6.29952	7.32229	7.26232	7.05382	6.99016	7.08898	7.04212	7.67862	7.11283	7.24122	7.04201	7.3353	7.34803	7.34327	7.19156	7.34489	7.13822	6.86968	7.11859	7.55747	7.69984	7.39156	7.16029	7.08313	6.78022	9.34932
MAGEA1	3.47294	3.34525	3.55346	3.47157	3.23996	3.61539	3.31373	3.61977	3.5002	4.08523	3.49137	4.24594	3.5453	3.55234	3.62174	3.60604	3.92948	4.12604	3.43764	3.56406	3.80716	3.77934	3.36764	3.79483	3.2066	3.58631	3.51063	3.51991	3.51468	3.77444	3.51597	4.08097	3.73444	3.62165	3.67487	3.66027	3.50387	2.9007	3.56578	3.60087	3.559	3.78158	3.84996
ADAM7	2.59125	2.53826	2.42987	2.50853	2.43739	2.64814	2.6054	2.5231	2.47846	2.94051	2.78717	2.77715	2.48673	2.3828	2.47303	2.55877	2.95716	3.11375	2.6179	2.66947	2.50365	2.82838	2.8742	2.70029	2.54987	2.58628	2.60329	2.70183	2.43856	2.60456	2.54263	2.83667	2.5621	2.78593	2.48571	2.73524	2.36471	2.33988	2.45254	2.4412	2.42196	2.53758	2.44043
GRTP1	6.00138	5.76176	5.92953	5.74564	5.79233	6.2331	5.76457	6.05372	5.77163	6.09922	5.84529	6.11318	6.13433	5.88295	5.90956	5.88638	6.24458	6.54194	6.11055	5.91779	5.8799	5.81914	6.01012	6.06252	5.81308	6.01979	5.97244	5.8127	5.59415	5.785	5.57195	5.99546	5.96116	6.14819	6.08413	5.75497	5.76925	5.97956	6.21923	6.07703	6.07317	6.44327	5.24814
HAP1	4.27712	4.06045	4.31862	3.99974	4.03922	4.11205	4.14622	4.01071	3.85462	4.72085	4.30973	4.26074	4.18479	4.11961	4.02927	3.93097	4.26302	4.5047	4.48706	4.27518	4.37998	4.25103	4.43635	4.17436	4.01625	4.14041	4.19325	3.99579	4.11956	3.9611	4.0509	4.16883	4.26261	4.43961	4.33091	4.18617	3.79256	3.66436	3.89493	4.09629	4.00721	4.26065	3.85085
KCNK17	5.53591	5.38886	5.45548	5.65319	5.5723	5.87043	5.60114	5.69264	5.67284	5.94824	5.57148	5.53455	5.54044	5.62809	5.48576	5.24074	5.54124	5.4822	5.69663	5.48849	5.38862	6.07672	6.03333	6.07447	6.0109	5.8759	6.06202	5.71146	5.81916	5.79118	5.22371	5.19735	5.29968	5.71985	5.76412	5.62444	5.06453	4.95038	5.09784	5.86248	5.72437	5.94241	4.69661
VILL	5.91135	5.86464	5.8788	5.73683	5.66649	5.78018	5.70796	5.86385	5.55535	6.20688	5.78857	5.91193	6.05177	6.05054	5.93567	5.74762	6.0754	6.22613	5.93715	5.87759	6.00654	6.00544	6.01607	6.03177	5.9279	5.72538	5.95775	5.75029	5.74716	5.7662	5.685	5.56981	5.71022	5.97927	5.86427	5.95263	5.93566	5.8754	6.09347	5.57131	5.54029	5.66854	5.1872
TERF1	6.41872	6.28198	5.91342	5.93639	6.46781	6.15055	6.41158	6.1751	6.32478	6.00235	6.12213	6.19424	6.00588	6.1728	6.14666	6.25542	5.93381	5.67818	5.99387	6.08925	5.99078	6.20245	6.29258	6.26436	6.38732	6.08804	6.25449	6.44085	6.10662	5.98193	6.23445	6.17509	6.08382	6.17113	5.93932	6.3567	6.71714	6.76863	6.69503	6.62858	6.44205	5.9441	6.70239
IPO7	7.37221	7.58772	7.51449	7.60607	7.66808	7.3969	7.53402	7.44896	7.63384	6.56917	7.3742	7.06111	7.23926	7.30609	7.18379	7.52209	7.14939	6.92019	6.86923	7.24964	7.20093	7.12895	7.25999	6.99907	7.38717	7.26084	7.01237	7.40189	7.61132	7.51752	7.87372	7.63399	7.64252	7.04075	7.17717	7.31818	8.18732	8.08501	7.82807	7.68657	7.65817	7.54978	8.39669
SLC24A5	2.82823	2.86182	2.74052	2.93009	2.88717	3.02679	2.89148	2.83799	2.86787	3.11553	2.89766	2.9185	2.88903	2.75303	2.89292	3.01451	3.29526	3.04285	3.14097	2.88815	3.22723	3.43658	3.10806	3.06077	2.75622	2.89644	2.82255	2.76334	3.01601	2.92645	3.04236	3.13551	3.03669	3.00759	2.93338	2.99337	2.63958	2.49992	2.56544	2.87499	2.80909	3.10023	4.52295
TEX9	3.50853	3.46961	3.42551	3.67539	3.91217	3.32836	3.59514	3.44603	3.44086	3.36546	3.08746	3.3107	3.39066	3.55366	3.45005	3.41564	3.0068	3.17153	3.11572	3.27046	3.32974	2.8055	2.9595	2.51736	3.07895	3.33482	3.11729	3.20743	3.13555	3.26989	2.82942	3.1659	3.05443	2.94759	3.0767	3.42102	4.22892	4.24629	3.90368	3.38705	3.32182	3.06143	5.62682
DCAKD	6.87701	6.75508	6.83459	6.8453	6.78597	7.05835	6.97879	6.98139	6.87232	6.41188	6.82781	6.65133	7.03546	7.09213	7.04878	7.05365	6.87286	6.64168	6.8851	6.90775	6.86082	6.81007	7.00289	6.84483	6.75071	7.06123	6.76702	6.97162	7.02138	7.06671	6.6914	6.71195	6.67586	7.07448	7.01678	7.07087	7.16522	7.0833	7.21338	6.66957	6.61852	6.74665	6.3002
CORO7	6.9754	6.89332	6.99098	6.76341	6.65691	6.91075	6.83937	6.89267	6.5999	7.13479	6.95969	7.00499	6.98143	6.73111	6.97761	6.97414	7.23482	7.23836	7.099	7.04128	6.98232	7.27513	7.35846	7.36516	6.70626	6.99776	6.87568	7.02401	7.021	7.07628	6.8458	6.92568	6.83136	6.9116	6.87946	6.80107	6.63254	6.50417	6.72852	6.66169	6.67528	6.76954	5.71058
PROX1	4.42122	3.88088	3.93659	4.32505	3.97513	4.18764	4.05885	4.34461	4.09246	4.19963	4.36071	4.4425	4.44859	3.89098	4.00918	3.9643	4.32789	4.2883	4.08519	3.92161	4.02537	4.41155	4.41963	4.62008	4.00446	4.3183	4.33816	3.89928	4.12238	3.84741	4.12818	4.73555	4.02645	4.59022	4.58228	4.65954	4.33275	4.32653	4.43879	4.38423	4.47893	4.19849	5.15238
NUDT17	5.43108	5.10189	5.37251	5.32028	4.83429	5.42302	5.02698	5.34504	4.74061	5.87934	5.3404	5.44117	5.54015	5.03797	5.00724	5.36041	5.66043	6.01013	5.51367	5.16413	5.27991	5.76363	5.57427	5.41922	4.99542	5.2127	5.22982	5.33291	5.1068	5.29063	5.14841	5.29381	5.26528	5.4431	5.58132	5.40099	4.75987	4.4068	5.19068	4.86168	5.04452	5.30013	4.95711
CYB5R1	7.22654	7.13522	7.08853	7.36544	7.29762	7.49461	7.44182	7.36272	7.29538	7.03287	7.14972	7.09398	7.26141	7.35347	7.45741	7.72169	7.62182	7.3591	7.32914	7.25945	7.21947	7.53188	7.45556	7.39916	7.51435	7.37668	7.30396	7.74242	7.93275	7.9028	7.33787	7.2038	7.29785	7.1217	7.03557	7.31007	7.80375	7.90878	7.9326	7.27104	7.3751	7.16778	7.31577
VAPA	7.20835	7.36757	7.27245	7.8295	7.91979	7.748	7.51422	7.51348	7.64862	6.80062	7.22221	7.28405	7.21723	7.21138	7.23631	7.40722	7.00431	6.9517	7.0239	7.16927	7.36104	6.88197	6.96783	6.89084	7.32869	7.29514	7.15681	6.99573	7.04075	7.02598	7.6275	7.41312	7.50626	6.79209	7.14078	7.01666	7.83423	7.7882	7.69355	7.84635	7.59738	7.78663	8.58137
WFDC11	2.5001	2.54772	2.51705	2.28518	2.77061	2.41218	2.51884	2.77863	2.42873	2.47713	2.5786	2.2326	2.13315	2.44045	2.36425	2.44352	2.62323	3.33871	2.9223	2.49484	2.60699	2.93307	2.67359	2.52582	2.41601	2.92583	2.3835	2.53177	2.19686	2.46765	2.40927	2.73625	2.37132	2.97294	2.57582	2.59618	2.56236	2.37089	2.4225	2.67773	2.59565	2.52892	2.48276
FECH	5.45646	5.56355	5.43209	5.66624	5.64592	5.59124	5.33838	5.57286	5.60163	5.08574	5.12149	5.09166	5.44672	5.39927	5.4135	5.65205	5.48012	5.47413	5.46857	5.47574	5.56059	5.71089	5.58812	5.57646	5.46618	5.34271	5.20322	6.0971	5.89409	5.96761	5.10978	5.27653	5.05412	5.31758	5.56429	5.60329	6.08591	6.09737	5.7481	5.48144	5.48725	5.68979	5.55691
ANKS1A	7.783	7.77622	7.67897	7.90116	7.76249	7.88083	7.68616	7.94067	7.80973	7.60316	7.47486	7.42882	7.8344	7.81563	7.88306	7.65915	7.47795	7.13572	7.76476	7.57145	7.48495	7.45644	7.34592	7.47006	7.75675	7.62162	7.87651	7.6423	7.6951	7.71576	7.77393	7.67723	7.69368	7.37526	7.43912	7.5142	7.3739	7.43632	7.40264	7.82626	7.83501	7.72352	6.97276
MTRF1	4.35503	4.42395	4.52428	4.19872	4.26452	3.89088	4.25845	4.23721	4.365	3.73886	3.94014	3.96576	4.19425	4.40538	4.19346	4.36165	3.97219	4.12772	4.00049	4.05736	4.01325	4.21749	4.24395	4.06198	4.2237	4.25932	3.98547	4.08027	4.25325	4.4325	3.95555	4.10081	3.74601	4.01521	3.96459	4.20664	4.63454	4.59361	4.2073	3.81391	3.92796	3.58265	6.31692
OR11G2	2.58026	2.53158	2.56841	2.57401	2.5698	2.66641	2.71032	2.6447	2.41249	2.94917	2.49948	3.12189	2.72611	2.55946	2.57435	2.53259	2.74299	2.56203	2.85923	2.47571	2.61272	2.69513	2.56974	2.96407	2.61614	2.88287	2.44861	2.38099	2.71586	2.53359	2.42583	2.57437	2.6519	2.74175	2.85055	2.7404	2.33668	2.49148	2.8373	2.5135	2.52899	3.01989	2.62832
SYAP1	5.86509	6.14145	5.99948	6.35907	6.40536	6.23998	6.05597	6.29868	6.24575	5.09598	6.28034	6.02994	5.78833	5.78465	5.7036	6.40681	6.07231	5.57137	5.45025	5.95265	5.70126	5.90225	6.10957	5.84545	6.04255	5.96684	5.8692	6.08872	6.27224	6.13486	6.21707	6.1378	6.29809	5.67575	6.01258	6.12581	6.86658	6.89049	6.45056	6.63796	6.51057	6.44401	7.56226
TMEM53	6.29577	6.12457	6.13328	5.97008	5.75146	6.38937	5.99028	6.13866	5.82649	6.11293	5.80763	5.85087	6.06214	5.93782	5.91184	6.27502	6.49544	6.36657	5.98883	5.8782	6.08345	6.16076	6.09096	5.88724	6.02994	5.67327	5.81306	6.66372	6.60009	6.42376	6.17272	6.39212	6.04205	5.65552	5.80188	5.82264	5.80133	5.88959	6.0378	5.61304	5.85025	5.54172	5.33938
DAG1	6.8949	6.92364	6.71237	6.52517	6.60686	6.60775	6.85319	6.83447	6.91429	6.78325	6.72742	6.82473	6.94522	7.06882	6.9842	6.9895	6.91234	6.97012	7.01721	6.93875	7.00886	6.96664	6.96209	6.62819	6.96163	7.01545	7.1201	6.77748	6.84356	6.85242	6.7923	6.93629	6.59695	6.97767	7.01057	7.01885	7.18239	7.26994	7.13288	7.151	7.07315	6.83081	6.01851
OR5H2	2.85949	2.63982	2.2991	2.49634	2.29329	2.17696	2.629	2.62951	2.78809	3.16279	2.10374	2.46897	2.61063	2.39961	2.80124	2.63074	3.82219	3.35926	2.63778	2.77657	2.24448	2.71169	2.54959	2.76245	2.39985	2.68212	2.539	3.09703	2.04769	2.34406	2.36869	2.57274	2.67451	3.05483	2.67002	2.60933	2.51563	2.3955	2.63478	2.59848	2.67176	2.49934	2.5049
KBTBD4	6.31258	6.2709	6.48379	6.7707	6.61732	6.35881	6.80823	6.23167	6.48676	5.96241	6.26595	6.05632	6.3743	6.28775	6.51209	6.38031	6.32067	6.02868	6.53158	6.46887	6.35457	6.18768	6.20869	6.07908	6.26386	6.56876	6.31842	6.16372	6.59638	6.2632	6.12783	6.4298	5.97053	6.19676	6.1362	6.19603	6.95985	6.97778	6.6421	6.48017	6.27335	6.46945	5.50491
LAMA2	7.13779	7.25717	6.97284	7.21472	7.1846	7.10854	7.02721	7.05242	7.1289	7.3136	7.45512	7.4004	6.77374	6.94325	6.99829	6.57337	6.2601	5.99869	6.75588	6.85634	6.71139	6.99967	7.01422	6.96969	7.28184	6.98272	7.15609	6.33521	6.46287	6.39659	7.62158	7.45895	7.46308	7.07082	7.13657	7.32374	7.56832	7.7003	7.54195	7.56175	7.44262	7.11086	7.75907
GPS1	7.67453	7.51399	7.63222	7.68312	7.5969	7.89779	7.78215	7.8932	7.6986	7.6162	7.57387	7.56035	7.73586	7.68146	7.75316	7.77429	7.59905	7.81343	7.67001	7.74487	7.63771	7.80599	7.72401	7.70116	7.64564	7.82405	7.63771	7.80314	7.73929	7.74803	7.37447	7.54341	7.39255	7.6892	7.6776	7.66518	7.73341	7.76698	7.78345	7.62482	7.49517	7.66594	5.78507
SGPL1	7.2231	7.31202	7.30948	7.52916	7.48949	7.17975	7.34169	7.36743	7.44666	6.90893	7.31297	7.27245	7.41163	7.36877	7.33741	7.39275	7.24761	7.09829	7.20548	7.38925	7.24717	7.86453	7.94181	7.80485	7.31727	7.34537	7.22491	7.43721	7.51402	7.6186	7.01453	7.21484	7.08974	7.19157	7.02262	7.07892	8.15902	8.0324	8.03876	7.24377	7.40936	7.43105	8.92039
GAP43	3.99328	3.89472	4.39192	4.13331	4.09125	4.09387	4.01352	4.31662	4.07092	4.82412	4.22759	4.46002	4.15189	3.78699	4.17119	4.05261	4.34908	5.09462	4.63198	4.03336	4.05775	4.45602	4.19446	4.32835	3.97449	4.73914	4.17256	4.52446	4.1618	4.07243	4.15967	4.22681	4.33121	4.87417	4.3625	3.68959	4.06159	3.5405	3.86866	4.10059	3.98955	4.06857	4.11785
USP43	5.46437	5.31483	5.36968	5.59884	5.56147	5.60375	5.46068	5.49916	5.23607	5.6828	5.25902	5.39302	5.40393	5.33432	5.33816	5.34839	5.68651	5.90157	5.66138	5.55141	5.49291	5.39954	5.32289	5.22261	5.06625	5.61957	5.45088	5.54896	5.31415	5.5198	5.41047	5.43625	5.37448	5.42613	5.45117	5.2335	4.98415	5.01644	5.30614	5.07414	5.28334	5.49298	5.10168
INSIG1	6.57081	6.61228	6.26077	7.1306	7.03485	7.1688	7.13685	7.18905	7.24476	7.0597	6.93793	6.82958	6.96012	7.15319	7.12343	7.68272	7.59707	7.25005	6.69487	6.65418	6.76625	7.23183	7.2147	7.26535	7.25744	7.02925	7.17225	7.7784	7.91017	7.79506	8.02762	7.97523	7.97837	6.68693	6.69191	7.018	7.0613	7.046	7.09662	7.2479	7.34246	7.06569	6.47554
MYH11	8.40092	8.60877	8.5539	8.3013	8.25852	8.12127	7.94149	8.0278	8.00645	7.94274	8.27515	8.18991	8.06921	8.04941	8.12953	8.04008	7.838	7.74528	7.22204	7.35216	7.29805	7.49831	7.54091	7.48423	7.96645	8.0805	7.92683	7.67104	7.62017	7.62726	7.99831	8.02118	7.94112	8.01734	8.0314	8.05928	8.54499	8.49077	8.40831	8.09227	8.04953	8.18884	8.74493
MTRR	7.06397	7.18339	6.95102	7.8059	7.81129	7.72713	7.23324	7.34445	7.46238	7.44655	7.50061	7.43362	7.25686	7.37199	7.34064	7.89768	7.57293	7.06211	7.37001	7.42585	7.38587	7.19641	7.21258	7.05904	7.6635	7.37941	7.47457	6.96987	7.22976	7.04733	7.88607	7.68614	7.65372	7.2942	7.33134	7.52305	7.44902	7.64651	7.42916	7.41171	7.338	6.92445	8.56805
PDIA6	9.54681	9.69249	9.37151	9.64586	9.62655	9.39653	9.65121	9.73276	9.72123	9.51407	9.52391	9.52876	9.38125	9.64157	9.68799	10.3403	9.81781	9.30655	9.69778	9.78817	9.63994	9.82252	9.82957	9.73783	10.0978	9.76964	9.82166	9.90572	10.0252	9.90521	9.95066	9.92026	9.8041	9.70406	9.82901	9.88731	10.4476	10.5141	10.4318	9.79523	9.80269	9.34819	8.82753
CKM	4.29973	3.71554	4.13633	3.79242	3.94708	3.94662	3.70386	4.03669	3.83099	4.50393	4.15079	4.11554	4.16556	3.84796	3.76797	3.72412	4.3269	4.37699	4.47444	4.37105	4.20183	4.37899	4.37737	4.3033	3.7628	4.03491	4.07281	4.12145	3.95236	3.95388	4.0169	4.09265	4.14437	4.48973	4.32732	4.05268	3.61156	3.5374	3.77226	3.71224	3.96313	3.81303	3.55303
ZNF620	5.18746	5.07413	5.11819	4.97657	5.12024	5.31719	5.2955	5.05937	4.83686	5.38378	5.29241	5.1648	5.29083	4.97965	5.31678	5.16286	5.34184	5.36068	5.56512	4.95858	5.40494	5.29279	5.36208	5.22966	5.21016	5.27975	5.04957	5.06371	5.04789	5.20556	5.16232	5.52893	4.77876	5.24828	5.36655	5.1302	4.76021	4.93362	5.0685	5.01565	5.42745	5.16961	5.364
WFDC10B	3.80455	3.84781	3.96628	3.98797	3.60885	3.71076	3.61322	3.61357	3.37738	4.08451	3.36098	3.67727	3.97657	3.82363	3.86676	3.98351	3.84484	4.43033	4.18197	3.79924	3.73665	3.48912	3.65288	3.89533	3.69839	3.51833	3.77798	3.32889	3.81839	3.73181	3.44066	3.80996	3.69087	3.77816	3.9866	3.64349	3.50521	3.50328	3.37367	3.92583	3.73757	4.03789	3.83512
NAT10	6.07889	6.23829	6.17686	6.51542	6.43736	6.34623	6.29965	6.25916	6.23237	6.01574	6.43013	6.39233	6.44442	6.43307	6.36162	6.54363	6.45209	6.23295	6.16332	6.33247	6.21831	6.22798	6.20847	6.2725	6.28436	6.30132	6.13651	6.32914	6.23759	6.33742	6.38005	6.6222	6.46769	6.21939	6.32367	6.37843	6.59864	6.61133	6.48596	6.17154	6.28959	6.33426	6.16134
IFNA7	2.08485	2.20159	2.15103	2.01484	2.12377	2.04591	2.09462	2.25457	2.03206	2.25765	2.21262	2.27688	2.28437	2.08093	1.98915	2.06822	2.4266	2.92521	2.33873	2.2403	2.10827	2.28941	2.09707	2.14854	2.00406	2.15416	1.96758	2.34957	2.0454	2.59284	1.92525	2.42304	2.06421	2.52062	2.23911	2.24775	2.30088	2.2569	1.87637	2.22021	2.07479	2.1775	2.19268
OTOS	7.09709	6.70942	7.09598	6.8466	6.72366	7.16048	7.00869	7.02696	6.61717	7.35818	6.99918	7.35951	7.0046	6.70289	6.69245	6.7525	7.44552	7.60081	7.14044	7.03541	7.20815	6.99625	7.14835	7.0771	6.62155	6.92607	7.11936	6.89062	6.47146	6.81574	7.03313	6.887	7.0413	7.30811	7.22286	7.01862	6.32208	6.09318	6.73149	7.00008	7.14505	6.99599	6.10317
SNX6	6.55272	6.9531	6.74346	6.96136	7.14999	6.75849	6.89751	6.83183	7.07491	5.86451	6.5494	6.51066	6.69167	6.91624	6.79324	6.94244	6.57993	6.34573	6.2186	6.55154	6.71628	6.65622	6.79192	6.92131	6.97287	6.91534	6.62285	6.68403	6.8744	6.83521	6.53893	6.33693	6.496	6.48829	6.62145	6.80866	7.57406	7.54338	7.34449	6.88141	6.74647	6.92685	7.40019
RNASE11	2.19685	2.24042	2.31356	2.07087	2.26167	2.35927	2.21295	2.35616	2.0604	2.39053	2.48504	2.38319	2.46377	2.25655	2.15106	2.32167	2.38037	2.64472	2.43183	2.26643	2.26007	2.41815	2.43524	2.44537	2.27945	2.31812	2.31639	2.28921	2.07184	1.9744	2.31639	2.62524	2.08441	2.57132	2.13757	2.51133	2.335	2.27731	2.03756	2.16336	2.15182	2.18484	2.08188
NRG4	2.92395	2.88631	2.95724	3.04753	3.21098	3.00855	2.90418	3.08225	2.76396	2.7993	2.62311	2.81324	3.3106	2.79904	2.93441	2.89309	3.01561	3.00351	2.62214	3.17539	2.94098	2.97491	2.70009	2.80194	2.76365	2.77638	2.60488	2.88101	2.83551	2.74071	2.6463	3.15029	2.75153	2.7746	2.86305	2.70056	2.98704	3.14312	2.91108	2.73854	3.09718	2.83717	3.25596
RPS6KA3	7.46899	7.80499	7.66691	7.66659	7.74074	7.197	7.61064	7.5789	7.83275	6.55146	7.84352	7.47747	7.50499	7.66067	7.68936	7.42031	6.72317	6.54926	7.32552	7.63038	7.78495	7.04159	7.17041	6.87673	7.68725	7.51123	7.48858	7.22175	7.3745	7.35301	7.84102	7.55674	7.67911	6.9498	7.18308	7.25117	8.60994	8.51813	8.3053	7.96338	7.94066	8.01448	8.52734
ZDHHC23	5.82177	5.62784	5.82751	5.72828	5.80401	5.99074	5.96187	6.09243	6.01919	6.1382	5.99336	6.20245	5.715	5.70184	5.94454	5.86254	6.25769	6.18277	6.07218	6.06598	5.90822	6.07653	6.06315	5.86662	5.7698	5.70198	6.02202	5.78982	5.84938	5.88656	6.03478	6.2214	5.8582	5.86543	5.73497	5.62115	5.97901	6.02126	6.10814	5.90769	5.88226	6.08794	5.55524
SCYL1	7.54661	7.44343	7.49111	7.57555	7.48673	7.60122	7.594	7.80689	7.60288	7.62898	7.53236	7.54271	7.64893	7.44457	7.51189	7.69073	7.72813	7.80092	7.62722	7.64181	7.5046	7.7011	7.63464	7.77451	7.53451	7.64757	7.54165	7.68728	7.5029	7.7055	7.55614	7.65913	7.58806	7.70269	7.69793	7.67019	7.36098	7.3694	7.33741	7.21093	7.19727	7.30549	5.67834
MCM3AP	6.4298	6.44902	6.46008	6.55631	6.53106	6.48625	6.47601	6.43574	6.41519	6.12665	6.48215	6.4351	6.52977	6.51037	6.51895	6.52006	6.25031	6.23814	6.36666	6.36719	6.41923	6.36742	6.49504	6.49525	6.44674	6.56276	6.39591	6.51187	6.4292	6.51044	6.42371	6.47694	6.32462	6.36028	6.4477	6.48035	6.35116	6.35363	6.36244	6.3753	6.37661	6.46439	5.47138
LCE3D	4.20885	3.74226	3.62331	3.39497	3.7151	4.31138	3.34014	4.24963	3.50977	4.24485	3.94554	4.63316	3.17566	3.98015	3.92881	3.72961	3.7192	4.93693	3.75167	3.94455	3.8533	3.75659	3.95295	4.12282	3.65922	3.88198	3.40725	3.71783	3.47422	3.63864	3.43082	4.34049	3.74731	3.79943	3.46403	3.10353	2.83063	4.44246	4.36535	4.50888	4.18048	3.87745	3.01165
SPRR2G	5.8569	4.83105	4.76111	4.84781	5.50696	4.55307	4.87804	5.10388	4.33658	5.65849	4.62702	5.16454	4.22865	4.73686	5.34997	4.64035	5.86015	5.8115	5.27432	5.15612	5.58357	5.58128	5.10484	5.04614	4.54341	5.42694	5.59492	5.24848	4.8832	5.31162	4.77494	4.8983	5.62241	5.51704	5.42439	5.06605	5.07693	4.48558	4.58946	5.44701	6.01088	5.84188	4.83556
HCN4	4.98425	4.79661	4.96886	4.83644	4.8849	5.11315	4.90301	4.9756	4.79355	5.52479	5.00781	5.15015	4.79458	4.85243	5.02926	4.79041	5.22471	5.78233	5.21823	5.21274	5.21579	5.20596	4.85867	5.19624	4.68461	4.94044	5.04579	4.92144	4.82569	4.6935	4.80628	5.0452	4.92852	5.35906	5.16086	5.00919	4.61314	4.64471	4.78537	4.90668	4.82457	4.95619	4.26108
THAP1	5.94293	5.99104	5.68463	5.92504	5.87613	5.67975	6.11979	5.92661	5.88888	5.76265	5.84065	5.58449	5.95021	5.61735	5.46609	5.87619	5.77685	5.36065	5.7717	5.81107	5.77626	5.69915	5.5476	5.75117	5.58632	5.86387	5.78123	5.66796	5.96189	5.63424	5.68373	5.21695	5.41108	5.71718	5.89972	5.96866	5.52667	5.76842	5.83953	5.61077	5.70187	5.67338	6.80791
IFT74	3.91088	3.98605	3.90074	4.06798	4.10353	3.62823	3.96622	3.83553	4.02392	3.39394	3.63961	3.47595	3.76194	3.9259	3.89963	3.78837	3.47895	3.28957	3.45294	3.6643	3.66723	3.24618	3.56131	3.35958	3.9085	3.79683	3.65761	3.52353	3.53801	3.73674	3.5866	3.22022	3.37198	3.41622	3.52933	3.66014	4.19506	4.31869	3.82283	3.6172	3.75635	3.80381	6.01999
ZNF706	6.61275	6.5048	6.53543	6.59345	6.64668	6.29107	6.48064	6.3311	6.2857	5.94808	5.6804	5.75885	6.60442	6.29249	6.41817	5.91803	6.01005	5.55825	5.98976	6.25984	5.99027	5.78592	6.02238	5.64062	6.35433	6.45156	5.97099	6.37552	5.91005	6.29052	6.43441	6.35476	5.97818	6.21083	5.7473	6.1541	6.58844	6.29395	6.61963	6.56634	6.07914	6.35262	6.75215
LTA	3.73748	3.66533	3.67701	4.09211	3.89039	3.96618	4.37373	3.51117	4.12728	4.48531	3.65701	3.72404	4.18321	3.81234	3.97592	3.87792	4.00917	4.39268	4.12682	4.12988	4.10471	4.32739	4.57633	4.68521	4.1328	4.0974	3.9563	3.58831	4.05313	4.09929	4.01248	4.03668	3.60796	4.08793	4.15039	4.52736	3.18726	3.19615	3.92031	3.93891	4.20397	4.2343	4.27633
RAPGEF6	6.36054	6.55212	6.21422	6.51259	6.39791	6.26348	6.39944	6.31451	6.4538	6.25991	6.36563	6.19966	6.13955	6.43163	6.37733	6.27576	5.87497	5.41898	6.35293	6.43221	6.31005	6.54265	6.52949	6.48123	6.52265	6.07752	6.46684	6.24825	6.2803	6.22752	6.48916	6.29939	6.20846	6.26815	6.24882	6.35946	6.50008	6.58197	6.38181	6.67811	6.67713	6.23064	7.60586
NDRG3	6.296	6.40473	6.2958	6.27805	6.17282	6.13938	6.34628	6.46472	6.61392	6.01287	6.14279	6.11599	6.40105	6.34803	6.29544	6.2549	6.23298	5.85372	6.04975	6.18875	6.09793	6.32572	6.28436	6.13313	6.24726	6.34499	6.18918	6.13038	6.23826	6.31583	5.92959	6.11651	6.00455	6.23082	6.20042	6.23793	6.75815	6.71565	6.80511	6.31384	6.31146	6.30099	7.38189
SNX16	4.82165	4.9714	4.88537	4.65633	4.73698	4.60974	5.26315	4.98783	5.33902	3.9275	4.67511	4.38409	5.06771	5.10616	5.05356	4.78507	4.50962	4.41018	4.33452	4.83027	4.49956	4.66541	4.64037	4.47165	4.51858	4.59683	4.4476	4.79908	4.77669	4.9316	5.389	5.02837	5.01655	4.8494	5.0181	5.07935	5.084	5.09069	4.98033	5.01008	4.86404	4.60389	4.75397
ASB17	2.2406	2.31949	2.17336	2.27222	2.12839	2.32779	2.17549	2.15742	2.1394	2.48525	2.65504	2.47015	2.2994	2.35521	2.30178	2.35908	2.35111	2.86758	2.6297	2.31611	2.3735	2.31887	2.53513	2.555	2.09142	2.41157	2.25943	2.26572	2.29566	2.14841	2.28054	2.48073	2.19858	2.38588	2.49132	2.44732	2.27788	2.09724	2.29907	2.05134	2.29428	2.41603	2.15533
MDK	7.02557	7.0755	6.85737	7.01985	6.98201	7.37515	7.41175	7.23017	7.30454	7.22405	7.35931	6.93745	7.18155	7.06364	7.07199	6.93133	7.14368	7.25913	7.1928	7.24235	7.45513	7.76785	7.78073	7.95552	6.94702	7.44252	7.17776	7.22296	6.89224	7.07463	6.36929	6.54555	6.73831	7.44842	7.56554	7.51675	6.72338	6.54502	6.58844	7.02284	6.91543	6.96522	5.65663
TIAL1	7.04643	7.3068	7.33617	7.34263	7.34681	6.98434	7.34351	7.14019	7.36318	6.77011	7.21692	7.0326	7.37922	7.33816	7.19694	7.08531	6.86213	6.55291	6.90759	7.11553	7.24515	6.99321	7.04763	6.83332	7.35612	7.22132	7.18388	7.10091	7.07659	7.026	7.02423	7.02945	6.93154	6.99115	7.15078	7.20744	7.35421	7.34806	7.27981	7.34224	7.2551	7.43965	8.23413
HIST1H2BJ	3.0942	3.22284	2.92194	2.97245	3.05845	3.38235	3.00571	3.51889	2.81342	3.75443	2.99945	3.19442	2.81876	2.90023	2.94968	3.24374	3.74928	3.96532	3.64699	3.29157	3.42035	3.39016	3.44201	3.9071	3.47147	3.2731	3.08555	3.27062	3.41027	3.73546	3.22946	3.30148	2.96445	3.20187	3.36178	3.16536	3.70886	3.2135	3.34922	3.2013	2.89086	3.40176	2.52222
JMJD1C	7.22278	7.50738	7.37734	7.45296	7.6213	7.20182	7.76236	7.7506	8.00351	6.8407	7.71352	7.5342	7.03308	7.14237	7.06982	7.11082	6.69068	6.67158	6.9921	7.25361	7.34217	7.06533	7.11595	7.0564	7.38296	7.37268	7.12932	6.98323	7.07085	7.1005	7.74025	7.60244	7.70107	6.88856	7.08635	7.17568	7.5688	7.51005	7.2644	8.15751	8.12199	8.20934	8.55088
GPR107	6.55217	6.73933	6.7212	6.60838	6.88286	6.56036	6.63579	6.5338	6.75186	5.88411	6.40173	6.40664	6.71566	6.61668	6.64028	6.6438	6.41507	6.22146	6.38043	6.66403	6.65824	6.33274	6.50492	6.27146	6.62884	6.7222	6.46661	6.82699	6.87034	6.77624	6.30735	6.26742	6.25347	6.31108	6.57587	6.5394	7.1433	7.05124	6.94659	6.70074	6.75803	6.78862	6.44377
DMXL2	6.57017	6.86258	6.72241	6.58187	6.63462	6.23623	6.48534	6.37204	6.60917	5.93373	6.43157	6.29087	6.25212	6.45407	6.47433	6.94907	6.45001	6.31156	6.53815	6.7804	6.862	7.04362	7.20897	7.05386	6.55628	6.50074	6.29623	7.3012	7.45137	7.34103	6.43586	6.36423	6.32638	5.97005	6.11149	6.19292	6.95023	6.85312	6.73884	6.4455	6.56062	6.50442	7.69093
TAF13	6.59739	6.63247	6.68399	7.1608	6.95431	6.54518	7.17795	7.04409	7.19046	6.69044	7.01569	6.49218	6.47924	6.71781	6.43815	6.9878	6.74753	6.50886	6.17062	6.44645	6.63007	6.7082	6.7446	6.9982	6.55871	6.67249	6.97965	6.95365	6.62476	6.67352	7.10218	7.31991	7.07555	6.36012	7.01817	6.33458	7.84231	7.77552	7.87284	6.85732	7.06751	7.1952	10.0873
OGN	5.39319	5.40192	5.42029	6.18622	6.2303	5.53759	5.7517	5.58281	5.67974	5.19005	5.99422	5.98343	4.57101	4.9738	4.76533	4.34028	4.28974	4.16014	4.2579	4.09617	3.85384	5.08144	5.24402	4.8538	5.23814	5.18948	5.00542	4.3131	4.36784	4.32645	5.39732	4.82536	5.15513	4.81027	4.90784	4.88546	6.84542	6.62638	6.14699	5.29998	5.14382	5.21256	8.19728
FZD6	7.13404	7.43609	7.12217	7.46039	7.58173	7.35779	7.62022	7.62793	7.82903	7.01446	7.08525	6.90945	7.23056	7.39999	7.4361	7.38018	6.90091	6.164	7.244	7.08481	7.08125	6.78462	6.72454	6.6137	7.69813	7.28833	7.4824	6.92817	7.25876	7.13692	7.15575	7.15445	7.08759	6.91229	6.90842	7.01259	8.05257	8.2668	7.98668	7.55559	7.63273	7.24542	7.70162
CELSR2	5.96681	5.69541	5.93588	5.70903	5.65554	5.93857	5.76333	5.76032	5.5118	6.23003	5.7273	5.96988	5.80426	5.66438	5.84563	5.70465	6.07526	6.41667	6.07064	6.00106	5.99999	6.00267	5.96431	6.07202	5.68849	5.8138	5.82023	5.86458	5.71909	5.81848	5.83998	5.89111	5.88969	6.12112	6.02631	5.96342	5.57416	5.46271	5.75899	5.74264	5.94724	5.83427	5.39484
P2RY11	6.24711	6.10936	6.13781	6.28889	6.44554	6.66047	6.18506	5.88327	5.79159	6.65815	6.08908	6.36417	6.12897	5.71901	6.14922	6.231	6.26084	6.5115	6.30225	6.01111	6.26043	6.64728	6.81252	6.73676	5.70497	6.24866	5.87147	6.49896	6.22637	6.0147	6.06004	5.88173	6.05731	5.95956	6.22423	6.4603	5.51292	5.58709	5.66221	5.81723	5.52809	5.88485	4.51522
TRUB2	6.00866	6.08118	6.06833	6.26204	6.05619	5.96144	6.15685	5.9401	5.8762	5.72751	5.94423	5.5961	6.11298	5.99298	6.1625	6.21999	6.1793	6.03072	5.83894	5.66506	6.08472	6.26004	6.22786	6.15616	6.15105	6.11689	5.99185	6.08084	5.9533	6.34007	5.68158	5.90326	6.04222	6.04376	6.36596	6.07926	7.06521	6.96091	6.99658	6.17342	6.30322	6.26573	5.41944
YIF1B	6.58873	6.45186	6.74818	6.57556	6.39827	6.62378	6.547	6.83988	6.56054	6.74118	6.64915	6.60253	6.7979	6.55225	6.76154	6.96603	6.89662	7.02178	6.66331	6.77128	6.75371	7.01205	7.11135	6.97131	6.59828	6.87649	6.69776	7.04524	6.88395	6.83493	6.41301	6.41713	6.49074	6.60871	6.69196	6.70347	6.52849	6.65373	6.61817	6.49851	6.58739	6.722	5.21559
CMAS	5.82743	6.43367	6.36033	6.41543	6.62055	6.32444	6.2079	6.31838	6.54824	6.24557	5.97733	6.23784	6.45454	6.48376	6.43813	6.50437	6.20027	6.05872	6.02885	6.26395	6.3194	6.02774	6.1774	6.07954	6.29754	6.42796	6.03172	6.72184	6.64115	6.71281	6.05595	6.02249	5.94585	6.16603	6.30098	6.36734	7.14165	7.2088	7.08182	6.25368	6.39056	6.33665	6.45103
MRPL21	5.73942	5.68272	5.65813	5.83444	6.09251	5.81334	5.43814	5.57068	5.41302	4.92903	5.68764	5.51518	5.55072	5.52244	5.29143	5.60212	5.19317	5.53587	5.57533	5.30793	5.44566	5.49403	5.67907	5.66054	5.39115	5.59769	5.66636	5.69862	5.82554	5.59475	5.4913	5.57466	5.26767	5.55894	5.53404	5.51518	5.73447	5.70803	5.64717	5.6419	5.43478	5.9539	6.70809
SMARCAD1	5.55683	5.6731	5.22888	5.57519	5.65434	5.36767	5.39435	5.31433	5.75531	5.02182	5.27555	5.22159	5.32594	5.63579	5.30251	5.48414	5.29488	4.64668	5.15807	5.39999	5.11476	5.45642	5.52318	5.25113	5.60271	5.07149	5.37391	5.45456	5.68426	5.63765	5.28588	5.23252	4.97912	5.11644	5.19185	5.54247	5.90709	5.9732	5.69763	5.42347	5.39079	4.99255	7.4903
DARS2	5.99065	5.93873	5.6405	5.75796	5.59257	5.77003	5.67138	5.78777	5.69498	5.87545	5.72763	5.61738	5.62255	5.75963	5.68492	6.19592	5.93346	5.72805	5.83618	5.78746	5.62651	5.85649	5.82179	5.78983	6.04678	5.79572	5.90981	6.56699	6.40736	6.38387	5.81981	5.77263	5.74866	5.62282	5.60424	5.87091	6.22183	6.1842	6.25636	5.74559	5.74196	5.39424	6.27332
GTF2H3	4.87387	5.16177	5.0123	5.19496	5.18125	4.8671	5.22472	4.92618	5.18783	4.19051	4.6942	4.74018	5.03937	5.06834	5.05399	5.115	4.91101	4.60926	4.65499	5.14901	4.82456	4.83824	5.04184	4.77594	5.06995	5.0291	4.6129	5.16089	5.19469	5.2194	4.5462	4.55056	4.67664	4.38326	4.92008	4.84403	5.61452	5.5426	5.29484	4.98804	5.01847	4.89256	5.23353
UTS2R	5.57629	5.22391	5.94784	5.54006	5.42046	5.78615	5.39711	5.52477	5.45257	5.9875	5.57993	5.85096	5.71422	5.504	5.58434	5.80516	5.8521	6.52792	5.79965	5.47324	5.65897	5.80711	5.88931	5.94002	5.44788	5.60331	5.87241	5.91619	5.92627	5.56816	5.4442	5.1225	5.59807	5.56045	5.7438	5.53481	5.3229	5.32396	5.64304	5.80951	6.05515	5.91641	4.80904
LMCD1	8.1087	8.34283	8.20654	8.49686	8.37615	8.49368	8.57931	8.66707	8.4069	8.58556	8.52376	8.53052	8.52027	8.4479	8.53541	8.39452	8.1949	8.02637	8.61584	8.63499	8.53981	8.09934	8.05045	8.21771	8.61032	8.51505	8.52636	7.68394	7.73775	7.75855	8.44685	8.41595	8.26547	8.14782	8.1297	8.15508	7.82635	7.77858	7.85405	8.80992	8.96242	8.75264	6.83769
ELOVL4	3.04556	3.2627	3.05349	3.09998	2.80453	3.08392	3.0667	3.0684	3.01651	3.09735	3.27286	3.44189	2.96709	2.85229	2.97982	2.96471	3.20228	3.67922	3.03207	2.78001	3.1291	3.13094	3.08104	3.25894	2.95206	3.03443	3.00717	3.30511	2.85005	3.20685	2.93694	3.19774	3.07003	3.53613	3.10097	3.04807	3.05847	3.28282	3.31609	2.87594	3.28207	3.21547	3.55422
SCN4A	4.09516	3.87628	3.97479	3.90861	3.77664	3.91989	3.90312	4.06243	3.81244	4.72297	3.9004	4.27717	4.02424	3.78161	3.86091	4.01173	4.1633	4.55289	4.35657	3.9935	4.09701	4.34987	3.99224	4.40932	3.70906	3.9844	4.05805	4.03667	3.95478	3.84722	3.95507	4.034	4.02666	4.3079	4.23483	3.94932	3.70301	3.69052	3.90635	4.00521	3.94994	4.29007	3.94957
MSH3	5.59334	5.56019	5.36315	5.70866	5.84791	5.65841	5.44589	5.38304	5.55857	5.34152	5.36326	5.23886	5.47277	5.75602	5.62182	5.54285	5.31281	5.08185	5.47895	5.53713	5.36344	5.45565	5.59822	5.47459	5.64528	5.37944	5.50498	5.73729	5.68494	5.86903	5.77086	5.7587	5.76624	5.45679	5.37474	5.58481	5.80301	5.89582	5.7328	5.5507	5.74189	5.29145	6.87314
RNASE4	6.93426	6.78921	6.55511	7.09141	7.25244	7.14101	6.71456	6.91327	6.71091	5.74514	6.52846	6.23398	7.05276	6.97172	7.06323	6.26943	6.07119	6.22232	6.11879	6.64853	6.65304	5.97873	6.2003	6.07641	6.40062	6.50878	6.41631	6.12337	5.68698	5.97175	6.54183	6.34955	6.48751	6.82763	6.72175	6.74121	6.73916	6.54611	6.70388	6.55911	6.70174	6.81601	7.50341
CST3	10.2767	10.3896	10.228	10.3124	10.3122	10.6279	10.3979	10.4347	10.3839	9.86321	10.0658	10.032	10.2369	10.1899	10.2226	10.3822	10.2494	10.3733	9.96904	10.0324	10.0673	10.4165	10.4544	10.364	10.3549	10.5512	10.4004	10.5759	10.6201	10.6885	10.1408	10.0494	10.0603	10.1431	10.2349	10.1943	10.3601	10.3728	10.4306	9.4525	9.45958	9.73059	7.58634
SMOX	5.07336	4.98469	4.99236	5.15491	5.17611	5.38868	5.04992	5.40588	5.25729	5.98617	5.72953	5.82902	5.32449	5.26533	5.07403	5.79342	5.24492	5.71995	4.94087	5.32588	4.95499	5.58243	5.52195	5.2556	5.11069	5.5395	5.38369	5.45273	5.54867	5.3958	5.77972	5.9306	6.0628	5.65371	5.82577	5.66441	5.2969	5.33668	5.45421	5.08939	5.27149	5.26685	4.79766
CLCN7	7.35463	7.34821	7.39679	7.37965	7.1475	7.28602	7.33377	7.40247	7.28313	7.41074	7.33729	7.42484	7.46412	7.29178	7.42392	7.71179	7.54257	7.61905	7.49042	7.47877	7.54454	7.98695	7.95038	8.08537	7.32197	7.5138	7.30543	8.0563	8.10157	8.11475	7.35734	7.5136	7.40997	7.42938	7.38574	7.36883	7.39498	7.30487	7.43834	6.88085	6.96812	7.16248	5.17817
TBC1D19	5.15907	5.36235	5.00327	4.89111	5.07342	4.66711	4.90903	4.91833	5.20611	4.61516	4.73377	4.53913	4.86784	5.06341	4.97708	4.73271	4.25194	4.28423	4.95395	4.95443	4.74073	4.78852	4.6511	4.53053	5.31554	4.66871	5.12467	4.72068	4.93048	4.82387	4.76004	4.63839	4.51423	4.826	4.86277	4.98799	5.30181	5.48627	5.35688	4.94601	5.03208	4.79297	5.80949
PROCA1	4.49264	4.41578	4.91874	4.67964	4.62315	4.83584	4.6261	4.69509	4.92188	5.1104	4.6991	5.17407	5.11287	4.63693	4.86439	4.76288	5.02846	5.56326	4.98367	5.05801	4.9607	4.84283	4.80827	4.82322	4.24774	4.71906	4.75136	4.6748	4.74494	4.75472	4.77969	4.97084	4.87607	5.14236	4.75486	4.71374	4.67564	4.46606	4.64591	4.9604	4.81742	4.9418	5.22364
POLR2L	8.2654	8.12052	7.8449	8.17391	8.36872	8.51617	8.31423	8.28502	8.05217	8.34076	8.29052	8.34264	8.32886	8.3952	8.34024	8.87983	8.79905	8.74085	8.39201	8.26401	8.31888	8.16051	8.12209	8.48735	8.13778	8.47566	8.26483	8.3901	8.47818	8.57206	8.37794	8.27591	8.34975	8.41679	8.70957	8.53976	8.22303	8.20033	8.21033	7.93956	7.80405	8.1062	6.88813
ANXA6	8.76749	8.9197	8.69254	8.67377	8.65588	8.78741	8.74746	8.77768	8.72463	9.04216	9.00569	8.96616	8.84952	8.89125	8.99273	9.19221	8.83722	8.49239	8.75617	8.72393	8.65827	9.02632	8.99741	9.02706	9.06059	8.88482	8.98334	8.43399	8.52725	8.49205	8.54636	8.47482	8.43687	9.0033	9.05389	9.15507	9.13996	9.19843	9.12379	9.03576	8.95735	8.81048	7.38364
MYCN	4.47279	4.20579	4.38835	4.34032	4.23671	4.77762	4.30312	4.12251	4.11115	4.90284	4.47205	4.65094	4.25746	4.2693	4.3999	4.27487	4.62994	5.23513	4.41265	4.46962	4.38902	4.61725	4.66303	4.50159	4.39095	4.41352	4.39497	4.30492	4.27929	4.25412	4.59633	4.46109	4.39768	4.77914	4.59526	4.29494	4.00376	4.06567	4.1973	4.3189	4.50441	4.58355	4.12028
APEX2	5.78834	5.73465	5.76929	5.94184	5.96896	6.1442	5.99031	6.06944	5.86269	6.02416	5.87108	6.09373	6.25602	6.0179	5.93289	6.10416	6.08925	6.38561	5.83642	5.72878	5.97044	6.13516	6.07945	6.29577	5.82406	5.92962	6.02947	6.24686	6.27172	6.0525	5.91378	5.88135	5.88693	5.92605	5.87094	5.96545	5.98834	5.68446	5.86743	5.47454	5.67696	5.89803	4.85017
ATIC	6.33233	6.59186	6.34399	6.70729	6.78469	6.72669	6.14517	6.32133	6.35728	6.25313	6.26709	5.97127	6.2266	6.2922	6.41006	7.11239	6.70095	6.27578	6.54373	6.68047	6.44702	6.73248	6.6591	6.72897	6.5439	6.4623	6.35465	7.18709	7.2758	7.25642	6.72316	6.70909	6.57938	6.47679	6.49969	6.74702	7.09842	7.16158	7.0892	6.33242	6.4125	6.11055	7.88964
SOD2	8.86291	9.11343	8.68721	10.5311	10.4544	10.5741	9.27572	9.34162	9.26161	9.90726	9.69773	9.6579	8.9874	9.04203	9.07329	9.59279	9.3601	9.20016	9.39231	9.52237	9.51039	10.0535	10.0637	10.0285	9.62213	9.31861	9.39542	9.00792	9.29438	9.16933	10.6459	10.3692	10.4202	9.24975	9.40867	9.49986	9.54861	9.61855	9.605	10.4357	10.2878	10.0285	9.53545
CLEC7A	6.11184	6.3752	6.21872	6.39188	6.55225	5.96468	6.1927	6.01027	6.10261	5.31835	5.79675	5.70339	5.91601	5.93361	5.82378	6.86672	6.34697	6.11202	5.62667	6.04609	6.22629	6.85294	6.83498	6.64849	6.31685	6.23242	6.15708	7.08816	7.12984	7.24711	6.12056	5.8942	6.15207	5.44982	5.47431	5.61876	6.59034	6.67054	6.55698	6.61312	6.68261	6.5496	6.82334
GRIA4	2.58921	2.65779	2.8231	2.56578	2.47063	2.56775	2.58892	2.62074	2.42011	2.82958	2.67202	2.79342	2.64925	2.5193	2.59944	2.61855	2.86345	3.08779	2.78245	2.69927	2.75323	2.94098	2.662	2.76021	2.43068	2.59771	2.70714	2.81092	2.50493	2.51366	2.58332	2.72056	2.62764	2.55622	2.7166	2.65575	2.52908	2.59868	2.62245	2.60374	2.68368	2.65026	2.63693
ZC3HAV1L	6.77306	7.00295	6.58537	6.52413	6.76031	6.67865	6.76582	6.83429	6.69389	6.51204	6.35742	6.72255	6.62922	6.66076	6.78095	6.78333	7.03201	6.84871	6.87121	6.48897	6.59764	6.86618	6.73433	6.85762	7.0373	6.89983	6.90402	6.65512	6.77881	6.51787	6.27501	6.74745	6.30804	7.0471	6.99795	7.04176	6.6689	6.92828	6.71779	6.70375	6.73512	6.68168	5.51785
LEPROTL1	8.31555	8.34978	8.18612	8.1146	8.03539	8.03296	8.20077	8.31277	8.4089	8.16458	8.10663	8.06277	8.28653	8.48153	8.50801	8.55598	8.31669	7.62352	8.16463	8.0538	8.16677	8.35235	8.33205	8.28848	8.20406	8.03342	8.29594	8.2268	8.129	8.0511	8.09664	8.19347	7.92184	7.66525	7.88952	7.92726	8.25266	8.20409	8.2733	8.2298	8.30902	7.79045	8.05207
DOCK3	4.21909	4.04999	4.28944	4.15839	4.24872	4.22236	4.12796	4.04961	3.97979	4.73531	4.16891	4.24004	4.14879	3.92374	4.05669	4.32323	4.34095	4.68791	4.24594	4.10743	4.15862	4.46752	4.25949	4.42538	3.92487	4.03488	4.10894	4.87136	4.66487	4.72935	4.2673	4.3297	4.0149	4.42436	4.36557	4.10738	3.8537	3.8512	4.10814	4.27743	4.29375	4.47985	4.40537
TSC1	6.77857	6.89529	6.86172	6.85666	6.88544	6.76226	6.83039	6.70485	6.74736	6.30891	6.80234	6.66181	7.05076	7.02975	7.03533	6.71131	6.61904	6.43706	6.70525	6.79949	6.81213	6.67347	6.57189	6.56671	6.80682	6.87035	6.68586	6.88528	6.77107	6.86108	6.53728	6.49495	6.47927	6.5782	6.71277	6.80536	6.74732	6.6286	6.445	6.70547	6.5815	6.75271	7.2171
TAOK3	6.29326	6.57433	6.43717	6.67462	6.58536	6.35133	6.36039	6.33427	6.43287	5.70391	6.20597	6.138	6.45368	6.49679	6.37684	6.52935	6.23782	6.01704	6.24498	6.51157	6.48393	6.30101	6.39191	6.29995	6.42053	6.47441	6.34272	6.80238	6.76735	6.82192	6.40378	6.35164	6.20598	6.11159	6.20195	6.31822	6.7657	6.67235	6.55221	6.46863	6.32873	6.38298	7.07238
SPATA20	6.93707	6.85496	6.75824	6.4509	6.25718	6.63066	6.79586	6.87759	6.70665	6.63012	6.51987	6.43347	6.6848	6.6539	6.68498	6.22101	6.15471	6.4032	6.5288	6.68964	6.59841	7.30771	7.4025	7.43209	6.34615	6.71056	6.49309	6.68157	6.51473	6.54836	6.21776	6.46996	6.27285	6.48626	6.57094	6.38488	7.27567	7.35179	7.2116	6.85078	6.79987	7.00635	5.95881
SLC3A1	3.34346	3.35659	3.28999	3.28308	3.40355	3.31802	3.22975	3.27273	3.08378	3.864	3.53115	3.31757	3.40768	3.24072	3.35408	3.32805	3.50629	3.46162	3.50967	3.48081	3.41201	3.42371	3.33536	3.48129	3.23889	3.19885	3.43301	3.04625	3.08237	3.30869	3.19871	3.30686	3.41399	3.39343	3.43597	3.33032	3.0542	2.79396	3.24256	3.26657	3.25346	3.49007	3.64284
CD320	6.32626	6.32264	6.21397	6.46976	6.42102	6.89652	6.63183	6.44512	6.09985	6.7385	6.37867	6.6727	6.69217	6.25899	6.41748	6.48853	6.75528	6.99976	6.74702	6.38666	6.44972	6.6622	6.57178	6.80631	6.26054	6.7427	6.45698	6.29911	6.0803	6.17474	6.16663	6.4202	6.52775	6.89388	6.86073	6.70062	6.35251	6.31691	6.50056	6.24937	6.54734	6.42604	4.81423
MRPL12	6.89138	6.68886	7.08891	6.91383	6.79017	7.27814	6.93107	6.90685	6.77977	7.18389	7.21037	7.25557	6.85179	6.67875	6.83883	7.1883	7.38819	7.53724	7.10224	7.14855	7.33977	7.21774	7.13825	7.17577	6.72954	6.87831	6.91865	6.83344	6.93271	6.83768	7.01222	7.00652	6.98211	7.18604	7.09163	7.13897	6.89129	6.87141	6.85674	7.10055	6.84893	7.38241	5.69024
SNRPB	6.63807	6.63341	6.76242	7.06994	7.10734	7.19217	6.95059	7.03595	6.97073	6.8635	6.93778	6.79676	6.98121	7.04534	7.0511	7.15498	7.08425	7.21124	7.02391	7.12136	7.07524	6.8006	6.97061	6.76731	6.7883	7.12121	6.78242	7.02602	7.06867	7.10764	6.88311	7.13698	6.91334	6.82253	6.73812	6.62362	6.97225	7.00273	7.08675	7.25058	7.41385	7.36844	5.71526
SHC1	7.99796	7.98852	7.77513	8.10253	8.04906	8.20112	8.05383	8.31062	8.18125	8.35323	8.13611	8.10042	7.94792	7.91756	8.09667	8.25357	8.12069	7.91667	7.96166	8.04174	7.88096	8.28747	8.21791	8.42982	8.19647	8.14278	8.21171	8.1158	8.13913	8.1655	8.43786	8.40504	8.39694	8.1411	8.33111	8.48171	8.08901	8.07659	8.15336	8.05448	7.99979	8.00924	6.89991
WNT10A	6.1883	5.83158	6.14379	5.85864	6.02722	6.25673	5.8253	5.91854	5.81633	6.63048	6.10437	6.06911	6.06132	5.87295	5.76859	5.80471	6.13063	6.82208	6.29555	6.09017	6.10451	6.56524	6.3346	6.42232	6.00223	6.13524	6.06238	5.77076	5.74879	5.70306	6.13926	5.95815	6.02508	6.08844	6.34789	6.11822	5.90196	5.62599	6.09861	6.21483	6.18598	6.42019	5.6339
OR5V1	2.25397	2.1391	2.0946	2.10467	2.09784	2.48976	2.17056	2.08549	2.29332	2.55497	2.28463	2.30343	2.29192	2.11493	2.37385	2.30313	2.50738	2.82113	2.51776	2.27813	2.2125	2.67371	2.38819	2.30992	2.26479	2.21837	2.46888	2.23105	2.30762	2.24699	2.27919	2.32914	2.45797	2.4054	2.40994	2.3301	2.14496	2.34473	2.19016	2.38944	2.30999	2.59489	2.10865
ASB9	4.73988	4.32162	4.5718	4.01219	4.22375	4.30069	4.70405	4.45155	4.10187	4.0274	4.14128	3.79074	4.13319	4.30373	3.94735	3.77848	4.08107	4.0227	4.41506	4.80269	4.09861	4.18824	3.97517	3.87299	4.58212	4.51649	4.38652	4.09241	4.23511	3.97075	3.93485	4.61327	4.14297	3.99396	4.13573	3.95313	3.92432	3.99701	3.79118	4.19943	4.54032	4.51091	3.98401
MPL	4.37268	4.21166	4.49942	4.3339	4.33314	4.43688	4.19963	4.18185	3.96228	4.6288	4.37951	4.76371	4.24293	4.10252	4.14056	4.20143	4.56098	5.257	4.69088	4.44182	4.37931	4.40129	4.47726	4.60733	4.18071	4.57807	4.41016	4.1524	4.19431	4.08465	4.36583	4.22962	4.34709	4.25562	4.51157	4.15174	3.59759	3.73312	3.95766	4.20201	4.41371	4.23934	4.5248
CEACAM20	3.74919	3.60165	3.87491	3.7166	3.84086	3.6092	3.8438	3.9008	3.74803	4.34638	4.02231	4.02168	3.76123	3.84489	3.75783	3.66432	4.19883	4.34592	3.98134	4.04581	3.97113	4.18241	3.99216	4.01288	3.63287	4.05924	3.84421	3.89229	3.80102	3.70696	3.92249	4.11704	3.86175	4.20576	4.10453	3.77432	3.37892	3.37692	3.48339	3.8114	3.94197	4.11048	3.80892
ACTA2	10.3346	10.4521	10.3723	10.4449	10.4368	10.4731	10.0373	10.0882	10.0494	10.1903	10.4913	10.457	9.91993	9.90489	9.95553	10.9415	10.5346	10.5727	9.42986	9.63349	9.64646	9.73866	9.80843	9.84159	10.2328	10.393	10.1424	10.0434	10.1313	10.1875	9.60109	9.4678	9.62639	10.7192	10.9579	10.8882	10.3769	10.4168	10.3661	10.0929	10.1207	10.2099	9.8422
PTPN5	4.87979	4.6499	5.17286	4.75298	4.62954	4.97426	4.8311	4.84989	4.59092	5.29401	4.83802	5.02881	5.64657	5.35405	5.38854	4.5427	4.83987	5.35864	5.48217	5.37058	5.3	5.0242	4.72066	5.05562	4.65329	5.00361	4.96298	4.89515	4.61934	4.79492	4.90428	4.81008	4.94395	5.35981	5.01059	4.58509	4.61728	4.26724	4.51823	5.0423	4.84708	5.02035	4.59867
LILRB2	6.58079	6.37205	6.66772	6.75426	6.61241	6.89456	7.05842	7.07052	7.20107	7.04376	6.76595	7.02945	7.21498	7.20059	7.00041	7.10307	7.35597	7.39314	7.07563	7.1383	7.1475	7.27062	7.21986	7.42211	7.02234	7.27748	7.02289	7.1559	7.07567	7.19741	7.32368	7.34217	7.32154	6.78843	6.85797	6.65278	6.59721	6.53385	6.74969	6.79002	6.7296	6.80415	6.54516
THBS1	9.09404	9.24766	9.21014	9.99544	10.0168	9.95885	10.0713	10.0292	10.0607	10.2749	10.6651	10.6438	9.24263	9.27774	9.31143	10.2802	9.88824	9.89038	8.99475	9.11567	9.21365	10.3547	10.4358	10.459	9.38472	9.48039	9.35821	8.66071	8.6992	8.70648	11.1837	11.0548	11.0525	9.86022	10.0792	10.0729	9.93445	9.95926	9.85596	10.8477	10.8319	10.9392	8.67186
GRIA3	2.77589	2.92089	2.89763	2.66024	2.5826	2.81686	2.6866	2.75322	2.72638	3.33387	2.85076	2.75681	2.87334	2.68347	2.67401	2.59765	2.89546	3.02781	2.96937	2.88034	2.73685	2.78697	2.80847	2.74889	2.78616	2.89585	2.74106	2.68375	2.65546	2.65614	2.82923	2.82902	2.6786	2.9829	2.88661	2.86751	2.90788	2.88561	2.77979	2.64102	2.80716	2.71506	3.69914
DSC3	2.70519	2.85556	2.74295	2.49983	2.63699	2.8003	2.97427	2.9585	2.89329	2.9145	2.55651	2.77431	2.76977	2.72497	2.69444	2.70827	2.69719	3.29516	2.74033	2.62892	2.60999	2.76139	2.69195	2.68458	2.46513	2.60734	2.57638	2.70941	2.52735	2.50715	2.56952	2.7955	2.67261	2.77565	2.66145	2.66963	4.26553	4.14611	4.11939	2.79021	2.69494	2.81842	4.4949
SCRIB	6.83461	6.64442	6.94205	6.61146	6.62831	6.85283	6.57347	6.62184	6.49513	7.05613	6.86715	7.01027	6.87581	6.65677	6.69934	6.73435	6.91022	7.16763	6.82173	6.82593	6.89656	6.98038	6.88671	7.02415	6.54012	6.72409	6.68172	6.82688	6.71944	6.76328	6.60912	6.69853	6.75562	6.95088	6.92684	6.79784	6.20579	6.32801	6.56758	6.60825	6.60872	6.74874	5.4649
RPS6KB1	6.51497	6.58113	6.73344	6.92733	6.97965	6.7013	6.87808	6.74792	6.82165	6.4854	6.66999	6.85877	6.66976	6.79725	6.79355	6.63955	6.57438	6.29786	6.54502	6.6689	6.72296	6.57563	6.60028	6.47391	6.71666	6.61912	6.58413	6.54594	6.5967	6.57423	6.69947	6.82939	6.80862	6.6433	6.69083	6.74556	6.76602	6.82845	6.75866	6.86026	6.99773	6.86258	7.64587
ADRA2B	5.61524	5.11529	5.65823	5.39161	5.47588	5.45909	5.31613	5.32121	5.14215	6.11641	5.39468	5.75432	5.35525	5.25975	5.46068	5.225	5.74343	6.13173	5.80965	5.87459	5.69526	5.64407	5.75992	5.59107	5.41268	5.59132	5.48536	5.23254	5.34369	5.43169	5.68508	5.43712	5.48637	5.75452	5.70628	5.27304	4.99403	4.7546	5.38573	5.86757	5.79383	5.9491	5.03987
CPNE4	3.04466	3.04511	3.3113	3.21857	3.18429	3.14564	3.06431	3.17106	2.85059	3.55135	3.2183	3.26427	3.06196	2.92734	2.94681	3.14209	3.32813	3.55905	3.33059	3.12893	3.32034	3.56309	3.29945	3.32266	3.02313	3.18113	3.24526	3.41719	3.23149	3.21774	3.08601	3.47813	3.01776	3.26301	3.16839	3.14683	3.01159	3.13613	3.25536	2.96211	3.30407	3.38119	3.80177
RGS9BP	3.60115	3.57038	3.99019	3.93973	3.88843	4.18194	4.40858	3.83615	3.44076	4.16064	3.93724	3.94839	4.24306	3.70931	4.00637	3.83873	3.97972	4.33507	4.09751	4.3827	4.64627	4.05549	3.61732	3.44889	3.52508	4.268	4.02563	4.0414	3.50586	3.72391	4.02464	4.48422	3.97215	3.8493	3.74392	3.94389	3.63321	3.69948	3.46682	4.10473	3.60719	3.88773	3.42697
AIP	7.22574	7.12959	7.16949	7.47916	7.19846	7.53508	7.48212	7.54463	7.28938	7.36162	7.36483	7.3049	7.40153	7.39928	7.36698	7.22248	7.35329	7.06827	7.11095	7.36357	6.98458	7.25285	7.34158	7.4442	7.15339	7.4076	7.1601	7.39526	7.27321	7.26837	7.09145	7.18526	6.96227	7.19766	7.25708	7.27031	7.0904	7.35552	7.46506	6.84716	7.18573	7.11588	5.52903
ERGIC1	7.49361	7.5141	7.28294	7.43366	7.36106	7.43889	7.37041	7.56652	7.4825	7.36876	7.38112	7.28497	7.26757	7.28974	7.41311	7.6197	7.29644	7.19832	7.3877	7.31389	7.13261	7.39472	7.37415	7.34378	7.54539	7.35313	7.50185	7.67132	7.7384	7.82904	7.84818	7.5709	7.66053	7.39289	7.30187	7.40805	7.29292	7.35048	7.24001	7.15214	7.16501	6.99752	6.90512
CCDC43	5.16688	5.40076	5.33202	5.43714	5.69664	5.29682	5.52126	5.81967	5.49042	4.80441	5.30901	5.37337	5.42715	5.6432	5.45616	5.64283	5.45468	5.16372	5.17823	5.22446	5.25501	5.27071	5.24241	5.18716	5.34217	5.331	5.40475	5.6134	5.32238	5.89039	5.4435	5.30442	5.01982	4.94812	5.59899	5.08704	6.16236	5.96973	5.76217	5.48746	5.57217	5.65748	5.53192
TG	4.27128	4.13024	4.30755	4.09186	4.13158	4.26468	4.17243	4.19018	3.90429	4.5831	4.30644	4.37695	4.19349	3.99037	4.12695	4.10137	4.33799	4.66453	4.47187	4.14218	4.2966	4.47566	4.1326	4.46173	4.18692	4.34825	4.30029	4.00627	3.98723	4.10481	4.24954	4.28832	4.26052	4.43102	4.38366	4.08102	3.81008	3.79315	3.97971	4.04427	4.1056	4.29537	4.05181
UPB1	4.44751	4.53835	4.68059	4.36897	4.29581	4.27175	4.43641	4.74654	4.30925	4.66379	4.32755	4.79672	4.4727	4.57087	4.6966	4.32716	4.65946	5.14878	4.74492	4.44788	4.52519	4.60954	4.53245	4.53299	4.21955	4.25943	4.24077	4.68078	4.39399	4.16949	4.47522	4.43987	4.3621	4.43896	4.33233	4.38039	4.06831	3.95727	4.03982	4.24666	4.28436	4.62144	4.05414
CEP76	3.82842	3.73771	3.89377	3.79606	3.70071	3.66126	4.10638	3.69023	3.96681	3.68658	3.7186	3.72036	3.72753	3.46611	3.48998	3.63493	3.72429	3.61956	3.5236	3.823	3.79547	3.79875	3.55991	3.75727	3.60475	3.71658	3.62074	3.86454	3.81529	3.58703	3.70495	3.67525	3.60472	3.8883	3.57046	3.91421	3.95881	3.95568	3.89485	3.56166	3.80518	3.71054	4.56919
BIN1	7.03966	7.07896	7.0264	7.01515	7.07839	7.23723	7.2177	7.24702	7.08147	7.59192	7.27158	7.35596	7.02102	7.07383	7.04334	7.34154	7.43308	7.60688	7.33033	7.31663	7.21053	7.48746	7.43107	7.51203	7.22795	7.05889	7.25554	7.33174	7.30095	7.46554	7.27176	7.27823	7.20677	7.28613	7.27334	7.1773	7.16651	7.0547	7.11686	6.93642	6.95113	7.12503	6.36935
OR10H3	3.41238	3.71192	4.17257	3.46068	3.37841	3.80374	2.71524	2.95475	2.99573	4.11117	2.58083	3.58466	3.01378	2.83178	3.79222	3.17745	2.74017	4.41047	4.04565	3.45429	3.35314	2.46862	2.57462	3.28681	2.97208	3.24995	3.80184	3.98632	2.97555	3.24146	3.0752	3.27141	3.57814	2.91762	3.82541	3.0665	2.63258	2.57722	3.26506	3.57775	3.24106	3.05147	3.93612
FAM53B	6.14242	6.13769	6.31947	6.02445	5.96708	6.16938	6.06059	6.15288	6.00389	6.1308	5.93243	5.92505	6.37621	6.19361	6.2874	6.00881	5.89454	5.8615	6.16374	6.56285	6.49896	6.28492	6.40867	6.30161	6.09703	6.18534	5.96834	5.98379	5.92847	5.76024	5.93948	5.99239	6.03414	6.21082	6.05711	6.31238	6.15589	6.12584	6.05958	5.96264	5.99104	6.04442	4.71289
OR5K2	2.31812	2.44657	2.09355	2.02833	2.61739	2.05312	2.31439	2.06343	2.25885	2.58251	2.3564	2.03437	2.10288	2.0245	2.17542	2.05881	2.66882	2.46057	2.00298	2.40947	2.78764	2.53836	2.29155	2.85897	2.14759	1.9335	2.19385	2.57799	2.60814	2.28819	1.97753	2.57498	2.41713	2.21684	2.48945	2.47819	2.32779	1.9369	2.16719	2.28098	2.15993	2.94942	2.07111
REEP1	4.97937	4.886	4.99274	4.79286	4.78891	4.74406	4.87084	5.0881	4.84528	4.48607	4.36017	4.33541	5.02416	4.70665	4.785	4.73918	4.91871	4.80525	4.94686	4.87127	4.82499	4.51308	4.38079	4.30473	4.7419	4.60407	4.76367	4.81749	4.63499	4.68557	4.64501	4.61568	4.31834	4.43365	4.70056	4.32266	4.94956	5.05823	5.19986	4.88221	4.98227	4.93532	5.39242
HCFC2	5.8696	5.99664	5.75394	5.81327	5.8762	5.47808	6.24487	6.11888	6.26063	5.24972	5.93205	5.67714	5.94015	5.93586	5.84606	5.75392	5.52916	4.98271	5.69358	5.74691	5.91843	5.39213	5.48429	5.33463	5.99054	5.94285	5.76713	5.7568	5.55866	5.64325	5.60015	5.71388	5.62524	5.56656	5.85193	5.92926	6.07623	6.06307	6.18199	6.05803	5.91261	6.30776	7.13057
PHF6	5.6247	5.82113	5.61307	5.84297	5.90044	5.31179	5.88155	5.66742	6.0097	4.60911	5.51109	5.2112	5.70389	5.83095	5.62002	5.40752	4.98385	4.98677	5.16842	5.50898	5.51268	5.30635	5.58485	5.41136	5.77599	5.65241	5.57015	5.5297	5.67446	5.47764	5.56272	5.38337	5.17023	5.27982	5.61371	5.47395	6.36976	6.20061	5.94085	5.77783	5.81379	5.67718	6.62622
CASP8	6.55522	6.69857	6.33767	6.35196	6.31636	6.15714	6.14857	6.18177	6.36878	6.64679	6.70433	6.48379	6.20122	6.46056	6.4822	6.44216	5.73242	5.73209	6.09107	6.22839	6.24913	6.59276	6.81119	6.60834	6.6868	6.33656	6.43659	6.30432	6.4317	6.56871	6.60721	6.42529	6.43271	6.07885	6.13474	6.17876	6.76221	6.81924	6.47551	6.55974	6.48989	6.37349	7.10941
SLC22A18	6.16201	5.98728	6.19591	6.25994	6.08863	6.24844	5.98681	6.04123	5.82864	6.36977	6.1724	6.34063	6.11941	5.86815	6.13626	6.37037	6.55941	6.7256	6.40635	6.17093	6.20145	6.53335	6.47613	6.49667	5.871	6.25618	6.19677	6.35215	6.5328	6.59196	5.92402	6.06062	6.11719	6.31493	6.30762	6.05232	5.96984	5.67002	5.9874	6.05561	5.92832	6.26943	5.49655
HAMP	5.34989	5.4589	5.44904	5.49605	5.48333	5.42923	5.24401	5.47508	5.04676	6.26804	5.57211	5.74376	5.15587	5.22301	5.24941	5.39811	6.20094	6.10513	5.67136	5.33966	5.23547	5.36832	5.53621	5.91076	5.52041	5.05811	5.32678	5.34342	5.37844	5.57078	5.48419	5.7732	5.49812	5.73029	5.43507	5.61421	5.05855	5.20426	5.47366	5.4107	5.08097	5.50321	5.39632
TBX3	6.42934	6.44948	6.54177	6.22004	6.44315	6.49321	6.54477	6.73559	6.51445	6.14096	6.42404	6.42965	6.8017	6.82561	6.96216	6.24598	6.21432	6.07059	6.51944	6.67722	6.6418	6.04169	6.09034	6.16406	6.92102	7.21889	6.86648	6.78035	6.71873	6.89165	5.9387	6.02345	6.07517	6.74134	6.73574	6.77258	6.23218	6.23469	6.00943	6.51118	6.7374	6.7146	4.98348
RP1L1	4.97395	4.64382	4.99461	4.82836	4.72979	5.0958	4.86626	4.80667	4.7021	5.36351	4.84173	5.05956	4.9415	4.83601	4.91772	4.79079	5.25254	5.72666	5.14298	4.96928	5.01614	5.10906	4.85976	5.00088	4.64456	4.93074	4.81166	4.96772	4.74178	4.69376	4.72849	4.9851	4.80473	5.37058	4.98176	4.66377	4.60075	4.34657	4.6289	4.6981	4.86559	5.00348	4.65186
SSX5	2.48175	2.53799	2.73807	2.49039	2.19691	2.4635	2.46757	2.41982	2.42435	3.15851	2.89659	3.08943	2.50033	2.51393	2.47743	2.20196	3.07157	2.70502	2.66695	2.87274	2.8695	2.64923	2.81772	2.86752	2.1854	2.23263	2.39158	2.61315	2.35005	2.31109	2.47567	2.64634	2.6172	2.64822	2.37497	2.6423	2.53622	2.35738	2.44446	2.57116	2.43531	2.38918	2.27575
ATP8B2	7.06409	6.94915	6.97882	7.00725	6.78088	6.83918	6.96431	7.05487	7.05318	7.35214	7.33667	7.25753	6.76134	6.8453	7.1015	6.72484	6.5113	6.46709	6.99358	6.95744	6.73186	7.19597	7.25972	7.16265	7.28026	7.04306	7.18289	6.60477	6.59884	6.54594	7.01729	6.93388	6.86286	7.21042	7.31558	7.4592	7.3446	7.37498	7.26574	7.12088	7.02245	6.83647	6.44859
PEX11B	6.63504	6.59007	6.29247	6.39336	6.57352	6.68811	6.59451	6.51686	6.70944	6.55013	6.43633	6.32468	6.84515	6.66324	6.76659	6.82521	6.7414	6.39258	6.75269	6.6036	6.68575	6.6831	6.64976	6.39305	6.60692	6.63837	6.52927	6.56655	6.74941	6.52226	6.44136	6.27583	6.4219	6.47915	6.58418	6.64879	6.64978	6.53557	6.92459	6.13699	5.81357	5.99914	7.48814
MID1IP1	6.54394	6.72613	6.50736	7.44717	7.45808	7.62629	7.41842	7.09863	7.25863	6.76255	7.22856	6.94969	7.05883	7.09799	6.89089	7.25195	7.28258	7.57895	7.07647	7.1789	7.32437	6.78929	6.84832	6.7592	6.8725	7.11582	7.08422	6.87335	6.94505	7.05496	7.1491	7.29664	7.09521	6.39621	6.69086	6.66025	6.7057	6.61032	6.82547	7.06679	6.86446	7.13722	4.66074
FCN1	7.32121	7.19411	7.28065	7.38581	7.34174	7.22473	7.91457	7.64181	7.49985	7.58545	7.60265	7.70041	7.91534	7.72666	7.85262	8.28803	8.29286	8.23908	7.59459	7.5905	7.67721	7.4827	7.65671	7.65432	7.50946	7.7761	7.54292	7.76946	7.74543	7.71384	7.88716	7.94921	8.12837	7.27268	7.18199	7.24256	7.3928	7.38865	7.60433	7.33168	7.32676	7.55315	5.67272
TAL1	6.00358	5.89757	5.82895	6.01524	6.12282	6.39486	6.69588	6.58287	6.1985	6.02415	6.01652	6.0494	5.97849	5.96486	5.92888	5.85087	6.09943	5.97643	6.04982	5.82651	5.92731	5.57621	5.9991	5.87536	5.99481	6.3075	6.27352	5.84746	5.89801	5.7644	6.16849	5.98326	6.14874	5.99644	5.97357	6.06527	5.50976	5.53643	5.65244	6.22191	6.13084	6.37641	4.94651
AASDHPPT	6.35381	6.37989	6.43591	6.69203	6.62025	6.26976	6.42359	6.58749	6.47411	5.98625	6.3125	6.30819	6.26335	6.38095	6.42096	6.47563	6.30466	6.34422	6.20996	6.45497	6.15431	6.25484	6.09831	6.25398	6.25106	6.52839	6.25896	6.4773	6.52115	6.51806	6.24279	6.28085	6.1597	6.21071	6.40042	6.37572	7.0979	6.93356	7.00101	6.40641	6.54153	6.57103	5.673
GFAP	5.16547	4.95177	5.27764	5.13553	5.15298	5.18261	5.12115	5.20428	4.89673	5.78401	5.30191	5.31013	5.16521	5.12083	4.96279	4.93638	5.42135	5.73683	5.29509	5.21033	5.3535	5.23452	5.0453	5.52896	4.85257	5.03649	5.13097	5.15957	5.05003	5.06504	5.13502	5.2831	5.33287	5.36081	5.5266	5.0154	4.65311	4.60747	4.8696	5.0539	5.02071	5.34796	5.00528
PLA2G4C	4.17485	4.23033	4.33173	4.15454	4.19134	4.19029	4.5079	4.51231	4.37029	4.80051	4.94216	4.78691	4.52709	4.40725	4.44849	4.85446	4.78288	4.65694	4.42963	4.62069	4.4212	4.68834	4.76947	4.83083	4.70654	5.03863	5.02734	5.00645	4.89708	4.97655	3.92849	3.80107	3.85558	4.94774	4.87888	4.7462	4.41597	4.38454	4.4038	4.79784	4.71433	4.86247	4.30614
STUB1	6.9834	6.89874	6.99318	7.1927	7.07933	7.46272	7.10969	7.23698	7.08604	7.08556	7.28654	7.36549	7.36655	7.20169	7.23326	7.30876	7.50192	7.48201	7.29694	7.26026	7.11301	7.07712	7.14965	7.17008	6.97115	7.30327	7.08439	7.15279	7.219	7.20802	7.01162	7.0096	7.02978	7.32565	7.1364	7.15874	6.92656	7.18838	7.12911	7.10559	7.0848	7.15384	6.24365
PGLYRP1	5.63499	5.1042	5.61464	5.35334	5.13065	5.20834	5.38371	5.17614	5.12406	5.80862	5.47715	5.3572	5.93082	5.92172	5.52155	5.29096	6.09761	6.05044	5.4899	5.18089	5.44541	5.78709	5.3933	5.5157	5.1727	5.54887	5.30622	5.37261	5.01273	5.12256	5.31403	5.48648	5.30281	5.67585	5.65489	4.94503	4.80081	4.69885	4.84696	5.40109	5.22385	5.44031	4.83406
OR7G3	3.29754	2.64031	3.42957	2.46267	2.67447	3.19757	2.54003	2.72868	2.70503	3.42468	2.54905	2.61965	2.66022	2.5707	2.50767	2.5997	3.35024	3.19905	3.4721	3.09267	3.46578	2.76072	3.05604	2.98177	2.98839	3.24488	2.59928	2.82188	2.91471	2.42642	3.19703	3.05024	2.75186	3.18721	3.32415	2.7831	3.12591	2.78896	2.89941	3.24522	3.95536	3.47242	3.13996
CNN2	8.16658	8.23774	8.18371	8.4598	8.44849	8.58802	8.92489	8.94027	8.90655	8.38247	8.71749	8.62657	8.46499	8.37181	8.439	8.92219	8.81267	8.75923	8.3074	8.28329	8.28823	8.61786	8.74642	8.71378	8.30048	8.4495	8.24406	8.50645	8.68014	8.6356	8.15017	8.22743	8.0831	8.70117	8.67413	8.69265	8.31801	8.14039	8.11561	8.54271	8.49018	8.69329	6.7477
CRYZ	6.78912	6.81723	6.60077	6.71755	6.73703	6.53067	6.35788	6.27884	6.19489	6.4248	6.40682	6.5083	6.30168	6.4735	6.53869	6.63347	6.44116	6.24363	6.77054	6.81137	6.50793	6.35914	6.30384	6.28575	7.09468	6.8587	6.84281	7.05078	7.25091	7.17647	6.64885	6.66002	6.44602	6.70016	6.68343	6.99863	7.75177	7.8214	7.76959	7.12764	6.9916	6.65514	8.0779
ZNF69	5.53431	5.60541	5.98576	5.56446	5.19822	5.18912	5.49938	5.21336	5.08779	5.59954	5.345	5.68208	5.85409	5.45957	5.42232	5.41145	5.30153	5.88797	5.38762	5.5229	5.75476	5.30989	4.86756	5.36549	4.84148	5.32431	5.41397	5.32106	5.07331	5.48252	5.21608	4.96541	5.75259	5.19215	5.18641	5.57914	5.32135	5.62767	5.53818	5.54992	5.51506	5.69081	5.96396
UBE2E2	6.6435	6.51258	6.31721	6.19782	6.40053	6.62017	6.55115	6.56178	6.69262	6.61528	6.22525	6.35603	6.15505	6.4218	6.1296	6.66397	6.65558	6.37735	6.50257	6.46456	6.31851	6.47501	6.6234	6.51938	6.41009	6.3393	6.24988	6.74068	6.75949	6.92965	6.40018	6.31536	6.4513	6.34159	6.54484	6.55674	6.51946	6.45349	6.59861	6.43398	6.47387	5.85012	6.80121
VAV3	4.89201	4.96869	4.76571	5.12413	5.07869	4.95724	4.97755	4.89502	5.08125	4.70322	4.62203	4.71414	4.86952	4.95064	4.94605	4.98771	4.82509	4.21573	4.54909	4.82243	4.65819	5.06421	5.14097	4.86151	5.25917	5.05135	5.12035	5.30326	5.41343	5.19208	5.07949	4.87064	4.79536	4.8529	4.81732	4.93841	5.24235	5.15786	4.95988	5.0005	5.05644	4.76208	6.62766
NCAM2	5.0451	5.22899	5.30068	4.94661	4.96636	4.7056	5.54031	5.58345	5.71665	4.78894	4.89991	4.9572	5.17476	5.29292	5.16598	5.31721	5.117	5.02737	5.19753	5.19503	5.19828	5.42569	5.41966	5.44683	5.16722	5.02908	4.97795	4.71059	4.66264	4.54396	4.91917	4.81818	4.80584	5.743	5.83669	5.8692	5.4077	5.39091	5.30661	5.55984	5.56351	5.6485	6.93324
SSR1	8.42814	8.62092	8.2206	8.38973	8.47099	8.32471	8.32417	8.36477	8.58264	8.12115	8.35766	8.2276	8.07476	8.39102	8.28789	8.6911	8.31922	7.54965	8.23346	8.26086	8.3129	8.32668	8.42224	8.18921	8.64093	8.16436	8.37159	8.53949	8.75463	8.58054	8.61612	8.39148	8.4842	8.16878	8.40991	8.55784	9.07706	9.06961	8.97659	8.66248	8.50883	8.00229	9.55093
THYN1	6.08525	6.0699	5.95862	6.06532	5.9583	5.87401	5.9653	5.97959	5.92677	5.32747	5.70336	5.55683	6.03035	5.8274	5.88084	5.77911	5.85905	5.81667	5.9105	5.95202	5.71627	5.77593	5.88241	5.77463	5.74264	6.04139	5.79045	6.00023	6.14289	6.03271	5.58598	5.52406	5.48398	5.83966	6.10422	6.06999	6.07063	6.05929	6.02465	5.75319	5.62089	5.76206	6.08504
ZNF625	4.18083	4.3613	4.29104	4.52588	4.56517	4.43698	4.29994	4.37761	4.41838	4.07031	4.37524	4.32577	4.25323	4.28825	4.28101	4.41181	5.26468	4.32353	4.63025	4.61218	4.62799	4.15451	4.37874	4.1615	4.36473	4.29822	4.52438	4.34555	4.25565	4.50999	3.95763	4.21595	4.03891	4.19624	4.51974	4.19774	4.67574	4.47998	4.29984	4.30943	4.00065	4.3467	4.50623
CYP2E1	4.23234	4.22448	4.23795	4.16814	4.06698	4.21622	4.07503	4.24551	4.14399	4.45423	4.45678	4.48888	4.37554	4.23589	4.40479	4.18711	4.3081	5.00252	4.14696	4.12953	4.63019	4.17776	4.4432	4.53301	3.99331	4.27005	4.07355	4.20976	4.22193	3.9695	4.08198	3.78981	4.18365	4.3502	4.48228	4.23761	3.88848	4.02935	3.94084	4.35175	4.49519	4.72757	4.48136
CACNG8	6.46131	6.47395	6.73537	6.28446	6.38362	6.87385	6.45539	6.53663	6.32373	6.89896	6.78294	6.68442	6.55581	6.34745	6.63251	6.29974	6.96776	7.45053	6.95796	6.59885	6.82547	6.72607	6.74675	7.09109	6.20426	6.52415	6.60296	6.63571	6.36073	6.44838	6.42561	6.78956	6.65084	6.8813	6.7893	6.60502	6.10678	6.23578	6.4477	6.94214	6.82399	6.95416	6.17771
GPR143	3.96786	4.05381	4.47254	3.99387	4.26313	4.31983	4.13536	4.14147	4.17839	4.58523	4.12409	4.31024	4.20529	4.16833	3.88553	4.10607	4.21004	4.66783	4.13228	4.12368	4.41994	4.32733	4.10778	4.43513	4.29652	4.1877	4.04027	4.14069	4.01424	4.19265	3.99643	4.22915	3.98843	4.13003	4.18932	4.06974	4.14183	3.96765	4.42821	4.35684	4.43763	4.27514	4.16946
ZNRF2	7.55757	7.70302	7.50703	7.77825	7.77324	7.75512	7.74297	7.78181	7.7637	7.90945	7.81257	7.89073	7.39735	7.46897	7.80064	7.87803	7.83288	7.74839	7.77198	7.76218	7.76641	7.88681	7.75474	7.9066	7.92159	7.75323	7.79203	7.57509	7.78671	7.71775	7.82455	7.55492	7.75468	7.69495	7.6559	7.63782	7.75843	7.79016	7.76027	7.63646	7.57335	7.28071	7.55691
TEAD4	5.84813	5.47684	5.77034	6.09582	6.05509	6.44989	6.03767	6.27557	6.05491	6.44681	6.39063	6.37652	6.04552	6.02055	6.12617	5.99429	6.31321	6.37101	6.04413	6.19843	6.29371	6.1464	6.10669	6.24476	6.1606	6.52074	6.18311	6.18615	6.17144	6.13078	6.54683	6.61132	6.57872	6.13069	6.18581	6.1777	5.52267	5.54807	5.54175	6.26454	6.06616	6.45685	4.91058
ASCL3	2.53867	3.33086	3.0618	2.93528	2.45332	2.48645	2.59245	2.80026	2.78371	2.80256	3.17845	3.22487	2.7735	2.39689	2.53857	2.47132	2.8902	2.62184	3.14751	3.14758	2.90993	3.37223	2.53879	2.831	2.58443	2.68531	2.75041	2.88703	2.58484	2.77704	2.94764	2.69148	2.54275	2.94506	2.90664	2.70818	3.02382	2.48946	2.75008	2.98767	2.38794	2.5913	3.36146
FARP2	6.37726	6.35859	6.29723	6.2054	6.23287	6.29906	6.27982	6.33413	6.29103	6.4902	6.34873	6.26439	6.405	6.40578	6.57588	6.15853	6.05444	5.90841	6.45245	6.6021	6.29604	6.16723	6.18588	6.19122	6.57775	6.32061	6.67506	6.10346	6.07337	6.0436	6.36168	6.39777	6.26505	6.2699	6.31976	6.28871	6.27728	6.46266	6.34046	6.3138	6.18208	6.071	5.65777
PON3	6.19112	6.15799	5.78826	6.04158	5.94671	5.80897	5.17132	5.34504	5.33255	5.51653	5.55151	5.35322	5.9431	6.02463	6.10721	6.62435	6.34972	5.72246	6.07483	5.86451	5.80115	6.06952	6.03889	5.95505	6.53475	6.11657	5.97418	7.04398	7.19427	7.01275	5.77728	5.95199	5.77465	5.51302	5.65762	5.57375	6.8448	6.89295	6.84273	5.77381	5.8098	5.53307	6.47174
IL19	2.96329	2.76885	3.27873	3.05917	3.24157	2.96551	3.01139	3.26938	3.05088	3.24622	3.14194	3.35599	2.87171	2.88079	2.85308	3.04631	2.96538	3.4347	3.08535	2.94735	3.41183	3.38889	3.17332	3.02981	2.80736	3.08837	2.94563	2.91376	2.77351	3.19721	3.21321	3.03673	3.00798	3.09879	3.03264	3.03018	2.48689	2.85826	2.91821	3.26894	3.20818	3.29539	3.10048
EWSR1	8.15388	8.11006	8.3531	8.2529	8.40696	8.04256	8.47594	8.29033	8.29112	8.23867	8.23352	8.26561	8.26917	8.30088	8.25601	8.25561	8.22829	8.05005	8.09066	8.07385	8.21341	7.87741	8.00614	8.21742	8.15455	8.28746	8.22279	8.17884	8.15988	8.2349	7.96177	8.06573	7.94921	8.19323	8.30984	8.31191	8.33649	8.33466	8.23976	8.29548	8.28845	8.28988	8.02794
GRPEL2	6.48451	6.34524	6.32232	6.48982	6.35795	6.56381	6.28767	6.58525	6.49073	6.30595	6.07117	6.4907	6.38833	6.49875	6.48781	6.36258	6.58414	6.25617	6.23634	6.55613	6.26624	6.30964	6.18903	6.09755	6.61189	6.66681	6.68075	6.56116	6.58026	6.38524	6.1935	6.18541	6.32512	6.5076	6.4006	6.73712	6.26482	6.41903	6.3833	6.74544	6.8133	6.61892	6.11552
GPX4	9.83136	9.88602	9.76976	9.89234	9.82378	10.0892	9.6846	9.8123	9.63718	9.1236	9.38138	9.27738	9.59957	9.50163	9.53458	9.83253	9.6992	9.79396	9.48483	9.51897	9.49228	9.87609	9.83027	9.82196	9.44746	9.6223	9.41727	9.86584	9.87679	9.84805	9.67598	9.63591	9.48588	9.43583	9.58266	9.4823	9.68937	9.73819	9.60969	9.38941	9.40359	9.58021	6.60409
EXOSC3	5.81382	6.13449	5.98436	6.11184	6.19237	5.77845	5.91905	5.7388	5.95916	5.33788	5.82236	5.89474	6.06061	6.01234	5.64714	5.50255	5.6187	5.08368	5.48832	5.98454	5.66561	5.18326	5.44906	5.03809	5.87873	5.67085	5.65334	5.47208	5.69689	5.51896	5.73077	5.80551	5.80733	5.65597	5.65119	5.91999	6.36169	6.34006	6.21977	5.56696	5.94863	5.48338	6.87868
SYNGR2	8.53885	8.61058	8.66872	8.6797	8.51193	9.03642	8.46418	8.54709	8.64624	8.41297	8.19073	8.34025	8.66109	8.61772	8.83288	8.93145	8.66441	8.81391	8.58863	8.59526	8.88315	8.67856	8.62693	8.89217	8.47883	8.87615	8.57768	8.77483	9.00437	8.79394	8.60811	8.83911	8.46317	8.42082	8.6261	8.40641	8.81662	8.8864	8.84108	8.62162	8.59551	8.67561	6.60438
CDC25C	3.38159	3.38744	3.68197	3.3318	3.45582	3.47288	3.54513	3.58924	3.38286	4.10713	3.43391	3.74807	3.36862	3.41487	3.64838	3.64792	3.79584	4.14811	3.57672	3.80088	3.60606	3.93502	3.49739	3.62345	3.55365	3.7202	3.55109	3.77432	3.97557	3.76437	3.46296	3.60291	3.34495	3.69663	3.77302	3.55982	3.32528	3.37818	3.70059	3.54517	3.82667	3.81885	3.50877
BRD3	7.30316	7.2436	7.28565	7.14547	7.15352	7.17466	7.11166	7.21366	7.10856	7.31338	7.0534	7.19564	7.39016	7.23583	7.2943	7.15364	7.41702	7.45783	7.3963	7.33377	7.3385	7.0963	7.07491	7.3061	7.13061	7.29786	7.37664	7.29179	7.18633	7.27069	7.00271	7.06838	7.07589	7.47123	7.42447	7.28675	7.02451	6.90966	6.99873	6.98241	7.08817	7.21635	6.22349
P4HA1	6.73945	7.21734	6.92793	7.06157	7.09537	6.66404	7.06759	6.76337	6.91828	5.80831	6.6225	6.43056	6.7345	7.0266	6.89572	7.49555	7.00814	6.72227	6.36396	6.56205	6.5971	6.37463	6.75135	6.50446	6.73688	6.72447	6.67969	6.83298	6.8288	6.80111	7.16435	7.03311	6.96597	6.5249	6.58513	6.63563	7.6492	7.6329	7.29417	7.07139	7.13925	7.01343	7.53207
ALAD	6.84472	6.66157	6.80625	6.57105	6.52052	6.62262	6.81609	6.7538	6.65057	6.62603	6.53146	6.76894	6.95033	6.74925	6.78244	6.89028	6.8415	6.89574	6.54893	6.76657	6.75328	6.89062	6.83103	6.80122	6.79622	6.95321	6.66327	6.88098	6.75866	6.89214	6.3759	6.55271	6.35956	6.98034	6.98898	7.00461	7.08298	7.07372	7.16516	6.72904	6.88019	7.0098	5.68056
FTL	11.5916	11.8199	11.7166	11.9681	12.0793	11.9856	11.4362	11.5046	11.5633	11.1093	11.5761	11.5835	11.58	11.6526	11.677	12.0503	11.6122	11.801	11.2129	11.4339	11.5217	11.8337	11.8778	11.8264	11.4592	11.6471	11.3289	11.8554	12.0519	12.0646	11.8413	11.6566	11.8251	11.3524	11.544	11.4671	12.073	12.0551	11.9565	11.6212	11.7308	11.7127	10.6842
LGR5	3.87736	3.92309	3.88106	3.85627	3.9196	3.99186	4.12124	4.03437	4.24842	3.82124	3.86975	3.7404	4.93261	5.07639	5.09733	3.33204	3.67472	3.53226	4.17075	4.45385	3.9281	3.66414	3.7089	3.49374	3.33974	3.68023	3.63722	3.84709	3.69084	3.73927	3.516	3.67235	3.55865	4.14587	4.24754	4.13945	3.27803	3.41656	3.49925	3.8611	3.90412	3.95832	4.35577
RPL3L	5.3439	5.2664	5.57396	5.48235	5.1502	5.45108	5.18809	5.5067	5.44259	6.16091	5.66445	5.56931	5.27585	5.2789	5.34011	5.32748	5.66105	6.2523	5.61543	5.403	5.58344	5.73293	5.67007	5.56802	5.02214	5.32863	5.28624	5.43552	5.12062	5.05493	5.21869	5.39262	5.48758	5.82306	5.78801	5.43424	5.02779	4.88704	5.09088	5.15274	5.30772	5.78084	4.93169
TGM6	4.42051	4.06139	4.64693	4.37258	4.17984	4.3814	4.35595	4.2532	4.14119	4.72949	4.51894	4.43436	4.3674	4.40312	4.34692	4.16339	4.52672	5.10614	4.36479	4.5042	4.42464	4.62299	4.45132	4.61361	4.11612	4.26558	4.42943	4.47784	4.19229	4.22164	4.31296	4.42681	4.59921	4.55996	4.54377	4.12865	3.82247	3.86362	4.10599	4.37769	4.34314	4.48772	4.27476
ERCC8	3.45156	3.61278	3.29722	3.33174	3.37382	3.52505	3.36714	3.32657	3.56804	3.56771	3.39792	3.27474	3.2205	3.40981	3.25854	3.48027	3.28588	3.1786	3.42046	3.45953	3.32032	3.33273	3.53214	3.28659	3.70508	3.22171	3.36824	3.64521	3.40723	3.49044	3.59275	3.4232	3.14164	3.4211	3.18934	3.38386	3.56035	3.63713	3.42217	3.42285	3.44	3.37305	3.62117
DGKZ	8.0667	7.87666	8.00552	7.88451	7.99589	8.36352	8.17711	8.14917	8.0051	8.08871	8.20456	8.12525	8.08004	8.17521	8.15164	8.14942	8.24103	8.34603	8.42153	8.32098	8.18447	8.24679	8.49114	8.40708	8.02304	8.2451	8.08109	8.04111	7.98463	8.22478	7.66858	8.09305	8.00679	8.43723	8.15445	8.39858	7.64023	7.52115	7.83902	7.5839	7.92165	8.06875	6.81389
LOC285453	2.2972	1.86199	2.53841	2.48231	2.49281	2.46	2.42155	2.3411	2.54125	2.5503	2.3372	2.3154	2.05815	2.33004	2.27486	2.48188	2.55952	2.70918	2.29376	2.58136	2.45522	2.41024	2.45977	2.56087	2.31333	1.98915	2.39506	2.42301	2.11615	2.40706	2.64443	2.40231	2.50091	2.23393	2.44997	2.09378	2.3919	2.16682	2.32484	2.24996	2.65385	2.12126	2.18753
TROAP	5.42067	5.47213	5.59655	5.39678	5.27479	5.53184	5.3409	5.49468	5.23922	6.04941	5.4549	5.56571	5.44792	5.2272	5.37113	5.49654	5.83487	6.17013	5.8064	5.59379	5.75646	5.75507	5.70891	5.74865	5.05046	5.60967	5.42705	5.67844	5.53918	5.63101	5.29441	5.60257	5.4837	5.69918	5.71583	5.41864	5.09519	5.01275	5.38057	5.42127	5.439	5.88191	5.68126
OR10A4	3.68165	2.91498	3.59305	3.08755	3.16129	2.70699	2.86394	3.30358	3.07157	4.34948	2.80208	3.11372	2.89473	2.98083	3.39263	3.33955	4.6176	3.2367	3.05346	4.59768	3.89125	3.22826	2.83745	3.28973	3.2964	2.95985	2.91833	3.64735	3.01588	2.98365	3.03824	3.0381	2.95179	3.89843	2.4376	3.56926	3.65555	3.05699	3.01522	3.18367	2.95293	3.96312	3.44957
PRPF40B	5.88559	5.84457	6.00182	5.84836	5.83522	5.8843	5.87182	5.81275	5.66197	6.00928	5.70609	5.91405	5.93856	5.89674	5.86806	5.76851	6.04013	6.34202	6.03568	5.98412	5.98942	5.84539	5.88286	5.99829	5.63817	5.76902	5.73372	5.76989	5.7474	5.73083	5.67666	5.76762	5.79689	6.16635	5.96877	5.86759	5.46379	5.4876	5.5302	5.53785	5.50161	5.48654	5.24435
TUBB8	2.96964	3.18112	3.58569	3.09968	3.20696	2.98111	3.44101	3.87439	2.86053	3.67856	3.02699	3.19981	3.02287	2.94669	2.90444	3.33108	3.03686	3.9922	3.85608	4.03663	3.02417	3.6516	3.57028	3.63249	2.71903	2.92089	3.1929	3.04839	2.97418	3.00962	3.07548	3.45117	2.85554	3.57327	3.0904	2.90995	3.21987	3.43021	2.94319	3.20399	3.3393	3.20551	2.63843
PFKFB4	5.54625	5.52007	5.67372	5.37834	5.42211	5.55352	5.53329	5.7056	5.53266	5.90786	5.31867	5.6798	5.77958	5.61903	5.90146	6.1794	6.03357	6.18846	5.94749	5.52806	5.80994	5.76523	5.97696	5.72553	5.47954	5.61603	5.74165	6.26455	6.10696	6.3147	6.14897	6.15241	6.02184	5.6314	5.44588	5.45455	5.40837	5.63158	5.56652	5.72429	5.71554	5.52788	4.63197
CDC34	6.50779	6.33823	6.57194	6.41972	6.29616	6.64337	6.7761	6.87097	6.73376	6.59628	6.44497	6.55056	6.8691	6.78892	6.41379	6.54771	6.87467	6.78764	6.59289	6.51199	6.62272	6.50827	6.72512	6.70041	6.40388	6.69809	6.68487	6.45748	6.44285	6.78026	6.39381	6.64077	6.67487	6.70827	6.62362	6.76009	6.17217	6.30061	6.42689	6.35529	6.26749	6.4542	4.92784
ITPA	5.83806	5.74608	6.00175	6.00937	6.00858	6.04662	5.84605	5.9155	5.84916	5.8595	6.08321	5.98813	6.18434	6.10862	5.92293	6.23647	6.32691	6.12293	6.06188	6.13796	6.22901	5.78462	5.80636	6.36216	5.82008	5.81967	5.97957	6.2831	6.32975	6.21821	5.841	6.15475	5.95866	6.18684	6.13183	6.3874	6.10198	6.0336	6.09756	5.75867	5.95161	6.05951	5.12924
PSKH2	3.21916	3.60569	3.7278	3.66915	3.78474	3.45139	3.07532	3.6378	3.41846	3.96346	3.55786	3.97681	3.74826	3.18713	3.50439	3.37631	3.45419	3.74788	3.57439	3.37891	3.68752	3.38492	3.72372	3.81883	3.25808	3.64091	3.57428	3.35179	3.26547	3.7608	3.45312	3.28098	3.62708	3.88299	3.44401	3.20898	2.94741	2.95109	3.40453	3.42036	3.51022	3.87047	3.52683
OR5AC2	2.24409	2.43383	2.20041	2.47057	2.3842	2.43044	2.17534	2.86448	2.44342	2.76249	2.60353	2.61964	2.38675	2.33785	2.36079	2.50439	2.44596	3.00114	2.63722	2.57754	2.51538	2.81514	2.37623	2.37463	2.53707	2.42557	2.24406	2.4749	2.37766	2.50533	2.27063	2.58631	2.44536	3.00958	2.1784	2.43982	2.19524	2.61849	2.51692	2.36896	2.35852	2.48635	2.28378
RRAGB	6.05647	6.09923	5.92396	5.8659	5.84289	5.70095	6.13853	5.60523	5.96006	5.02944	5.66895	5.07788	5.8969	5.92046	5.77914	5.6526	5.34224	5.39611	5.47125	5.65595	5.7855	5.21521	5.39341	5.16246	5.66927	5.83993	5.53115	5.89513	5.71734	5.78297	5.35994	5.55918	5.41843	5.66527	5.77296	5.83638	6.15284	6.19466	6.08099	5.93799	6.1023	5.97536	7.24636
OCRL	5.59244	5.71381	5.67042	5.80584	5.60449	5.39754	5.70976	5.77965	5.69834	5.42351	5.52598	5.51947	5.56653	5.57833	5.72057	5.83935	5.59226	5.48295	5.53978	5.61348	5.41955	5.51374	5.42553	5.4203	5.53053	5.72676	5.53799	5.89624	5.84562	5.84663	5.60628	5.62853	5.53571	5.48131	5.62159	5.60684	5.99924	5.94522	5.85957	5.65067	5.7914	5.73285	6.48891
KCNQ1	6.74953	6.69353	6.779	6.7898	6.78669	7.02805	6.62374	6.69148	6.54687	6.77254	6.62351	6.66728	6.70915	6.69501	6.65662	6.85418	7.0966	7.24735	6.90196	6.79584	6.86429	6.65182	6.70177	6.83022	6.49592	6.78968	6.6823	7.13452	7.15855	7.06256	6.53128	6.79965	6.60331	6.82023	6.78232	6.7452	6.37631	6.16296	6.34151	6.40809	6.45359	6.62206	5.94043
METRN	6.56328	6.27917	6.65309	6.17935	6.17875	6.84218	6.42621	6.41889	6.2637	6.93228	6.35303	6.6645	6.38594	6.26978	6.65975	6.17523	6.93072	7.39049	6.54076	6.75411	6.62698	6.91524	6.49273	6.7896	5.98174	6.27211	6.49864	6.25435	6.10256	6.14922	6.27326	6.60698	6.41725	6.90698	6.65405	6.33099	5.91977	6.08307	6.04706	6.54017	6.79164	6.87849	5.70433
FCAMR	4.05671	3.73812	4.21081	3.83332	3.99242	3.93737	3.63843	3.96441	3.89592	4.53029	4.05767	4.27086	3.96272	3.84222	3.91642	3.95316	3.90586	4.35026	4.40128	4.12098	4.31653	4.15006	3.96958	4.59511	3.83708	3.98381	4.21962	3.96261	3.93798	3.98774	4.20639	3.97052	3.94104	4.33708	4.19089	4.08359	3.66501	3.64104	4.00043	3.94229	3.82284	4.48534	4.03981
RASSF7	7.13061	6.90036	6.81215	6.97748	6.89324	6.98937	7.08819	6.96122	6.965	6.92186	6.96595	6.80599	7.29811	7.15491	7.1896	7.18322	7.52117	7.71699	7.19767	7.33306	7.03492	6.85136	6.77921	6.8843	6.93202	7.13799	6.98046	7.21059	7.05105	7.07856	6.93831	6.82469	6.89055	7.26555	6.93176	6.87515	6.66812	6.75928	6.75696	6.73801	6.63744	6.98654	5.94159
GABRE	6.03402	6.19017	6.21298	6.396	6.46689	6.29545	6.0315	6.05291	6.09251	5.8669	6.47463	6.50494	6.49558	6.57415	6.478	6.17377	5.94188	5.98221	6.01669	6.10395	6.3242	6.06012	5.72732	5.88813	6.09381	6.1038	6.11304	5.91532	5.86855	6.06202	6.16776	6.19665	6.20331	6.5493	6.62139	6.73423	5.87353	5.85866	5.75177	6.73421	6.77687	6.75972	5.5204
PTPRE	6.19708	6.08946	6.17706	6.5407	6.50926	6.25345	6.23003	6.00392	6.02847	6.15562	6.6059	6.52647	6.13389	6.07282	5.96428	6.31912	6.0911	5.97724	6.33748	6.55421	6.35711	6.52901	6.65403	6.58567	6.35769	6.57157	6.34581	6.40849	6.53054	6.60677	6.79418	6.52526	6.5597	6.34643	6.14391	6.30689	6.54657	6.61514	6.17863	6.231	6.36386	6.39632	6.80011
PPA2	4.66551	4.90313	4.46564	4.33282	4.6658	4.58637	4.45879	4.40054	4.47882	4.32729	4.30875	4.55827	4.30214	4.3347	4.38237	4.53049	4.59134	4.365	4.39699	4.62838	4.44646	4.53753	4.61766	4.52458	4.75424	4.42876	4.4521	4.58184	4.75563	4.61676	4.65302	4.558	4.49341	4.40729	4.35887	4.5344	4.43203	4.49901	4.47241	4.2316	4.13274	4.11737	4.70798
RPGR	6.03397	6.18775	6.06622	6.37842	6.47131	6.17063	6.51022	6.50202	6.67896	5.85071	6.40712	6.25805	6.09137	6.12389	6.08744	5.69148	5.46382	5.4534	5.7588	6.01415	6.01943	5.53257	5.44578	5.34613	5.90492	5.84313	5.73886	5.38436	5.30301	5.29798	6.63668	6.51559	6.63509	5.55382	5.49778	5.60004	6.00373	5.9312	5.77849	6.47913	6.66304	6.5719	7.65212
F2RL1	5.48557	5.47349	5.7783	5.82284	5.64805	5.57885	5.32321	5.59539	5.29398	6.02435	5.77654	5.64609	5.55705	5.47983	5.46546	5.46257	5.97308	5.4082	5.76297	5.44352	5.91246	5.47582	5.54209	5.63831	5.79413	5.84909	5.80098	5.54324	5.26021	5.48795	5.77534	5.90563	5.76625	6.13257	5.59414	5.9807	5.88446	6.04187	6.05036	5.71066	5.65096	5.15927	5.21446
CD99	8.69615	8.88004	8.87446	8.83951	8.78191	8.72235	9.17736	9.31079	9.19791	8.62451	9.04752	8.98829	9.18915	9.24579	9.26851	8.77404	8.4555	8.41651	8.61907	8.69382	8.73936	8.77192	8.80122	8.9439	8.97491	9.16943	8.97139	8.87385	8.86986	8.89916	9.00891	8.99255	8.98566	8.64659	8.859	8.8478	9.58752	9.63747	9.6158	9.14833	9.30309	9.29949	8.54316
CAMP	5.19947	4.8909	5.19764	4.95136	5.20496	5.21171	5.1669	5.14827	4.87273	5.31341	5.02995	5.18995	5.37392	5.08698	5.46548	4.91726	5.18851	5.83682	5.12586	4.95142	5.36024	5.17595	5.04298	5.67683	5.10587	4.80229	5.15679	5.00252	4.89838	5.03083	5.32116	5.57286	5.37241	5.54797	4.96563	5.03388	4.8052	5.01151	4.80475	5.45673	5.41544	5.78216	4.76129
COL4A4	5.85334	5.72139	5.69486	5.70136	5.79741	5.7102	5.79057	5.84682	5.84825	5.94744	5.7821	5.68507	5.90831	5.84056	5.83051	5.87143	5.87811	6.00658	6.0792	6.00119	6.00883	5.83747	5.75476	5.97492	6.12878	5.93992	6.10896	5.83582	5.77823	5.8283	5.61391	5.77964	5.61902	6.03183	6.02085	6.07358	5.35162	5.39901	5.49115	5.59182	5.55718	5.49492	5.08977
MGMT	6.48709	6.22258	6.18614	6.50824	6.57861	6.55348	6.39192	6.53385	6.32218	6.35168	6.23042	6.45498	6.81021	6.40403	6.36587	6.31963	6.7185	7.02283	6.62137	6.6973	6.94997	6.68435	6.54386	6.60163	6.40195	6.60532	6.67219	6.68996	6.40825	6.552	6.13666	6.52295	6.36915	6.71119	6.40523	6.6244	6.03327	6.0823	6.07895	5.82295	5.85442	6.3543	5.2117
BANF1	8.34361	8.46772	8.0187	7.99186	8.04925	8.40382	7.90581	7.89879	7.88788	7.87601	8.09399	7.99544	7.75092	8.02419	7.91258	8.12021	8.42517	7.91854	7.85577	8.14507	7.77684	8.40713	8.079	7.81356	8.09925	8.12973	8.02368	8.27619	8.47419	8.27947	8.21716	8.51113	7.99012	8.17165	8.09289	7.99773	8.03127	8.29889	7.93769	7.55223	7.4474	7.13204	7.29208
SNORD116-4	5.35325	5.09381	5.42797	4.69055	4.60136	5.74279	5.37751	5.43579	5.01014	4.91758	4.433	5.4858	4.83422	5.18132	4.89093	4.94613	5.48644	5.34836	4.93651	4.80733	4.08434	5.10851	4.65992	4.53662	4.27463	4.94742	4.19194	3.79434	4.66083	5.04305	3.5444	5.19745	4.88414	3.91437	5.30748	5.54422	4.77415	4.85289	3.60355	5.13086	5.45268	3.58017	3.25687
NOM1	6.19502	6.12969	6.13191	6.14438	6.24993	6.25055	6.22958	6.14472	6.07012	6.55139	6.37035	6.4176	6.04766	6.0929	5.97857	6.24735	6.23962	6.14403	6.34974	6.05864	6.19058	6.29204	6.07681	6.0786	6.37298	6.26848	6.2185	6.25507	6.1569	6.32692	6.50359	6.55037	6.41307	5.97765	6.04281	6.01959	6.28206	6.36746	6.28238	6.26164	5.95651	6.03532	5.71571
PPM1F	7.34458	7.31801	7.59957	7.14657	7.13019	7.31883	7.47965	7.62555	7.4934	7.16827	7.1587	7.09807	7.33935	7.09248	7.24013	7.25669	7.54741	7.51031	7.34394	7.4089	7.30655	7.42053	7.40517	7.43452	7.47229	7.67617	7.42387	7.48559	7.26999	7.3279	7.05342	6.98031	7.08781	7.43525	7.36155	7.29862	6.8079	6.74702	6.99186	7.05475	7.06758	7.45646	5.8802
CFL2	6.47082	6.49036	6.5334	7.27141	7.54782	7.05306	6.99011	6.93849	7.22875	5.86056	6.54141	6.44501	6.54983	6.89567	6.7333	6.73672	6.44487	6.05659	6.30943	6.5984	6.64636	6.08443	6.28909	6.17147	7.01021	6.83287	6.6244	6.43245	6.38335	6.15091	6.52564	6.52902	6.58377	6.40419	6.7081	6.63969	6.85411	6.76018	6.75093	7.40183	7.37067	7.50875	7.25927
OR4N5	4.11147	3.48737	2.86584	2.80259	3.1977	3.62419	3.88358	3.16672	2.92681	3.73938	3.10548	3.60981	3.43834	3.21989	3.11256	3.14115	4.62534	3.75133	2.70929	3.62442	2.85269	3.32077	3.85924	3.74721	3.18576	2.86443	2.77786	4.06999	2.68702	2.95774	3.06627	3.69076	2.96851	3.00882	2.86354	3.48453	3.21423	3.09523	2.87748	3.59491	2.95798	3.77697	2.75578
VPS33A	5.81442	5.81121	6.12256	5.91849	5.84895	5.47993	5.91869	5.90264	5.95166	5.53698	5.90539	5.6418	6.01977	5.93738	5.74595	6.04008	5.83792	5.72416	5.66235	5.96666	5.62276	5.91036	5.86357	5.78501	5.68039	5.71237	5.774	6.15869	5.94689	6.21019	5.70926	5.88299	5.51988	5.74124	5.674	5.686	6.34693	6.34539	6.08524	5.7898	5.75819	5.80756	6.19144
DIP2A	6.55492	6.62965	6.72713	6.4956	6.36034	6.54129	6.44975	6.523	6.34396	6.79823	6.83491	6.88957	6.89636	6.8143	6.81529	6.53905	6.47531	6.53272	6.67859	6.67337	6.61884	6.55163	6.72457	6.65292	6.54631	6.75937	6.64226	6.56447	6.5559	6.61515	6.45567	6.5434	6.43758	6.75477	6.81713	6.78212	6.30704	6.16802	6.31383	6.5299	6.62531	6.76504	5.53346
CA8	4.5935	4.61942	4.58984	5.02396	5.05805	5.20084	4.46257	4.38402	4.11127	4.28848	4.14375	4.15004	4.48219	4.22079	4.38509	4.51616	4.54606	4.42711	4.17645	4.20128	4.14817	4.25802	4.32854	3.89721	4.06422	4.18984	3.90912	4.49535	4.19784	4.11707	4.43612	4.80758	4.63229	4.04133	4.15305	4.09119	4.20492	4.2195	4.03761	3.93037	3.92249	4.1803	5.05967
HLA-G	5.58021	5.64344	5.47846	5.71808	5.59144	5.99742	5.66921	5.6745	5.57622	6.09108	5.86444	5.98233	5.64156	5.59551	5.79551	5.42382	5.63736	5.72542	6.04749	6.02795	6.10515	6.41659	6.22444	6.32225	5.69567	5.49934	5.73654	5.5183	5.69055	5.81162	5.72263	5.68265	5.65093	5.63642	5.7669	5.53208	5.39136	5.35271	5.53558	6.19594	6.19791	5.98553	4.59491
ZAP70	5.92156	5.78095	5.64992	5.67588	5.67744	6.03398	6.16904	6.10799	5.72438	6.55115	6.36378	6.33627	5.82777	5.8776	5.88515	5.51525	6.03309	6.12543	6.25005	6.25623	6.09611	6.77867	6.86461	6.82613	5.9917	6.09947	6.14902	5.66852	5.52533	5.77592	5.85705	5.84405	5.58086	6.4525	6.36664	5.91021	5.34615	5.48702	5.41182	5.76834	5.83932	5.83001	4.46216
GLUL	10.5608	10.8238	10.6126	10.761	10.6987	10.6824	10.4714	10.5774	10.5406	10.3273	10.28	10.2486	10.532	10.6942	10.8413	10.8606	10.3083	10.1445	10.2729	10.4276	10.3258	10.5569	10.5411	10.6701	10.5229	10.3738	10.3511	10.5463	10.8473	10.6635	10.9926	10.8749	10.8092	9.88694	9.96626	10.0508	10.9764	10.9866	10.9361	10.6483	10.6648	10.6977	9.89533
MRPL28	6.44552	6.43265	6.58253	6.25173	6.32071	6.48749	6.66146	6.55989	6.54407	6.59462	6.45209	6.66287	6.61793	6.38231	6.30678	6.64528	6.80626	6.57113	6.57243	6.45042	6.5247	6.66423	6.62501	6.58711	6.33279	6.73427	6.34733	6.49805	6.37568	6.67745	6.36585	6.435	6.34348	6.61522	6.50499	6.62234	6.47168	6.38844	6.58559	6.43407	6.61207	6.68268	5.35851
PTPN23	6.54327	6.43662	6.42196	6.22453	6.18094	6.4849	6.31795	6.32336	6.11271	6.84829	6.5272	6.6452	6.48095	6.47273	6.52445	6.5198	6.69982	6.92093	6.69236	6.55117	6.5615	6.69821	6.77298	6.74001	6.52564	6.49984	6.55237	6.72373	6.60811	6.60585	6.58374	6.61124	6.63014	6.59913	6.59613	6.49165	6.24472	6.22593	6.42817	6.47285	6.46249	6.43698	5.28185
BAX	7.33552	7.12771	7.19353	7.05785	7.13351	7.18858	7.20869	7.20784	7.13625	7.49951	7.40653	7.49647	7.38406	7.34086	7.00639	7.50378	7.70587	7.79536	7.3704	7.46376	7.30228	7.86825	7.93543	7.97733	6.97787	7.27156	7.37543	7.61254	7.52232	7.61183	7.29003	7.40089	7.31411	7.62846	7.43209	7.34172	6.9543	6.74828	7.02857	6.69654	6.98588	7.06159	5.24286
FOXR1	4.09057	4.06524	4.20115	3.83767	3.93699	4.08614	3.91405	3.96912	3.79484	4.75751	3.7724	4.0915	3.85957	3.89946	3.88399	3.88761	3.95427	4.76381	4.09928	4.15692	4.11984	3.95066	3.91067	4.00718	4.03777	3.97193	3.98968	3.81578	3.85523	3.84783	3.9872	3.97906	3.91816	4.24476	3.99451	3.99598	3.77633	3.65498	3.8731	4.13975	3.92152	4.29454	4.06126
SORBS3	6.98382	6.86504	6.80337	6.73744	6.78294	7.23604	6.97845	7.02955	6.90103	7.43714	7.0919	7.17134	7.12208	7.05817	7.03496	6.92256	7.13069	7.21668	7.01301	6.91465	6.98914	7.1153	7.16833	7.22536	7.06437	6.89055	6.91483	7.05474	7.15539	7.30111	6.95712	6.96187	6.99424	7.04039	6.93405	6.90914	6.39613	6.4179	6.63669	6.63885	6.65602	6.5546	6.08311
RGS10	6.5327	6.47177	6.54185	6.78477	6.75748	6.76929	6.47895	6.70509	6.48316	6.21204	6.41547	6.19029	6.24551	6.5587	6.27599	6.56844	6.13171	6.27741	6.40699	6.54965	6.64107	7.48581	7.38195	7.39844	6.60084	6.64907	6.61228	6.67386	7.00581	6.9174	6.35168	6.2885	6.31778	6.2787	6.58012	6.76209	6.59192	6.78342	6.5089	6.11726	6.3426	6.39264	7.41552
NPY	4.51386	4.53863	4.70372	4.55847	4.7714	5.17526	4.75776	4.67593	4.75238	5.10312	4.50052	4.98633	4.5713	4.65465	4.6536	4.51625	4.81504	5.61713	4.90183	5.02822	5.00808	5.18648	4.52016	4.87191	4.28463	4.73183	4.74222	4.69125	4.57178	4.65425	4.57569	4.68096	4.51004	5.26968	5.07685	4.55681	4.19601	4.57735	4.44669	4.82846	5.20171	4.8976	4.26842
FAHD1	3.96717	4.21666	4.26112	4.19404	4.17358	3.9581	4.21915	4.11245	4.14292	4.12105	3.98057	3.59007	4.25749	4.08981	4.05801	4.31103	4.21797	4.2819	4.125	3.94581	3.9631	4.41185	4.13476	4.20691	3.91621	4.10948	3.90505	4.03519	4.1747	4.20545	4.10561	3.74774	4.10052	4.23235	4.21308	3.68908	4.69333	4.26898	4.65471	4.24051	4.06477	4.31677	3.91734
RPL17	7.48928	7.60129	7.34346	7.78001	7.61566	7.66373	7.46016	7.55265	7.44116	7.32732	7.48463	7.43092	7.3233	7.3029	7.38439	7.67758	7.5715	7.28351	7.50092	7.40113	7.38981	7.73882	7.38157	7.42952	7.46777	7.28511	7.15033	7.16256	7.17914	7.17413	7.58704	7.70801	7.66022	7.57045	7.52454	7.57319	7.90292	8.07356	7.87541	8.07728	7.85907	7.54123	8.02041
GALC	6.59144	6.70626	6.68456	6.87217	6.81666	6.56194	6.61064	6.66836	6.76473	5.95553	6.49089	6.29244	6.56552	6.56255	6.5971	6.50149	6.22687	6.21613	6.17034	6.36176	6.41621	6.31	6.5017	6.56104	6.61111	6.7625	6.48851	6.67895	6.71875	6.71915	6.41019	6.53104	6.42818	6.35815	6.46013	6.41601	7.2333	7.15166	7.06878	6.54434	6.78377	6.58161	7.10739
NKX2-3	4.34575	4.12158	4.33739	4.11317	4.09888	4.43874	4.4301	4.42554	4.15394	5.0066	4.42869	4.51625	4.34823	4.26783	4.25625	4.11276	4.71438	5.15931	4.37508	4.35961	4.65172	4.37658	4.45647	4.5033	3.99205	4.46267	4.23736	4.23857	4.05852	4.42733	4.26207	4.23967	4.41991	4.66027	4.42314	4.28864	4.01281	4.00687	4.19971	4.1852	4.49378	4.83713	3.97409
NDRG1	9.20089	9.22161	9.22712	9.70185	9.61337	9.67332	9.59329	9.69173	9.60522	9.45157	9.69822	9.68023	9.67856	9.58166	9.66131	9.13766	8.99157	8.96568	9.26728	9.27277	9.34104	9.04838	9.05645	9.09332	9.40527	9.74038	9.48531	8.95306	8.98763	9.0203	9.44901	9.54444	9.43307	9.32653	9.34013	9.30327	9.24079	9.23424	9.21388	9.47327	9.49935	9.67917	7.57391
HERC4	6.56695	6.81115	6.70803	6.61258	6.80214	6.1874	6.61242	6.34732	6.72683	5.93282	6.47114	6.31992	6.48176	6.6653	6.5322	6.61984	6.06329	5.87598	6.14233	6.37146	6.46888	6.30233	6.55415	6.41562	6.58062	6.5406	6.42019	6.59303	6.69489	6.71738	6.63023	6.46691	6.52487	6.25837	6.48663	6.49636	7.28132	7.27292	7.13341	6.69586	6.68744	6.65861	7.34389
AZIN1	7.87355	8.01266	7.88878	8.30149	8.39421	7.93858	8.09051	8.04001	8.20986	6.97626	7.75019	7.60734	8.04217	8.08496	8.10393	8.19496	7.79834	7.61606	7.48883	7.71375	7.63798	7.70593	7.81059	7.59995	7.98146	7.99208	7.77331	7.92492	7.97061	7.86498	7.9869	7.91005	7.93633	7.42558	7.64223	7.52264	8.9256	8.91805	8.8567	8.42915	8.47789	8.45051	8.35863
CCBE1	6.79148	6.9762	7.07106	6.63827	6.47754	6.43859	6.95932	7.08312	7.05483	6.22006	6.65136	6.4401	7.13251	7.01513	7.17349	6.55245	6.64417	6.54972	6.61837	6.77665	6.91204	6.10963	6.31515	6.31985	6.56006	6.77784	6.60391	6.48022	6.39356	6.4038	6.71461	6.59685	6.85187	6.9372	7.03557	6.98325	6.07679	6.30187	6.13144	6.61977	6.75809	7.00088	4.87363
FAS	6.87441	7.06483	6.94504	6.87779	7.09829	6.76884	7.0901	7.28938	7.42765	6.74378	7.29511	7.15053	6.997	7.00341	6.95308	6.59121	6.31787	5.92264	6.86476	7.2447	7.26541	7.29353	7.45858	7.31044	7.10154	7.09376	7.14495	6.46127	6.39228	6.55177	6.99714	7.04663	7.01412	6.85976	7.19874	7.09681	7.39784	7.30209	7.01368	7.97765	8.03374	8.24722	7.84303
NR1H4	2.56219	2.45499	2.81995	2.41535	2.40575	2.49697	2.47584	2.36439	2.49142	2.88439	2.51173	2.75142	2.50852	2.26215	2.4965	2.612	2.67422	2.62764	2.42051	2.56336	2.5037	2.63127	2.66121	2.8033	2.36665	2.47229	2.49036	2.75416	2.32543	2.34972	2.47348	3.00877	2.40021	2.64626	2.46589	2.8196	2.44709	2.37938	2.49656	2.57687	2.502	2.68365	2.61604
PPP2R2B	4.30699	3.86557	4.03294	4.16209	4.09119	4.0145	4.25451	4.53898	4.19526	4.39867	4.33029	4.31915	4.18776	3.93421	3.83446	3.79923	4.08531	4.19322	4.17171	4.16972	4.21275	4.64375	4.45925	4.43198	4.21179	3.99214	4.3356	4.11342	3.91287	3.95474	3.92449	4.14573	3.93203	4.23635	4.12019	4.16489	4.00801	3.95623	4.09733	3.85229	4.05454	3.83384	4.88342
KCNC4	6.3134	5.87522	6.11305	5.98141	5.97243	6.23716	6.074	5.94652	5.8741	6.57258	5.96029	5.95918	6.07403	6.13364	6.1525	6.28923	6.47585	6.29997	6.10448	5.88263	5.99716	6.28653	6.07463	6.22639	5.82153	6.02901	6.2151	6.12354	6.1128	6.26834	5.72084	5.96925	5.53111	6.39021	6.04086	6.09951	5.37642	5.41268	5.60601	5.64205	5.79774	5.66123	4.48529
PRMT5	6.5341	6.68828	6.69099	7.20338	7.15593	6.98973	6.81673	6.86536	6.90802	6.51251	6.82777	6.73136	6.92568	6.88795	6.90308	7.0507	6.8966	6.62621	6.78723	6.94383	6.84624	6.6545	6.53268	6.53222	6.74967	6.90604	6.61884	6.73706	6.73773	6.79376	6.94639	6.9858	6.79184	6.8242	6.91696	6.8899	7.21123	7.11853	7.12683	6.74438	6.80717	6.79026	6.55858
DEPDC1B	4.03644	3.67669	3.89332	3.91981	4.00672	4.0434	3.79444	4.01106	3.85052	4.11722	4.12697	4.13613	3.79663	4.06207	3.95735	4.03303	4.20351	4.23281	4.18564	4.00326	4.32098	4.26078	4.31762	4.30951	3.81419	3.7887	3.96179	4.09075	4.11983	4.17559	3.92463	4.0687	4.0226	4.1811	3.88383	3.68826	4.08782	3.96898	4.31475	3.81631	4.01579	3.95076	3.99119
FOLR2	6.96131	7.0253	6.95891	6.94794	7.10348	7.35583	6.96573	7.17123	6.78971	7.49774	7.33355	7.39675	7.31957	7.29017	7.19367	6.90151	7.1175	6.93675	6.72564	7.04168	6.72507	8.42945	8.21349	8.3566	7.29361	7.53735	7.58216	7.24331	7.16657	7.25141	6.79882	6.96332	6.73437	7.31481	7.30406	7.32817	7.40923	7.62894	7.43416	7.237	7.27254	7.34765	7.31865
MBNL1	9.39022	9.70196	9.32701	9.37447	9.35917	9.30744	9.40527	9.50312	9.60888	9.28728	9.46356	9.43217	9.19018	9.3839	9.35198	9.3638	9.01596	8.62821	9.38877	9.54014	9.47843	9.29834	9.44891	9.42252	9.65415	9.34635	9.47916	9.35189	9.49586	9.4366	9.66351	9.43581	9.51201	9.28937	9.35099	9.4798	9.93696	10.1141	9.85374	9.91098	9.75376	9.53858	9.68239
SFRP4	5.6864	5.89637	5.58301	5.34682	5.48526	5.52694	5.51363	5.28516	5.53362	6.9377	7.23916	7.14738	5.52226	5.84145	5.73551	5.03955	4.79968	4.31932	4.80586	4.63362	4.60156	5.62556	5.3903	5.46936	6.90907	6.34691	6.73012	4.30394	4.3225	4.40057	5.25717	4.73517	5.14922	6.95835	7.02044	7.22574	7.5797	7.66732	7.38458	5.73535	5.9956	5.30091	7.76902
BBS4	5.68976	6.00489	5.88273	5.7565	5.85903	5.66192	5.68891	5.75639	5.60332	5.04776	5.48859	5.29693	5.80429	5.94112	5.75937	5.58369	5.25893	5.32444	5.5634	5.79209	5.88256	5.39989	5.4599	5.36003	5.69709	5.65991	5.46861	5.76168	5.73346	5.74204	5.25642	5.23785	5.26702	5.43137	5.39603	5.43446	6.12033	6.0772	5.9199	5.71249	5.6083	5.60524	5.83512
BRMS1L	4.3949	4.48966	4.35472	4.33465	4.56603	4.34316	4.49101	4.72982	4.64267	4.12764	4.49634	4.41739	4.46978	4.46544	4.18315	4.26095	4.12707	4.07279	4.27088	4.42758	4.26686	4.23704	4.40015	4.35292	4.29921	4.31719	4.2654	4.12375	4.17408	3.95157	4.70551	4.59792	4.55554	4.24661	4.29598	4.44544	4.91825	4.80597	4.95606	4.7252	4.62428	4.71007	5.03963
PBX4	5.90966	5.6312	6.01875	5.67169	5.72703	6.11701	5.88677	6.00126	5.67637	6.47891	6.38666	6.55866	6.05586	5.6625	6.10907	5.60886	5.75455	6.09053	6.28958	6.31219	6.20666	6.39464	6.43709	6.44228	5.68616	6.00602	5.83811	5.55377	5.45674	5.47699	5.7096	5.80302	5.68136	5.99028	5.92172	5.72826	5.62627	5.40681	5.59506	5.96284	6.14968	6.07451	5.31688
IRX2	7.45567	7.17953	7.15158	7.20435	7.24074	7.61192	7.23594	7.40207	7.08571	7.56419	7.30929	7.47082	7.37522	7.33175	7.34581	7.43569	7.60169	7.76856	7.58728	7.46105	7.40317	7.4557	7.48059	7.44618	7.24637	7.33962	7.35914	7.40449	7.36139	7.36556	7.27846	7.402	7.25319	7.57776	7.44553	7.29519	7.01322	7.05591	7.16416	7.32152	7.42137	7.50224	5.77033
TCEAL4	6.03554	6.20937	6.13987	6.03678	6.23723	5.92154	6.2002	6.35845	6.48385	5.48219	6.0945	5.97697	6.00014	5.91184	5.75873	6.02872	5.96232	6.03335	5.83691	5.87406	5.86049	5.53239	5.60154	5.6823	6.12688	6.2337	5.86101	5.65822	5.75593	5.66558	5.69694	5.92455	5.88849	6.17414	6.13038	6.16643	5.92239	6.02696	5.76419	5.59444	5.68347	5.93519	7.0959
SOX9	6.22347	6.18635	6.29189	6.27119	6.18217	6.23888	6.21345	6.24325	6.1601	6.69719	6.3776	6.41975	6.35655	5.96508	6.19197	6.01673	6.51225	7.04392	6.49908	6.3461	6.37416	6.49852	6.13179	6.25085	5.95359	6.51696	6.22245	5.98526	5.98889	5.98784	6.30169	6.39474	6.38945	6.7449	6.65242	6.30525	6.07782	6.23318	6.08433	6.45444	6.5253	6.62822	6.06583
MAK	3.80098	3.98039	3.75363	3.96983	4.22175	4.26973	4.16071	4.1118	4.13552	4.26336	4.34031	4.41911	3.98343	3.69429	3.75919	3.88531	4.22306	3.79076	3.89469	4.00565	3.95578	3.86273	3.74437	3.72425	4.01731	3.91609	3.96657	3.53055	3.63258	3.57175	4.48365	4.44954	4.48537	3.74031	3.42819	3.4158	4.12252	4.4461	4.25815	4.2266	4.40739	4.26379	4.87833
CRYAB	7.21284	7.01878	6.94253	7.43793	7.66395	7.52947	7.90342	7.77638	7.75209	6.59005	7.34323	7.05037	7.62346	7.57	7.4982	7.74273	7.4616	7.36693	7.1171	7.11472	7.37169	6.50274	6.55442	6.64911	7.46783	7.5617	7.31709	6.51359	6.61348	6.55903	6.83854	6.68453	6.94118	7.33002	7.36988	7.39554	6.93437	6.69462	6.61028	7.58524	7.59446	7.68015	7.73789
AKAP4	3.27006	3.39106	3.37925	3.34927	3.26473	3.13789	3.37659	3.12805	3.27854	3.66123	3.13436	3.53204	3.46825	3.13636	3.13369	3.37983	3.36469	3.97369	3.09965	3.35756	3.23355	3.62454	3.18252	3.51014	3.25933	3.24479	3.37793	3.29477	3.20238	3.09262	3.19933	3.50592	3.29674	3.40513	3.24134	3.25293	3.21564	2.68397	3.0697	3.12485	3.26809	3.15053	2.92193
CDC37L1	5.59332	5.56493	5.57872	6.05523	6.08532	5.58109	5.78493	5.93802	6.04075	5.25162	5.76139	5.65501	5.57605	5.43771	5.46762	5.6594	5.53241	5.30304	5.34989	5.37059	5.29453	5.22406	5.464	5.24401	5.6304	5.437	5.55084	5.25108	5.34097	5.27058	5.83079	5.85088	5.80768	5.15257	5.4621	5.47013	6.07708	6.27525	6.08808	6.10207	6.18829	6.35905	6.32074
SPATA3	4.13578	3.84937	4.24523	3.94098	3.95967	4.44159	3.85801	4.17082	3.99522	4.64078	4.29148	4.5064	4.14644	3.87013	4.1404	4.22145	4.40994	5.04923	4.18581	4.11756	4.26663	4.33509	4.35704	4.59325	4.16993	4.16262	4.12062	4.17563	4.0283	4.09876	4.26073	4.16445	3.9989	4.48374	4.25914	4.21541	3.89683	3.66899	4.02997	4.32314	4.09049	4.55966	4.23793
MEF2A	7.93851	8.18936	8.01523	8.03137	7.98672	7.77753	7.98596	7.99175	8.0722	7.19513	7.84452	7.75171	8.03703	8.08305	8.11837	8.17288	7.73845	7.68128	7.71176	7.71874	7.92421	7.32473	7.56758	7.41313	7.958	7.97158	7.87663	8.02604	8.20097	8.15606	7.70134	7.74765	7.68934	7.82341	7.83403	7.86309	8.02876	7.96483	7.77953	8.34212	8.35921	8.40184	7.61828
WBP2	7.58192	7.72454	7.71157	8.00474	8.02436	8.21873	7.81117	7.92145	7.87041	7.64242	7.816	7.78453	8.0099	7.89356	7.92742	8.05656	8.02164	8.05099	7.80608	7.83226	7.71446	7.88244	7.86551	7.90705	7.85807	7.95976	7.8303	8.19914	8.18945	8.26212	8.03058	7.93448	7.85545	7.70103	7.74477	7.78281	7.50086	7.35839	7.39264	7.65632	7.62048	7.67567	6.91505
SLC12A8	5.19994	5.02778	5.15423	5.18256	5.14681	5.14051	4.99711	5.35446	4.97585	5.82592	5.39869	5.58085	5.28576	5.32101	5.2013	5.51314	5.61352	5.66762	5.37517	5.31249	5.20179	5.15913	5.37421	5.20611	5.32126	5.32241	5.29378	5.67168	5.56991	5.49597	5.38863	5.45365	5.1896	5.41432	5.46426	5.41935	5.01199	5.13387	5.33092	5.25144	5.39985	5.40709	4.88284
FASTK	7.63454	7.41799	7.58357	7.43504	7.34276	7.58948	7.6158	7.54383	7.3753	7.95393	7.47625	7.61424	7.52542	7.51673	7.5429	7.65215	7.86423	7.7387	7.73668	7.59407	7.51531	7.62923	7.75107	7.68617	7.56328	7.53422	7.67299	7.70409	7.53712	7.63776	7.30903	7.39524	7.36572	7.67888	7.52504	7.7223	7.20246	7.18313	7.37262	7.2947	7.30653	7.35048	5.95505
TRIM63	4.12586	3.52045	3.85266	3.56981	3.59719	3.80742	3.63909	3.42718	3.0186	4.00753	3.87915	4.0419	3.52344	3.59173	3.54829	3.50447	3.58085	4.62583	4.09965	3.62408	3.92593	3.7538	3.81749	3.75824	3.66695	3.65192	3.64033	3.75073	3.29822	3.61838	3.55354	3.70082	3.74941	3.66716	3.7428	3.62689	3.30351	3.54096	3.44912	3.49808	3.90593	3.7548	3.69002
HNF4A	5.21178	5.07905	5.45512	5.05223	5.02432	5.44801	5.31525	5.09244	5.002	5.6533	5.09589	5.23553	5.30416	5.0738	5.16516	5.18709	5.4151	5.66405	5.4146	5.38364	5.46233	5.4232	5.46633	5.47611	4.81441	5.28041	5.28202	5.30025	5.13516	5.06625	5.12582	5.52041	5.45826	5.8537	5.65827	5.41045	4.99026	4.94892	5.0969	5.41979	5.40219	5.36973	5.17499
PPP2CB	7.74395	7.86775	7.73231	8.05373	8.11065	8.10497	8.22397	8.23461	8.44836	7.17191	7.79033	7.68053	7.98252	8.19469	8.02555	8.19216	7.81128	7.47164	7.72525	7.87518	7.86795	7.33148	7.37171	7.39483	8.07019	8.05665	7.95339	7.73781	7.72933	7.78987	8.02323	8.11485	8.241	7.64833	7.88021	7.77872	8.47642	8.42353	8.2216	8.20026	8.37716	8.26494	7.28019
COL19A1	4.25942	4.14933	4.28484	4.10258	4.19824	4.09175	4.06295	4.16614	4.02601	4.72191	4.42912	4.53375	4.14474	4.04524	4.06253	4.01362	4.49961	4.87354	4.37123	4.2205	4.45883	4.38077	4.19505	4.3386	4.05746	4.14357	4.2247	4.00495	4.04263	4.10228	4.18286	4.25455	4.08956	4.3933	4.29227	4.17261	3.81372	3.85608	3.91344	3.98133	4.10023	4.21635	3.92872
BAGE4	2.16546	2.52898	2.127	2.01979	2.20683	2.11643	2.26448	2.13244	2.00121	2.46176	2.29568	1.98837	2.33546	2.09163	1.95153	2.06653	2.19976	2.21564	2.13352	2.07806	2.78023	2.05663	2.19546	2.10898	2.1286	2.55424	1.94105	2.59403	2.43072	2.35056	2.34564	2.07172	2.27662	1.87529	1.96809	2.27113	2.33441	1.9369	2.23529	2.127	2.02278	2.45971	1.85489
SNCG	6.22884	5.64868	6.52427	5.95648	5.83769	6.19182	6.33592	6.25315	6.09236	6.19982	5.99063	6.15732	6.09009	5.87611	6.06515	5.95314	6.17691	6.47668	6.25549	5.84744	6.09727	6.36806	5.97294	6.2129	5.90364	6.16193	6.19853	6.17934	5.95075	5.89697	5.57831	5.9601	5.94449	6.85301	6.70861	6.56573	5.301	5.59224	5.78493	6.10705	5.75044	5.99351	5.6994
UPK3B	8.4129	8.01349	8.22937	7.4915	7.30912	7.53273	8.43423	8.58288	8.29933	8.3624	8.20536	8.12901	8.16848	7.83852	8.07535	7.90196	8.19197	8.2383	8.48433	8.41848	8.32879	7.92821	7.98113	7.9875	8.48884	8.34992	8.58319	8.15198	8.04809	8.11071	8.26962	7.95	8.21442	7.71231	7.45069	7.4111	7.49444	7.32142	7.49266	7.56976	7.60348	7.81924	6.16864
VAX2	6.30577	6.23444	6.33945	6.12152	6.06827	6.40052	6.2335	6.40404	5.96125	7.02962	6.39979	6.60383	5.95285	6.059	6.32575	6.36739	6.61641	7.45828	6.63894	6.47279	6.52997	6.70656	6.27376	6.57613	6.14219	6.36664	6.31337	6.17707	6.19706	6.08876	6.30047	6.6567	6.38024	6.59739	6.35413	6.14431	5.89685	5.85409	5.86069	6.2803	6.39037	6.5633	5.89072
RAB9A	5.48145	5.8602	5.91559	6.04984	5.90168	5.8187	6.04585	5.99122	6.17256	5.60597	5.79136	5.57912	6.04466	5.93098	5.89608	5.62269	5.86194	5.82354	5.91522	5.92285	5.83014	6.02933	5.65947	5.97379	5.82385	5.92007	5.92151	6.16286	5.98539	5.91163	5.58658	5.75082	5.8153	5.85168	5.79789	5.73493	6.2216	6.17938	6.24758	6.23977	6.02229	6.05045	5.91368
TNFRSF25	7.08515	7.01006	7.07474	6.88161	6.95612	7.17224	6.83905	7.00223	6.83837	7.49514	7.34003	7.2917	7.10209	6.91557	7.04405	7.094	7.16522	7.54133	7.3537	7.2162	7.15244	7.50676	7.41205	7.56012	7.08504	7.22676	7.21854	6.91084	6.76531	6.93785	6.94817	7.02884	6.93077	7.35494	7.40441	7.14972	6.66779	6.64106	6.82245	7.16138	7.03	7.20209	6.69976
LGALS8	7.16559	7.43328	6.99247	7.29236	7.39663	7.201	7.19588	7.17145	7.28719	6.74281	7.09167	7.06212	7.07028	7.30355	7.23724	7.36682	7.06852	6.69987	7.02315	7.26089	7.1718	7.25985	7.23769	7.01075	7.45825	7.07757	7.08932	7.58002	7.64005	7.6203	7.27133	7.10988	7.07451	6.66421	6.71714	7.05958	7.77277	7.98193	7.78432	7.61885	7.48887	7.13483	8.19102
PSME3	7.15951	7.45571	7.23653	7.63978	7.70142	7.47957	7.47662	7.33521	7.5905	6.94369	7.44786	7.24893	7.3291	7.3071	7.38193	7.36832	7.34243	7.08815	7.01807	7.28124	7.41502	7.45198	7.45041	7.19865	7.23312	7.41426	7.14033	7.46484	7.35838	7.40267	7.57365	7.57235	7.42484	7.11465	7.2578	7.27964	7.67724	7.63446	7.53136	7.55541	7.41943	7.47716	7.47843
TPSG1	5.19587	5.17999	5.35508	5.21575	4.92702	5.20433	5.03624	5.0076	4.97863	5.5454	5.22452	5.37305	5.47552	4.9602	5.27507	4.83924	5.23766	5.61212	5.41356	5.06579	5.36657	5.31969	4.86191	5.32213	4.88712	5.2847	5.14633	4.87273	5.02647	4.96887	5.04052	4.99836	5.21867	5.37948	5.65908	5.18918	4.60955	4.67867	4.76574	5.2704	4.98097	5.40564	5.00253
HHEX	6.19461	6.32014	6.10315	5.86188	5.93041	6.06359	5.82361	5.64252	5.73252	5.87049	5.81767	5.83563	5.99229	5.92651	5.84433	6.23136	6.32041	6.25299	5.9695	6.20879	6.05886	6.20508	6.34088	6.14079	6.30091	5.99961	6.10593	6.61693	6.64942	6.49626	5.46595	5.57366	5.78439	6.28387	6.23693	6.19045	6.11048	5.87297	6.34963	5.70208	5.59834	5.63739	5.1829
JOSD2	5.5037	5.3241	5.74203	5.51931	5.64249	5.79253	5.68351	5.68515	5.34925	5.97765	5.57558	5.99624	5.57123	5.47162	5.48486	5.52021	5.69162	6.21861	5.6049	5.80791	5.90457	5.80314	5.63584	5.82495	5.12521	5.82903	5.73714	5.48083	5.47109	5.48919	5.56128	5.5753	5.68728	6.06055	6.01243	5.73737	5.44806	5.1398	5.46734	5.69383	5.6247	6.03241	5.05274
NXPH3	6.16802	6.35506	6.44553	6.09984	5.80832	6.00794	6.31998	6.35756	5.96965	6.08552	5.64449	6.32248	6.70333	6.34068	5.94306	5.51009	5.70065	6.20605	5.96896	5.87872	5.93854	5.90046	5.56197	5.97498	5.87493	6.22558	6.11067	5.82513	5.48452	5.18334	5.80381	5.78115	5.33897	6.42923	6.02516	6.22232	6.08056	6.21359	5.87381	6.13528	5.94088	6.57568	5.7702
ZNF277	5.97873	6.07151	5.5972	5.76876	5.79692	5.65573	5.78923	5.75665	5.82466	5.49975	5.51079	5.52141	5.78107	5.76145	5.94345	5.85139	5.73822	5.34006	6.00515	5.95034	5.86552	5.59437	5.71938	5.54617	5.9647	5.63014	5.74317	5.73543	5.89252	5.73411	5.80043	5.62081	5.69004	5.38283	5.47903	5.57941	6.27357	6.47696	6.4613	6.07025	6.05479	5.6376	7.16843
OR9K2	2.40934	2.76127	2.43895	2.09416	2.40044	2.46115	2.2602	2.62635	2.62538	3.26588	2.39191	2.5449	2.50717	2.48469	2.42338	2.57372	2.80626	3.72222	2.8191	2.56573	2.78372	2.9005	2.52057	2.90328	2.43185	2.70917	2.52818	2.67297	2.61482	2.68251	2.53411	2.55613	3.1175	2.7802	2.79216	2.74446	2.94912	2.28998	2.59742	3.26584	2.41829	2.67412	2.43392
KCNA5	5.24649	5.15601	5.27699	5.12773	4.76691	4.8679	4.94989	4.76377	4.16103	5.1458	4.98189	4.37911	4.91954	4.64373	4.27376	4.30915	4.40881	4.73986	4.11123	4.48062	4.55073	4.7181	4.59265	4.1453	4.1067	4.64869	4.64286	4.59827	4.35302	4.35152	4.61814	4.63259	5.07777	4.80587	4.70003	4.38424	3.68312	4.33628	3.9796	4.45823	4.68002	4.51375	4.16494
ACOT1	8.68185	8.6453	8.6716	7.58023	7.80538	8.1299	7.45284	7.58037	7.42748	7.21703	7.16076	6.9054	7.58742	7.3043	7.53138	8.80676	8.75632	8.52217	7.97819	7.84838	7.86193	7.6056	7.59884	7.77397	7.03865	7.354	7.30206	9.17584	9.26361	9.05231	7.84458	7.93504	7.84938	7.536	7.50148	7.44387	7.71147	7.71499	7.70117	7.23772	7.4345	7.46096	6.76696
DAZL	2.7588	2.77772	2.93394	2.59662	2.86595	2.94262	2.90259	2.82285	2.82544	3.3931	2.8465	2.97344	2.79234	2.67726	2.69323	2.76275	3.16934	3.04462	2.96952	2.80416	2.85091	2.80901	2.81103	2.90712	2.6789	3.04026	2.88874	2.79719	2.66256	2.67357	2.89001	2.84657	2.85562	3.07172	2.83571	2.72017	2.65387	2.60975	2.83259	2.89996	2.9531	3.02296	2.98894
IFITM3	9.66554	9.73239	9.87069	10.2963	10.5094	10.224	9.94342	10.2704	10.5124	9.93933	10.1374	10.3572	10.1195	10.0083	10.1046	10.1407	10.1236	10.1646	9.90111	10.1748	10.1425	10.225	10.2166	10.5218	10.4505	10.4163	10.1513	9.83475	10.1227	10.0596	9.96715	9.79987	9.8919	9.90749	10.2118	9.91054	9.98331	10.1804	9.9475	10.1259	10.1945	9.98951	9.58754
PEX10	6.40986	6.13601	6.15871	6.27032	6.25627	6.47011	6.38553	6.49632	6.21999	6.65683	6.13143	6.46727	6.44879	6.28441	6.34947	6.53126	6.53093	6.71533	6.54612	6.30417	6.46813	6.52938	6.5735	6.60359	6.29329	6.4576	6.23202	6.20628	6.44657	6.39216	6.17602	6.25212	6.39817	6.4165	6.34801	6.33467	6.13524	6.13998	6.50908	6.30543	6.37611	6.1934	5.0778
KRTAP10-9	5.7512	5.42198	6.12751	5.89363	5.56368	6.37738	5.95593	5.84871	5.80039	6.77817	6.18028	6.00398	5.69776	6.04093	5.81109	6.03144	6.38941	6.65919	5.82839	5.52287	5.63001	6.19527	6.41439	5.91197	6.12681	6.0219	5.90074	6.12227	5.54582	5.68579	5.70909	6.10016	6.04799	6.04091	6.06376	5.72042	5.96234	5.4023	5.66474	5.99726	6.27876	6.64375	6.65684
ABCC11	3.87543	3.70547	4.06013	3.86215	3.63798	3.89823	3.85945	3.8698	3.62679	4.16237	3.9098	4.04657	3.84912	3.86586	3.80079	3.88191	4.0018	4.4443	3.99787	3.90999	3.92734	3.91102	3.84314	4.10748	3.66544	3.92668	3.74355	3.94569	3.67896	3.76584	3.86123	3.81472	3.9144	4.1241	4.05221	3.85557	3.66831	3.51308	3.6143	3.92791	3.92739	4.02005	3.60734
PRDM7	3.29012	3.61193	3.82807	3.99388	3.87749	3.64587	3.79515	4.08443	3.78178	4.40169	3.83418	4.407	3.72543	3.70834	3.61789	3.94631	3.76915	5.04548	3.449	3.94106	3.70685	3.65511	3.54128	3.90482	3.54866	3.75068	4.07242	4.17484	3.40636	4.03536	3.70084	3.47491	3.5366	3.87468	3.72018	3.71981	3.46033	3.78631	3.06606	3.61835	3.79154	4.10649	3.58122
SIAE	7.12361	7.21637	7.03963	7.55994	7.63908	7.41948	7.00896	6.97362	6.95172	6.51788	7.09248	6.96028	7.36866	7.37329	7.37061	7.77632	7.36235	7.2374	6.90481	7.07556	6.95257	7.27197	7.24459	7.24672	7.06304	7.18144	7.12053	7.50691	7.44094	7.61494	7.25925	7.1978	7.16046	6.90223	7.10214	7.17098	7.69109	7.79086	7.68629	6.71154	6.68689	6.8367	6.97283
C1R	8.63658	8.80713	8.7093	9.05318	9.07361	9.03979	8.91921	8.97262	8.99335	9.05042	9.49777	9.4094	8.86988	8.79419	8.76613	9.09752	8.90672	8.77267	9.04232	9.14177	9.21009	9.17462	9.21147	9.09184	8.99809	9.0367	8.92248	8.64021	8.65362	8.54992	8.77782	8.70956	8.70695	9.29899	9.41102	9.37881	9.5139	9.46663	9.41784	8.99914	8.9157	8.96948	8.17113
ACHE	5.64202	5.2623	5.50401	5.58814	5.44069	5.54008	5.33911	5.49219	5.24312	6.02012	6.00547	6.09993	5.28689	5.38184	5.25186	5.41177	5.69655	6.10839	5.74052	5.80101	5.59765	5.93325	5.85953	6.15452	5.33369	5.31588	5.5388	5.30813	5.66868	5.53926	5.51187	5.59451	5.28392	5.73155	5.82322	5.62996	4.91817	4.78423	5.16776	5.49346	5.39347	5.51186	4.75893
PALM2-AKAP2	7.24983	7.36425	7.42868	7.54475	7.58233	7.35877	7.63827	7.7339	7.86101	7.02754	7.52258	7.42188	7.4538	7.53346	7.58635	7.46627	7.09474	7.10217	7.54899	7.75677	7.58167	7.17232	7.2402	7.22549	7.82172	7.97974	7.71543	7.4246	7.34185	7.38456	7.52172	7.46233	7.52694	7.35204	7.60773	7.70935	7.00285	7.07759	7.04053	7.75677	7.52637	7.90734	7.05553
E2F6	5.19749	4.91619	5.40489	5.30006	5.06148	5.00312	4.85738	5.00784	5.36117	4.91581	5.21156	5.12707	4.53985	4.23813	4.34901	4.96841	4.60686	3.51367	5.49689	4.76099	5.22465	4.66138	5.09332	4.95213	5.44225	4.97511	5.10836	5.01247	4.82494	5.00321	5.56206	5.54484	5.72832	4.27546	4.83796	5.0378	5.37131	5.64694	5.65703	5.72637	5.51732	5.4523	4.99022
ACOX2	5.23361	5.40948	5.20408	5.23739	5.18238	5.35685	5.23727	5.16822	5.13399	5.30412	4.90885	4.74445	5.31369	5.18398	5.23278	5.06926	5.40023	5.25746	5.45751	5.35156	4.91074	5.17815	4.98692	5.10743	5.54364	5.5205	5.49929	5.10973	5.12638	5.21182	5.03195	4.96551	4.95701	5.52007	5.47615	5.49705	5.02482	5.07904	5.16285	5.21404	5.0219	5.09162	5.06568
USP10	7.3602	7.53029	7.19126	7.5921	7.7188	7.41872	7.33762	7.38349	7.42601	6.29863	7.38032	7.23107	7.39648	7.45339	7.39666	7.38037	6.96441	6.88191	6.886	7.18041	7.17591	7.19265	7.36367	7.37715	7.09843	7.33829	7.00296	7.25274	7.38514	7.51899	7.53197	7.52343	7.56285	7.06653	7.40277	7.44158	8.02442	8.03384	7.99272	7.15348	7.31942	7.25542	7.97306
PRDX5	8.94582	9.04734	9.14911	9.32586	9.40264	9.58994	9.24594	8.94323	9.1682	9.40279	9.63683	9.66782	9.61056	9.54874	9.58711	9.54882	9.32971	9.36327	9.15754	9.2127	9.2754	8.70449	8.85837	9.02333	9.29266	9.40857	9.13929	9.08931	9.2701	9.13215	8.89012	9.15199	9.15927	8.79306	9.05713	8.85349	9.06723	9.06136	9.16417	8.84273	8.88668	8.9496	9.26858
OR52N2	3.76022	3.61751	3.79309	3.69253	3.49492	3.33575	3.5887	3.59153	3.30737	4.28642	3.90176	3.50834	3.70787	3.42724	3.12975	3.25539	3.60609	3.2893	3.65824	3.5705	3.56426	3.27891	3.68095	3.59027	3.28344	3.22552	3.3309	3.11546	3.40844	3.49849	3.48132	3.73994	3.60832	3.92888	3.3062	3.28775	3.01413	2.93559	3.03699	3.69109	3.39536	3.51168	3.64858
TOX	5.51263	5.65011	5.62088	5.99016	6.13843	5.86162	5.48326	5.55333	5.71316	5.62484	5.88004	5.8246	5.86869	5.80371	5.68776	5.95838	5.73482	5.719	5.8823	5.87129	5.71219	5.5152	5.41861	5.36417	5.7911	5.80638	5.65894	5.68775	5.6689	5.73596	5.86766	5.88219	5.8632	5.78643	5.92832	5.94983	5.92461	5.68676	5.74226	5.54966	5.6152	5.75341	7.61619
SDHA	8.89888	8.9472	8.84103	8.87976	8.72436	8.70427	8.92157	8.85141	8.82677	8.97354	8.88239	8.83561	8.92116	8.92849	9.10138	9.0488	8.73041	8.58857	8.97809	8.95778	8.89128	9.05684	8.92957	8.9785	8.98649	8.9836	8.92704	9.11812	9.21649	9.08476	8.91417	8.88024	8.87777	8.64453	8.71768	8.82014	9.1493	9.22367	9.23161	9.16088	9.09857	8.91269	7.44477
DPAGT1	6.36253	6.68299	6.60519	6.76166	6.59333	6.61995	6.62413	6.65885	6.47732	6.41239	6.55748	6.71411	6.60272	6.75333	6.67412	6.99382	6.89834	6.94099	6.46429	6.73103	6.78083	6.86506	6.99111	6.68635	6.5897	6.77064	6.53565	6.97866	6.98003	6.9195	6.71662	6.90541	6.75803	6.797	6.79849	6.81515	7.11423	7.01863	6.84129	6.4799	6.32378	6.56497	7.1843
CDC42BPA	6.77901	6.98242	6.60025	6.68994	6.74848	6.36283	6.61231	6.71072	6.96168	6.3783	6.53594	6.40727	6.50825	6.80894	6.7444	6.724	6.32639	5.8871	6.54594	6.52394	6.41488	6.16478	6.23857	6.04843	7.0797	6.6042	6.80845	6.58009	6.70898	6.66837	6.63955	6.53684	6.52481	6.50061	6.57001	6.66871	6.9534	7.112	6.96612	7.04233	6.96291	6.56898	8.35697
DIAPH3	3.20855	3.276	3.18007	3.41329	3.4603	3.33354	3.46457	3.60235	3.52302	3.5173	3.5157	3.16012	3.43656	3.33852	3.38756	3.28685	3.41706	3.5941	3.30505	3.38072	3.43426	3.72114	3.45465	3.52759	3.27889	3.4846	3.42385	3.49118	3.51183	3.46892	3.18232	3.35877	3.22515	3.67188	3.50717	3.52499	3.41169	3.46364	3.31287	3.45567	3.36787	3.37187	3.66334
RNF7	6.63957	6.79995	6.76651	6.77076	6.70971	6.78201	6.65575	6.62556	6.686	6.54623	6.37856	6.21894	6.35035	6.53713	6.5073	6.73183	6.47782	6.26784	6.70086	6.65977	6.70553	6.76257	6.78702	6.52568	6.77944	6.59835	6.78596	6.65653	6.79248	6.79432	6.75892	6.50965	6.59051	6.75493	6.55004	6.66171	7.01627	7.04716	6.96993	6.63561	6.63048	6.56391	6.98526
CCND1	7.6682	7.77886	7.7616	7.50737	7.37208	7.7379	8.31059	8.19115	8.10469	7.51363	7.65245	7.6858	8.20729	8.05156	8.2404	8.10844	8.09814	8.08147	8.00583	7.96683	7.98953	8.51514	8.36566	8.48893	8.44441	8.74943	8.45535	8.6693	8.57776	8.74474	7.45573	7.47759	7.3547	8.3806	8.53158	8.50351	8.31479	8.3316	8.37007	8.02805	7.89318	8.1974	6.95027
SFN	7.31243	6.95383	7.07879	6.78355	6.71307	7.00144	7.75339	7.91675	7.61139	8.09256	7.90787	7.87826	7.07648	6.86082	6.83936	7.39048	7.7893	7.38595	7.98692	7.75458	7.62334	8.06375	7.82506	7.77587	6.80216	6.8578	6.86468	7.6616	7.63904	7.57425	9.36746	9.46639	9.20539	7.62114	7.38543	7.60081	7.42091	7.54216	7.45977	7.16633	7.20006	7.23973	6.47701
WT1	5.15475	4.8019	5.09993	4.76709	4.80755	5.39148	5.10917	5.0558	4.92472	6.02401	5.46582	5.47554	4.96168	4.85092	5.16093	4.8433	5.18492	5.70119	5.32809	5.0792	5.19473	5.50377	5.2063	5.37364	4.64458	5.06445	5.09008	4.89542	4.90682	4.93652	4.91185	4.99235	5.09291	5.49016	5.36292	5.22545	5.06496	4.9947	5.32268	5.01766	5.40751	5.12598	4.71943
LRMP	3.66856	3.73428	3.71081	4.00235	4.15956	3.78006	3.91927	3.88986	3.9026	3.7948	3.98701	3.6905	3.79983	4.04148	4.0408	3.72658	3.82729	3.79359	3.72714	3.85143	3.58329	4.11381	4.06665	3.97708	3.93364	3.9718	3.69632	3.90412	3.68044	3.85006	3.60873	3.80629	3.63358	3.98882	3.89484	3.93017	4.5439	4.44593	4.22973	3.95058	3.81766	3.71303	5.55611
FCRL1	5.7311	5.65553	5.59256	5.19027	5.03456	5.22059	4.99612	5.1177	4.63095	5.8796	5.30101	5.58756	5.48327	5.32731	5.62991	5.52529	5.14945	5.60557	5.48682	5.39389	5.43265	5.38806	5.1671	5.01292	5.08224	5.29456	5.3076	5.18635	5.21413	5.18392	5.22841	5.23701	5.32072	5.46509	5.33236	5.47453	5.55493	5.49137	5.49401	4.93337	5.02834	5.4066	5.82423
ADORA1	5.98977	6.08896	6.21534	5.6845	5.7284	5.89197	5.62798	5.86347	5.88387	6.55762	5.84406	6.00347	6.00254	5.98301	6.19004	5.56066	6.00594	6.6596	6.11705	5.80214	6.09476	6.10637	5.92484	6.2131	5.8815	6.01283	5.92328	5.87588	5.7422	5.95153	6.29141	6.16285	6.09114	6.39946	6.02266	5.89683	5.66549	5.9144	6.02158	6.01389	5.92228	6.37788	5.60441
FCGRT	8.64356	8.67497	8.76052	8.69878	8.7194	8.91229	8.67548	8.61809	8.51796	8.44147	8.42726	8.52728	8.73886	8.71881	8.70795	8.90781	8.79313	8.96051	8.43681	8.42353	8.49021	8.87945	8.92649	9.03416	8.57635	8.77518	8.5233	9.19363	9.01666	9.18344	8.56651	8.60472	8.59606	8.29317	8.51115	8.34567	8.80753	8.83295	8.77275	8.46579	8.53408	8.63034	6.80478
SIRT1	6.73207	7.00503	7.00789	7.2564	7.30022	7.05037	7.30688	7.24898	7.28642	6.70933	7.26592	7.15412	7.13572	7.24934	7.13863	7.05321	6.68989	6.35963	6.87989	7.03032	6.92177	6.63706	6.92771	6.62495	7.17007	7.25152	6.94994	6.66186	6.59115	6.88365	7.28065	7.23377	7.20963	6.63751	6.89346	7.06918	7.40358	7.34771	7.32361	7.4471	7.51897	7.48433	8.01971
FURIN	6.87535	6.79679	6.91288	6.89285	7.00448	7.21621	7.2152	7.29624	7.02488	7.20124	7.30505	7.36449	7.07608	6.98016	6.99519	7.13144	7.27703	7.31225	7.0392	7.13746	7.15075	7.17857	7.23614	7.37261	7.14831	7.31411	7.20109	7.48193	7.47006	7.46255	7.51803	7.57172	7.45174	7.02063	7.03753	7.02308	6.66911	6.72877	6.79928	6.90311	7.0102	6.98513	5.5594
RAB3D	6.41282	6.46053	6.48676	6.33926	6.35364	6.79356	6.77249	6.51185	6.63363	6.39525	6.37309	6.33362	6.89822	6.7677	6.70427	7.14014	7.27341	7.31372	6.60612	6.51719	6.70982	6.67695	6.57609	6.75913	6.48317	6.74754	6.43865	6.5081	6.41683	6.41051	6.42087	6.55168	6.44648	6.84109	6.80462	6.63207	6.60829	6.72641	6.61584	6.58177	6.59893	6.42234	4.82618
TAGLN	9.70968	9.831	9.79841	10.0827	10.0084	10.1685	9.87951	9.90466	9.75954	9.28975	9.47629	9.41319	9.40762	9.45124	9.42809	10.238	9.8647	9.876	9.22595	9.34161	9.31458	9.47568	9.5122	9.57755	9.83094	10.0857	9.81731	9.5977	9.60014	9.63609	9.55443	9.56013	9.42037	10.1322	10.3696	10.2751	9.75234	9.75483	9.74727	9.5806	9.65172	9.67062	7.35272
HPX	4.35271	4.18153	4.49307	4.17805	4.4598	4.43383	4.27698	4.15416	4.01682	4.46252	4.44681	4.72834	4.30957	4.25897	4.29836	4.32017	4.4742	4.7087	4.55885	4.53885	4.4718	4.42398	4.53381	4.76486	4.15023	4.11599	4.33877	4.07557	4.03333	4.02543	4.26119	4.30708	4.29349	4.53276	4.57612	4.34924	3.92472	3.70064	4.099	4.65557	4.42121	4.76542	4.16309
IL21	3.07619	3.28192	3.43703	3.14867	3.31527	3.08643	3.5874	3.62346	3.40868	3.68243	3.50734	3.35316	3.34345	3.04043	3.1442	2.99882	3.5961	3.54962	3.50701	3.36541	3.00726	3.62278	3.72411	3.69512	3.16704	3.42196	3.51076	3.46818	3.2877	3.2582	3.48079	3.56314	3.30695	3.50651	3.66915	3.40129	3.26025	3.40447	3.27338	3.04715	3.43779	3.42331	3.17484
NFYA	6.66961	6.77183	6.45791	6.80726	6.61546	6.54351	6.7423	6.81067	6.7776	6.49479	6.55097	6.58867	6.64268	6.5908	6.63616	6.40404	6.49762	6.1299	6.54712	6.63991	6.44814	6.74072	6.65922	6.76711	6.86599	6.63739	6.7265	6.6727	6.57445	6.72529	7.35663	7.17139	6.97994	6.87406	6.60774	6.86025	6.82521	6.76741	6.82869	6.90666	6.96146	6.64789	6.6068
FHIT	5.00238	4.89851	4.68307	5.07254	5.01715	5.11363	4.81099	5.00166	4.89232	5.33091	5.00186	5.10398	4.75102	4.71138	4.79701	5.14411	5.21449	4.90738	4.98631	5.04843	4.79763	5.41796	5.51123	5.51324	5.06014	5.19306	5.00741	5.11387	5.37068	5.10724	5.16137	5.166	4.88202	5.08103	4.98654	5.01909	4.98102	5.24582	5.23014	4.9041	4.68595	4.98996	4.75035
HS6ST3	4.15892	4.24222	4.50328	4.05684	4.03273	4.15497	3.91276	4.27672	4.06839	4.61626	4.21966	4.27528	4.31337	4.21631	4.24562	4.18313	4.84809	4.94144	4.45928	3.93685	4.26193	4.45071	4.07669	4.62266	4.03763	4.15605	4.20787	4.49513	3.8669	3.77707	4.03128	4.49818	4.10129	4.34901	4.3876	4.01677	3.84967	3.88487	3.99698	3.79296	3.8428	3.88201	3.82111
FCGR2A	5.87187	5.71095	5.76665	5.88482	5.88453	6.04244	5.53186	5.58573	5.6835	5.60016	5.35536	5.46323	5.37002	5.38084	5.48852	5.91138	5.95008	5.50359	5.61584	5.38858	5.5721	6.37364	6.56884	6.44037	6.08188	5.81711	6.09665	6.44351	6.3126	6.24998	6.59228	6.48939	6.51227	5.4529	5.44308	5.59433	5.48133	5.99201	5.72694	5.88668	5.64642	5.48225	6.85828
TREML2	4.4533	4.52786	4.74365	4.62121	4.57232	4.61291	4.4502	4.45923	4.26839	4.84991	4.44096	4.4746	4.87928	4.05326	4.61526	4.33721	4.9459	4.94996	4.78291	4.41722	4.39893	4.45805	4.42896	4.74059	4.38328	4.42927	4.5773	4.28474	4.24135	4.21158	4.71876	4.63783	4.83664	4.75666	4.56799	4.37979	4.18914	3.89183	4.14698	4.84396	4.59761	4.72684	4.30773
NFS1	6.56228	6.67185	6.62937	6.70243	6.58474	6.60346	6.71503	6.53094	6.60861	6.52404	6.62123	6.69428	6.72879	6.73199	6.75348	6.74307	6.69844	6.61668	6.46215	6.78969	6.67281	6.69478	6.57736	6.47856	6.59923	6.59266	6.5229	6.71163	6.73001	6.73808	6.42788	6.49795	6.3747	6.61253	6.61739	6.65092	6.67018	6.66393	6.70234	6.52005	6.51578	6.56342	6.15165
ALKBH7	5.16346	4.93518	4.72707	4.77409	5.12898	5.81367	5.05814	4.91309	5.06303	4.84149	5.00976	5.0055	5.05059	4.9291	5.09435	5.18044	5.33168	5.6639	4.84133	4.86183	5.34836	5.35423	5.43948	5.12811	4.40782	4.95589	4.91145	4.88093	5.16578	5.17521	5.09071	4.80009	5.11543	5.31569	5.3319	4.98441	4.76394	5.07536	4.96676	5.05253	5.02623	5.02439	4.11862
PIGA	5.03006	5.38122	5.39831	7.1013	7.13489	6.64187	6.23331	6.11375	6.59062	5.91847	6.40986	6.13665	5.47512	5.20302	5.4501	7.09054	6.4989	6.55948	5.59057	5.84774	5.71662	5.82483	5.95446	5.52935	6.29779	6.10167	6.01581	5.79645	5.93158	5.90014	6.84521	6.80269	6.79968	6.14869	6.07884	6.09153	6.15115	6.33657	6.34947	7.19509	7.25721	7.05271	6.38218
XK	4.38137	3.91386	4.04878	3.88458	3.97069	3.84769	4.14704	4.28073	3.94941	4.39519	4.19242	4.12807	4.14614	3.94445	4.19745	4.081	4.17431	4.52993	4.28568	4.16099	4.1464	3.92808	4.05397	4.1274	3.69672	3.80861	3.69357	3.82465	4.13926	4.18845	3.90734	3.99412	4.13634	3.9757	4.29514	4.13128	3.66891	3.72395	3.94094	4.13254	4.06886	4.44683	3.9005
CYP19A1	2.96999	2.85967	3.08422	2.77746	2.65477	3.11882	2.95964	3.0979	2.70456	3.38137	2.91636	3.00014	2.8244	2.80121	2.80653	3.03718	3.32028	3.28662	2.99234	3.12703	3.06212	2.98668	2.9487	3.1889	2.8794	2.87781	2.90961	2.99984	2.93008	2.76665	2.87114	2.95732	3.08781	3.08844	3.0378	2.91578	2.72579	2.78166	2.78175	3.05055	2.8047	2.92672	2.95641
RBM4	8.32677	8.2345	8.32465	8.43487	8.37084	8.38578	8.43816	8.37801	8.33423	8.48923	8.55747	8.70587	8.37922	8.28253	8.25229	8.2767	8.4705	8.50362	8.3044	8.30573	8.32778	8.37503	8.4262	8.43289	8.21016	8.50681	8.38591	8.32415	8.15984	8.16646	8.55421	8.52079	8.56223	8.42575	8.48186	8.63051	7.94976	7.93458	8.06585	7.82158	8.15708	8.24253	7.33184
PHF2	6.6861	6.63864	6.68849	6.72124	6.61479	6.75226	6.84618	6.83184	6.7957	6.66538	6.81009	6.87309	6.92137	6.7898	6.8258	6.71262	6.68609	6.80367	6.83241	6.69899	6.78214	6.58195	6.55433	6.70035	6.74316	6.86693	6.73606	6.61725	6.55575	6.71796	6.64085	6.81941	6.72851	6.77146	6.72437	6.73709	6.55579	6.41088	6.47448	6.69435	6.64664	6.81792	5.96967
ST6GAL1	7.29957	7.37057	7.03408	7.51113	7.39265	7.38598	7.01394	7.20514	7.34553	7.58978	7.31984	7.44393	7.05855	7.17831	7.24529	6.98762	6.70008	6.21189	7.1265	7.17284	7.01179	7.74509	7.57347	7.52694	7.34417	7.05248	7.13812	7.10284	7.34028	7.12548	7.11797	6.75498	7.009	7.37902	7.31269	7.58777	8.18679	8.31424	8.19623	7.01684	7.01837	6.74971	7.75908
SNRPN	6.81807	7.01322	6.92936	7.02242	7.17403	6.98446	6.90705	6.83254	6.95828	6.48969	6.87436	6.70371	6.93079	7.16756	7.10357	7.08215	6.6596	6.47836	6.55482	6.78664	6.92863	6.73464	6.77818	6.68106	6.99289	7.08723	6.84534	6.53625	6.71398	6.69417	6.6921	6.6063	6.74675	7.00049	7.21106	7.08657	7.16566	7.16839	7.10944	6.9025	6.78629	6.91868	7.34269
GABRD	5.28603	4.75172	5.19423	4.91821	4.89639	5.13788	5.0641	5.07605	4.97827	5.73684	5.27153	5.36505	5.09717	5.08574	5.09194	5.05077	5.57439	5.90464	5.50037	5.0701	5.32243	5.62259	5.37964	5.75746	4.69572	5.3654	5.08095	5.21369	4.99073	4.91237	4.9172	5.26436	5.32884	5.58518	5.51059	5.29102	4.57819	4.64048	4.77645	5.0121	5.07416	5.17406	4.31083
GPM6B	6.10094	6.2087	6.05299	6.19606	6.02917	5.8079	5.77893	5.80182	5.89041	5.3336	5.54651	5.53605	6.20274	6.6086	6.37858	5.96881	5.70641	5.77203	5.99563	6.1276	6.11924	5.15816	5.07736	5.1971	6.06437	6.08657	5.88607	5.45553	5.22514	5.52834	5.8292	5.95351	5.83734	5.53408	5.49511	5.50823	6.16114	6.11252	5.98675	6.77008	6.75938	6.63529	6.26895
KTN1	6.14389	6.51021	6.47601	6.63801	6.7451	6.13772	6.73938	6.74391	7.04439	5.42159	6.36934	6.1844	6.42556	6.6873	6.56083	6.44042	6.07207	5.73491	6.06498	6.32671	6.38072	5.85461	6.01158	5.84769	6.67534	6.50573	6.35271	6.07383	6.23351	6.20715	6.41999	6.30646	6.40333	6.10875	6.31052	6.37651	6.7744	6.76018	6.40655	6.78509	6.67511	6.63867	8.75149
GAD1	4.25188	3.99914	4.23996	4.03155	4.31316	4.28034	4.19605	4.07965	4.015	4.82001	4.26385	4.51214	4.2011	4.1331	4.11674	4.08825	4.66245	4.89338	4.51837	4.38167	4.30209	4.40718	4.48153	4.54851	4.01781	4.23892	4.31357	4.07232	4.14299	4.27158	4.38608	4.32278	4.16471	4.43644	4.38175	4.20653	4.09692	3.96922	4.29764	4.28262	4.14723	4.26042	3.85125
FANCF	4.77665	4.44949	4.52937	4.5168	4.46962	4.42427	4.45564	4.60138	4.75029	4.19581	4.22263	4.26891	4.63932	4.60783	4.49804	4.42612	4.6995	4.32217	4.42683	4.36543	4.61742	4.25074	4.18725	4.17979	4.4173	4.45578	4.41072	4.59037	4.3747	4.25001	3.9337	4.31167	4.16513	4.32579	4.29415	4.39226	5.10625	5.10502	4.95681	4.00716	4.06042	4.11869	4.19391
MAX	7.43851	7.54556	7.50264	7.71645	7.67083	7.51967	7.7229	7.75559	7.58662	7.34158	7.55534	7.40248	7.65953	7.7158	7.71312	7.62131	7.36324	7.33112	7.62142	7.50187	7.31423	7.6328	7.56661	7.61901	7.66578	7.75413	7.64435	7.54032	7.52082	7.59513	7.47853	7.64602	7.46554	7.4162	7.66364	7.64777	8.03266	7.89672	7.81053	7.54165	7.78453	7.79633	9.84809
ZNF250	5.94452	5.893	6.16633	6.05162	6.0264	5.8456	6.02516	6.12297	6.00906	5.93988	6.11523	5.86882	6.16702	5.91371	5.98364	5.83317	5.70947	5.99852	5.98989	5.9259	5.89175	5.9749	5.80754	5.63909	5.92777	6.11068	5.96163	5.95182	5.7959	5.86261	5.80462	5.89614	5.91735	6.12816	5.92035	5.99895	6.15207	5.90993	5.95577	5.98695	6.03852	6.01324	5.01504
NCOA1	7.1528	7.27787	6.98203	7.32281	7.324	7.27842	6.9957	7.17265	7.19162	6.98674	7.06835	7.02236	6.99602	7.13824	7.20523	7.22652	6.88972	6.42786	7.06417	7.15796	7.0486	6.8968	6.93342	6.7929	7.44889	7.11859	7.2705	7.08778	7.21262	7.22329	7.43431	7.15945	7.17421	6.83616	6.95047	7.01107	7.29563	7.37536	7.19832	7.35263	7.21881	6.85463	8.15524
NASP	6.60468	6.34546	6.24785	6.46926	6.54794	6.4363	6.47836	6.35461	6.26499	6.4418	6.25954	6.44446	6.18622	6.19996	6.24751	6.41248	6.34142	6.21369	6.44384	6.64295	6.42694	6.37987	6.45598	6.27832	6.42027	6.31271	6.34053	6.20794	6.19749	6.23885	6.63962	6.57154	6.45727	6.12075	6.1129	6.16595	6.47228	6.53794	6.5037	6.65153	6.81788	6.54101	7.86291
POMC	5.6582	5.47491	5.50237	5.51784	5.47801	5.59018	5.67284	5.57671	5.38707	6.16249	5.73094	6.13276	5.67467	5.64549	5.52997	5.65446	6.04197	6.28995	5.95715	5.68763	5.81035	6.01224	5.89156	5.99579	5.44473	5.41807	5.52382	5.4239	5.40377	5.47831	5.547	5.62835	5.80318	5.93376	5.8859	5.92238	5.28131	5.16887	5.40661	5.33238	5.5823	5.60764	4.96396
EHMT1	6.95703	6.96108	7.10922	6.95141	7.00323	7.01389	6.89843	6.95939	6.86811	7.11345	7.27293	7.33638	7.15192	6.90528	7.00172	6.96849	6.88318	6.86395	7.10402	7.05329	7.11081	7.19682	7.14906	7.1161	6.9347	7.11577	7.00914	7.1016	7.03657	7.03465	6.91979	7.02444	7.03585	6.95787	7.12679	7.16291	6.87453	6.89987	6.89068	6.86091	6.91914	6.94831	5.7269
SMPD3	4.937	5.05822	5.14546	4.85891	4.80182	5.21284	4.72735	4.64299	4.57071	5.32785	4.70588	5.23971	5.00297	4.5546	4.74612	4.775	4.79766	5.33729	4.99034	4.64506	4.85271	5.004	4.9064	5.1617	4.77112	4.88323	4.87041	4.83122	4.73463	4.53778	4.57247	4.60312	4.70801	5.14073	5.03815	5.07446	4.13404	4.41479	4.59839	4.96329	4.60632	5.10705	4.86539
CALB1	3.15605	2.84662	3.06537	3.13154	3.03757	2.73379	3.12222	3.05376	2.91558	3.47016	3.11495	3.12283	2.89789	2.97272	3.08792	3.07446	2.98608	3.36683	3.07552	3.00752	3.30701	2.98472	3.0074	3.41899	2.80624	3.20973	2.97952	3.13374	2.99205	3.04926	2.90474	3.1297	3.36545	3.19271	2.95745	3.02863	2.74019	2.68631	3.06476	2.84748	2.93522	2.81091	3.16917
DHDH	4.8864	4.7993	4.85173	4.60971	4.49764	4.85104	4.72894	4.80602	4.65611	5.41517	4.67681	5.02679	4.73357	4.67549	4.7932	4.98752	5.23088	5.59454	5.01372	4.8808	4.98211	5.03604	5.05069	5.06874	4.58671	5.09099	4.73074	5.07536	4.82409	4.75372	4.85742	4.97049	4.79103	4.90794	5.00688	4.77789	4.67513	4.60996	4.80474	4.7378	5.0132	5.01237	4.71005
CUL4A	6.45656	6.67282	6.59356	6.74837	6.7499	6.56968	6.64815	6.62841	6.55462	6.0463	6.50823	6.3201	6.69371	6.57076	6.56834	6.57584	6.29505	5.95717	6.45543	6.5626	6.55871	6.26589	6.35818	6.21749	6.63036	6.64172	6.5443	6.58152	6.7095	6.678	6.69183	6.65324	6.56731	6.30554	6.47258	6.57832	6.89634	6.99438	6.87097	6.72633	6.69176	6.79634	6.84219
TMEM59	8.54374	8.81544	8.55822	8.86798	8.88188	8.87681	8.89237	8.80951	8.86008	8.26494	8.4628	8.2867	8.65932	8.86185	8.88822	8.93797	8.52683	8.00085	8.39479	8.59882	8.49903	8.44886	8.42597	8.40075	8.97574	8.70239	8.80509	8.7524	8.95729	8.78334	8.78592	8.62151	8.6094	8.44863	8.46575	8.55319	9.63847	9.64945	9.61058	9.07669	8.94131	8.61129	9.75078
PYGO2	5.64445	5.77028	5.82581	5.57499	5.92885	6.10538	5.84321	6.13243	5.48078	6.11446	5.74011	5.88137	5.87497	6.27819	6.04613	6.03636	5.92715	5.4372	5.86009	6.0116	5.78771	6.10209	5.96266	6.09819	6.02202	5.9684	6.14717	5.98359	6.04923	5.94199	5.91854	5.90063	5.76656	5.97509	6.06771	6.06169	5.43745	5.46179	5.72618	5.26944	5.25061	5.64571	5.61393
ZBP1	5.28889	5.2702	5.49255	5.32622	5.31974	5.30128	5.53165	5.59479	5.52243	6.22201	6.09222	5.9222	5.46608	5.44895	5.3551	5.20461	5.49827	5.85137	5.74509	5.59776	5.74707	6.2619	6.01941	5.88808	5.48144	5.53214	5.43114	5.40464	5.44875	5.22213	5.38773	5.39032	5.60839	5.96403	5.78489	5.89	5.15011	5.23456	5.26762	5.34966	5.2699	5.50166	5.43809
SPATC1	5.23172	4.86514	5.28011	4.93622	5.04574	5.31686	4.95034	5.14153	4.70845	5.59554	5.16166	5.4045	4.99415	4.89341	4.99769	5.05144	5.47253	5.92096	5.04008	5.05066	5.32999	5.38229	5.38861	5.53217	4.74589	5.2978	5.19023	4.97296	4.99571	5.10287	5.12191	5.32014	5.16946	5.35967	5.44808	5.0258	4.7338	4.60484	4.89503	5.29285	5.27857	5.60568	5.05258
EPAS1	10.9695	11.2062	10.9253	11.1326	11.108	11.3061	10.9337	11.1203	10.9886	11.1375	11.1264	11.157	11.1569	11.1942	11.3466	10.6496	10.3956	10.1744	11.0408	11.0549	11.0357	10.6004	10.6142	10.61	11.4181	11.2594	11.3662	10.7787	10.901	10.8959	11.4137	11.2412	11.1939	10.7356	10.8972	10.9225	10.5167	10.5318	10.4914	11.4813	11.4294	11.3574	8.94639
VPS13D	7.10132	7.30571	6.99009	7.24276	7.20715	7.12513	6.90143	7.00215	7.10355	7.12098	7.15944	7.11989	7.03282	7.30421	7.26191	7.22676	6.80987	6.43676	7.16089	7.19177	7.12119	6.87621	6.98751	6.93059	7.41853	7.13455	7.27168	7.13547	7.26316	7.22439	7.32726	7.24131	7.23683	6.8387	6.96165	7.12367	7.10757	7.21916	7.04181	7.39724	7.37561	7.08202	6.79337
MFAP4	10.0943	10.2416	10.1542	10.0979	10.0739	10.0772	10.1746	10.2857	10.1167	9.58839	9.86249	9.82644	10.4397	10.4693	10.6093	9.56769	9.37412	9.45285	9.82632	9.95547	10.0128	9.31446	9.24543	9.37095	9.93481	10.2114	10.0521	9.52659	9.53392	9.62559	9.9146	9.83523	9.7826	10.1897	10.365	10.3681	9.89388	9.89771	9.89544	10.4035	10.3651	10.5592	9.09227
LHX5	3.97017	3.84659	4.01573	3.93228	3.70574	4.01772	3.65369	4.23778	3.6914	4.8579	4.423	4.1524	4.13001	3.91539	3.74865	3.96944	4.14503	4.77794	4.15044	4.06242	4.33882	4.4284	4.38716	4.25159	3.64143	3.91131	4.04938	3.79498	3.97575	3.9033	3.81891	3.87113	4.13938	4.06567	4.22446	4.36704	3.52175	3.38998	3.7814	3.92932	3.84331	3.83811	3.56199
TKT	8.0579	8.11681	7.93151	7.89852	7.82582	8.23158	7.90159	8.12533	7.87586	7.87402	7.74673	7.65869	7.99245	7.89005	8.03179	8.57727	8.46716	8.3182	8.06482	8.1013	8.02106	8.30204	8.23543	8.26452	8.06076	8.02008	8.0717	8.79108	8.91966	8.8967	8.57797	8.39977	8.30997	7.71082	7.858	7.89515	8.22511	8.2785	8.28953	7.72636	7.6781	7.6863	6.30562
TK2	6.728	6.76904	6.88871	6.86216	6.67645	6.76882	6.70303	6.85171	6.75193	6.22457	6.62753	6.57353	7.07228	7.10609	7.04517	6.85816	6.6122	6.5795	6.68053	6.76846	6.69159	6.69605	6.71074	6.74261	6.75648	6.98125	6.75199	7.13473	6.91145	7.02258	6.35639	6.48164	6.27115	6.65008	6.72151	6.85043	7.36635	7.33285	7.18863	6.8849	6.88071	6.94131	6.45894
MPP7	6.26054	6.37763	6.39185	6.56974	6.68728	6.37454	6.59731	6.53876	6.70814	6.03366	6.3884	6.36148	6.51675	6.66299	6.43662	6.73054	6.36604	6.21745	6.27418	6.50159	6.49131	5.8358	6.04457	5.91192	6.44659	6.46364	6.42308	6.46273	6.38194	6.44505	6.45739	6.52579	6.41752	6.22241	6.40334	6.42398	6.80733	6.92977	6.74467	6.25074	6.32256	6.3387	7.092
FGF12	4.04736	3.74862	3.82294	3.98422	4.25355	3.99261	4.58768	4.57101	4.60421	4.23518	3.79151	3.89618	3.82984	3.46654	3.539	3.67144	3.98344	4.27751	4.21559	3.77056	4.23423	4.26818	4.13006	4.09212	4.49652	4.57363	4.49963	3.89874	4.13845	3.65335	4.03111	4.1258	3.76185	3.75317	4.02577	4.01065	3.66638	3.36705	3.81545	4.07702	4.07478	3.8194	5.04898
GRB10	6.56915	6.52594	6.39642	6.56077	6.4853	6.59959	6.46106	6.48636	6.40919	6.70392	6.58012	6.50532	6.48463	6.40505	6.47549	6.33461	6.10592	6.11377	6.34176	6.40573	6.21241	6.30572	5.98983	6.00918	6.51081	6.34122	6.41082	6.21868	6.19352	6.19655	7.02197	6.98117	6.94705	6.43364	6.49802	6.37885	6.1703	6.37187	6.26187	6.63797	6.47173	6.34413	5.82269
ATP9B	6.56108	6.72426	6.69122	6.61747	6.53339	6.35152	6.43197	6.35964	6.37731	6.39835	6.677	6.55692	6.51637	6.61686	6.52977	6.7986	6.37372	6.47475	6.44979	6.51968	6.55035	6.34121	6.30538	6.33459	6.38376	6.63986	6.32334	7.11715	6.97549	7.04599	6.51822	6.51177	6.35886	6.17881	6.49274	6.40867	6.53079	6.48871	6.42112	6.39824	6.44599	6.58936	6.19313
MPG	6.60353	6.48507	6.73253	6.50606	6.42813	6.78384	6.66171	6.58238	6.52061	6.77248	6.55222	6.69994	6.55061	6.62689	6.68727	6.69585	6.74289	6.9953	6.53751	6.50019	6.76937	6.73794	6.76456	6.76824	6.12263	6.61623	6.55932	6.42002	6.38613	6.5394	6.39232	6.51627	6.57396	6.64698	6.73533	6.41588	6.18636	6.0979	6.41101	6.4634	6.51914	6.69437	5.51197
PRCC	6.98829	6.94717	6.78317	6.9182	6.96237	7.22438	7.05321	7.21633	6.98039	7.15441	7.09106	7.14371	6.95256	7.03235	6.93772	7.06445	6.97003	7.11738	7.0942	7.10063	6.93518	7.2232	7.10964	7.19482	7.08176	7.07358	7.098	7.10155	7.02889	7.13423	7.20396	7.17832	6.98956	6.73379	6.95408	6.93591	7.17912	7.2226	7.14601	6.9678	7.01779	6.99145	6.05731
[truncated: 20,496 more rows]

## Sheet: StageI
!Sample_characteristics_ch1	tissue: primary tumor	tissue: primary tumor	tissue: primary tumor	tissue: primary tumor	tissue: primary tumor	tissue: primary tumor	tissue: primary tumor	tissue: primary tumor	tissue: primary tumor	tissue: primary tumor	tissue: primary tumor	tissue: primary tumor	tissue: primary tumor	tissue: primary tumor	tissue: primary tumor	tissue: primary tumor	tissue: primary tumor	tissue: primary tumor	tissue: primary tumor	tissue: primary tumor	tissue: primary tumor
[truncated: 21,636 more rows]

[truncated: 2 more sheets: StageII+StageIII, Summary]
