# Supplementary material for: PANX2 Suppresses Lung Adenocarcinoma Progression by Inducing Disulfidptosis and Enhancing Antitumor Immunity
Source: Adv Sci (Weinh). 2026 May 29:e75662. Online ahead of print. doi: 10.1002/advs.75662 (PMC13335910; doi:10.1002/advs.75662)
Supplement: Supplementary file 3 — Supporting File 3: advs75662‐sup‐0003‐TableS1‐S9.zip. [file ADVS-9999-e75662-s001.zip › Table S2.xlsx]

## Sheet: LUAD
Tag	TCGA-55-7728-01	TCGA-35-4122-01	TCGA-50-5045-01	TCGA-L4-A4E6-01	TCGA-64-1676-01	TCGA-78-7535-01	TCGA-69-8453-01	TCGA-97-8177-01	TCGA-05-5420-01	TCGA-38-4629-01	TCGA-75-6203-01	TCGA-05-4403-01	TCGA-55-8513-01	TCGA-97-A4M2-01	TCGA-44-6777-01	TCGA-05-5423-01	TCGA-78-8648-01	TCGA-67-3770-01	TCGA-50-5049-01	TCGA-44-2661-01	TCGA-35-4123-01	TCGA-05-5715-01	TCGA-91-8496-01	TCGA-73-7499-01	TCGA-75-5126-01	TCGA-55-A491-01	TCGA-50-8459-01	TCGA-55-7281-01	TCGA-50-5066-01	TCGA-73-4658-01	TCGA-49-AAR0-01	TCGA-44-3398-01	TCGA-86-A4P8-01	TCGA-50-5068-01	TCGA-99-8028-01	TCGA-55-8204-01	TCGA-75-5122-01	TCGA-05-4433-01	TCGA-55-8510-01	TCGA-50-6593-01	TCGA-49-4512-01	TCGA-64-5778-01	TCGA-05-5428-01	TCGA-55-8096-01	TCGA-67-3773-01	TCGA-05-4430-01	TCGA-05-4402-01	TCGA-55-7227-01	TCGA-75-6205-01
PANX2	1.07916	1.21636	1.37725	0.912058	1.71602	3.3547	0.707674	2.50206	0.176455	1.31438	1.98233	0.236164	0.963506	2.72946	2.26538	1.54239	1.51759	2.18167	0.915283	2.13264	1.04908	1.3051	1.70759	2.61811	1.25826	3.48894	0.965678	2.1431	1.66639	1.29794	4.30005	1.80648	1.09018	1.69274	1.46345	2.30181	1.15726	1.041	3.09538	3.82679	1.35556	2.00442	2.30017	2.44756	0.23102	1.53448	1.91922	0.862573	3.18305
[truncated: 466 more columns]

## Sheet: prognosis
A0_Samples	A17_Age	A18_Sex	A1_OS	A22_histological_type	A23_Tumor_tissue_site	A2_Event	A3_T	A4_N	A5_M	A6_Stage	A8_New_Event	A8_New_Event_Time	A8_New_Event_Tissue	A8_New_Event_Type	A9_Cancer_Status	additional_studies	additional_studies.additional_study.disease_code	additional_studies.additional_study.project_code	age_at_initial_pathologic_diagnosis	anatomic_neoplasm_subdivision	anatomic_neoplasm_subdivision_other	bcr_patient_barcode	bcr_patient_uuid	day_of_form_completion	days_to_birth	days_to_death	days_to_initial_pathologic_diagnosis	days_to_last_followup	days_to_last_known_alive	diagnosis	dlco_predictive_percent	drugs.drug.bcr_drug_barcode	drugs.drug.bcr_drug_uuid	drugs.drug.clinical_trail_drug_classification	drugs.drug.day_of_form_completion	drugs.drug.days_to_drug_therapy_end	drugs.drug.days_to_drug_therapy_start	drugs.drug.drug_name	drugs.drug.measure_of_response	drugs.drug.month_of_form_completion	drugs.drug.number_cycles	drugs.drug.prescribed_dose	drugs.drug.prescribed_dose_units	drugs.drug.regimen_indication	drugs.drug.regimen_indication_notes	drugs.drug.regimen_number	drugs.drug.route_of_administrations.route_of_administration	drugs.drug.therapy_ongoing	drugs.drug.therapy_types.therapy_type
TCGA-J2-8192	65	FEMALE	739	Lung Adenocarcinoma- Not Otherwise Specified (NOS)	Lung	Alive	T2a	N1	MX	Stage IIA	1	482		Locoregional Recurrence	TUMOR FREE				65	L-Upper	Not Applicable	TCGA-J2-8192	369f14c4-2191-4962-a309-3e23ddc4e5fc	6	-23892	Not Applicable	0	154	Not Available	Lung Adenocarcinoma	112	TCGA-J2-8192-D32572;TCGA-J2-8192-D32574;TCGA-J2-8192-D55392	5FA2C5DE-EEB3-450E-8D40-F0B739F6106D;5751CCC2-7B5B-4703-8405-CF1E474220FB;A136AC0B-F93F-4B43-AE17-770DADF20159	Not Available;Not Available;Not Available	6;6;16	Not Available;Not Available;Not Available	105;105;641	cisplatin;pemetrexed;Erlotinib	Not Available;Not Available;Not Available	6;6;4	Not Available;Not Available;Not Available	Not Available;Not Available;Not Available	Not Available;Not Available;Not Available	Not Available;Not Available;Not Available	Not Applicable;Not Applicable;Not Applicable	Not Available;Not Available;Not Available	Not Available;Not Available;Not Available	YES;YES;YES	Chemotherapy;Chemotherapy;Chemotherapy
TCGA-91-8499	76	FEMALE	36	Lung Adenocarcinoma- Not Otherwise Specified (NOS)	Lung	Alive	T1b	N0	MX	Stage IA	0	36			Unknown				76	L-Lower	Not Applicable	TCGA-91-8499	54480f58-7e63-4aed-a116-c2c2252e8364	29	-27853	Not Applicable	0	36	Not Available	Lung Adenocarcinoma	Not Available
TCGA-53-7624	40	FEMALE	1043	Lung Adenocarcinoma- Not Otherwise Specified (NOS)	Lung	Dead	T2	N0	M1	Stage IV	1	400		Distant Metastasis	WITH TUMOR				40	R-Upper	Not Applicable	TCGA-53-7624	54a9cc9e-3eee-4caa-9f33-4ea64a2999ba	13	-14794	1043	0	Not Available	Not Available	Lung Adenocarcinoma	Not Available	TCGA-53-7624-D39727;TCGA-53-7624-D39729;TCGA-53-7624-D39730;TCGA-53-7624-D39731;TCGA-53-7624-D39732;TCGA-53-7624-D39735;TCGA-53-7624-D39736;TCGA-53-7624-D39737;TCGA-53-7624-D39738;TCGA-53-7624-D39739	CABE6493-EEA3-4417-991E-E2D8BAA5D0F4;28681B5B-2CCC-41DB-B342-A1BB56EE7432;03D35A9D-2F9E-4DD6-BEF9-4EAE9D35C1DB;F6AB7F08-1341-440F-90F1-54F3E9CF0C7F;588CEFB2-2FCB-4A28-893B-35DDF6E44FB9;9628B2FD-EDBE-415B-A139-7EC10C28CF7E;5CDA082A-CFF9-4E2A-9C47-299425450EF8;87E2D964-3168-438C-9CB9-1F81D70122AE;0F25327C-C54D-4542-A956-47AFFD9D63B5;EAC0A9FD-301B-48F7-AFD2-499DFE2F0418	Not Available;Not Available;Not Available;Not Available;Not Available;Not Available;Not Available;Not Available;Not Available;Not Available	31;31;31;31;31;31;31;31;31;31	966;922;980;861;782;186;186;490;490;490	924;880;980;803;726;66;66;339;339;339	Irinotecan;Erlotinib;Abraxane;Docetaxel;Gemcitabine;Cisplatin;Vinorelbine;Carboplatinum;Bevacizumab;Pemetrexed	Clinical Progressive Disease;Clinical Progressive Disease;Clinical Progressive Disease;Clinical Progressive Disease;Clinical Progressive Disease;Clinical Progressive Disease;Clinical Progressive Disease;Clinical Progressive Disease;Clinical Progressive Disease;Clinical Progressive Disease	1;1;1;1;1;1;1;1;1;1	Not Available;Not Available;Not Available;Not Available;Not Available;Not Available;Not Available;Not Available;Not Available;Not Available	Not Available;Not Available;Not Available;Not Available;Not Available;Not Available;Not Available;Not Available;Not Available;Not Available	Not Available;Not Available;Not Available;Not Available;Not Available;Not Available;Not Available;Not Available;Not Available;Not Available	Not Available;Not Available;Not Available;Not Available;Not Available;Not Available;Not Available;Not Available;Not Available;Not Available	Not Applicable;Not Applicable;Not Applicable;Not Applicable;Not Applicable;Not Applicable;Not Applicable;Not Applicable;Not Applicable;Not Applicable	Not Available;Not Available;Not Available;Not Available;Not Available;Not Available;Not Available;Not Available;Not Available;Not Available	Not Available;Not Available;Not Available;Not Available;Not Available;Not Available;Not Available;Not Available;Not Available;Not Available	NO;NO;NO;NO;NO;NO;NO;NO;NO;NO	Chemotherapy;Chemotherapy;Chemotherapy;Chemotherapy;Chemotherapy;Chemotherapy;Chemotherapy;Chemotherapy;Chemotherapy;Chemotherapy
TCGA-55-6986	74	FEMALE	3261	Lung Bronchioloalveolar Carcinoma Nonmucinous	Lung	Alive	T2	N0	M0	Stage IB	0	3261			TUMOR FREE				74	R-Lower	Not Applicable	TCGA-55-6986	028e99e9-5b9a-4954-bb6e-6d4709a3cea8	26	Not Available	Not Applicable	0	2151	Not Available	Lung Adenocarcinoma	Not Available
TCGA-38-4632	42	MALE	1357	Lung Adenocarcinoma- Not Otherwise Specified (NOS)	Lung	Dead	T2	N1	M1	Stage IV	1	680			WITH TUMOR				42	L-Upper	Not Applicable	TCGA-38-4632	875333ab-9048-462d-aaa2-693ad127e3cc	13	-15418	1357	0	Not Available	Not Available	Lung Adenocarcinoma	Not Available	TCGA-38-4632-D4840;TCGA-38-4632-D4844;TCGA-38-4632-D13822;TCGA-38-4632-D13824	77d7b5e2-ec9e-44d8-a8bb-fc29c602ae6a;54475225-34f4-4948-996f-e97089cd5a04;d1a79d21-2ed8-415a-aea3-af762a661683;e8d4b552-6c8f-4cfb-93cd-267605c6a506	Not Available;Not Available;Not Available;Not Available	13;13;14;14	802;1169;802;1169	679;1136;679;1127	gemcitabine;Carboplatin;Paclitaxel;CPT-11	Not Available;Not Available;Not Available;Not Available	12;12;7;7	6;2;6;2	Not Available;Not Available;Not Available;Not Available	mg;mg;Not Available;Not Available	RECURRENCE;PALLIATIVE;RECURRENCE;PALLIATIVE	Not Applicable;Not Applicable;Not Applicable;Not Applicable	LCCC 9831;3;LCCC 9831;3	IV;IV;IV;IV	NO;NO;NO;NO	Chemotherapy;Chemotherapy;Chemotherapy;Chemotherapy
TCGA-78-7146	71	FEMALE	173	Lung Adenocarcinoma Mixed Subtype	Lung	Dead	T2	N2	M0	Stage IIIA	0	173			Not Available				71	L-Lower	Not Applicable	TCGA-78-7146	ff9def3d-17e5-4ef6-b74e-933f11ed6f00	28	-26272	173	0	Not Available	Not Available	Lung Adenocarcinoma	Not Available
TCGA-NJ-A4YG	65	MALE	2261	Lung Adenocarcinoma- Not Otherwise Specified (NOS)	Lung	Alive	T2	N0	M0	Stage IB	0	2261			TUMOR FREE				65	L-Upper	Not Applicable	TCGA-NJ-A4YG	7FD03220-531E-4EF8-BECA-E9703E8C0AE1	26	-23812	Not Applicable	0	1726	Not Available	Lung Adenocarcinoma	Not Available
TCGA-86-8279	46	MALE	949	Lung Adenocarcinoma- Not Otherwise Specified (NOS)	Lung	Alive	T2a	N1	M0	Stage IIA	0	949			TUMOR FREE				46	R-Upper	Not Applicable	TCGA-86-8279	2923e404-38f2-437a-b57e-23401fbe0273	6	-17032	Not Applicable	0	21	Not Available	Lung Adenocarcinoma	Not Available	TCGA-86-8279-D41676;TCGA-86-8279-D41677	9F2065E1-C62F-4D2A-92CB-B1DB2F7963E2;233E4E3A-65B3-467B-B214-C52773DD2094	Not Available;Not Available	25;25	119;119	28;28	Etoposide;Cisplatin	Complete Response;Complete Response	3;3	Not Available;Not Available	Not Available;Not Available	Not Available;Not Available	Not Available;Not Available	Not Applicable;Not Applicable	Not Available;Not Available	Not Available;Not Available	NO;NO	Chemotherapy;Chemotherapy
TCGA-50-6591	63	FEMALE	119	Lung Adenocarcinoma- Not Otherwise Specified (NOS)	Lung	Dead	T2	N0	M1	Stage IV	1				WITH TUMOR				63	L-Lower	Not Applicable	TCGA-50-6591	9b132e4f-7e35-4cc5-8711-43ad62b906d0	25	-23067	119	0	Not Available	Not Available	Lung Adenocarcinoma	Not Available
TCGA-50-5939	85	MALE	460	Lung Adenocarcinoma Mixed Subtype	Lung	Dead	T2	N0	M0	Stage IB	0	460			TUMOR FREE				85	R-Upper	Not Applicable	TCGA-50-5939	12b79b4f-c28c-418e-a1e7-e622f33fdcc2	2	-31236	460	0	Not Available	Not Available	Lung Adenocarcinoma	Not Available
TCGA-62-8402	73	FEMALE	1498	Lung Adenocarcinoma Mixed Subtype	Lung	Dead	T2	N2	M0	Stage IIIA	1	772		Locoregional Recurrence	WITH TUMOR				73	R-Upper	Not Applicable	TCGA-62-8402	433a32d0-93d1-4897-8e36-beb1ec1d998e	4	-26934	Not Applicable	0	1445	Not Available	Lung Adenocarcinoma	Not Available
TCGA-49-4506	68	FEMALE	999	Lung Adenocarcinoma- Not Otherwise Specified (NOS)	Lung	Dead	T2	N1	M0	Stage IIB	1	692		Locoregional Recurrence	Discrepancy				68	L-Upper	Not Applicable	TCGA-49-4506	b61abdfd-b7a0-4e1a-b570-d1eaecad3a9e	3	-25132	999	0	Not Available	Not Available	Lung Adenocarcinoma	Not Available
TCGA-91-6847	62	FEMALE	842	Lung Adenocarcinoma- Not Otherwise Specified (NOS)	Lung	Alive	T2	N0	MX	Stage IB	1	772		Distant Metastasis	Not Available				62	R-Lower	Not Applicable	TCGA-91-6847	97831d28-ab41-4c18-bfc2-c4c6bc757d13	19	-22862	Not Applicable	0	842	Not Available	Lung Adenocarcinoma	Not Available
TCGA-97-8547	78	FEMALE	657	Lung Adenocarcinoma Mixed Subtype	Lung	Alive	T2a	N2	MX	Stage IIIA	0	657			TUMOR FREE				78	R-Lower	Not Applicable	TCGA-97-8547	ac0d7a82-82cb-4aec-b859-e37375f3de8b	27	-28801	Not Applicable	0	148	Not Available	Lung Adenocarcinoma	87	TCGA-97-8547-D35445;TCGA-97-8547-D35446;TCGA-97-8547-D35447	46926057-7C1B-4651-913D-B4C08C699594;8EDFE56A-3EB6-47A8-A4BA-2255FF3A3418;393D56D3-0031-4F0A-9E38-F16B66B602D5	Not Available;Not Available;Not Available	27;27;27	111;111;Not Available	47;47;124	Taxol;Carboplatin;TARCEVA	Complete Response;Complete Response;Not Applicable	9;9;9	Not Available;Not Available;Not Available	Not Available;Not Available;Not Available	Not Available;Not Available;Not Available	Not Available;Not Available;Not Available	Not Applicable;Not Applicable;Not Applicable	Not Available;Not Available;Not Available	Not Available;Not Available;Not Available	NO;NO;YES	Chemotherapy;Chemotherapy;Not Available
TCGA-97-7546	76	FEMALE	1285	Lung Acinar Adenocarcinoma	Lung	Alive	T1	N0	MX	Stage IA	1	1255		New Primary Tumor	TUMOR FREE				76	L-Upper	Not Applicable	TCGA-97-7546	1d90c9f3-5025-4867-a2f0-e455b6a254fa	17	-27913	Not Applicable	0	964	Not Available	Lung Adenocarcinoma	60	TCGA-97-7546-D32027	BFAB42A6-E8C6-4F2C-AAE1-8C7D88AB5CFD	Not Available	15	Not Available	1255	Tarceva	Not Available	5	Not Available	Not Available	Not Available	Not Available	Not Applicable	Not Available	Not Available	YES	Chemotherapy
TCGA-73-4659	66	MALE	711	Lung Adenocarcinoma- Not Otherwise Specified (NOS)	Lung	Dead	T2	N2	M0	Stage IIIA	1	35			WITH TUMOR				66	R-Upper	Not Applicable	TCGA-73-4659	cd0dc947-b708-464e-beb7-954c9d4583e7	3	-24253	711	0	711	Not Available	Lung Adenocarcinoma	Not Available	TCGA-73-4659-D12858;TCGA-73-4659-D12862;TCGA-73-4659-D12421;TCGA-73-4659-D12823;TCGA-73-4659-D12430;TCGA-73-4659-D12827;TCGA-73-4659-D12854;TCGA-73-4659-D12830	e1e21cb8-57eb-41c0-bc61-810f106edb69;0d2c7085-2781-4e8e-8b42-63ec7e58b646;98e093a8-64cb-4848-a1c5-0cb8c8b550f9;9025783d-e657-4c73-a5f6-e9ee2e60a789;a14661c5-aff8-4e99-af96-b96b3dafcf52;cd7e24d6-b03d-4d4d-aa1d-1f3263695c72;4a12034c-0bf9-4eb9-a160-0cf1abb40e59;8cfd7bb0-b951-48a1-bb37-5452ea0cbf5a	Not Available;Not Available;Not Available;Not Available;Not Available;Not Available;Not Available;Not Available	3;3;3;3;3;3;3;3	609;657;298;452;406;494;581;581	602;624;257;410;312;473;546;539	Taxol;CYC-116/Cyclocel;Alimta;Vinorelbine;Erlotonib;Docetoxel/Taxotere;Cisplatin;Gemcitabine	Not Available;Not Available;Not Available;Not Available;Not Available;Not Available;Not Available;Not Available	12;12;12;12;12;12;12;12	2;3;3;2;5;4;2;2	50mg/m2 = 100mg;720 mg;500;25mg/m2 = 50;150;25mg/m2 = 50mg;75mg/m2 - 150mg;100mg/m2	mg/m2;mg;mg/m2;mg/m2;mg;g/m2;mg/m2;mg/m2	PROGRESSION;OTHER, SPECIFY IN NOTES;PROGRESSION;PROGRESSION;PROGRESSION;PROGRESSION;PROGRESSION;PROGRESSION	Not Applicable;Protocol;Not Applicable;Not Applicable;Not Applicable;Not Applicable;Not Applicable;Not Applicable	7;8;3;3;4;4;6;5	IV;PO;IV;IV;PO;IV;IV;IV	NO;NO;NO;NO;NO;NO;NO;NO	Chemotherapy;Other, specify in notes;Chemotherapy;Chemotherapy;Targeted Molecular therapy;Chemotherapy;Chemotherapy;Chemotherapy
TCGA-55-A48Y	69	MALE	630	Lung Adenocarcinoma- Not Otherwise Specified (NOS)	Lung	Alive	T2b	N0	M0	Stage IIA	0	630			TUMOR FREE				69	L-Lower	Not Applicable	TCGA-55-A48Y	12C07138-E3FA-418A-89E3-628DA12BC99E	21	-25384	Not Applicable	0	42	Not Available	Lung Adenocarcinoma	42	TCGA-55-A48Y-D59059;TCGA-55-A48Y-D59060	47E0007B-5A41-4E22-8E2B-2483E168CA99;A497B509-E9BB-4278-851A-F25CB653F363	Not Available;Not Available	30;30	163;163	91;91	Carboplatin;Alimta	Complete Response;Complete Response	4;4	Not Available;Not Available	Not Available;Not Available	Not Available;Not Available	Not Available;Not Available	Not Applicable;Not Applicable	Not Available;Not Available	Not Available;Not Available	NO;NO	Chemotherapy;Chemotherapy
TCGA-50-5049	70	MALE	3094	Lung Adenocarcinoma- Not Otherwise Specified (NOS)	Lung	Alive	T2	N0	M0	Stage IA	1	1568		Locoregional Recurrence	TUMOR FREE				70	R-Upper	Not Applicable	TCGA-50-5049	9944f46f-9fa8-4e2c-a806-776bec7f8803	25	-25577	Not Applicable	0	1485	Not Available	Lung Adenocarcinoma	Not Available
TCGA-44-3396	74	FEMALE	1130	Lung Adenocarcinoma- Not Otherwise Specified (NOS)	Lung	Alive	T2	N2	M0	Stage IIIA	0	1130			TUMOR FREE				74	Discrepancy	Not Available	TCGA-44-3396	3bd6badb-27ff-4d8d-b206-4d28dc264862	18	-27073	Not Applicable	0	311	Not Available	Lung Adenocarcinoma	48	TCGA-44-3396-D5017;TCGA-44-3396-D5019	cb7c2370-e79f-4706-9c22-02b0152ffc04;d9d59d53-accc-4e89-bc4c-c13fde7550f1	Not Available;Not Available	22;22	192;192	129;129	Alimta;Carboplatin	Not Available;Not Available	10;10	4;4	850;600	mg;mg	ADJUVANT;ADJUVANT	Not Applicable;Not Applicable	1;1	IV;IV	NO;NO	Chemotherapy;Chemotherapy
TCGA-05-4405	74	FEMALE	610	Lung Adenocarcinoma Mixed Subtype	Lung	Alive	T2	N0	M0	Stage IB	0	610			TUMOR FREE				74	R-Lower	Not Applicable	TCGA-05-4405	f587c9ab-2949-4410-80d6-a050865d48aa	22	-27241	Not Applicable	0	610	Not Available	Lung Adenocarcinoma	Not Available
TCGA-78-8662	53	FEMALE	3361	Lung Adenocarcinoma- Not Otherwise Specified (NOS)	Lung	Dead	T2	N0	M0	Stage IB	1	3044		Locoregional Recurrence	Unknown				53	R-Upper	Not Applicable	TCGA-78-8662	16e64a1e-08b0-4c27-8c69-fa64551f8ca4	23	-19563	3361	0	Not Available	Not Available	Lung Adenocarcinoma	76
TCGA-50-8460	74	MALE	829	Lung Papillary Adenocarcinoma	Lung	Alive	T1a	N0	M0	Stage IA	0	829			Unknown				74	R-Upper	Not Applicable	TCGA-50-8460	497cc506-03fe-4ffa-860b-5a12adb1bc7d	18	-27270	Not Applicable	0	105	Not Available	Lung Adenocarcinoma	Not Available
TCGA-55-8087	59	FEMALE	462	Lung Adenocarcinoma- Not Otherwise Specified (NOS)	Lung	Alive	T2a	N0	MX	Stage IB	0	462			TUMOR FREE				59	R-Upper	Not Applicable	TCGA-55-8087	e254aaeb-012c-4d92-8a03-cce1f6a2bcd6	15	-21655	Not Applicable	0	21	Not Available	Lung Adenocarcinoma	142
TCGA-MP-A4TA	75	FEMALE	950	Lung Adenocarcinoma- Not Otherwise Specified (NOS)	Lung	Dead	T1	N0	M0	Stage IA	1	725		Distant Metastasis	WITH TUMOR				75	R-Upper	Not Applicable	TCGA-MP-A4TA	98EE294A-46ED-4572-BDD4-A932C3498A25	2	-27513	950	0	Not Available	Not Available	Lung Adenocarcinoma	46
TCGA-55-7815	76	MALE	773	Lung Adenocarcinoma- Not Otherwise Specified (NOS)	Lung	Alive	T2a	N0	MX	Stage IB	1	466		Locoregional Recurrence	TUMOR FREE				76	R-Lower	Not Applicable	TCGA-55-7815	dd46c83e-6551-485b-b935-f3beed891244	9	-28119	Not Applicable	0	54	Not Available	Lung Adenocarcinoma	59	TCGA-55-7815-D61496;TCGA-55-7815-D61499	ACA058EE-8C58-4DBD-99EB-8E97EE4F6CC6;A6E48EE4-3A3F-49A9-8FEF-18D08A8F7BE4	Not Available;Not Available	30;30	585;Not Available	493;706	Chemo, NOS;Chemo, NOS	Clinical Progressive Disease;Not Applicable	6;6	Not Available;Not Available	Not Available;Not Available	Not Available;Not Available	Not Available;Not Available	Not Applicable;Not Applicable	Not Available;Not Available	Not Available;Not Available	NO;YES	Chemotherapy;Chemotherapy
TCGA-55-8096	67	FEMALE	719	Lung Adenocarcinoma- Not Otherwise Specified (NOS)	Lung	Dead	T2a	N0	MX	Stage IB	1	566		Distant Metastasis	WITH TUMOR				67	L-Upper	Not Applicable	TCGA-55-8096	36470b30-a3b3-4d28-851b-918a7ff88011	17	-24684	Not Applicable	0	47	Not Available	Lung Adenocarcinoma	Not Available
TCGA-NJ-A55R	67	MALE	603	Lung Adenocarcinoma- Not Otherwise Specified (NOS)	Lung	Alive	T1b	N0	MX	Stage IA	0	603			TUMOR FREE				67	L-Upper	Not Applicable	TCGA-NJ-A55R	7C7D777B-BF00-4C24-97FC-922580D5605F	27	-24738	Not Applicable	0	603	Not Available	Lung Adenocarcinoma	Not Available
TCGA-91-7771	62	MALE	492	Lung Adenocarcinoma- Not Otherwise Specified (NOS)	Lung	Alive	T3	N0	MX	Stage IIB	0	492			Not Available				62	R-Upper	Not Applicable	TCGA-91-7771	c0fdb152-25d2-404b-bec7-a43ece381f5b	24	-22926	Not Applicable	0	31	Not Available	Lung Adenocarcinoma	Not Available	TCGA-91-7771-D37917;TCGA-91-7771-D37919	494CE129-C26D-4374-B915-382105753D85;7D947262-1775-4C0C-981A-AAF1E6E7D92E	Not Available;Not Available	6;6	156;156	77;77	Cisplatin;Pemetrexed	Complete Response;Complete Response	12;12	Not Available;Not Available	Not Available;Not Available	Not Available;Not Available	Not Available;Not Available	Not Applicable;Not Applicable	Not Available;Not Available	Not Available;Not Available	NO;NO	Chemotherapy;Chemotherapy
TCGA-69-7760	73	MALE	202	Lung Adenocarcinoma Mixed Subtype	Lung	Alive	T3	N0	M0	Stage IIB	0	202			Not Available				73	R-Lower	Not Applicable	TCGA-69-7760	8981f0c9-7155-4c96-bf77-7d40fe404323	24	-26777	Not Applicable	0	154	Not Available	Lung Adenocarcinoma	125	TCGA-69-7760-D20981;TCGA-69-7760-D21152	94bb8b11-881e-449b-8206-95458a4e6762;5fa9b68b-32b6-4df9-a9a8-01cc626473d6	Not Available;Not Available	25;2	110;110	47;47	Carboplatin;pemetrexed disodium	Not Available;Not Available	1;2	4;4	588.6;905	mg;mg	ADJUVANT;ADJUVANT	Not Applicable;Not Applicable	1;1	IV;IV	NO;NO	Chemotherapy;Chemotherapy
TCGA-44-5644	51	FEMALE	863	Lung Adenocarcinoma- Not Otherwise Specified (NOS)	Lung	Alive	T2a	N0		Stage IB	0	863			TUMOR FREE				51	R-Lower	Not Applicable	TCGA-44-5644	1fc81cd4-fa89-4135-8c3c-027ffae82b05	12	-18644	Not Applicable	0	498	Not Available	Lung Adenocarcinoma	61
TCGA-69-7973	42	FEMALE	230	Lung Adenocarcinoma Mixed Subtype	Lung	Alive	T2a	N0	M0	Stage IB	0	230			TUMOR FREE				42	R-Middle	Not Applicable	TCGA-69-7973	dc9eaaa0-0bfd-46d0-994f-310826879da4	2	-15355	Not Applicable	0	230	Not Available	Lung Adenocarcinoma	Not Available	TCGA-69-7973-D30332;TCGA-69-7973-D30341;TCGA-69-7973-D30344;TCGA-69-7973-D30346	2B5DC03D-AFEF-4C32-BB62-02A37D57897F;8C513402-CD6E-424D-9844-E3390F02D0C3;D947DBDE-9875-4B03-AE2A-F2B3AE12CCD8;8C538EDD-BE6D-4A7E-8936-5487EB1589D3	Not Available;Not Available;Not Available;Not Available	9;9;9;9	63;63;132;132	63;63;91;91	Cisplatin;Taxotere;Cisplatin;Pemetrexed	Unknown;Unknown;Complete Response;Complete Response	4;4;4;4	Not Available;Not Available;Not Available;Not Available	Not Available;Not Available;Not Available;Not Available	Not Available;Not Available;Not Available;Not Available	Not Available;Not Available;Not Available;Not Available	Not Applicable;Not Applicable;Not Applicable;Not Applicable	Not Available;Not Available;Not Available;Not Available	Not Available;Not Available;Not Available;Not Available	NO;NO;NO;NO	Chemotherapy;Chemotherapy;Chemotherapy;Chemotherapy
TCGA-44-6145	62	FEMALE	595	Lung Adenocarcinoma- Not Otherwise Specified (NOS)	Lung	Alive	T1	N0	M0	Stage IA	0	595			TUMOR FREE				62	R-Upper	Not Applicable	TCGA-44-6145	6144d666-8f77-4efe-95f1-f9e5c4e5e056	31	-22745	Not Applicable	0	103	Not Available	Lung Adenocarcinoma	73
TCGA-64-1676	58	MALE	1728	Lung Adenocarcinoma- Not Otherwise Specified (NOS)	Lung	Alive	T1a	N0	M0	Stage IA	0	1728			TUMOR FREE				58	R-Lower	Not Applicable	TCGA-64-1676	fb6b289c-aaf9-4d8e-b6e0-5d35bce1b6e1	15	-21428	Not Applicable	0	1728	Not Available	Lung Adenocarcinoma	Not Available
TCGA-97-7553	58	FEMALE	1870	Lung Bronchioloalveolar Carcinoma Nonmucinous	Lung	Alive	T1	N0	MX	Stage IA	0	1870			TUMOR FREE				58	L-Lower	Not Applicable	TCGA-97-7553	37c8d73a-45ae-40fc-ba9a-721b755c1160	17	-21518	Not Applicable	0	1332	Not Available	Lung Adenocarcinoma	64
TCGA-55-8511	73	FEMALE	552	Lung Adenocarcinoma- Not Otherwise Specified (NOS)	Lung	Alive	T2a	N0	MX	Stage IB	1	460			TUMOR FREE				73	R-Upper	Not Applicable	TCGA-55-8511	1f1df7ea-00b9-4432-86de-da773d1451e5	11	-26986	Not Applicable	0	9	Not Available	Lung Adenocarcinoma	31
TCGA-MP-A4TF	58	FEMALE	336	Lung Adenocarcinoma- Not Otherwise Specified (NOS)	Lung	Dead	T2b	N0	M0	Stage IIA	1	195		Distant Metastasis	WITH TUMOR				58	R-Upper	Not Applicable	TCGA-MP-A4TF	86DAC334-F30E-438E-810A-8E45F69DBB7E	2	-21387	336	0	Not Available	Not Available	Lung Adenocarcinoma	77	TCGA-MP-A4TF-D41409;TCGA-MP-A4TF-D41410	DB475CAC-B2D9-461C-A714-D5BBD7B9CF48;51556339-4419-45EF-B7B5-597FECF9A3D5	Not Available;Not Available	18;18	151;133	48;48	Navelbine;Cisplatin	Partial Response;Partial Response	3;3	Not Available;Not Available	Not Available;Not Available	Not Available;Not Available	Not Available;Not Available	Not Applicable;Not Applicable	Not Available;Not Available	Not Available;Not Available	NO;NO	Chemotherapy;Chemotherapy
TCGA-55-8204	87	FEMALE	515	Lung Adenocarcinoma- Not Otherwise Specified (NOS)	Lung	Alive	T2a	N0	MX	Stage IB	0	515			TUMOR FREE				87	L-Upper	Not Applicable	TCGA-55-8204	75589307-f141-4d0d-b35d-adbbc77b3dec	8	-31818	Not Applicable	0	0	Not Available	Lung Adenocarcinoma	101
TCGA-55-8616	58	FEMALE	48	Lung Adenocarcinoma- Not Otherwise Specified (NOS)	Lung	Alive	T2a	N0	M0	Stage IB	0	48			TUMOR FREE				58	R-Upper	Not Applicable	TCGA-55-8616	fe714ac0-f874-426a-924b-a2980232b5f7	28	-21225	Not Applicable	0	48	Not Available	Lung Adenocarcinoma	Not Available
TCGA-86-8281	75	MALE	0	Lung Adenocarcinoma- Not Otherwise Specified (NOS)	Lung	Alive	T1	NX	M0	Stage IA	0	0			TUMOR FREE				75	R-Lower	Not Applicable	TCGA-86-8281	5d7ec32a-049f-4997-9882-1b3ac157e02d	30	-27409	Not Applicable	0	0	Not Available	Lung Adenocarcinoma	Not Available
TCGA-55-7574	64	FEMALE	995	Lung Adenocarcinoma- Not Otherwise Specified (NOS)	Lung	Dead	T2a	N0	M0	Stage IB	1	478		Distant Metastasis	WITH TUMOR				64	R-Upper	Not Applicable	TCGA-55-7574	a7911bdc-13f1-434a-bfa3-f8ba55d15846	11	-23703	Not Applicable	0	95	Not Available	Lung Adenocarcinoma	Not Available	TCGA-55-7574-D20394;TCGA-55-7574-D20393;TCGA-55-7574-D64281;TCGA-55-7574-D64282	50bc6792-9c2d-4274-950b-9916578c4a38;fac718aa-4cd8-4b69-a353-5c3619f96f9a;4FE5B8E6-4EEE-41ED-986D-BD7841309AFC;855D0B62-EF5B-4164-B03B-74957166BF47	Not Available;Not Available;Not Available;Not Available	11;11;28;28	184;184;631;631	130;130;478;478	Carboplatin;Docetaxel;Topotecan;Avastin	Not Available;Not Available;Partial Response;Partial Response	1;1;8;8	5;5;Not Available;Not Available	160;30;Not Available;Not Available	mg;mg;Not Available;Not Available	ADJUVANT;ADJUVANT;Not Available;Not Available	Not Applicable;Not Applicable;Not Applicable;Not Applicable	1;1;Not Available;Not Available	IV;IV;Not Available;Not Available	NO;NO;NO;NO	Chemotherapy;Chemotherapy;Chemotherapy;Chemotherapy
TCGA-L9-A743	56	MALE	664	Lung Adenocarcinoma- Not Otherwise Specified (NOS)	Lung	Alive	T2a	N1	M0	Stage IIA	0	664			TUMOR FREE				56	L-Upper	Not Applicable	TCGA-L9-A743	A5F2576A-D628-47DE-A5DF-76A4F3105DCC	14	-20780	Not Applicable	0	312	Not Available	Lung Adenocarcinoma	45	TCGA-L9-A743-D58553;TCGA-L9-A743-D58554	88D31EDF-D154-4FAF-B5A3-0BABE6D20D73;BD488F92-7CB9-4C9E-B60D-9F199C561475	Not Available;Not Available	14;14	193;193	120;120	TAXOTERE;CISPLATIN	Complete Response;Complete Response	4;4	Not Available;Not Available	Not Available;Not Available	Not Available;Not Available	Not Available;Not Available	Not Applicable;Not Applicable	Not Available;Not Available	Not Available;Not Available	NO;NO	Chemotherapy;Chemotherapy
TCGA-73-4670	69	FEMALE	131	Lung Adenocarcinoma- Not Otherwise Specified (NOS)	Lung	Alive	T2	N0	M1	Stage IV	0	131			WITH TUMOR				69	L-Upper	Not Applicable	TCGA-73-4670	1b354837-4925-4480-ac32-6b44d0957314	6	-25526	Not Applicable	0	14	Not Available	Lung Adenocarcinoma	Not Available	TCGA-73-4670-D12984;TCGA-73-4670-D12987;TCGA-73-4670-D12986;TCGA-73-4670-D12988	fce5249c-69e4-43b1-ba19-7261731a8a90;06e09d14-17d7-4d81-a98c-780ac3ff2162;2aaeb964-d8d0-4811-85a8-5b26948bf157;634e1395-f22a-4b7b-80d6-9f2d2929ccd1	Not Available;Not Available;Not Available;Not Available	15;15;15;15	110;110;110;54	33;33;54;33	carboplatin;Avastin;alimta;taxol	Not Available;Not Available;Not Available;Not Available	6;6;6;6	4;4;4;1	538;930;680;308	mg;mg;mg;mg	ADJUVANT;ADJUVANT;ADJUVANT;ADJUVANT	Not Applicable;Not Applicable;Not Applicable;Not Applicable	1;1;2;1	IV;IV;IV;IV	NO;NO;NO;NO	Chemotherapy;Chemotherapy;Chemotherapy;Chemotherapy
TCGA-50-5066	72	MALE	1442	Lung Adenocarcinoma Mixed Subtype	Lung	Alive	T2	N0	M0	Stage IB	1	477		Distant Metastasis	Not Available				72	R-Upper	Not Applicable	TCGA-50-5066	3199cfe5-3be3-43cd-a36b-5cf2c7a9929f	2	-26385	Not Applicable	0	297	Not Available	Lung Adenocarcinoma	Not Available	TCGA-50-5066-D32029;TCGA-50-5066-D32030;TCGA-50-5066-D32031	5be0e05b-35a4-4283-90e3-38874324ed7a;ad7d0412-3694-4490-8268-f0191cbe615c;1ac70461-ad8a-48f2-b045-ce88d310315b	Not Available;Not Available;Not Available	15;15;15	567;567;567	508;508;508	Carboplatin;Taxol;Avastin	Stable Disease;Stable Disease;Stable Disease	5;5;5	Not Available;Not Available;Not Available	Not Available;Not Available;Not Available	Not Available;Not Available;Not Available	Not Available;Not Available;Not Available	Not Applicable;Not Applicable;Not Applicable	Not Available;Not Available;Not Available	Not Available;Not Available;Not Available	NO;NO;NO	Chemotherapy;Chemotherapy;Chemotherapy
TCGA-75-5126	Not Available	FEMALE		Lung Papillary Adenocarcinoma	Lung		T3	N2	M0	Stage IIIA	1				WITH TUMOR				Not Available	L-Upper	Not Applicable	TCGA-75-5126	93766482-2f20-4c8f-bbd8-bdd203c37d5a	31	Not Available	Not Applicable	Not Available	Not Available	Not Available	Lung Adenocarcinoma	Not Available
TCGA-64-5779	61	MALE	864	Lung Acinar Adenocarcinoma	Lung	Alive	T2	N2	M0	Stage IIIA	1	795		Distant Metastasis	TUMOR FREE				61	L-Lower	Not Applicable	TCGA-64-5779	1c58d9b8-17a2-4fc6-9898-fe6f47bd2c2a	2	-22305	Not Applicable	0	507	Not Available	Lung Adenocarcinoma	100	TCGA-64-5779-D11375;TCGA-64-5779-D11376;TCGA-64-5779-D31475;TCGA-64-5779-D31476	c0d60743-bdf0-436e-9702-4e8ce35c248d;621a2148-00ec-4c00-a0bc-980442ab9522;d2824bc2-e94d-4926-9b6b-0600e519bb80;b55016e7-e7a7-430d-93e0-377e6fb2fb50	Not Available;Not Available;Not Available;Not Available	2;2;3;3	157;157;157;157	94;94;94;94	Cisplatin;Pemetrexed;Cisplatin;Pemetrexed	Not Available;Not Available;Complete Response;Complete Response	5;5;5;5	04;04;Not Available;Not Available	75;500;Not Available;Not Available	mg/m2;mg/m2;Not Available;Not Available	ADJUVANT;ADJUVANT;Not Available;Not Available	Not Applicable;Not Applicable;Not Applicable;Not Applicable	01;01;Not Available;Not Available	IV;IV;Not Available;Not Available	NO;NO;NO;NO	Chemotherapy;Chemotherapy;Chemotherapy;Chemotherapy
TCGA-55-6543	60	FEMALE	435	Lung Bronchioloalveolar Carcinoma Mucinous	Lung	Alive	T1b	N0	MX	Stage IA	0	435			TUMOR FREE				60	R-Upper	Not Applicable	TCGA-55-6543	e68219b0-a9c2-49df-8f0d-db5ea97fd2dc	3	Not Available	Not Applicable	0	2	Not Available	Lung Adenocarcinoma	Not Available
TCGA-55-A48Z	60	FEMALE	651	Lung Adenocarcinoma Mixed Subtype	Lung	Alive	T1a	N3	MX	Stage IIIB	1	536		Distant Metastasis	WITH TUMOR				60	R-Upper	Not Applicable	TCGA-55-A48Z	16D3C1C1-CF3A-44B6-B564-8AE5464B243D	21	-22056	Not Applicable	0	29	Not Available	Lung Adenocarcinoma	110	TCGA-55-A48Z-D59069;TCGA-55-A48Z-D59070	AFA50190-D879-4A5D-A4A9-F1A7F1E161AA;1B807520-A86F-4B84-8830-F8DDCC3231BE	Not Available;Not Available	30;30	202;202	58;58	Cisplatin;Alimta	Stable Disease;Stable Disease	4;4	Not Available;Not Available	Not Available;Not Available	Not Available;Not Available	Not Available;Not Available	Not Applicable;Not Applicable	Not Available;Not Available	Not Available;Not Available	NO;NO	Chemotherapy;Chemotherapy
TCGA-86-8278	63	FEMALE	944	Lung Adenocarcinoma- Not Otherwise Specified (NOS)	Lung	Alive	T2	N1	M0	Stage IIB	1	29			TUMOR FREE				63	L-Lower	Not Applicable	TCGA-86-8278	a816e355-be6f-4d16-b051-b6d86ed8cded	6	-23117	Not Applicable	0	23	Not Available	Lung Adenocarcinoma	Not Available	TCGA-86-8278-D41670;TCGA-86-8278-D41671;TCGA-86-8278-D41672	964E5BFB-3A3B-47C8-A346-6F5BDACA4D99;9ACDE909-44BF-475C-AAFC-8C721F24CFD9;8C3C7ABD-D1E8-4672-965B-91AF4B8F03CE	Not Available;Not Available;Not Available	25;25;25	156;156;Not Available	29;29;178	Etoposide;Cisplatin;Gefitinib	Stable Disease;Stable Disease;Not Applicable	3;3;3	Not Available;Not Available;Not Available	Not Available;Not Available;Not Available	Not Available;Not Available;Not Available	Not Available;Not Available;Not Available	Not Applicable;Not Applicable;Not Applicable	Not Available;Not Available;Not Available	Not Available;Not Available;Not Available	NO;NO;YES	Chemotherapy;Chemotherapy;Targeted Molecular therapy
TCGA-L4-A4E5	48	FEMALE	578	Lung Adenocarcinoma- Not Otherwise Specified (NOS)	Lung	Alive	T1	N0	M0	Stage I	0	578			TUMOR FREE				48	L-Upper	Not Applicable	TCGA-L4-A4E5	32A7B827-C3F9-4607-AE63-DAE8CAA2BC97	5	-17680	Not Applicable	0	213	Not Available	Lung Adenocarcinoma	93
TCGA-49-4505	61	FEMALE	428	Lung Adenocarcinoma- Not Otherwise Specified (NOS)	Lung	Dead	T2	N1	M0	Stage IIB	1	417		Distant Metastasis	WITH TUMOR				61	R-Lower	Not Applicable	TCGA-49-4505	088edf89-d2b5-40c7-b066-df3bd383f7ea	3	-22628	428	0	Not Available	Not Available	Lung Adenocarcinoma	Not Available
TCGA-69-7980	70	FEMALE	411	Lung Adenocarcinoma- Not Otherwise Specified (NOS)	Lung	Alive	T1b	N0	M0	Stage I	0	411			TUMOR FREE				70	R-Upper	Not Applicable	TCGA-69-7980	aee86a89-0377-4080-b16c-408bfbe78687	9	-25583	Not Applicable	0	43	Not Available	Lung Adenocarcinoma	71
TCGA-55-7725	68	FEMALE	442	Lung Adenocarcinoma- Not Otherwise Specified (NOS)	Lung	Alive	T1a	N0	MX	Stage IA	0	442			TUMOR FREE				68	R-Lower	Not Applicable	TCGA-55-7725	9fcdccae-676e-4071-93c3-23d2d3ab0c00	8	-24848	Not Applicable	0	39	Not Available	Lung Adenocarcinoma	Not Available
TCGA-78-7162	75	MALE	3169	Lung Adenocarcinoma Mixed Subtype	Lung	Dead	T1	N0	M0	Stage IA	1	2218			Not Available				75	L-Upper	Not Applicable	TCGA-78-7162	16cd58db-d52c-403e-9e9c-6da2e99f6bad	3	-27593	3169	0	Not Available	Not Available	Lung Adenocarcinoma	Not Available
TCGA-80-5608	Not Available	FEMALE	2832	Lung Adenocarcinoma- Not Otherwise Specified (NOS)	Lung	Alive	T1	N0	M0	Stage IA	0	2832			TUMOR FREE				Not Available	R-Upper	Not Applicable	TCGA-80-5608	5c06d97f-2aaa-43de-b085-09d7829356ba	15	Not Available	Not Applicable	Not Available	Not Available	Not Available	Lung Adenocarcinoma	Not Available
TCGA-78-7159	60	FEMALE	1974	Lung Adenocarcinoma Mixed Subtype	Lung	Alive	T1	NX	M0	Stage IA	0	1974			Not Available				60	L-Upper	Not Applicable	TCGA-78-7159	4d153600-81f9-44fb-b485-6355ec306d6a	27	-22261	Not Applicable	0	1221	Not Available	Lung Adenocarcinoma	Not Available
TCGA-MP-A4TI	72	MALE	429	Lung Adenocarcinoma- Not Otherwise Specified (NOS)	Lung	Dead	T2a	N1	M0	Stage IIA	1	84		Locoregional Recurrence	WITH TUMOR				72	R-Lower	Not Applicable	TCGA-MP-A4TI	F327DEA0-2D30-482F-809C-76A148A749B7	2	-26565	429	0	Not Available	Not Available	Lung Adenocarcinoma	Not Available
TCGA-78-7542	56	MALE	321	Lung Adenocarcinoma- Not Otherwise Specified (NOS)	Lung	Dead	T2	N0	M0	Stage IB	0	321			Not Available				56	R-Upper	Not Applicable	TCGA-78-7542	e64f76e4-f748-4d9e-ba71-53e2818a7920	13	-20763	321	0	Not Available	Not Available	Lung Adenocarcinoma	Not Available
TCGA-91-6836	52	FEMALE	417	Lung Adenocarcinoma- Not Otherwise Specified (NOS)	Lung	Alive	T2	N0	MX	Stage IB	0	417			TUMOR FREE				52	R-Upper	Not Applicable	TCGA-91-6836	0b31dbdf-0623-48e4-a0ec-017650dceda7	20	-19216	Not Applicable	0	11	Not Available	Lung Adenocarcinoma	97
TCGA-78-7537	72	MALE	1622	Lung Adenocarcinoma Mixed Subtype	Lung	Dead	T2	N0	M0	Stage IB	0	1622			Not Available				72	R-Upper	Not Applicable	TCGA-78-7537	67a2bc21-7c87-4678-997d-a434de672436	13	-26610	1622	0	Not Available	Not Available	Lung Adenocarcinoma	Not Available
TCGA-97-7941	72	FEMALE	484	Lung Acinar Adenocarcinoma	Lung	Alive	T1b	N0	MX	Stage IA	0	484			TUMOR FREE				72	L-Upper	Not Applicable	TCGA-97-7941	b266cbf5-80de-4473-b16f-08c502d365ca	13	-26298	Not Applicable	0	22	Not Available	Lung Adenocarcinoma	57
TCGA-MP-A4TJ	62	FEMALE	339	Lung Signet Ring Adenocarcinoma	Lung	Dead	T1	N0	M0	Stage IA	0	339			Unknown				62	R-Upper	Not Applicable	TCGA-MP-A4TJ	8F52CCCD-5709-4753-9670-31A573EE27AB	2	-22875	339	0	Not Available	Not Available	Lung Adenocarcinoma	29
TCGA-78-8660	69	MALE	321	Lung Adenocarcinoma- Not Otherwise Specified (NOS)	Lung	Dead	T2	N1	M0	Stage IIB	1	242		Distant Metastasis	WITH TUMOR				69	R-Lower	Not Applicable	TCGA-78-8660	781f40c9-c099-4c96-8269-ebe2a449c93d	23	-25422	321	0	Not Available	Not Available	Lung Adenocarcinoma	87
TCGA-49-AARQ	41	FEMALE	6732	Lung Adenocarcinoma- Not Otherwise Specified (NOS)	Lung	Alive	T2	N0	MX	Stage I	0	6732			TUMOR FREE				41	R-Upper	Not Applicable	TCGA-49-AARQ	9A2A226E-9605-4214-9320-469305E664E6	19	-15065	Not Applicable	0	6443	Not Available	Lung Adenocarcinoma	99.9
TCGA-05-4415	57	MALE	91	Lung Adenocarcinoma Mixed Subtype	Lung	Dead	T4	N2	M0	Stage IIIB	1	60			WITH TUMOR				57	L-Lower	Not Applicable	TCGA-05-4415	d15b7b29-c5c5-41d8-b83b-7cc12fe92820	22	-20880	91	0	Not Available	Not Available	Lung Adenocarcinoma	Not Available
TCGA-86-A4JF	56	MALE	737	Lung Adenocarcinoma- Not Otherwise Specified (NOS)	Lung	Dead	T3	N0	M0	Stage IIB	1	436		Distant Metastasis	TUMOR FREE				56	R-Upper	Not Applicable	TCGA-86-A4JF	E01E4FB3-236A-4D16-9073-555876B688E9	14	-20491	Not Applicable	0	0	Not Available	Lung Adenocarcinoma	Not Available	TCGA-86-A4JF-D52793;TCGA-86-A4JF-D52796	85E463A3-A1DE-4C8E-8C0F-9BD9AB0377D8;F06AAA11-F3BF-4A51-BA60-963FDE4D8CB8	Not Available;Not Available	6;6	171;536	31;444	Not Available;Not Available	Complete Response;Complete Response	12;12	Not Available;Not Available	Not Available;Not Available	Not Available;Not Available	Not Available;Not Available	Not Applicable;Not Applicable	Not Available;Not Available	Not Available;Not Available	NO;NO	Chemotherapy;Chemotherapy
TCGA-86-7701	66	MALE	947	Lung Adenocarcinoma- Not Otherwise Specified (NOS)	Lung	Alive	T2	N0	M1	Stage IV	1	424		Distant Metastasis	TUMOR FREE				66	R-Upper	Not Applicable	TCGA-86-7701	a3f6bc1c-19ab-4eeb-a9ac-3d2fac850bde	18	-24209	Not Applicable	0	11	Not Available	Lung Adenocarcinoma	Not Available	TCGA-86-7701-D36483;TCGA-86-7701-D36484;TCGA-86-7701-D58402;TCGA-86-7701-D58403;TCGA-86-7701-D58404;TCGA-86-7701-D58405;TCGA-86-7701-D58407;TCGA-86-7701-D58408	EC1417C7-2349-4F98-939F-E7E643F30F87;24A17B71-0E0B-4803-A21C-02BCB336024D;08D438DF-4B04-42CE-92EB-6AAC1EF6952E;7741F434-FD67-473C-B872-5A2B21734ED8;444CAEFF-EDEE-460D-9C88-C49C232A90DB;D7831CC1-B080-4F51-A2C1-3A32B60AA83F;8C75D7CE-9FC9-4BFF-B261-DD159CFED86F;DC37E270-9E05-421E-A7F4-8B20DF86DC92	Not Available;Not Available;Tyrosine kinase inhibitor;Not Available;Not Available;Not Available;Not Available;Not Available	31;31;9;9;9;9;9;9	207;207;601;601;601;Not Available;Not Available;Not Available	27;27;454;454;454;706;936;936	Etoposide;Cisplatin;Not Available;Docetaxel;Zoledronic acid;Zoledronic acid;Gemcitabine;Docetaxel	Complete Response;Complete Response;Stable Disease;Stable Disease;Stable Disease;Not Applicable;Not Applicable;Not Applicable	10;10;4;4;4;4;4;4	Not Available;Not Available;Not Available;Not Available;Not Available;Not Available;Not Available;Not Available	Not Available;Not Available;Not Available;Not Available;Not Available;Not Available;Not Available;Not Available	Not Available;Not Available;Not Available;Not Available;Not Available;Not Available;Not Available;Not Available	Not Available;Not Available;Not Available;Not Available;Not Available;Not Available;Not Available;Not Available	Not Applicable;Not Applicable;Not Applicable;Not Applicable;Not Applicable;Not Applicable;Not Applicable;Not Applicable	Not Available;Not Available;Not Available;Not Available;Not Available;Not Available;Not Available;Not Available	Not Available;Not Available;Not Available;Not Available;Not Available;Not Available;Not Available;Not Available	NO;NO;NO;NO;NO;YES;YES;YES	Chemotherapy;Chemotherapy;Chemotherapy;Chemotherapy;Ancillary;Ancillary;Chemotherapy;Chemotherapy
TCGA-44-3918	60	FEMALE	1036	Lung Adenocarcinoma- Not Otherwise Specified (NOS)	Lung	Alive	T1	N0	M0	Stage IA	1	511		Locoregional Recurrence	TUMOR FREE		FPPP	TCGA	60	L-Upper	Not Applicable	TCGA-44-3918	6e3b6b72-142d-4b8d-a462-28a205796e41	7	-22236	Not Applicable	0	197	197	Lung Adenocarcinoma	76	TCGA-44-3918-D20986;TCGA-44-3918-D20985	16f14090-dd3a-4b0c-91c7-998cee0e8d40;4cc469d8-02e3-4ef9-88d3-cd70b4fbc386	Not Available;Not Available	25;25	648;648	543;543	Carboplatin;Alimta	Not Available;Not Available	1;1	6;6	500;930	mg;mg	RECURRENCE;RECURRENCE	Not Applicable;Not Applicable	1;1	IV;IV	NO;NO	Chemotherapy;Chemotherapy
TCGA-50-6597	79	FEMALE	1268	Lung Adenocarcinoma- Not Otherwise Specified (NOS)	Lung	Dead	T2	N0	M0	Stage IB	0	1268			TUMOR FREE				79	R-Lower	Not Applicable	TCGA-50-6597	0d66bf6c-eed0-4726-bd5b-3bf6d610b4e0	26	-29195	Not Applicable	0	1015	Not Available	Lung Adenocarcinoma	Not Available
TCGA-NJ-A4YI	87	FEMALE	4	Lung Papillary Adenocarcinoma	Lung	Dead	T2	N2	M0	Stage IIIA	0	4			Unknown				87	R-Upper	Not Applicable	TCGA-NJ-A4YI	2C03141E-A0BD-4E8D-91E4-9744D139CCCE	24	-31867	4	0	Not Available	Not Available	Lung Adenocarcinoma	52
TCGA-86-8280	54	FEMALE	701	Lung Bronchioloalveolar Carcinoma Nonmucinous	Lung	Alive	T2b	N0	M0	Stage IIA	0	701			TUMOR FREE				54	L-Lower	Not Applicable	TCGA-86-8280	d8faa3a7-6b3f-4e69-8c88-184e41055bd7	30	-19977	Not Applicable	0	16	Not Available	Lung Adenocarcinoma	Not Available	TCGA-86-8280-D66080;TCGA-86-8280-D66081	7B11F24A-04FA-472B-A420-D8E1764C3600;2895FB6B-3FC1-4DFD-B743-1CB915268336	Not Available;Not Available	2;2	129;129	16;16	Cisplatin;Etoposide	Complete Response;Complete Response	10;10	Not Available;Not Available	Not Available;Not Available	Not Available;Not Available	Not Available;Not Available	Not Applicable;Not Applicable	Not Available;Not Available	Not Available;Not Available	NO;NO	Chemotherapy;Chemotherapy
TCGA-44-2666	43	MALE	97	Lung Adenocarcinoma- Not Otherwise Specified (NOS)	Lung	Dead	T2	N0	M0	Stage IB	1				WITH TUMOR		FPPP	TCGA	43	R-Upper	Not Applicable	TCGA-44-2666	e16ca88f-488b-40f0-9169-e5a62482a2ff	8	-15970	97	0	97	97	Lung Adenocarcinoma	66
TCGA-78-7154	72	MALE	593	Lung Adenocarcinoma- Not Otherwise Specified (NOS)	Lung	Dead	T3	N2	M0	Stage IIIA	0	593			Not Available				72	L-Upper	Not Applicable	TCGA-78-7154	d288b69f-1e79-4429-8646-9994b7c54f8f	27	-26481	593	0	Not Available	Not Available	Lung Adenocarcinoma	Not Available
TCGA-55-A491	81	FEMALE	626	Lung Adenocarcinoma- Not Otherwise Specified (NOS)	Lung	Alive	T1b	N0	MX	Stage IA	0	626			TUMOR FREE				81	L-Lower	Not Applicable	TCGA-55-A491	A250A369-E536-4A18-B7AF-2911133D7BDC	21	-29593	Not Applicable	0	0	Not Available	Lung Adenocarcinoma	68
TCGA-05-4390	58	FEMALE	1126	Lung Adenocarcinoma Mixed Subtype	Lung	Alive	T2	N0	M0	Stage IB	1	395			TUMOR FREE				58	R-Upper	Not Applicable	TCGA-05-4390	b8475929-2d9d-4909-bd62-59684a140bd7	22	-21430	Not Applicable	0	1126	Not Available	Lung Adenocarcinoma	Not Available	TCGA-05-4390-D36457;TCGA-05-4390-D36458	1C563458-F78C-43FA-9FD0-9F31F386B0D7;E9C5A69B-2C5F-40D1-9CE9-46F808524536	Not Available;Not Available	5;5	92;92	61;61	Cisplatin;Vinorelbine	Complete Response;Complete Response	12;12	Not Available;Not Available	Not Available;Not Available	Not Available;Not Available	Not Available;Not Available	Not Applicable;Not Applicable	Not Available;Not Available	Not Available;Not Available	NO;NO	Chemotherapy;Chemotherapy
TCGA-05-4382	68	MALE	607	Lung Adenocarcinoma Mixed Subtype	Lung	Alive	T2	N0	M0	Stage IB	1	334		Distant Metastasis	TUMOR FREE				68	L-Upper	Not Applicable	TCGA-05-4382	3434b91a-c05f-460f-a078-7b1bb6e7085d	22	-24868	Not Applicable	0	607	Not Available	Lung Adenocarcinoma	Not Available
TCGA-55-8206	56	MALE	888	Lung Adenocarcinoma- Not Otherwise Specified (NOS)	Lung	Alive	T1b	N0	M0	Stage IA	0	888			TUMOR FREE				56	R-Upper	Not Applicable	TCGA-55-8206	a214a959-3b21-4f25-a615-383cda7afdff	15	-20690	Not Applicable	0	46	Not Available	Lung Adenocarcinoma	98
TCGA-55-7576	54	MALE	670	Lung Adenocarcinoma- Not Otherwise Specified (NOS)	Lung	Alive	T2a	N0	M0	Stage IB	0	670			TUMOR FREE				54	R-Upper	Not Applicable	TCGA-55-7576	055e9a43-3c00-4110-a303-e4407676bec0	11	-19917	Not Applicable	0	40	Not Available	Lung Adenocarcinoma	Not Available	TCGA-55-7576-D45604;TCGA-55-7576-D45605	081CF755-293A-4A75-8F90-BC270CBB0C58;12803CED-7A32-4FB2-B0BB-7351A5C61BA7	Not Available;Not Available	17;17	168;168	104;104	Alimta;Cisplatin	Complete Response;Complete Response	7;7	Not Available;Not Available	Not Available;Not Available	Not Available;Not Available	Not Available;Not Available	Not Applicable;Not Applicable	Not Available;Not Available	Not Available;Not Available	NO;NO	Chemotherapy;Chemotherapy
TCGA-55-8506	62	FEMALE	11	Lung Adenocarcinoma- Not Otherwise Specified (NOS)	Lung	Alive	T3	N0	MX	Stage IIB	0	11			Unknown				62	R-Upper	Not Applicable	TCGA-55-8506	3ed05070-6633-4de5-9f72-090f93aa2e4d	28	-22850	Not Applicable	0	11	Not Available	Lung Adenocarcinoma	Not Available
TCGA-50-5930	47	MALE	282	Lung Adenocarcinoma Mixed Subtype	Lung	Dead	T2	N2	M0	Stage IIIA	1	177		Distant Metastasis	WITH TUMOR				47	Discrepancy	Not Available	TCGA-50-5930	368e23f0-e573-4547-bf5a-14080baf737b	29	-17238	282	0	Not Available	Not Available	Lung Adenocarcinoma	Not Available	TCGA-50-5930-D32066	1a5b7d4d-a7ea-4064-b672-a951d639b77e	Not Available	16	146	85	Taxotere	Clinical Progressive Disease	5	Not Available	Not Available	Not Available	Not Available	Not Applicable	Not Available	Not Available	NO	Chemotherapy
TCGA-05-4403	76	MALE	578	Lung Adenocarcinoma Mixed Subtype	Lung	Alive	T2	N0	M0	Stage IB	0	578			Not Available				76	R-Upper	Not Applicable	TCGA-05-4403	ce15f31f-2bad-4485-96fa-495bfa262e66	22	-27881	Not Applicable	0	578	Not Available	Lung Adenocarcinoma	Not Available
TCGA-55-7911	70	FEMALE	537	Lung Adenocarcinoma- Not Otherwise Specified (NOS)	Lung	Alive	T1a	N0	MX	Stage IA	1	515		New Primary Tumor	TUMOR FREE				70	R-Middle	Not Applicable	TCGA-55-7911	1f0a5312-0590-4230-9da9-fd0cfe693586	10	-25746	Not Applicable	0	21	Not Available	Lung Adenocarcinoma	Not Available
TCGA-78-7143	62	FEMALE	4961	Lung Bronchioloalveolar Carcinoma Nonmucinous	Lung	Dead	T2	N0	M0	Stage IB	1	1500			Discrepancy				62	L-Upper	Not Applicable	TCGA-78-7143	54254f5a-50e8-4150-a9b7-56a0470d2a56	23	-22673	4961	0	Not Available	Not Available	Lung Adenocarcinoma	Not Available
TCGA-62-A46P	65	MALE	594	Lung Adenocarcinoma Mixed Subtype	Lung	Dead	T2	N0	M0	Stage IB	1	267		Distant Metastasis	TUMOR FREE				65	L-Upper	Not Applicable	TCGA-62-A46P	0C59FF96-5E4A-4664-A0B1-D057B4725483	29	-23993	594	0	Not Available	Not Available	Lung Adenocarcinoma	Not Available
TCGA-95-8494	67	MALE	84	Lung Adenocarcinoma- Not Otherwise Specified (NOS)	Lung	Alive	T2a	N1	M0	Stage IIA	0	84			Unknown				67	R-Middle	Not Applicable	TCGA-95-8494	6ee9caec-65ac-46db-9426-ffaa31967ae2	30	-24773	Not Applicable	0	71	Not Available	Lung Adenocarcinoma	Not Available
TCGA-35-5375	61	MALE	264	Lung Adenocarcinoma- Not Otherwise Specified (NOS)	Lung	Alive	T2	N2	M0	Stage IIIA	0	264			TUMOR FREE				61	L-Upper	Not Applicable	TCGA-35-5375	5d2a9a4f-678d-4089-a8c5-81a5cb696629	20	-22628	Not Applicable	0	264	Not Available	Lung Adenocarcinoma	Not Available
TCGA-78-7163	60	MALE	7248	Lung Adenocarcinoma- Not Otherwise Specified (NOS)	Lung	Alive	T2	N0	M0	Stage IB	0	7248			TUMOR FREE				60	R-Lower	Not Applicable	TCGA-78-7163	5abd6651-69be-42f8-bdc0-308e68136d31	26	-22002	Not Applicable	0	6812	Not Available	Lung Adenocarcinoma	Not Available
TCGA-05-4417	51	FEMALE	455	Lung Adenocarcinoma Mixed Subtype	Lung	Alive	T2	N0	M0	Stage IB	0	455			TUMOR FREE				51	R-Upper	Not Applicable	TCGA-05-4417	a244a99a-d7cc-4fb1-bc76-b66886481621	22	-18780	Not Applicable	0	455	Not Available	Lung Adenocarcinoma	Not Available
TCGA-91-6828	70	MALE	323	Lung Adenocarcinoma- Not Otherwise Specified (NOS)	Lung	Alive	T1a	N0	M0	Stage IA	0	323			Not Available				70	L-Lower	Not Applicable	TCGA-91-6828	9536e32d-2707-48d2-a36d-08c521665bb9	15	-25870	Not Applicable	0	38	Not Available	Lung Adenocarcinoma	71
TCGA-44-A47A	78	FEMALE	466	Lung Adenocarcinoma- Not Otherwise Specified (NOS)	Lung	Alive	T2a	N0	MX	Stage IB	1	397		Distant Metastasis	TUMOR FREE				78	R-Upper	Not Applicable	TCGA-44-A47A	7B9479FF-23D6-4689-91F0-02EFC94300F9	27	-28782	Not Applicable	0	202	Not Available	Lung Adenocarcinoma	Not Available
TCGA-L9-A443	63	FEMALE	193	Lung Adenocarcinoma- Not Otherwise Specified (NOS)	Lung	Dead	T1a	N0	MX	Stage IA	0	193			Not Available				63	L-Lower	Not Applicable	TCGA-L9-A443	3B89AC82-63F6-41B9-A03D-34B9FFC1550D	26	-23062	Not Applicable	0	116	Not Available	Lung Adenocarcinoma	61
TCGA-86-A4D0	48	MALE	116	Lung Adenocarcinoma- Not Otherwise Specified (NOS)	Lung	Dead	T2b	N0	M0	Stage IIA	0	116			TUMOR FREE				48	R-Upper	Not Applicable	TCGA-86-A4D0	528A0FCE-0719-4B19-A69D-3F18681696C5	6	-17607	Not Applicable	0	30	Not Available	Lung Adenocarcinoma	Not Available	TCGA-86-A4D0-D52966;TCGA-86-A4D0-D52968	6BF8E543-7F35-4B18-83AE-963B50ADA0CD;781B2224-221B-4BDA-9872-513C7BF06A99	Not Available;Not Available	9;9	80;80	76;76	Etoposide;Cisplatin	Complete Response;Complete Response	12;12	Not Available;Not Available	Not Available;Not Available	Not Available;Not Available	Not Available;Not Available	Not Applicable;Not Applicable	Not Available;Not Available	Not Available;Not Available	NO;NO	Chemotherapy;Chemotherapy
TCGA-44-A479	73	FEMALE	486	Lung Adenocarcinoma- Not Otherwise Specified (NOS)	Lung	Alive	T2	N0	MX	Stage IB	1	437		New Primary Tumor	TUMOR FREE				73	R-Upper	Not Applicable	TCGA-44-A479	851867CB-9AD0-4FDF-AC75-9BB0427AD440	28	-27024	Not Applicable	0	256	Not Available	Lung Adenocarcinoma	60
TCGA-97-A4LX	81	MALE	614	Lung Adenocarcinoma Mixed Subtype	Lung	Alive	T2a	N0	M0	Stage IB	0	614			Unknown				81	Other (please specify)	Lingula	TCGA-97-A4LX	E2B0D873-4942-4483-9A88-D5C6338D0382	7	-29915	Not Applicable	0	272	Not Available	Lung Adenocarcinoma	61
TCGA-49-4486	72	MALE	2318	Lung Adenocarcinoma- Not Otherwise Specified (NOS)	Lung	Dead	T1	N0	M0	Stage IA	1	2045		Distant Metastasis	WITH TUMOR				72	R-Lower	Not Applicable	TCGA-49-4486	61c655ec-52b5-453f-a6cc-b2aba445b027	3	-26415	2318	0	Not Available	Not Available	Lung Adenocarcinoma	Not Available
TCGA-50-5932	75	MALE	1235	Lung Adenocarcinoma- Not Otherwise Specified (NOS)	Lung	Dead	T2	N1	M0	Stage IIB	1	1090		Locoregional Recurrence	WITH TUMOR				75	R-Upper	Not Applicable	TCGA-50-5932	ebcba7f2-ce13-4bae-97cd-91a6b1dcd465	2	-27454	1235	0	1091	Not Available	Lung Adenocarcinoma	Not Available
TCGA-86-8073	58	MALE	740	Lung Bronchioloalveolar Carcinoma Nonmucinous	Lung	Alive	T2a	N0	M0	Stage IB	0	740			TUMOR FREE				58	L-Upper	Not Applicable	TCGA-86-8073	cd902d08-215e-4bd0-88e4-4fd01ab43cbf	13	-21214	Not Applicable	0	13	Not Available	Lung Adenocarcinoma	Not Available
TCGA-NJ-A55O	56	FEMALE	13	Mucinous (Colloid) Carcinoma	Lung	Alive	T1b	N1	M0	Stage IIA	0	13			TUMOR FREE				56	R-Upper	Not Applicable	TCGA-NJ-A55O	8AB8C4BA-311E-41D0-85EA-A0245ACA1BDD	27	-20628	Not Applicable	0	13	Not Available	Lung Adenocarcinoma	Not Available
TCGA-55-A494	61	FEMALE	481	Lung Adenocarcinoma- Not Otherwise Specified (NOS)	Lung	Alive	T2a	N0	MX	Stage IB	0	481			TUMOR FREE				61	R-Lower	Not Applicable	TCGA-55-A494	ADBABA9C-5EFC-4130-82F6-8055EAB13795	21	-22540	Not Applicable	0	5	Not Available	Lung Adenocarcinoma	76
TCGA-69-7765	56	MALE	165	Lung Adenocarcinoma Mixed Subtype	Lung	Alive	T4	N0	MX		0	165			Not Available				56	R-Upper	Not Applicable	TCGA-69-7765	bcf2e591-9dae-440f-bd03-5f27c57db741	27	-20625	Not Applicable	0	129	Not Available	Lung Adenocarcinoma	45	TCGA-69-7765-D21012;TCGA-69-7765-D29489	dd4077d4-121a-4548-b9cb-131aee81484b;5e1b818b-56f7-4340-91eb-d490e7bc91a2	Not Available;Not Available	27;20	Not Available;Not Available	93;93	Carboplatin;Pemetrexed	Not Available;Not Available	1;3	4;4	6;500	AUC;mg/m2	ADJUVANT;ADJUVANT	Not Applicable;Not Applicable	1;1	IV;IV	YES;YES	Chemotherapy;Chemotherapy
TCGA-86-8672	59	MALE	19	Lung Adenocarcinoma- Not Otherwise Specified (NOS)	Lung	Dead	T3	N0	M0	Stage IIB	0	19			TUMOR FREE				59	R-Upper	Not Applicable	TCGA-86-8672	c0e263eb-1a83-4dc8-8abe-3dd2a59bae1b	31	-21682	Not Applicable	0	15	Not Available	Lung Adenocarcinoma	Not Available
TCGA-49-4488	74	FEMALE	869	Lung Adenocarcinoma- Not Otherwise Specified (NOS)	Lung	Dead	T1	N0	MX	Stage IA	1	634			Not Available				74	L-Lower	Not Applicable	TCGA-49-4488	d721bfe0-90e3-415e-b9f3-1a270efa5fbb	9	-27332	869	0	Not Available	Not Available	Lung Adenocarcinoma	Not Available
TCGA-55-7903	64	MALE	567	Lung Adenocarcinoma- Not Otherwise Specified (NOS)	Lung	Alive	T1b	N0	MX	Stage IA	0	567			TUMOR FREE				64	R-Lower	Not Applicable	TCGA-55-7903	77c4dbb2-eceb-4e0d-bcde-63dc817d5f35	10	-23509	Not Applicable	0	19	Not Available	Lung Adenocarcinoma	83
TCGA-MP-A4T2	71	MALE	1136	Lung Adenocarcinoma- Not Otherwise Specified (NOS)	Lung	Dead	T1	N0	M0	Stage IA	1	575		Distant Metastasis	WITH TUMOR				71	L-Lower	Not Applicable	TCGA-MP-A4T2	E379CF55-68EF-4FBC-AF3E-0A5040C27F0F	2	-26010	1136	0	Not Available	Not Available	Lung Adenocarcinoma	46
TCGA-49-4487	72	FEMALE	855	Lung Adenocarcinoma- Not Otherwise Specified (NOS)	Lung	Dead	T1	N0	M0	Stage IA	1	697			WITH TUMOR				72	L-Upper	Not Applicable	TCGA-49-4487	bd4e9a9f-17f3-4d33-92fc-fcc45dd0e7b4	9	-26583	855	0	Not Available	Not Available	Lung Adenocarcinoma	Not Available
TCGA-99-8033	74	FEMALE	656	Lung Adenocarcinoma- Not Otherwise Specified (NOS)	Lung	Dead	TX	NX	M1	Stage IV	1				WITH TUMOR				74	R-Upper	Not Applicable	TCGA-99-8033	9582b436-145b-4f84-8f7f-8b39b8254cc1	18	-27342	Not Applicable	0	170	Not Available	Lung Adenocarcinoma	Not Available	TCGA-99-8033-D32956;TCGA-99-8033-D32958;TCGA-99-8033-D32959	AAAFB521-2D55-4F3A-A369-95F7C05964EB;05A9596F-9551-49BF-8D1F-F899C9375EFC;987496D9-FF47-4ADB-B105-C8AF22F185E4	Not Available;Not Available;Not Available	18;18;18	Not Available;78;Not Available	78;78;107	Carboplatin;Alimta;Taxol	Not Applicable;Unknown;Not Applicable	6;6;6	Not Available;Not Available;Not Available	Not Available;Not Available;Not Available	Not Available;Not Available;Not Available	Not Available;Not Available;Not Available	Not Applicable;Not Applicable;Not Applicable	Not Available;Not Available;Not Available	Not Available;Not Available;Not Available	YES;NO;YES	Chemotherapy;Chemotherapy;Chemotherapy
TCGA-50-5068	59	FEMALE	1499	Lung Adenocarcinoma- Not Otherwise Specified (NOS)	Lung	Dead	T2	N1	MX	Stage IIB	1	686		Distant Metastasis	WITH TUMOR				59	R-Lower	Not Applicable	TCGA-50-5068	591c068f-bbb1-4df2-9abb-d1a2e4a58372	2	-21728	1499	0	1499	Not Available	Lung Adenocarcinoma	Not Available	TCGA-50-5068-D32058	416e251e-06ba-4e59-b9b0-22db5fac92e1	Not Available	16	140	99	Taxol	Clinical Progressive Disease	5	Not Available	Not Available	Not Available	Not Available	Not Applicable	Not Available	Not Available	NO	Chemotherapy
TCGA-55-6978	81	MALE	176	Lung Adenocarcinoma- Not Otherwise Specified (NOS)	Lung	Dead	T2b	N0	MX	Stage IIA	1	42			WITH TUMOR				81	R-Middle	Not Applicable	TCGA-55-6978	5134c56f-8286-4ec8-8348-237cee7dad5e	27	Not Available	176	0	Not Available	Not Available	Lung Adenocarcinoma	Not Available
TCGA-91-A4BC	59	MALE	44	Lung Adenocarcinoma- Not Otherwise Specified (NOS)	Lung	Alive	T2b	N0	MX	Stage IIA	0	44			Unknown				59	R-Upper	Not Applicable	TCGA-91-A4BC	EA0B9461-0D4D-4ADE-A255-1B03DD85E30E	5	-21565	Not Applicable	0	44	Not Available	Lung Adenocarcinoma	44
TCGA-49-4490	45	FEMALE	385	Lung Adenocarcinoma- Not Otherwise Specified (NOS)	Lung	Dead	T3	N2	M0	Stage IIIA	1				Not Available				45	L-Upper	Not Applicable	TCGA-49-4490	6c3655ca-8ae7-4ad7-b3e4-0c3ec293fba7	9	-16634	385	0	Not Available	Not Available	Lung Adenocarcinoma	Not Available	TCGA-49-4490-D14704	c7e179cb-df02-47c2-b3b6-a4877f84b06c	Not Available	9	163	79	Cisplatin	Not Available	8	2	Not Available	Not Available	ADJUVANT	Not Applicable	1	IV	NO	Chemotherapy
TCGA-86-7955	62	MALE	1072	Lung Adenocarcinoma- Not Otherwise Specified (NOS)	Lung	Alive	T2a	N0	M0	Stage IB	1	820		Locoregional Recurrence	TUMOR FREE				62	R-Lower	Not Applicable	TCGA-86-7955	0d0d83d9-d558-4d38-977b-6f1b2471beda	14	-22772	Not Applicable	0	14	Not Available	Lung Adenocarcinoma	Not Available	TCGA-86-7955-D41098;TCGA-86-7955-D41099;TCGA-86-7955-D63518;TCGA-86-7955-D63519	7C0A1FDD-293F-4DF9-AC3D-67AB0630FF20;6E123B02-3E4D-4660-9400-A5BDA061292D;B33DF174-A60F-4916-97D6-315FF1B3CBF3;4F1FAE32-57AF-472B-8BCD-8E1EAB496CDC	Not Available;Not Available;Not Available;Not Available	12;12;12;12	274;274;922;922	27;27;823;823	Vepesid;Cisplatin;Gemcitabine;Cisplatin	Complete Response;Complete Response;Complete Response;Complete Response	3;3;8;8	Not Available;Not Available;Not Available;Not Available	Not Available;Not Available;Not Available;Not Available	Not Available;Not Available;Not Available;Not Available	Not Available;Not Available;Not Available;Not Available	Not Applicable;Not Applicable;Not Applicable;Not Applicable	Not Available;Not Available;Not Available;Not Available	Not Available;Not Available;Not Available;Not Available	NO;NO;NO;NO	Chemotherapy;Chemotherapy;Chemotherapy;Chemotherapy
TCGA-05-4430	59	FEMALE	761	Lung Adenocarcinoma Mixed Subtype	Lung	Alive	T2	N0	M0	Stage IB	0	761			TUMOR FREE				59	L-Lower	Not Applicable	TCGA-05-4430	3a23cdb5-2327-45ac-b0b5-d4afe038c757	22	-21884	Not Applicable	0	761	Not Available	Lung Adenocarcinoma	Not Available
TCGA-44-3398	77	FEMALE	1163	Lung Adenocarcinoma- Not Otherwise Specified (NOS)	Lung	Alive	T1b	N0	M0	Stage IA	0	1163			TUMOR FREE				77	R-Lower	Not Applicable	TCGA-44-3398	ffb0c0b7-165e-4439-b3e6-62431f40b7fe	11	-28392	Not Applicable	0	253	Not Available	Lung Adenocarcinoma	60
TCGA-49-4507	73	FEMALE	268	Lung Adenocarcinoma- Not Otherwise Specified (NOS)	Lung	Dead	T3	N1	M0	Stage IIIA	1	158			WITH TUMOR				73	Discrepancy	Not Available	TCGA-49-4507	50b2c647-aecd-4c81-af22-0d8116593552	2	-26851	268	0	Not Available	Not Available	Lung Adenocarcinoma	Not Available	TCGA-49-4507-D7010;TCGA-49-4507-D13868;TCGA-49-4507-D17259	5d1cdc10-8244-4d21-b7fd-b69dfe9548dc;96cdd9a1-d9ad-4861-88e3-d65b2d13f956;7c8c9fcb-3b5f-42fe-9f31-c8319cde0fc7	Not Available;Not Available;Not Available	2;18;6	110;110;Not Available	47;47;174	Taxol;Carboplatin;Gemcitabine	Not Available;Not Available;Not Available	2;7;10	4;4;Not Available	Not Available;Not Available;Not Available	Not Available;Not Available;Not Available	ADJUVANT;ADJUVANT;RECURRENCE	Not Applicable;Not Applicable;Not Applicable	1;1;2	IV;IV;IV	NO;NO;NO	Chemotherapy;Chemotherapy;Chemotherapy
TCGA-97-A4M5	83	MALE	634	Lung Adenocarcinoma Mixed Subtype	Lung	Alive	T1b	N0	M0	Stage IA	0	634			Unknown				83	R-Upper	Not Applicable	TCGA-97-A4M5	5FE77D4A-A8A5-4C90-8FF2-9C3BBBB309EF	7	-30665	Not Applicable	0	132	Not Available	Lung Adenocarcinoma	51
TCGA-49-6745	82	MALE	522	Lung Adenocarcinoma- Not Otherwise Specified (NOS)	Lung	Alive	T2a	N2	M0	Stage IIIA	0	522			TUMOR FREE				82	L-Upper	Not Applicable	TCGA-49-6745	9c7875ad-ab71-4d48-b2e3-e4c7a46393e9	11	-30133	Not Applicable	0	156	Not Available	Lung Adenocarcinoma	Not Available	TCGA-49-6745-D16687	8a687c99-eae5-4635-80db-1d8acc5bcff1	Not Available	23	156	64	Not Available	Not Available	9	Not Available	Not Available	Not Available	ADJUVANT	Not Applicable	1	IV	NO	Chemotherapy
TCGA-86-8674	50	MALE	806	Lung Papillary Adenocarcinoma	Lung	Alive	T2a	N1	M0	Stage IIA	1	334		Locoregional Recurrence	TUMOR FREE				50	R-Middle	Not Applicable	TCGA-86-8674	0a1eea76-e19a-4547-9b24-abf7051cc4db	30	-18479	Not Applicable	0	0	Not Available	Lung Adenocarcinoma	Not Available	TCGA-86-8674-D42028;TCGA-86-8674-D42029	55CE92CA-ED7F-460F-BCDD-25F915DE1A54;34F415AA-90DB-4E2C-9F08-160D35EAA160	Not Available;Not Available	9;9	81;81	57;57	Vinblastine;Cisplatin	Clinical Progressive Disease;Clinical Progressive Disease	4;4	Not Available;Not Available	Not Available;Not Available	Not Available;Not Available	Not Available;Not Available	Not Applicable;Not Applicable	Not Available;Not Available	Not Available;Not Available	NO;NO	Chemotherapy;Chemotherapy
TCGA-05-4384	66	MALE	426	Lung Adenocarcinoma Mixed Subtype	Lung	Alive	T2	N2	M0	Stage IIIA	1	183		Distant Metastasis	Not Available				66	R-Lower	Not Applicable	TCGA-05-4384	9a50e7e4-831d-489f-87d2-979e987561cc	22	-24411	Not Applicable	0	426	Not Available	Lung Adenocarcinoma	Not Available	TCGA-05-4384-D36331;TCGA-05-4384-D36332;TCGA-05-4384-D36333;TCGA-05-4384-D36334	281E8624-371D-4473-BA5E-E41E0C21D551;19860FED-A03B-407A-9081-F0CD43C3BD54;8009725B-0627-43CB-B0EB-37B12CCB3848;5B01A1B0-5946-4ECC-A816-E6DC557CF563	Not Available;Not Available;Not Available;Not Available	5;5;5;5	153;153;426;426	61;61;395;245	Cisplatin;Vinorelbine;Cisplatin;Zoledronic acid	Clinical Progressive Disease;Clinical Progressive Disease;Clinical Progressive Disease;Clinical Progressive Disease	12;12;12;12	Not Available;Not Available;Not Available;Not Available	Not Available;Not Available;Not Available;Not Available	Not Available;Not Available;Not Available;Not Available	Not Available;Not Available;Not Available;Not Available	Not Applicable;Not Applicable;Not Applicable;Not Applicable	Not Available;Not Available;Not Available;Not Available	Not Available;Not Available;Not Available;Not Available	NO;NO;NO;NO	Chemotherapy;Chemotherapy;Chemotherapy;Ancillary
TCGA-69-7979	71	FEMALE	408	Lung Acinar Adenocarcinoma	Lung	Alive	T2a	N0	MX	Stage IB	0	408			Not Available				71	R-Upper	Not Applicable	TCGA-69-7979	a5bd7d50-9c14-49e6-89cf-6bf440c42309	9	-26180	Not Applicable	0	89	Not Available	Lung Adenocarcinoma	Not Available
TCGA-78-7147	67	FEMALE	586	Lung Adenocarcinoma- Not Otherwise Specified (NOS)	Lung	Dead	T2	N1	M0	Stage IIB	1	578			WITH TUMOR				67	R-Upper	Not Applicable	TCGA-78-7147	e7d30bc2-42e8-49c5-a5b3-9f58411b007a	28	-24809	586	0	Not Available	Not Available	Lung Adenocarcinoma	Not Available
TCGA-93-7347	76	FEMALE	683	Lung Adenocarcinoma Mixed Subtype	Lung	Alive	T1a	N0	MX	Stage IA	0	683			TUMOR FREE				76	R-Upper	Not Applicable	TCGA-93-7347	ef03654a-dcf1-41ff-a67e-4f3fbf9ba807	30	-27949	Not Applicable	0	297	Not Available	Lung Adenocarcinoma	70
TCGA-49-4514	79	FEMALE	1700	Lung Papillary Adenocarcinoma	Lung	Alive	T1	N0	M0	Stage IA	0	1700			TUMOR FREE				79	L-Upper	Not Applicable	TCGA-49-4514	b87a5d92-4c09-48fe-bb08-b3c89a7c892e	9	-28908	Not Applicable	0	1314	Not Available	Lung Adenocarcinoma	Not Available
TCGA-49-6742	70	MALE	488	Mucinous (Colloid) Carcinoma	Lung	Dead	T2a	N1	M0	Stage IIA	1	214		Distant Metastasis	TUMOR FREE				70	L-Upper	Not Applicable	TCGA-49-6742	21fb46f9-4bbb-441c-af19-a687e9138344	9	-25839	Not Applicable	0	Discrepancy	Not Available	Lung Adenocarcinoma	Not Available	TCGA-49-6742-D14744;TCGA-49-6742-D16680;TCGA-49-6742-D16679;TCGA-49-6742-D17830	3b0101a9-80a8-4824-a268-205c46c9ac31;f59fb2c2-a314-4463-af34-81a5299331fc;e4f03b6f-8150-4976-8b9a-1783d3aaaf2e;23b5df36-e5bf-4b57-a0db-04bc5b0c0c9c	Not Available;Not Available;Not Available;Not Available	9;23;23;26	184;184;184;396	31;31;31;335	Alimta;Pemetrexed;Cisplatin;MDX-1106 clinical trial	Not Available;Not Available;Not Available;Not Available	8;9;9;10	3;3;3;1	Not Available;Not Available;Not Available;Not Available	Not Available;Not Available;Not Available;Not Available	ADJUVANT;ADJUVANT;ADJUVANT;PROGRESSION	Not Applicable;Not Applicable;Not Applicable;Not Applicable	1;1;1;2	IV;IV;IV;IV	NO;NO;NO;NO	Chemotherapy;Chemotherapy;Chemotherapy;Immunotherapy
TCGA-MN-A4N1	60	MALE	827	Lung Adenocarcinoma- Not Otherwise Specified (NOS)	Lung	Alive	T2a	N1	M0	Stage IIA	0	827			Unknown				60	R-Upper	Not Applicable	TCGA-MN-A4N1	75A0BB0B-6528-4FB8-A9E6-254905D21DF4	4	-21939	Not Applicable	0	285	Not Available	Lung Adenocarcinoma	55
TCGA-J2-A4AD	61	FEMALE	550	Lung Adenocarcinoma- Not Otherwise Specified (NOS)	Lung	Dead	T1a	N0	MX	Stage IA	1	524		Locoregional Recurrence	TUMOR FREE				61	L-Upper	Not Applicable	TCGA-J2-A4AD	096BD95F-9900-4DB2-B1C4-103902C3B31F	27	-22414	Not Applicable	0	287	Not Available	Lung Adenocarcinoma	Not Available
TCGA-78-7160	61	MALE	697	Lung Adenocarcinoma Mixed Subtype	Lung	Dead	T4	N2	M1	Stage IV	0	697			Not Available				61	R-Lower	Not Applicable	TCGA-78-7160	c1a01e8c-1f7e-4e24-bfad-90b73f88e992	29	-22385	Not Applicable	0	678	Not Available	Lung Adenocarcinoma	Not Available	TCGA-78-7160-D17521	dfe0d27b-fd72-4141-82d3-f56f096e7434	Not Available	14	Not Available	Not Available	Not Available	Not Available	10	Not Available	Not Available	Not Available	ADJUVANT	Not Applicable	1	IV	Not Available	Chemotherapy
TCGA-05-4397	65	MALE	731	Lung Adenocarcinoma Mixed Subtype	Lung	Dead	T2	N1	M0	Stage IIB	0	731			Not Available				65	R-Middle	Not Applicable	TCGA-05-4397	6dfd47d2-831a-4386-9051-f78199a16bb5	22	-23833	731	0	Not Available	Not Available	Lung Adenocarcinoma	Not Available
TCGA-91-8497	75	FEMALE	434	Lung Adenocarcinoma- Not Otherwise Specified (NOS)	Lung	Dead	T1a	N0	MX	Stage IA	0	434			Unknown				75	R-Upper	Not Applicable	TCGA-91-8497	4ad63dac-76a7-4527-abce-d7a0184e8739	20	-27632	Not Applicable	0	174	Not Available	Lung Adenocarcinoma	Not Available
TCGA-55-7283	76	FEMALE	609	Lung Bronchioloalveolar Carcinoma Nonmucinous	Lung	Alive	T3	N2	MX	Stage IIIA	1				WITH TUMOR				76	R-Upper	Not Applicable	TCGA-55-7283	ccfdad76-cc45-447f-bed8-ede8f6a8844d	6	-27946	Not Applicable	0	35	Not Available	Lung Adenocarcinoma	64	TCGA-55-7283-D46989;TCGA-55-7283-D46990	E0804552-E06E-4FA2-A637-AFD1546794D4;1B14B0D0-2927-4B35-9310-FE9EC2E5726C	Not Available;Not Available	21;21	386;386	83;83	Carboplatin;Alimta	Partial Response;Partial Response	8;8	Not Available;Not Available	Not Available;Not Available	Not Available;Not Available	Not Available;Not Available	Not Applicable;Not Applicable	Not Available;Not Available	Not Available;Not Available	NO;NO	Chemotherapy;Chemotherapy
TCGA-05-4244	70	MALE	0	Lung Adenocarcinoma- Not Otherwise Specified (NOS)	Lung	Alive	T2	N2	M1	Stage IV	0	0			TUMOR FREE				70	R-Lower	Not Applicable	TCGA-05-4244	34040b83-7e8a-4264-a551-b16621843e28	22	-25752	Not Applicable	0	0	Not Available	Lung Adenocarcinoma	Not Available
TCGA-91-6848	59	MALE	224	Lung Adenocarcinoma- Not Otherwise Specified (NOS)	Lung	Alive	T2	N2	MX	Stage IIIA	0	224			Not Available				59	L-Upper	Not Applicable	TCGA-91-6848	0232d299-4cdf-4fd7-9a5e-8d13c208b40c	19	-21829	Not Applicable	0	127	Not Available	Lung Adenocarcinoma	Not Available	TCGA-91-6848-D32644;TCGA-91-6848-D33330	84DFEC23-536C-4115-8F5A-A423FC91FAE2;C0CD8924-B559-41B3-B3A3-53EFB06231E5	Not Available;Not Available	5;28	154;154	91;91	Cisplatin;Docetaxel	Complete Response;Complete Response	6;6	Not Available;Not Available	Not Available;Not Available	Not Available;Not Available	Not Available;Not Available	Not Applicable;Not Applicable	Not Available;Not Available	Not Available;Not Available	NO;NO	Chemotherapy;Chemotherapy
TCGA-MP-A4TD	71	MALE	307	Lung Adenocarcinoma- Not Otherwise Specified (NOS)	Lung	Dead	T2	N2	M0	Stage IIIA	1	226		Locoregional Recurrence	Unknown				71	L-Lower	Not Applicable	TCGA-MP-A4TD	383D1253-349F-43B3-BEBD-9F1D1CF14B3D	8	-25983	307	0	Not Available	Not Available	Lung Adenocarcinoma	61	TCGA-MP-A4TD-D41400;TCGA-MP-A4TD-D41401	151B0D62-C2EE-442B-8FC7-DDCE9131ABBD;429B9434-707A-41B3-A4B6-07DA60A412A3	Not Available;Not Available	18;18	165;165	75;75	Cisplatin;Gemcitabine	Complete Response;Complete Response	3;3	Not Available;Not Available	Not Available;Not Available	Not Available;Not Available	Not Available;Not Available	Not Applicable;Not Applicable	Not Available;Not Available	Not Available;Not Available	NO;NO	Chemotherapy;Chemotherapy
TCGA-55-8620	60	MALE	375	Lung Adenocarcinoma- Not Otherwise Specified (NOS)	Lung	Dead	T1a	N1	M1b	Stage IV	1				WITH TUMOR				60	L-Upper	Not Applicable	TCGA-55-8620	5510ad32-62fd-4adc-964a-ae4e997c2f4b	11	-22091	Not Applicable	0	66	Not Available	Lung Adenocarcinoma	64
TCGA-97-7547	67	FEMALE	1965	Lung Papillary Adenocarcinoma	Lung	Alive	T2	N0	MX	Stage IB	1	775			TUMOR FREE				67	R-Upper	Not Applicable	TCGA-97-7547	6092bd5c-e97c-4a77-a4ad-c87623b17507	17	-24737	Not Applicable	0	1435	Not Available	Lung Adenocarcinoma	94	TCGA-97-7547-D19222;TCGA-97-7547-D19232;TCGA-97-7547-D19224;TCGA-97-7547-D19225;TCGA-97-7547-D19221	01e4dd25-611e-44b1-a8fa-6907e2e5f41c;1744a5f8-ceb6-4df7-9801-ffe6d2e7dfc0;d1fd8e0b-6c15-4718-a3f0-e4c15eba9dfa;6da633dd-18f1-40bd-a370-cdbee368a8b2;1dee112c-3291-47a9-b009-eb9c1d669e75	Not Available;Not Available;Not Available;Not Available;Not Available	6;6;6;6;6	124;866;75;110;89	96;824;47;103;33	Vinorelbine;Alimta;Cisplatin;Cisplatin;Vinorelbine	Not Available;Not Available;Not Available;Not Available;Not Available	12;12;12;12;12	1;4;1;1;1	20;788;75;40;39	mg;mg;mg;mg;mg	ADJUVANT;RECURRENCE;ADJUVANT;ADJUVANT;ADJUVANT	Not Applicable;Not Applicable;Not Applicable;Not Applicable;Not Applicable	1;2;1;1;1	IV;IV;IV;IV;IV	NO;NO;NO;NO;NO	Chemotherapy;Chemotherapy;Chemotherapy;Chemotherapy;Chemotherapy
TCGA-44-6777	85	FEMALE	987	Lung Adenocarcinoma- Not Otherwise Specified (NOS)	Lung	Dead	T2	NX	MX	Stage IB	0	987			TUMOR FREE				85	L-Upper	Not Applicable	TCGA-44-6777	349e6f38-2c67-4a69-a777-b9173a2a27cf	30	-31234	987	0	Not Available	Not Available	Lung Adenocarcinoma	178
TCGA-38-4629	68	MALE	864	Lung Adenocarcinoma- Not Otherwise Specified (NOS)	Lung	Dead	T3	N0	M0	Stage IIB	1	379			WITH TUMOR				68	R-Upper	Not Applicable	TCGA-38-4629	127bf818-f7e5-46b5-a9de-39f6d96b8b83	13	-25104	864	0	Not Available	Not Available	Lung Adenocarcinoma	Not Available
TCGA-55-8097	60	FEMALE	476	Lung Adenocarcinoma- Not Otherwise Specified (NOS)	Lung	Alive	T1a	N0	MX	Stage IA	0	476			TUMOR FREE				60	R-Upper	Not Applicable	TCGA-55-8097	afe83af5-af22-49c0-88b4-f1d0dfcbe238	15	-22260	Not Applicable	0	15	Not Available	Lung Adenocarcinoma	74
TCGA-97-8179	72	MALE	435	Lung Acinar Adenocarcinoma	Lung	Alive	T1a	N0	M0	Stage IA	0	435			TUMOR FREE				72	R-Upper	Not Applicable	TCGA-97-8179	11c2e619-8aeb-4f86-b03b-78f9a8099263	13	-26305	Not Applicable	0	15	Not Available	Lung Adenocarcinoma	73
TCGA-78-8648	58	FEMALE	1209	Lung Adenocarcinoma- Not Otherwise Specified (NOS)	Lung	Dead	T3	N0	M0	Stage IIB	1	720		Locoregional Recurrence	Unknown				58	R-Upper	Not Applicable	TCGA-78-8648	5ace9608-d38a-42f2-a877-ec7c9d211808	23	-21443	1209	0	Not Available	Not Available	Lung Adenocarcinoma	69
TCGA-75-5125	Not Available	MALE	2027	Lung Adenocarcinoma- Not Otherwise Specified (NOS)	Lung	Dead	T2	N1	M0	Stage IIB	1	1752			TUMOR FREE				Not Available	R-Upper	Not Applicable	TCGA-75-5125	205759a6-6391-491b-9857-0080c3a5871e	31	Not Available	Not Applicable	Not Available	Not Available	Not Available	Lung Adenocarcinoma	Not Available
TCGA-95-7944	71	MALE	377	Lung Adenocarcinoma- Not Otherwise Specified (NOS)	Lung	Alive	T1a	N0	M0	Stage IA	0	377			TUMOR FREE				71	L-Lower	Not Applicable	TCGA-95-7944	abab925c-bef3-4072-b9c4-40f808744593	21	-26003	Not Applicable	0	21	Not Available	Lung Adenocarcinoma	60
TCGA-44-6147	67	FEMALE	845	Lung Adenocarcinoma- Not Otherwise Specified (NOS)	Lung	Alive	T1b	NX	M0	Stage IA	0	845			TUMOR FREE		FPPP	TCGA	67	R-Upper	Not Applicable	TCGA-44-6147	889aec8e-14ba-48d9-8fe1-f2416e82b333	5	-24631	Not Applicable	0	236	Not Available	Lung Adenocarcinoma	68
TCGA-55-7727	70	MALE	119	Lung Adenocarcinoma- Not Otherwise Specified (NOS)	Lung	Alive	T1a	N2	MX	Stage IIIA	0	119			TUMOR FREE				70	L-Upper	Not Applicable	TCGA-55-7727	ba49117e-dab6-4e7d-bc44-f11dcafa1318	8	-25929	Not Applicable	0	34	Not Available	Lung Adenocarcinoma	86
TCGA-95-7039	54	FEMALE	1272	Lung Adenocarcinoma- Not Otherwise Specified (NOS)	Lung	Alive	T3	N0	MX	Stage IIB	1	1258		Locoregional Recurrence	TUMOR FREE				54	R-Upper	Not Applicable	TCGA-95-7039	ae702159-5b6a-41dd-868c-7540f9e1131c	Not Available	-19981	Not Applicable	0	34	Not Available	Lung Adenocarcinoma	Not Available
TCGA-55-6975	61	MALE	118	Lung Adenocarcinoma Mixed Subtype	Lung	Dead	T2	N1	M0	Stage IIB	1				WITH TUMOR				61	L-Lower	Not Applicable	TCGA-55-6975	a046888c-f153-4f35-a1b6-23dd1691a91a	27	Not Available	118	0	Not Available	Not Available	Lung Adenocarcinoma	Not Available
TCGA-05-4433	82	MALE	730	Lung Adenocarcinoma Mixed Subtype	Lung	Alive	T2	N0	M0	Stage IB	0	730			TUMOR FREE				82	L-Lower	Not Applicable	TCGA-05-4433	aea68827-dc0f-484d-a00d-06deeaa4b3ce	22	-30194	Not Applicable	0	730	Not Available	Lung Adenocarcinoma	Not Available
TCGA-05-4427	65	FEMALE	791	Lung Adenocarcinoma Mixed Subtype	Lung	Alive	T2	N1	M0	Stage IIB	0	791			TUMOR FREE				65	L-Upper	Not Applicable	TCGA-05-4427	78a24c56-576c-4245-bb42-6603b3d19897	22	-23893	Not Applicable	0	791	Not Available	Lung Adenocarcinoma	Not Available	TCGA-05-4427-D36565;TCGA-05-4427-D36566	8809622A-D398-4D9D-95B7-92480AD0CA12;2978B988-DC8D-449A-83CC-6C4831AA0FE2	Not Available;Not Available	5;5	122;122	61;61	Cisplatin;Vinorelbine	Complete Response;Complete Response	12;12	Not Available;Not Available	Not Available;Not Available	Not Available;Not Available	Not Available;Not Available	Not Applicable;Not Applicable	Not Available;Not Available	Not Available;Not Available	NO;NO	Chemotherapy;Chemotherapy
TCGA-86-7711	70	MALE	1046	Lung Adenocarcinoma- Not Otherwise Specified (NOS)	Lung	Dead	T2a	N1	M0	Stage IIA	1				TUMOR FREE				70	R-Lower	Not Applicable	TCGA-86-7711	9c894668-88f5-4308-a1c0-6b8acc6aaaec	2	-25719	Not Applicable	0	27	Not Available	Lung Adenocarcinoma	Not Available	TCGA-86-7711-D36470;TCGA-86-7711-D36471	5969CF61-8D1A-4E11-8018-EA0CC6004B7B;88D02F6F-8FB9-47F9-8722-B3078EA28D7B	Not Available;Not Available	31;31	181;181	37;37	Cisplatin;Etoposide	Complete Response;Complete Response	10;10	Not Available;Not Available	Not Available;Not Available	Not Available;Not Available	Not Available;Not Available	Not Applicable;Not Applicable	Not Available;Not Available	Not Available;Not Available	NO;NO	Chemotherapy;Chemotherapy
TCGA-69-7761	84	MALE	186	Lung Acinar Adenocarcinoma	Lung	Alive	T2a	N0	MX	Stage IB	0	186			TUMOR FREE				84	L-Lower	Not Applicable	TCGA-69-7761	77828a90-8e2a-4664-b674-d837e6e34fe4	13	-31041	Not Applicable	0	186	Not Available	Lung Adenocarcinoma	80	TCGA-69-7761-D29256;TCGA-69-7761-D29253	15c9dc00-5f02-401f-96c4-e5098a9d7f91;827ec9b8-ee79-4f14-8cb1-001249e90c74	Not Available;Not Available	13;13	147;147	84;84	Alimta;Carboplatin	Not Available;Not Available	3;3	4;4	1000/100;625/500	mg/mL;mg/mL	ADJUVANT;ADJUVANT	Not Applicable;Not Applicable	1;1	IV;IV	NO;NO	Chemotherapy;Chemotherapy
TCGA-44-2661	69	FEMALE	1159	Lung Adenocarcinoma- Not Otherwise Specified (NOS)	Lung	Alive	T1	N0	M0	Stage IA	0	1159			TUMOR FREE				69	L-Upper	Not Applicable	TCGA-44-2661	f3501466-cf32-4866-b5fb-e94dd32341bc	8	-25313	Not Applicable	0	103	Not Available	Lung Adenocarcinoma	Not Available
TCGA-55-6981	53	FEMALE	1379	Lung Adenocarcinoma- Not Otherwise Specified (NOS)	Lung	Dead	T1	N2	M0	Stage IIIA	0	1379			TUMOR FREE				53	L-Upper	Not Applicable	TCGA-55-6981	0a45f302-5748-48f3-9dc9-66c01843a68e	27	-19497	1379	0	Not Available	Not Available	Lung Adenocarcinoma	Not Available	TCGA-55-6981-D56245	C7F9FCD5-F2FB-4097-9417-19F1B5F1855B	Not Available	30	Not Available	25	Chemo, NOS	Complete Response	1	Not Available	Not Available	Not Available	Not Available	Not Applicable	Not Available	Not Available	NO	Chemotherapy
TCGA-MP-A4TH	70	FEMALE	741	Lung Adenocarcinoma- Not Otherwise Specified (NOS)	Lung	Alive	T1a	N0	M0	Stage IA	0	741			TUMOR FREE				70	L-Lower	Not Applicable	TCGA-MP-A4TH	7A111B4F-46E9-4E34-8024-0B9FDC5CBCD8	8	-25759	Not Applicable	0	142	Not Available	Lung Adenocarcinoma	73
TCGA-55-8299	61	FEMALE	469	Lung Adenocarcinoma- Not Otherwise Specified (NOS)	Lung	Dead	T1b	N0	MX	Stage IA	1	274		Distant Metastasis	TUMOR FREE				61	R-Upper	Not Applicable	TCGA-55-8299	2cd8ea73-cb3f-4b17-9b97-fa12eb03b85b	8	-22626	Not Applicable	0	216	Not Available	Lung Adenocarcinoma	Not Available
TCGA-L4-A4E6	67	MALE	435	Lung Adenocarcinoma- Not Otherwise Specified (NOS)	Lung	Alive	T1	N0	M0	Stage IA	0	435			TUMOR FREE				67	R-Upper	Not Applicable	TCGA-L4-A4E6	26A92E1B-08D8-45CD-AF0C-EAF2514808A2	5	-24631	Not Applicable	0	76	Not Available	Lung Adenocarcinoma	98
TCGA-44-A47F	74	MALE	337	Lung Adenocarcinoma- Not Otherwise Specified (NOS)	Lung	Alive	T2b	N1	M0	Stage IIB	0	337			TUMOR FREE				74	L-Upper	Not Applicable	TCGA-44-A47F	F61D599A-43BD-4743-9568-678317E75955	23	-27122	Not Applicable	0	246	Not Available	Lung Adenocarcinoma	Not Available	TCGA-44-A47F-D36953;TCGA-44-A47F-D36954	73D0B0CD-088C-4220-9ED5-280121CCD432;2F7AD0AB-78F2-4B48-8180-C42A2ECE1D3A	Not Available;Not Available	20;20	185;185	122;122	Alimta;Cisplatin	Complete Response;Complete Response	11;11	Not Available;Not Available	Not Available;Not Available	Not Available;Not Available	Not Available;Not Available	Not Applicable;Not Applicable	Not Available;Not Available	Not Available;Not Available	NO;NO	Chemotherapy;Chemotherapy
TCGA-55-7913	61	FEMALE	561	Lung Adenocarcinoma- Not Otherwise Specified (NOS)	Lung	Dead	T1b	N0	MX	Stage IA	1	480		Distant Metastasis	TUMOR FREE				61	L-Lower	Not Applicable	TCGA-55-7913	c9c533ee-e154-4a56-bce9-b5af37574b2f	17	-22326	Not Applicable	0	62	Not Available	Lung Adenocarcinoma	Not Available
TCGA-38-4628	65	FEMALE	1492	Lung Adenocarcinoma- Not Otherwise Specified (NOS)	Lung	Dead	T2	N1	M0	Stage IIB	1	1083			WITH TUMOR				65	R-Upper	Not Applicable	TCGA-38-4628	cc4bd56a-25c5-4c48-b583-ac3aeb778ca6	9	-24057	1492	0	Not Available	Not Available	Lung Adenocarcinoma	72	TCGA-38-4628-D4678;TCGA-38-4628-D13831	0c5ddee7-c7b0-44a1-97d7-c6eb11c9b514;357b5e2f-bb1b-41f7-8c7c-4ea6dd8a2fd3	Not Available;Not Available	9;14	1238;1238	1147;1147	Carboplatin;Taxol	Not Available;Not Available	12;7	4;4	Not Available;Not Available	Not Available;Not Available	RECURRENCE;RECURRENCE	Not Applicable;Not Applicable	1;1	IV;IV	NO;NO	Chemotherapy;Chemotherapy
TCGA-67-6215	52	FEMALE	174	Lung Adenocarcinoma- Not Otherwise Specified (NOS)	Lung	Alive	T2a	N0	M0	Stage IB	0	174			TUMOR FREE				52	R-Lower	Not Applicable	TCGA-67-6215	dbd5b0de-94c9-45dd-afb3-6820a7ecaca2	2	-19310	Not Applicable	0	162	Not Available	Lung Adenocarcinoma	Not Available	TCGA-67-6215-D13739;TCGA-67-6215-D13760	f689f65f-4ee1-458b-a0a3-0830819796fc;7199c0c9-6baf-4418-a719-d2c648677db4	Not Available;Not Available	11;12	148;148	85;85	CISPLATIN;ALIMTA	Not Available;Not Available	7;7	4;4	135;900	mg;mg	ADJUVANT;ADJUVANT	Not Applicable;Not Applicable	1;1	IV;IV	NO;NO	Chemotherapy;Chemotherapy
TCGA-NJ-A7XG	49	MALE	617	Lung Adenocarcinoma- Not Otherwise Specified (NOS)	Lung	Alive	T4	N1	M0	Stage IIIA	1				WITH TUMOR				49	L-Upper	Not Applicable	TCGA-NJ-A7XG	01E9888D-B5B9-48F1-8BA6-8A89AF108A04	22	-18127	Not Applicable	0	295	Not Available	Lung Adenocarcinoma	Not Available	TCGA-NJ-A7XG-D71392;TCGA-NJ-A7XG-D71393;TCGA-NJ-A7XG-D71463	722B8970-EEDA-4CD9-B2C5-9FE8E763C119;4006A0DF-514F-45D2-8CFA-20E163DF66DE;3340775B-1C82-4EB8-9F90-84B465A9C799	Not Available;Not Available;Not Available	25;25;25	100;128;128	30;100;30	Cisplatin;carboplatin;Pemetrexed	Stable Disease;Stable Disease;Stable Disease	3;3;3	Not Available;Not Available;Not Available	Not Available;Not Available;Not Available	Not Available;Not Available;Not Available	Not Available;Not Available;Not Available	Not Applicable;Not Applicable;Not Applicable	Not Available;Not Available;Not Available	Not Available;Not Available;Not Available	NO;NO;NO	Chemotherapy;Chemotherapy;Chemotherapy
TCGA-67-3772	82	FEMALE	573	Lung Adenocarcinoma- Not Otherwise Specified (NOS)	Lung	Alive	T2	N0	M0	Stage IB	0	573			TUMOR FREE				82	R-Upper	Not Applicable	TCGA-67-3772	673493f6-975c-49e8-934c-001e9a0fff90	3	-29989	Not Applicable	0	573	Not Available	Lung Adenocarcinoma	Not Available
TCGA-S2-AA1A	68	FEMALE	513	Lung Bronchioloalveolar Carcinoma Mucinous	Lung	Alive	T1b	N0	M0	Stage IA	0	513			TUMOR FREE				68	R-Upper	Not Applicable	TCGA-S2-AA1A	31458638-E19C-43E5-AB13-9C64B3B3681D	22	-24903	Not Applicable	0	121	Not Available	Lung Adenocarcinoma	65
TCGA-49-6767	46	FEMALE	677	Lung Adenocarcinoma- Not Otherwise Specified (NOS)	Lung	Alive	T3	N0	MX	Stage IIB	0	677			TUMOR FREE				46	R-Middle	Not Applicable	TCGA-49-6767	6bffe800-ec2b-4638-9333-97fe85dcd91c	10	-17108	Not Applicable	0	0	Not Available	Lung Adenocarcinoma	Not Available
TCGA-55-6980	56	MALE	2109	Lung Bronchioloalveolar Carcinoma Nonmucinous	Lung	Alive	T1	N0	M0	Stage IA	0	2109			TUMOR FREE				56	R-Lower	Not Applicable	TCGA-55-6980	2f0710f4-827b-45b2-9b7e-c27385b481a7	27	Not Available	Not Applicable	0	67	Not Available	Lung Adenocarcinoma	Not Available
TCGA-44-6144	58	MALE	723	Lung Adenocarcinoma- Not Otherwise Specified (NOS)	Lung	Alive	T1a	N0	M0	Stage IA	1	399		Locoregional Recurrence	TUMOR FREE				58	R-Upper	Not Applicable	TCGA-44-6144	22302e92-fdfa-462a-9249-efdaa26ee5ed	7	-21283	Not Applicable	0	9	9	Lung Adenocarcinoma	82
TCGA-44-5645	61	FEMALE	852	Lung Adenocarcinoma- Not Otherwise Specified (NOS)	Lung	Alive	T1	NX		Stage IA	0	852			TUMOR FREE		FPPP	TCGA	61	L-Upper	Not Applicable	TCGA-44-5645	ddeacccf-0953-4952-8a4e-c2617f2e7bcc	13	-22471	Not Applicable	0	208	Not Available	Lung Adenocarcinoma	82
TCGA-MP-A4T7	75	FEMALE	167	Lung Adenocarcinoma- Not Otherwise Specified (NOS)	Lung	Dead	T2	N0	M1	Stage IV	0	167			Unknown				75	R-Lower	Not Applicable	TCGA-MP-A4T7	47062AD2-BA82-45C8-A871-BDEA84F0C405	2	-27603	167	0	Not Available	Not Available	Lung Adenocarcinoma	57
TCGA-62-A46V	78	FEMALE	2199	Lung Adenocarcinoma Mixed Subtype	Lung	Alive	T2	N0	M0	Stage IB	0	2199			TUMOR FREE				78	L-Lower	Not Applicable	TCGA-62-A46V	F809E21D-5F2E-4F3B-A1AA-D6B8D463552A	30	-28495	Not Applicable	0	1631	Not Available	Lung Adenocarcinoma	Not Available
TCGA-44-6774	56	FEMALE	658	Lung Adenocarcinoma- Not Otherwise Specified (NOS)	Lung	Alive	T1	N2	M0	Stage IIIA	0	658			Not Available				56	L-Lower	Not Applicable	TCGA-44-6774	33c71ead-4c2a-476d-85ef-885dbbfc2cbd	24	-20462	Not Applicable	0	166	Not Available	Lung Adenocarcinoma	101	TCGA-44-6774-D30170;TCGA-44-6774-D30176;TCGA-44-6774-D30173	0AF8AD7E-12CE-4B54-A0AD-E385FCB7BFDF;43806307-3701-4257-911D-EA7D9340D5DE;DB768637-FE0C-46B2-8620-1FA1BE5C429A	Not Available;Not Available;Not Available	3;3;3	154;154;112	91;133;91	Alimta;Carboplatin;Cisplatin	Not Available;Not Available;Not Available	4;4;4	4;2;2	1000;525-560;150	mg;mg;mg	ADJUVANT;ADJUVANT;ADJUVANT	Not Applicable;Not Applicable;Not Applicable	1;1;1	IV;IV;IV	NO;NO;NO	Chemotherapy;Chemotherapy;Chemotherapy
TCGA-55-8621	75	FEMALE	515	Lung Adenocarcinoma- Not Otherwise Specified (NOS)	Lung	Alive	T1a	N0	MX	Stage IA	0	515			TUMOR FREE				75	L-Lower	Not Applicable	TCGA-55-8621	8d535aa6-6d59-4965-b5ed-17217d8f5930	11	-27485	Not Applicable	0	106	Not Available	Lung Adenocarcinoma	Not Available
TCGA-05-4396	76	MALE	303	Lung Adenocarcinoma Mixed Subtype	Lung	Dead	T4	N1	M0	Stage IIIB	0	303			Not Available				76	R-Lower	Not Applicable	TCGA-05-4396	9f81c602-8afa-4588-b0b6-6e5a1a128d5a	22	-28094	303	0	Not Available	Not Available	Lung Adenocarcinoma	Not Available
TCGA-55-7573	72	FEMALE	487	Lung Adenocarcinoma- Not Otherwise Specified (NOS)	Lung	Alive	T1b	N0	MX	Stage IA	0	487			TUMOR FREE				72	R-Upper	Not Applicable	TCGA-55-7573	8e41153b-9faf-45c3-8397-8a428ef5c0d5	11	-26302	Not Applicable	0	4	Not Available	Lung Adenocarcinoma	51
TCGA-49-AARR	68	MALE	4992	Lung Adenocarcinoma- Not Otherwise Specified (NOS)	Lung	Alive	T1	N0	MX	Stage IA	1	1099		New Primary Tumor	TUMOR FREE				68	L-Upper	Not Applicable	TCGA-49-AARR	9B93A7C5-F9B4-4461-8078-0201A725C9CF	19	-24942	Not Applicable	0	4630	Not Available	Lung Adenocarcinoma	103.5
TCGA-97-A4M3	69	FEMALE	540	Lung Adenocarcinoma Mixed Subtype	Lung	Alive	T1b	N0	M0	Stage IA	1	54		New Primary Tumor	Unknown				69	R-Upper	Not Applicable	TCGA-97-A4M3	575752F8-2788-43CD-AFDE-F0F600F39D18	7	-25384	Not Applicable	0	237	Not Available	Lung Adenocarcinoma	106
TCGA-49-AARO	39	FEMALE	3759	Lung Papillary Adenocarcinoma	Lung	Alive	T1a	N0	MX	Stage IA	1	1144		Locoregional Recurrence	WITH TUMOR				39	L-Upper	Not Applicable	TCGA-49-AARO	5202458B-C38A-47C0-A0BA-5F1A59A762A0	19	-14527	Not Applicable	0	3755	Not Available	Lung Adenocarcinoma	103.3
TCGA-91-6830	65	FEMALE	60	Lung Adenocarcinoma- Not Otherwise Specified (NOS)	Lung	Alive	T1	N1	MX	Stage IIA	1	18		Distant Metastasis	WITH TUMOR				65	L-Upper	Not Applicable	TCGA-91-6830	5a2f8140-8f90-4e94-b703-5fa5aa96be7b	19	-23922	Not Applicable	0	1	Not Available	Lung Adenocarcinoma	Not Available
TCGA-38-6178	70	FEMALE	448	Lung Adenocarcinoma- Not Otherwise Specified (NOS)	Lung	Alive	T2b	N2		Stage IIIA	1				WITH TUMOR				70	L-Upper	Not Applicable	TCGA-38-6178	edf80622-aea2-4b50-bb69-691d6708aa83	14	-25593	Not Applicable	0	158	Not Available	Lung Adenocarcinoma	Not Available	TCGA-38-6178-D22083;TCGA-38-6178-D22081	5ad35ad6-ca82-4ca6-9db3-cd262b61c75f;7068c8ff-4abb-437c-961f-cffe77e553b7	Not Available;Not Available	23;23	98;98	57;57	Carboplatin;Taxol	Not Available;Not Available	2;2	3;3	6;175	AUC;mg/m2	ADJUVANT;ADJUVANT	Not Applicable;Not Applicable	1;1	IV;IV	NO;NO	Chemotherapy;Chemotherapy
TCGA-55-8091	74	MALE	600	Lung Adenocarcinoma- Not Otherwise Specified (NOS)	Lung	Alive	T2	N0	MX	Stage IB	0	600			TUMOR FREE				74	R-Lower	Not Applicable	TCGA-55-8091	d12b6930-9ae4-4fe7-ad69-d183135c91ab	15	-27385	Not Applicable	0	43	Not Available	Lung Adenocarcinoma	65
TCGA-55-8507	53	MALE	418	Lung Adenocarcinoma- Not Otherwise Specified (NOS)	Lung	Alive	T1a	N0	MX	Stage IA	0	418			TUMOR FREE				53	R-Upper	Not Applicable	TCGA-55-8507	d63c028b-b6d3-49ce-b63e-261eed3b86df	28	-19390	Not Applicable	0	8	Not Available	Lung Adenocarcinoma	Not Available
TCGA-75-7030	Not Available	MALE		Lung Adenocarcinoma- Not Otherwise Specified (NOS)	Lung		T3	N0	M0	Stage IIB	0				TUMOR FREE				Not Available	R-Lower	Not Applicable	TCGA-75-7030	df576520-a6b6-4c9b-8d06-3f59cc5342fd	16	Not Available	Not Applicable	Not Available	Not Available	Not Available	Lung Adenocarcinoma	Not Available	TCGA-75-7030-D18798;TCGA-75-7030-D18797	0c13d354-be1b-4d41-a8d4-1579f902bf38;e83f6d9d-f80b-46df-948c-10ad8c4706a2	Not Available;Not Available	17;17	Not Available;Not Available	Not Available;Not Available	Cisplatin;Vinorelbine Tartrate	Not Available;Not Available	11;11	4;4	92;46	mg/day;mg/day	ADJUVANT;ADJUVANT	Not Applicable;Not Applicable	Not Available;Not Available	IV;IV	YES;NO	Chemotherapy;Chemotherapy
TCGA-86-A456	78	FEMALE	896	Lung Papillary Adenocarcinoma	Lung	Alive	T1a	N0	M0	Stage IA	0	896			TUMOR FREE				78	L-Upper	Not Applicable	TCGA-86-A456	8E2ACA86-7CBA-4631-9F25-4D14219DBC6D	6	-28533	Not Applicable	0	10	Not Available	Lung Adenocarcinoma	Not Available
TCGA-55-A492	70	FEMALE	596	Lung Adenocarcinoma- Not Otherwise Specified (NOS)	Lung	Alive	T1a	N0	MX	Stage IA	0	596			TUMOR FREE				70	R-Upper	Not Applicable	TCGA-55-A492	39AB7174-5707-498D-9959-523680E04198	21	-25719	Not Applicable	0	1	Not Available	Lung Adenocarcinoma	52
TCGA-64-1678	70	FEMALE	1189	Lung Adenocarcinoma- Not Otherwise Specified (NOS)	Lung	Alive	T2b	N0	M0		0	1189			TUMOR FREE				70	R-Middle	Not Applicable	TCGA-64-1678	f77cf4d3-9829-4fd3-95a1-b29aed9e94b8	15	-25931	Not Applicable	0	1189	Not Available	Lung Adenocarcinoma	Not Available	TCGA-64-1678-D4374;TCGA-64-1678-D4372	8e66e3b4-e400-4d79-b659-1633ac4dc232;52f1e822-e632-41d3-8878-da3dcc2611d1	Not Available;Not Available	15;15	132;132	69;69	Carboplatin;Paclitaxel	Not Available;Not Available	11;11	4;4	6;200	AUC;mg/m2	ADJUVANT;ADJUVANT	Not Applicable;Not Applicable	1;1	IV;IV	NO;NO	Chemotherapy;Chemotherapy
TCGA-62-8399	62	MALE	2696	Lung Papillary Adenocarcinoma	Lung	Alive	T2	N2	M0	Stage IIIA	0	2696			TUMOR FREE				62	L-Upper	Not Applicable	TCGA-62-8399	62380447-3b94-4e7c-823a-72dd7b4ccf3a	4	-22952	Not Applicable	0	2093	Not Available	Lung Adenocarcinoma	Not Available
TCGA-55-6985	58	FEMALE	1233	Lung Adenocarcinoma- Not Otherwise Specified (NOS)	Lung	Alive	T2	N0	MX	Stage IB	0	1233			TUMOR FREE				58	L-Upper	Not Applicable	TCGA-55-6985	e5cb0c86-8fe2-4cfc-b32b-e8ec3839ffc4	26	-21381	Not Applicable	0	1233	Not Available	Lung Adenocarcinoma	Not Available
TCGA-44-8120	58	MALE	260	Lung Adenocarcinoma- Not Otherwise Specified (NOS)	Lung	Alive	T2a	N0	M0	Stage IB	0	260			TUMOR FREE				58	R-Upper	Not Applicable	TCGA-44-8120	83e38dbd-edab-47f2-b19f-6ea38fc6bece	31	-21188	Not Applicable	0	169	Not Available	Lung Adenocarcinoma	Not Available
TCGA-50-5935	86	FEMALE	653	Lung Adenocarcinoma- Not Otherwise Specified (NOS)	Lung	Dead	T1	N0	M0	Stage IA	0	653			Not Available				86	L-Upper	Not Applicable	TCGA-50-5935	100430c8-1446-45c8-af36-b6dbb3ddd0c1	2	-31610	653	0	653	Not Available	Lung Adenocarcinoma	Not Available
TCGA-50-5044	72	FEMALE	624	Lung Adenocarcinoma- Not Otherwise Specified (NOS)	Lung	Dead	T4	N1	M0	Stage IIIB	1	483		Distant Metastasis	WITH TUMOR				72	R-Lower	Not Applicable	TCGA-50-5044	fa0c7392-d485-41ac-bf7e-244a528209ae	25	-26567	624	0	Not Available	Not Available	Lung Adenocarcinoma	Not Available
TCGA-55-8085	64	MALE	904	Lung Papillary Adenocarcinoma	Lung	Alive	T1b	N0	M0	Stage IA	0	904			TUMOR FREE				64	L-Lower	Not Applicable	TCGA-55-8085	5fd0f07b-8bb9-4378-bd26-28a26057e8fe	15	-23596	Not Applicable	0	33	Not Available	Lung Adenocarcinoma	51
TCGA-L9-A444	60	FEMALE	307	Lung Adenocarcinoma- Not Otherwise Specified (NOS)	Lung	Alive	T1a	N0	MX	Stage IA	0	307			Not Available				60	R-Upper	Not Applicable	TCGA-L9-A444	4A1D30E8-E93A-41ED-8E54-08EAFF6556A7	26	-22202	Not Applicable	0	6	Not Available	Lung Adenocarcinoma	57
TCGA-55-8615	67	MALE	446	Lung Adenocarcinoma- Not Otherwise Specified (NOS)	Lung	Alive	T3	N2	MX	Stage IIIA	1	224		Distant Metastasis	TUMOR FREE				67	R-Middle	Not Applicable	TCGA-55-8615	06fe7f3e-4edd-4150-981c-93787ea19b39	11	-24786	Not Applicable	0	15	Not Available	Lung Adenocarcinoma	83	TCGA-55-8615-D56256;TCGA-55-8615-D56257;TCGA-55-8615-D56258;TCGA-55-8615-D56259	C3E3F94E-7959-47E7-941B-5092013166FF;BCB6362E-FD58-49FE-82E2-ACD98A53F2D7;E08B7831-B7A9-4EC0-9D20-39B36957E6C1;2B2ABC4D-DB6C-4DBC-9DD8-519DEE12F63C	Not Available;Not Available;Not Available;Not Available	30;30;30;30	Not Available;Not Available;324;416	89;89;234;234	Carboplatin;Taxol;Carboplatin;Alimta	Clinical Progressive Disease;Clinical Progressive Disease;Clinical Progressive Disease;Clinical Progressive Disease	1;1;1;1	Not Available;Not Available;Not Available;Not Available	Not Available;Not Available;Not Available;Not Available	Not Available;Not Available;Not Available;Not Available	Not Available;Not Available;Not Available;Not Available	Not Applicable;Not Applicable;Not Applicable;Not Applicable	Not Available;Not Available;Not Available;Not Available	Not Available;Not Available;Not Available;Not Available	NO;NO;NO;NO	Chemotherapy;Chemotherapy;Chemotherapy;Chemotherapy
TCGA-97-A4M0	60	FEMALE	652	Lung Adenocarcinoma Mixed Subtype	Lung	Alive	T2a	N0	M0	Stage IB	0	652			Unknown				60	R-Upper	Not Applicable	TCGA-97-A4M0	DD63D0FD-E24B-40A5-88C5-7D3D4106631E	7	-22206	Not Applicable	0	216	Not Available	Lung Adenocarcinoma	Not Available
TCGA-95-7562	71	MALE	87	Lung Adenocarcinoma- Not Otherwise Specified (NOS)	Lung	Dead	T2a	N1	M0	Stage IIA	0	87			TUMOR FREE				71	R-Lower	Not Applicable	TCGA-95-7562	193201a3-1447-47b1-bdf1-11ae0eb3b2f3	13	-26000	87	0	Not Available	Not Available	Lung Adenocarcinoma	57	TCGA-95-7562-D33261;TCGA-95-7562-D33262	1CB62B54-E04A-4A35-A0C0-5362A3F24D93;4F33410C-01F5-4F0E-A0A8-A416520BE0F7	Not Available;Not Available	26;26	81;81	60;60	CISPLATIN;ALIMTA	Unknown;Unknown	6;6	Not Available;Not Available	Not Available;Not Available	Not Available;Not Available	Not Available;Not Available	Not Applicable;Not Applicable	Not Available;Not Available	Not Available;Not Available	NO;NO	Chemotherapy;Chemotherapy
TCGA-38-4626	57	FEMALE	3674	Lung Adenocarcinoma- Not Otherwise Specified (NOS)	Lung	Alive	T2b	N0	M0		1	2518		New Primary Tumor	TUMOR FREE				57	L-Upper	Not Applicable	TCGA-38-4626	2079155a-d91d-4246-a038-01934a580f32	7	-20903	Not Applicable	0	2595	Not Available	Lung Adenocarcinoma	57
TCGA-67-6216	57	FEMALE	141	Lung Adenocarcinoma- Not Otherwise Specified (NOS)	Lung	Alive	T1a	N0	M0	Stage IA	0	141			TUMOR FREE				57	R-Middle	Not Applicable	TCGA-67-6216	ccecce70-dd54-4c5b-bf9f-ca87d290cb00	3	-20967	Not Applicable	0	141	Not Available	Lung Adenocarcinoma	Not Available
TCGA-75-6203	Not Available	FEMALE		Lung Adenocarcinoma- Not Otherwise Specified (NOS)	Lung		T2	N2	M0	Stage IIIA	0				TUMOR FREE				Not Available	L-Lower	Not Applicable	TCGA-75-6203	a8d6694c-a213-4544-ac0b-63bce16d8f4e	15	Not Available	Not Applicable	Not Available	Not Available	Not Available	Lung Adenocarcinoma	Not Available	TCGA-75-6203-D15865;TCGA-75-6203-D15864;TCGA-75-6203-D15863	a50cc582-dab3-4a3c-b8e7-b5cf188baf9a;51cbf34c-bb80-4826-8d78-451bc17e2701;ebfe876c-5580-4fbe-9edb-8749e6f6a5bd	Not Available;Not Available;Not Available	17;15;15	Not Available;Not Available;Not Available	Not Available;Not Available;Not Available	Not Available;Cisplatin;Navelbine	Not Available;Not Available;Not Available	8;8;8	Not Available;04;8	Not Available;Not Available;Not Available	Not Available;Not Available;Not Available	Not Available;ADJUVANT;ADJUVANT	Not Applicable;Not Applicable;Not Applicable	2;1;1	Not Available;IV;IV	YES;NO;NO	Not Available;Chemotherapy;Chemotherapy
TCGA-67-3773	84	FEMALE	427	Lung Adenocarcinoma- Not Otherwise Specified (NOS)	Lung	Alive	T2	N0	M0	Stage IB	0	427			TUMOR FREE				84	L-Lower	Not Applicable	TCGA-67-3773	009be09b-f9f6-43b7-8f45-4a648f8123ce	21	-30706	Not Applicable	0	427	Not Available	Lung Adenocarcinoma	Not Available
TCGA-78-7161	69	FEMALE	291	Lung Adenocarcinoma Mixed Subtype	Lung	Dead	T3	N0	M0	Stage IIB	1	162		Locoregional Recurrence	WITH TUMOR				69	L-Upper	Not Applicable	TCGA-78-7161	86faf16c-56fd-4b7b-a6b2-b4c83bec93e1	27	-25294	Not Applicable	0	215	Not Available	Lung Adenocarcinoma	Not Available	TCGA-78-7161-D18780;TCGA-78-7161-D18781	0303cacf-83d5-48d3-970a-5ba7b72c1bc6;d8438615-27ba-430d-b895-ba73933869c4	Not Available;Not Available	25;25	132;132	40;40	Cisplatin;Vinorelbine	Not Available;Not Available	11;11	4;4	80;40	mg;mg	ADJUVANT;ADJUVANT	Not Applicable;Not Applicable	1;1	IV;IV	NO;NO	Chemotherapy;Chemotherapy
TCGA-NJ-A4YQ	69	FEMALE	1432	Lung Adenocarcinoma- Not Otherwise Specified (NOS)	Lung	Alive	T1b	N0	M0	Stage IA	0	1432			TUMOR FREE				69	L-Upper	Not Applicable	TCGA-NJ-A4YQ	52DF074F-A402-4B78-9472-F8EB268EFDED	27	-25427	Not Applicable	0	886	Not Available	Lung Adenocarcinoma	Not Available
TCGA-50-5072	74	MALE	250	Lung Adenocarcinoma- Not Otherwise Specified (NOS)	Lung	Dead	T2	N2	M0	Stage IIIA	1	213		Distant Metastasis	WITH TUMOR				74	L-Upper	Not Applicable	TCGA-50-5072	1575148b-0f63-44ee-86fd-93ae1a02be0b	26	-27036	Not Applicable	0	246	Not Available	Lung Adenocarcinoma	Not Available	TCGA-50-5072-D16665;TCGA-50-5072-D16677;TCGA-50-5072-D32061;TCGA-50-5072-D32062	4adceb9e-78a8-4ce3-b347-89e14fa7ad72;74b1d95f-22cc-40ec-9b91-d894a1520042;84dcbd76-6ce7-47f8-beba-5421a69c3189;26e785c9-d595-4ed7-a15b-7a0d73b47e07	Not Available;Not Available;Not Available;Not Available	22;23;16;16	68;68;182;182	22;22;121;121	Cisplatin;TAXOTERE;Carboplatin;Taxol	Not Available;Not Available;Clinical Progressive Disease;Clinical Progressive Disease	9;9;5;5	3;3;Not Available;Not Available	4;4;Not Available;Not Available	mg/m2;mg/m2;Not Available;Not Available	OTHER, SPECIFY IN NOTES;OTHER, SPECIFY IN NOTES;Not Available;Not Available	neoadjuvant;neoadjuvant;Not Applicable;Not Applicable	1;Not Available;Not Available;Not Available	IV;IV;Not Available;Not Available	NO;NO;NO;NO	Chemotherapy;Chemotherapy;Chemotherapy;Chemotherapy
TCGA-50-5931	75	FEMALE	434	Lung Adenocarcinoma- Not Otherwise Specified (NOS)	Lung	Dead	T2	N0	M0	Stage IB	1	425		Distant Metastasis	TUMOR FREE				75	L-Upper	Not Applicable	TCGA-50-5931	12ccd581-a921-41bc-bcee-4e9be54532cc	2	-27733	434	0	Not Available	Not Available	Lung Adenocarcinoma	Not Available
TCGA-49-AARN	56	FEMALE	1135	Lung Adenocarcinoma- Not Otherwise Specified (NOS)	Lung	Dead	T1	N0	MX	Stage IA	0	1135			Unknown				56	R-Lower	Not Applicable	TCGA-49-AARN	98EF41FA-3015-445A-BBDC-984361C911F7	19	-20605	1135	0	Not Available	Not Available	Lung Adenocarcinoma	110.6
TCGA-64-1681	61	FEMALE	1167	Lung Adenocarcinoma- Not Otherwise Specified (NOS)	Lung	Dead	T1	N0	M0	Stage IA	1	439			Not Available				61	R-Upper	Not Applicable	TCGA-64-1681	c583fdd1-8cd2-4c15-a23e-0644261f65da	21	-22525	1167	0	Not Available	Not Available	Lung Adenocarcinoma	Not Available	TCGA-64-1681-D20366	27af4417-3bc7-4992-9965-9f4b6c1f6434	Not Available	21	Not Available	481	Tarceva	Not Available	12	Not Available	150	mg	RECURRENCE	Not Applicable	1	PO	NO	Chemotherapy
TCGA-99-7458	74	FEMALE	747	Lung Bronchioloalveolar Carcinoma Nonmucinous	Lung	Alive	T4	N0	M0	Stage IIIA	1				TUMOR FREE				74	R-Lower	Not Applicable	TCGA-99-7458	96d93e23-bb0d-46a8-9685-5ed0d6b83059	6	-27359	Not Applicable	0	251	Not Available	Lung Adenocarcinoma	Not Available	TCGA-99-7458-D20337	c261c20d-0ded-4038-a815-f22775bf86a6	Not Available	9	323	53	Tarceva (Erlotinib)	Not Available	1	Not Available	150	mg/day	ADJUVANT	Not Applicable	1	PO	NO	Chemotherapy
TCGA-35-4122	69	MALE	225	Lung Adenocarcinoma- Not Otherwise Specified (NOS)	Lung	Alive	T1	N0	M0	Stage IA	0	225			TUMOR FREE				69	L-Upper	Not Applicable	TCGA-35-4122	44adf4cb-2829-4153-80fd-a8b7ee0e654a	20	-25491	Not Applicable	0	225	Not Available	Lung Adenocarcinoma	Not Available
TCGA-55-7728	64	FEMALE	704	Mucinous (Colloid) Carcinoma	Lung	Alive	T2a	N0	MX	Stage IB	0	704			TUMOR FREE				64	L-Upper	Not Applicable	TCGA-55-7728	db769d5c-a794-448d-9130-38a82d051c95	8	-23505	Not Applicable	0	24	Not Available	Lung Adenocarcinoma	64
TCGA-44-7672	52	FEMALE	719	Lung Adenocarcinoma- Not Otherwise Specified (NOS)	Lung	Alive	T1b	N0	M0	Stage IA	0	719			TUMOR FREE				52	L-Upper	Not Applicable	TCGA-44-7672	4036c6fc-c82e-47bb-a384-6f299dc30b52	10	-19200	Not Applicable	0	418	Not Available	Lung Adenocarcinoma	82
TCGA-44-7662	61	MALE	218	Lung Adenocarcinoma- Not Otherwise Specified (NOS)	Lung	Alive	T2a	N0	MX	Stage IB	0	218			TUMOR FREE				61	L-Upper	Not Applicable	TCGA-44-7662	ab9e6815-4d13-44db-93e5-553eb4f5bc95	21	-22543	Not Applicable	0	50	Not Available	Lung Adenocarcinoma	57
TCGA-86-7714	61	FEMALE	625	Lung Adenocarcinoma Mixed Subtype	Lung	Dead	T1b	N2	M0	Stage IIIA	1				WITH TUMOR				61	R-Lower	Not Applicable	TCGA-86-7714	532c1852-76dd-489f-9380-36766d6e3c34	12	-22619	Not Applicable	0	0	Not Available	Lung Adenocarcinoma	Not Available
TCGA-97-7552	70	MALE	1932	Lung Bronchioloalveolar Carcinoma Mucinous	Lung	Alive	T2	N0	MX	Stage IB	1	798		New Primary Tumor	TUMOR FREE				70	L-Lower	Not Applicable	TCGA-97-7552	1b110eb4-a01d-4c50-ba18-77da4dedd549	17	-25578	Not Applicable	0	1476	Not Available	Lung Adenocarcinoma	Not Available
TCGA-44-5643	53	MALE	1013	Lung Adenocarcinoma- Not Otherwise Specified (NOS)	Lung	Alive	T2b	N2	M0	Stage IIIA	1				TUMOR FREE				53	R-Lower	Not Applicable	TCGA-44-5643	27fceec1-3298-4cdd-a4e6-8f5cf34604f0	13	-19426	Not Applicable	0	106	Not Available	Lung Adenocarcinoma	75	TCGA-44-5643-D12952;TCGA-44-5643-D12950;TCGA-44-5643-D12954	2b6a8199-4f87-4880-b81d-ac2b704b0451;9fedb69f-cc66-4f2f-b9f0-71e1dd2d695b;21d67e97-9cd3-4de6-8df9-83f9a1330403	Not Available;Not Available;Not Available	14;14;14	208;Not Available;208	131;223;131	Carboplatin;Tarceva;Taxol	Not Available;Not Available;Not Available	6;6;6	8;132;8	205-300;150;185-190	mg;mg;mg	ADJUVANT;ADJUVANT;ADJUVANT	Not Applicable;Not Applicable;Not Applicable	1;1;1	IV;PO;IV	NO;YES;NO	Chemotherapy;Chemotherapy;Chemotherapy
TCGA-75-7025	Not Available	MALE	3305	Lung Adenocarcinoma- Not Otherwise Specified (NOS)	Lung	Alive	T2	N0	M0	Stage IB	1	1481		Locoregional Recurrence	TUMOR FREE				Not Available	L-Lower	Not Applicable	TCGA-75-7025	681b1176-9676-44d3-892c-1d5dba1ce25b	11	Not Available	Not Applicable	Not Available	Not Available	Not Available	Lung Adenocarcinoma	Not Available
TCGA-78-8655	77	FEMALE	2360	Lung Adenocarcinoma Mixed Subtype	Lung	Alive	T1	N0	M0	Stage IA	0	2360			Unknown				77	L-Lower	Not Applicable	TCGA-78-8655	a905d275-9283-4fa6-bbbf-46019bd1bcb7	23	-28379	Not Applicable	0	2360	Not Available	Lung Adenocarcinoma	93
TCGA-97-7937	65	MALE	564	Lung Micropapillary Adenocarcinoma	Lung	Alive	T2a	N0	MX	Stage IB	0	564			Not Available				65	L-Upper	Not Applicable	TCGA-97-7937	fcfe0b53-dfc1-42fa-9efc-2b2ff259297e	13	-23919	Not Applicable	0	181	Not Available	Lung Adenocarcinoma	89
TCGA-64-1679	58	FEMALE	2488	Lung Adenocarcinoma- Not Otherwise Specified (NOS)	Lung	Alive	T1	N2	M0	Stage IIIA	0	2488			TUMOR FREE				58	R-Upper	Not Applicable	TCGA-64-1679	81a0b2ff-a3d3-41bb-9ce6-765e6ae894af	21	-21310	Not Applicable	0	1686	Not Available	Lung Adenocarcinoma	Not Available	TCGA-64-1679-D20370;TCGA-64-1679-D20371	a1d5051d-3893-4e77-b34c-88e599bda776;42c98e6b-93c1-4647-8b65-82716be9d850	Not Available;Not Available	21;21	139;139	55;55	Cisplatin;Gemcitabine	Not Available;Not Available	12;12	4;4	75;1000	mg/m2;mg/m2	ADJUVANT;ADJUVANT	Not Applicable;Not Applicable	1;1	IV;IV	NO;NO	Chemotherapy;Chemotherapy
TCGA-86-A4P8	59	FEMALE	805	Lung Adenocarcinoma- Not Otherwise Specified (NOS)	Lung	Alive	T1b	N2	MX	Stage IIIA	0	805			Unknown				59	R-Lower	Not Applicable	TCGA-86-A4P8	646910EE-5F5D-40AC-A21A-75790F89430A	7	-21738	Not Applicable	0	39	Not Available	Lung Adenocarcinoma	85	TCGA-86-A4P8-D48293;TCGA-86-A4P8-D48295	C22B8623-E5C2-4F22-8CCD-7859A4802584;054E5CD2-940A-4364-A458-39387314D2AE	Not Available;Not Available	11;11	106;106	43;43	Cisplatin;Alimta	Complete Response;Complete Response	9;9	Not Available;Not Available	Not Available;Not Available	Not Available;Not Available	Not Available;Not Available	Not Applicable;Not Applicable	Not Available;Not Available	Not Available;Not Available	NO;NO	Chemotherapy;Chemotherapy
TCGA-55-8205	76	FEMALE	599	Lung Adenocarcinoma- Not Otherwise Specified (NOS)	Lung	Alive	T2b	N0	M0	Stage IIA	1	495		Distant Metastasis	TUMOR FREE				76	R-Lower	Not Applicable	TCGA-55-8205	95fa64b0-91e1-4427-b81a-53c47a053563	17	-28063	Not Applicable	0	33	Not Available	Lung Adenocarcinoma	Not Available	TCGA-55-8205-D59042;TCGA-55-8205-D59043;TCGA-55-8205-D59044	0EC2801F-BAED-4EC4-973E-BE336BDA8894;E6B41481-C1F8-465D-8757-E2F2F2B0A4DB;DA27B801-8C82-4033-87DD-101B032FF22E	Not Available;Not Available;Not Available	30;30;30	154;154;Not Available	93;93;488	Carboplatin;Alimta;Tarceva	Complete Response;Complete Response;Not Applicable	4;4;4	Not Available;Not Available;Not Available	Not Available;Not Available;Not Available	Not Available;Not Available;Not Available	Not Available;Not Available;Not Available	Not Applicable;Not Applicable;Not Applicable	Not Available;Not Available;Not Available	Not Available;Not Available;Not Available	NO;NO;YES	Chemotherapy;Chemotherapy;Targeted Molecular therapy
TCGA-44-2668	51	MALE	761	Lung Adenocarcinoma- Not Otherwise Specified (NOS)	Lung	Dead	T2	N0	M0	Stage IB	1	433			TUMOR FREE		FPPP	TCGA	51	R-Upper	Not Applicable	TCGA-44-2668	bab43415-d413-40be-a4c0-2c40a52afe6a	22	-18856	Not Applicable	0	246	Not Available	Lung Adenocarcinoma	53
TCGA-NJ-A4YP	52	MALE	50	Lung Papillary Adenocarcinoma	Lung	Alive	T2a	N0	M0	Stage IB	0	50			TUMOR FREE				52	R-Lower	Not Applicable	TCGA-NJ-A4YP	42259AA6-C9F5-4309-A956-DBF930312F44	27	-19106	Not Applicable	0	50	Not Available	Lung Adenocarcinoma	Not Available
TCGA-49-4494	77	MALE	1081	Lung Adenocarcinoma- Not Otherwise Specified (NOS)	Lung	Dead	T3	N2	M0	Stage IIIA	0	1081			WITH TUMOR				77	L-Upper	Not Applicable	TCGA-49-4494	c6d78e27-e510-4f57-abae-19efa6105a8d	3	-28387	1081	0	Not Available	Not Available	Lung Adenocarcinoma	Not Available
TCGA-49-AAR9	61	MALE	260	Lung Adenocarcinoma- Not Otherwise Specified (NOS)	Lung	Dead	T3	N0	MX	Stage IIB	0	260			WITH TUMOR				61	Other (please specify)	ALL 3 LOBES OF RT LUNG	TCGA-49-AAR9	47B749E6-E060-4AA1-8F29-976E489BA789	18	-22510	260	0	Not Available	Not Available	Lung Adenocarcinoma	Not Available
TCGA-38-4625	66	FEMALE	2973	Lung Adenocarcinoma- Not Otherwise Specified (NOS)	Lung	Alive	T2a	N0	M0	Stage IB	0	2973			Not Available				66	R-Upper	Not Applicable	TCGA-38-4625	0ea4920f-f4c8-4590-84b3-eb419824e144	7	-24241	Not Applicable	0	2973	Not Available	Lung Adenocarcinoma	68
TCGA-44-7661	69	FEMALE	557	Lung Adenocarcinoma- Not Otherwise Specified (NOS)	Lung	Dead	T2a	N0	M0	Stage IB	1	335		Locoregional Recurrence	TUMOR FREE				69	R-Lower	Not Applicable	TCGA-44-7661	cbfef004-b437-4d51-9d88-a2db50aa6481	17	-25483	Not Applicable	0	153	Not Available	Lung Adenocarcinoma	Not Available
TCGA-55-7726	72	FEMALE	652	Lung Adenocarcinoma- Not Otherwise Specified (NOS)	Lung	Alive	T1b	N0	MX	Stage IA	0	652			TUMOR FREE				72	L-Lower	Not Applicable	TCGA-55-7726	923b37e4-fcf7-46a0-8cb2-9139711fec7b	8	-26451	Not Applicable	0	39	Not Available	Lung Adenocarcinoma	72
TCGA-75-6205	Not Available	FEMALE		Lung Adenocarcinoma- Not Otherwise Specified (NOS)	Lung		T2a	N0	M0	Stage IB	1				TUMOR FREE				Not Available	L-Upper	Not Applicable	TCGA-75-6205	9a63f744-4ed4-4b4d-aac6-f9bda66aa563	21	Not Available	Not Available	Not Available	Not Available	Not Available	Lung Adenocarcinoma	Not Available
TCGA-55-6972	72	MALE	1632	Lung Papillary Adenocarcinoma	Lung	Dead	T2	N0	M0	Stage IB	0	1632			TUMOR FREE				72	R-Upper	Not Applicable	TCGA-55-6972	c4d1e105-28b7-48df-abef-fbe09782fdb2	27	-26625	Not Applicable	0	1475	Not Available	Lung Adenocarcinoma	Not Available
TCGA-86-8359	52	MALE	444	Lung Adenocarcinoma- Not Otherwise Specified (NOS)	Lung	Dead	T3	N2	M0	Stage IIIA	0	444			TUMOR FREE				52	L-Lower	Not Applicable	TCGA-86-8359	7e7f089c-25f7-4e14-aed5-d741047b9e42	17	-19088	Not Applicable	0	26	Not Available	Lung Adenocarcinoma	Not Available
TCGA-50-6673	84	FEMALE	22	Lung Adenocarcinoma- Not Otherwise Specified (NOS)	Lung	Dead	T1	N0	M0	Stage I	0	22			Not Available				84	R-Upper	Not Applicable	TCGA-50-6673	ab8d7f84-dd71-42c7-9471-4db967a9c89c	9	-30689	22	0	Not Available	Not Available	Lung Adenocarcinoma	Not Available
TCGA-44-3917	33	FEMALE	1183	Lung Adenocarcinoma- Not Otherwise Specified (NOS)	Lung	Alive	T2	N0	M0	Stage IB	0	1183			TUMOR FREE		FPPP	TCGA	33	R-Upper	Not Applicable	TCGA-44-3917	7099597a-b208-45b5-b9e0-11ab40d5e497	8	-12179	Not Applicable	0	392	Not Available	Lung Adenocarcinoma	83
TCGA-95-7567	61	MALE	568	Lung Adenocarcinoma Mixed Subtype	Lung	Alive	T2b	N1	M0	Stage IIB	0	568			TUMOR FREE				61	R-Upper	Not Applicable	TCGA-95-7567	3bc7026f-73f2-418b-bd62-f4768582b790	31	-22437	Not Applicable	0	163	Not Available	Lung Adenocarcinoma	Not Available	TCGA-95-7567-D21124;TCGA-95-7567-D21202	277b806f-ce51-4dee-b155-04b7617289b8;524d0bef-d243-4ebc-9d01-e82ca5387c26	Not Available;Not Available	31;6	149;149	79;89	Cisplatin;DOCETAXEL	Not Available;Not Available	1;2	4;4	155;155	mg;mg	ADJUVANT;ADJUVANT	Not Applicable;Not Applicable	1;1	IV;IV	NO;NO	Chemotherapy;Chemotherapy
TCGA-97-8176	63	MALE	468	Lung Acinar Adenocarcinoma	Lung	Dead	T3	N1	M0	Stage IIIA	1	39		Distant Metastasis	TUMOR FREE				63	R-Lower	Not Applicable	TCGA-97-8176	12c27db5-db2f-48dc-a2ca-9557b951f43e	5	-23170	Not Applicable	0	252	Not Available	Lung Adenocarcinoma	61	TCGA-97-8176-D35660;TCGA-97-8176-D35661;TCGA-97-8176-D35662;TCGA-97-8176-D49551;TCGA-97-8176-D49550	3CDB750D-9A1C-4C74-B647-D988440014AE;C2AF0586-F52E-443A-9120-934B54628579;49597D40-3617-493C-8061-8DCCB9871B6B;51434296-C639-41F5-82B1-E61B82E05160;6B643397-9B35-4517-A6EC-013C81A73723	Not Available;Not Available;Not Available;Not Available;Not Available	5;5;5;3;3	161;417;417;417;417	77;77;77;77;77	CARBOplatin;ALIMTA;B12;Neulasta;Xgeva	Partial Response;Partial Response;Partial Response;Unknown;Unknown	10;10;10;10;10	Not Available;Not Available;Not Available;Not Available;Not Available	Not Available;Not Available;Not Available;Not Available;Not Available	Not Available;Not Available;Not Available;Not Available;Not Available	Not Available;Not Available;Not Available;Not Available;Not Available	Not Applicable;Not Applicable;Not Applicable;Not Applicable;Not Applicable	Not Available;Not Available;Not Available;Not Available;Not Available	Not Available;Not Available;Not Available;Not Available;Not Available	NO;NO;NO;NO;NO	Chemotherapy;Chemotherapy;Ancillary;Ancillary;Ancillary
TCGA-64-1677	77	FEMALE	628	Lung Adenocarcinoma- Not Otherwise Specified (NOS)	Lung	Dead	T2	N2	M0	Stage IIIA	1	360			Not Available				77	R-Lower	Not Applicable	TCGA-64-1677	8a16ddb3-4861-4128-bed9-0b1f94fe8cf7	18	-28482	628	0	Not Available	Not Available	Lung Adenocarcinoma	Not Available	TCGA-64-1677-D8693;TCGA-64-1677-D8696;TCGA-64-1677-D8692	654eaa9e-2e91-4ef6-9e36-02a237406432;8a35805b-e7b8-4f10-8aae-d78f856a372e;a4d38c0d-dd9a-4143-ae98-9be774d485c5	Not Available;Not Available;Not Available	18;18;18	121;Not Available;121	51;Not Available;51	Gemcitabine;Not Available;Carboplatin	Not Available;Not Available;Not Available	2;2;2	4;2;4	1600;Not Available;425	mg;Not Available;mg	ADJUVANT;RECURRENCE;ADJUVANT	Not Applicable;Not Applicable;Not Applicable	1;2;1	IV;Not Available;IV	NO;NO;NO	Chemotherapy;Chemotherapy;Chemotherapy
TCGA-50-5942	67	FEMALE	1847	Lung Adenocarcinoma- Not Otherwise Specified (NOS)	Lung	Alive	T1	N0	M0	Stage IA	1	1378		Locoregional Recurrence	Not Available				67	R-Upper	Not Applicable	TCGA-50-5942	75dd635e-8e0c-4c0b-b21c-20f77770218d	26	-24781	Not Applicable	0	136	Not Available	Lung Adenocarcinoma	Not Available
TCGA-38-4627	64	FEMALE	1147	Lung Adenocarcinoma- Not Otherwise Specified (NOS)	Lung	Dead	T1b	N1	M0	Stage IIA	0	1147			Not Available				64	R-Upper	Not Applicable	TCGA-38-4627	d717fa33-3c91-4ced-89c6-79ff5542f04c	7	-23510	1147	0	Not Available	Not Available	Lung Adenocarcinoma	Not Available
TCGA-86-8055	79	MALE	124	Lung Adenocarcinoma- Not Otherwise Specified (NOS)	Lung	Dead	T2a	N1	M0	Stage IIA	0	124			TUMOR FREE				79	L-Upper	Not Applicable	TCGA-86-8055	34d8e84e-c3e1-417d-8b9b-8563d9fa0f8e	9	-29124	Not Applicable	0	10	Not Available	Lung Adenocarcinoma	Not Available
TCGA-55-A4DF	88	MALE	440	Lung Adenocarcinoma- Not Otherwise Specified (NOS)	Lung	Dead	T1b	N0	MX	Stage IA	1	440		Distant Metastasis	TUMOR FREE				88	R-Lower	Not Applicable	TCGA-55-A4DF	362000E4-CF7C-48FC-93CC-8F5994B442EA	25	-32432	Not Applicable	0	47	Not Available	Lung Adenocarcinoma	82
TCGA-44-2664	66	FEMALE	1251	Lung Adenocarcinoma- Not Otherwise Specified (NOS)	Lung	Alive	T1	N0	M0	Stage IA	1	813		Distant Metastasis	TUMOR FREE				66	R-Lower	Not Applicable	TCGA-44-2664	93b62fc5-a0d3-4d32-bf27-cd7c9d43cd5f	11	-24468	Not Applicable	0	383	Not Available	Lung Adenocarcinoma	74
TCGA-44-A47B	79	MALE	287	Lung Adenocarcinoma- Not Otherwise Specified (NOS)	Lung	Alive	T2a	N0	M0	Stage IB	0	287			TUMOR FREE				79	R-Upper	Not Applicable	TCGA-44-A47B	967D6548-5A84-4B7E-BC3F-2E522859FCE6	20	-28869	Not Applicable	0	105	Not Available	Lung Adenocarcinoma	73
TCGA-62-A46R	54	FEMALE	1725	Lung Adenocarcinoma Mixed Subtype	Lung	Dead	T2	N0	M0	Stage IB	0	1725			TUMOR FREE				54	L-Lower	Not Applicable	TCGA-62-A46R	C497F8C7-2FB5-44D9-BC7C-69CFD0B51B54	29	-20063	1725	0	Not Available	Not Available	Lung Adenocarcinoma	Not Available
TCGA-71-8520	60	FEMALE	210	Lung Adenocarcinoma- Not Otherwise Specified (NOS)	Lung	Dead	T2	N0	M0	Stage IB	1	179		Locoregional Recurrence	TUMOR FREE				60	L-Upper	Not Applicable	TCGA-71-8520	37884d39-64e8-4242-b6bd-4c0a1daa21cd	15	-21921	Not Applicable	0	3	Not Available	Lung Adenocarcinoma	Not Available
TCGA-80-5611	Not Available	MALE	2595	Lung Solid Pattern Predominant Adenocarcinoma	Lung	Alive	T2	N0	M0	Stage IB	0	2595			TUMOR FREE				Not Available	L-Upper	Not Applicable	TCGA-80-5611	e51f717f-72e8-400e-9f35-fc5dc32fdf71	26	Not Available	Not Applicable	Not Available	Not Available	Not Available	Lung Adenocarcinoma	Not Available
TCGA-05-4250	79	FEMALE	121	Lung Adenocarcinoma- Not Otherwise Specified (NOS)	Lung	Dead	T3	N1	M0	Stage IIIA	0	121			Not Available				79	R-Lower	Not Applicable	TCGA-05-4250	f98ecd8a-b878-4f53-b911-20cd8e17281c	22	-29068	121	0	Not Available	Not Available	Lung Adenocarcinoma	Not Available
TCGA-78-7158	59	FEMALE	179	Lung Adenocarcinoma Mixed Subtype	Lung	Dead	T4	N2	M0	Stage IIIB	1	132			WITH TUMOR				59	L-Lower	Not Applicable	TCGA-78-7158	501c987e-d1eb-48a9-89eb-72a5062c90b4	15	-21742	179	0	Not Available	Not Available	Lung Adenocarcinoma	Not Available	TCGA-78-7158-D16167;TCGA-78-7158-D16978	b9fc15d3-ee12-436e-8bd1-d57382720f61;b2454d2f-cb59-470a-b300-029134f6bb34	Not Available;Not Available	15;29	103;103	54;54	Carboplatin;Paclitaxel	Not Available;Not Available	9;9	3;3	Not Available;Not Available	Not Available;Not Available	ADJUVANT;ADJUVANT	Not Applicable;Not Applicable	1;1	IV;IV	NO;NO	Chemotherapy;Chemotherapy
TCGA-53-7813	51	FEMALE	424	Lung Bronchioloalveolar Carcinoma Nonmucinous	Lung	Alive	T4	N0	M0	Stage IIIB	0	424			TUMOR FREE				51	R-Upper	Not Applicable	TCGA-53-7813	42d208bd-cd77-4bfb-ad53-9fc072a87393	14	-18875	Not Applicable	0	418	Not Available	Lung Adenocarcinoma	88	TCGA-53-7813-D41063;TCGA-53-7813-D41065;TCGA-53-7813-D41069;TCGA-53-7813-D41072	C5ECD05C-F0BC-43C9-9F9B-747BF40673B6;CE53D275-2F09-480B-B9DD-7A65EC848C45;81C8185C-C45B-44F1-A49B-4F668D595E8F;B98BBB32-9B61-4BA9-8A39-D94A205614DC	Not Available;Not Available;Not Available;Not Available	11;11;11;11	40;40;146;146	40;40;62;62	Cisplatin;docetaxel;carboplatin;Taxol	Unknown;Unknown;Stable Disease;Stable Disease	3;3;3;3	Not Available;Not Available;Not Available;Not Available	Not Available;Not Available;Not Available;Not Available	Not Available;Not Available;Not Available;Not Available	Not Available;Not Available;Not Available;Not Available	Not Applicable;Not Applicable;Not Applicable;Not Applicable	Not Available;Not Available;Not Available;Not Available	Not Available;Not Available;Not Available;Not Available	NO;NO;NO;NO	Chemotherapy;Chemotherapy;Chemotherapy;Chemotherapy
TCGA-55-6970	67	FEMALE	464	Lung Papillary Adenocarcinoma	Lung	Dead	T2	N2	MX	Stage IIIA	1	457		Locoregional Recurrence	WITH TUMOR				67	R-Upper	Not Applicable	TCGA-55-6970	7cce924f-12a1-4895-9866-5d4b1869dde6	26	-24773	464	0	Not Available	Not Available	Lung Adenocarcinoma	Not Available	TCGA-55-6970-D57906;TCGA-55-6970-D57907;TCGA-55-6970-D57908	E7D92A5F-612A-448A-B26A-B4E6D018D887;E03F99C9-6200-45D2-AFA8-A1289F63B270;E5FF3DC9-209A-481E-BF51-DB84716FF0C4	Not Available;Not Available;Not Available	28;28;28	117;117;183	89;89;162	Cisplatin;VP-16;Taxotere	Stable Disease;Stable Disease;Stable Disease	3;3;3	Not Available;Not Available;Not Available	Not Available;Not Available;Not Available	Not Available;Not Available;Not Available	Not Available;Not Available;Not Available	Not Applicable;Not Applicable;Not Applicable	Not Available;Not Available;Not Available	Not Available;Not Available;Not Available	NO;NO;NO	Chemotherapy;Chemotherapy;Chemotherapy
TCGA-73-A9RS	41	MALE	340	Lung Adenocarcinoma- Not Otherwise Specified (NOS)	Lung	Dead	T3	N0	M0	Stage IIB	1	107		Locoregional Recurrence	WITH TUMOR				41	R-Upper	Not Applicable	TCGA-73-A9RS	2A394996-809F-459F-A647-D209921CCBD2	17	-15162	Not Applicable	0	305	Not Available	Lung Adenocarcinoma	Not Available	TCGA-73-A9RS-D60824;TCGA-73-A9RS-D60826;TCGA-73-A9RS-D60827;TCGA-73-A9RS-D60828;TCGA-73-A9RS-D60829;TCGA-73-A9RS-D60830	F9D3AD0B-B57B-4BC4-BE99-581990D65A30;0462262C-D185-4D68-B111-FE7D35239FFC;F252506A-D42C-4B51-8A33-83867E2282B5;91902CAB-804C-475D-855B-44440709C0BE;F29AAA5F-2DEF-42E3-AAB4-39BC2259681E;BC782E72-1B7C-451F-A7DD-FF17F0EA035A	Not Available;Not Available;Not Available;Not Available;Not Available;Not Available	17;17;17;17;17;17	186;186;186;242;284;Not Available	130;130;130;200;242;284	carboplatin;paclitaxel;bevacizumab;pemetrexed;docetaxel;gemcitabine	Clinical Progressive Disease;Clinical Progressive Disease;Clinical Progressive Disease;Clinical Progressive Disease;Clinical Progressive Disease;Not Applicable	6;6;6;6;6;6	Not Available;Not Available;Not Available;Not Available;Not Available;Not Available	Not Available;Not Available;Not Available;Not Available;Not Available;Not Available	Not Available;Not Available;Not Available;Not Available;Not Available;Not Available	Not Available;Not Available;Not Available;Not Available;Not Available;Not Available	Not Applicable;Not Applicable;Not Applicable;Not Applicable;Not Applicable;Not Applicable	Not Available;Not Available;Not Available;Not Available;Not Available;Not Available	Not Available;Not Available;Not Available;Not Available;Not Available;Not Available	NO;NO;NO;NO;NO;YES	Chemotherapy;Chemotherapy;Immunotherapy;Chemotherapy;Chemotherapy;Chemotherapy
TCGA-69-7764	75	MALE	414	Lung Adenocarcinoma Mixed Subtype	Lung	Alive	T1b	N0	M0	Stage IA	0	414			Not Available				75	R-Upper	Not Applicable	TCGA-69-7764	243c6fd6-5516-46e5-bcef-292d93d7b7d3	26	-27693	Not Applicable	0	414	Not Available	Lung Adenocarcinoma	Not Available
TCGA-55-8094	51	MALE	541	Lung Adenocarcinoma- Not Otherwise Specified (NOS)	Lung	Alive	T2b	N0	M1b	Stage IV	1				WITH TUMOR				51	L-Upper	Not Applicable	TCGA-55-8094	69584d55-18f7-4786-b3cc-cd528500be44	8	-18903	Not Applicable	0	4	Not Available	Lung Adenocarcinoma	Not Available
TCGA-95-A4VN	62	FEMALE	553	Lung Solid Pattern Predominant Adenocarcinoma	Lung	Alive	T2a	N1	M0	Stage IIA	0	553			TUMOR FREE				62	R-Lower	Not Applicable	TCGA-95-A4VN	389F78A3-FA0B-406C-9434-AA0298341A8C	22	-22927	Not Applicable	0	142	Not Available	Lung Adenocarcinoma	50
TCGA-69-8254	85	MALE	409	Lung Adenocarcinoma Mixed Subtype	Lung	Alive	T2b				0	409			TUMOR FREE				85	R-Lower	Not Applicable	TCGA-69-8254	f0c94f68-bfd9-45cb-b4fd-8bb1ae4e9a2b	4	-31134	Not Applicable	0	77	Not Available	Lung Adenocarcinoma	Not Available
TCGA-49-AAR3	69	MALE	1893	Lung Adenocarcinoma- Not Otherwise Specified (NOS)	Lung	Alive	T2	N1	MX	Stage IIB	1	1893		Locoregional Recurrence	Discrepancy				69	R-Upper	Not Applicable	TCGA-49-AAR3	5813997A-D7DC-4F7C-8D4B-E979832168A9	18	-25469	Not Applicable	0	1893	Not Available	Lung Adenocarcinoma	Not Available
TCGA-49-4510	51	FEMALE	896	Lung Adenocarcinoma- Not Otherwise Specified (NOS)	Lung	Dead	T2	N1	M0	Stage IIB	1	502		Distant Metastasis	WITH TUMOR				51	L-Upper	Not Applicable	TCGA-49-4510	f77b6930-a1ce-446e-a15d-c018cbbecfee	3	-18762	896	0	Not Available	Not Available	Lung Adenocarcinoma	Not Available
TCGA-55-7281	70	FEMALE	872	Lung Adenocarcinoma- Not Otherwise Specified (NOS)	Lung	Alive	T1b	N0	M0	Stage IA	1	339		Distant Metastasis	TUMOR FREE				70	R-Middle	Not Applicable	TCGA-55-7281	659668e8-f0d9-4ff2-bbc8-9246f2ef49ab	6	-25870	Not Applicable	0	18	Not Available	Lung Adenocarcinoma	Not Available	TCGA-55-7281-D47811;TCGA-55-7281-D47814;TCGA-55-7281-D47815;TCGA-55-7281-D47816;TCGA-55-7281-D47817;TCGA-55-7281-D47818	F65BFFAD-A23B-4066-829C-5D92F15865DE;B212E1D8-57BE-4365-BFBA-1EA76A701912;DC5037B4-AFDE-459F-8830-340492F0AA06;638427FC-0F5A-4F6A-8E41-E90771270BA7;5046F93F-1D01-4A67-9B87-ED115A6C742A;F582DDC9-3FBE-4AC6-870A-530C86640E54	Not Available;Not Available;Not Available;Not Available;Not Available;Not Available	28;28;28;28;28;28	474;579;579;Not Available;Not Available;Not Available	424;508;508;712;712;712	Carboplatin;Carboplatin;Alimta;Carboplatin;Taxol;Avastin	Clinical Progressive Disease;Clinical Progressive Disease;Clinical Progressive Disease;Partial Response;Partial Response;Partial Response	8;8;8;8;8;8	Not Available;Not Available;Not Available;Not Available;Not Available;Not Available	Not Available;Not Available;Not Available;Not Available;Not Available;Not Available	Not Available;Not Available;Not Available;Not Available;Not Available;Not Available	Not Available;Not Available;Not Available;Not Available;Not Available;Not Available	Not Applicable;Not Applicable;Not Applicable;Not Applicable;Not Applicable;Not Applicable	Not Available;Not Available;Not Available;Not Available;Not Available;Not Available	Not Available;Not Available;Not Available;Not Available;Not Available;Not Available	NO;NO;NO;NO;NO;NO	Chemotherapy;Chemotherapy;Chemotherapy;Chemotherapy;Chemotherapy;Chemotherapy
TCGA-69-7763	69	MALE	690	Lung Adenocarcinoma Mixed Subtype	Lung	Alive	T1b	N0	M0	Stage IA	0	690			Not Available				69	R-Middle	Not Applicable	TCGA-69-7763	1b31cdb3-1837-49d6-a857-1830f8800299	25	-25316	Not Applicable	0	690	Not Available	Lung Adenocarcinoma	72
TCGA-78-7148	71	MALE	626	Lung Adenocarcinoma Mixed Subtype	Lung	Dead	T2	N1	M0	Stage IIB	1	182			Not Available				71	L-Upper	Not Applicable	TCGA-78-7148	e8060c45-451d-4779-9584-f284db47e63e	4	-25990	626	0	Not Available	Not Available	Lung Adenocarcinoma	Not Available
TCGA-97-A4M7	74	MALE	629	Lung Adenocarcinoma Mixed Subtype	Lung	Alive	T1b	N0	M0	Stage IA	0	629			TUMOR FREE				74	R-Middle	Not Applicable	TCGA-97-A4M7	C6B680E3-D96E-4FC7-8053-77454B7A14FA	7	-27062	Not Applicable	0	271	Not Available	Lung Adenocarcinoma	99
TCGA-86-8668	61	FEMALE	423	Lung Bronchioloalveolar Carcinoma Mucinous	Lung	Alive	T1b	N0	M0	Stage IA	0	423			TUMOR FREE				61	L-Lower	Not Applicable	TCGA-86-8668	f2d8b332-2f03-46e5-a9d5-f163972e5fa7	30	-22383	Not Applicable	0	45	Not Available	Lung Adenocarcinoma	Not Available
TCGA-49-AAQV	63	FEMALE	677	Lung Adenocarcinoma Mixed Subtype	Lung	Dead	T1	N1	MX	Stage II	1	509		Distant Metastasis	TUMOR FREE				63	L-Lower	Not Applicable	TCGA-49-AAQV	96DFA373-4597-49A5-942E-D9B4DC5D28FC	13	-23370	677	0	Not Available	Not Available	Lung Adenocarcinoma	95.5
TCGA-71-6725	48	FEMALE	256	Lung Papillary Adenocarcinoma	Lung	Alive	T2	N0	M0	Stage IB	1	164		Locoregional Recurrence	TUMOR FREE				48	R-Upper	Not Applicable	TCGA-71-6725	4b7cd595-e7f9-45a8-b736-a8c7c42d9539	9	-17793	Not Applicable	0	61	Not Available	Lung Adenocarcinoma	Not Available	TCGA-71-6725-D70932;TCGA-71-6725-D70933	C96AEDBF-65F7-4278-9841-02DE35F2FBD4;58FFFDD4-06DF-4156-903D-ECAA85C8D3B5	Not Available;Not Available	10;10	127;127	107;107	Cisplatin;Etoposide	Clinical Progressive Disease;Clinical Progressive Disease	3;3	Not Available;Not Available	Not Available;Not Available	Not Available;Not Available	Not Available;Not Available	Not Applicable;Not Applicable	Not Available;Not Available	Not Available;Not Available	NO;NO	Chemotherapy;Chemotherapy
TCGA-55-7570	60	MALE	824	Lung Adenocarcinoma- Not Otherwise Specified (NOS)	Lung	Alive	T1a	N0	MX	Stage IA	0	824			TUMOR FREE				60	R-Upper	Not Applicable	TCGA-55-7570	ff07ea4b-4e50-410d-99d6-96a351dad7b1	11	-22218	Not Applicable	0	6	Not Available	Lung Adenocarcinoma	Not Available
TCGA-05-4402	57	FEMALE	244	Lung Adenocarcinoma Mixed Subtype	Lung	Dead	T2	NX	M1	Stage IV	0	244			TUMOR FREE				57	R-Lower	Not Applicable	TCGA-05-4402	722d6818-f1cb-49f4-b68a-fd0a31304681	22	-20819	244	0	Not Available	Not Available	Lung Adenocarcinoma	Not Available	TCGA-05-4402-D36467;TCGA-05-4402-D36468;TCGA-05-4402-D36469	C22C6B31-7A7B-4961-B95D-137666A2C3FF;BA9F9930-88F2-4DA0-982D-BEDBEA793B76;8CEA61DA-614E-4CE9-8202-877E85ECC83F	Not Available;Not Available;Not Available	5;5;5	91;91;122	30;30;122	Carboplatin;Vinorelbine;Erlotinib	Complete Response;Complete Response;Complete Response	12;12;12	Not Available;Not Available;Not Available	Not Available;Not Available;Not Available	Not Available;Not Available;Not Available	Not Available;Not Available;Not Available	Not Applicable;Not Applicable;Not Applicable	Not Available;Not Available;Not Available	Not Available;Not Available;Not Available	NO;NO;NO	Chemotherapy;Chemotherapy;Immunotherapy
TCGA-67-4679	69	MALE	448	Lung Adenocarcinoma- Not Otherwise Specified (NOS)	Lung	Alive	T3	N0	M0		0	448			TUMOR FREE				69	R-Lower	Not Applicable	TCGA-67-4679	3e635902-5310-4406-8b4d-a238ce382639	21	-25202	Not Applicable	0	448	Not Available	Lung Adenocarcinoma	Not Available
TCGA-05-4422	68	MALE	365	Lung Adenocarcinoma Mixed Subtype	Lung	Alive	T2	N0	M0	Stage IB	0	365			Not Available				68	L-Lower	Not Applicable	TCGA-05-4422	44dec838-b653-42a7-a58b-a1fd232cd68c	22	-24837	Not Applicable	0	365	Not Available	Lung Adenocarcinoma	Not Available
TCGA-55-7227	77	MALE	952	Lung Adenocarcinoma- Not Otherwise Specified (NOS)	Lung	Dead	T3	N1	MX	Stage IIIA	1	255		Locoregional Recurrence	TUMOR FREE				77	R-Lower	Not Applicable	TCGA-55-7227	4e7b2af4-b158-41a7-be22-bea227a759e6	6	-28458	Not Applicable	0	53	Not Available	Lung Adenocarcinoma	Not Available	TCGA-55-7227-D65705;TCGA-55-7227-D65706;TCGA-55-7227-D65707	5BC0FDF2-9109-4D86-A20D-1322832BE50E;2D4D2D9E-CEB1-4321-A97C-750CB79A547B;DEF1B875-0578-458E-9F26-D60CAAD1BB9B	Not Available;Not Available;Not Available	26;26;26	409;409;876	289;289;442	Carboplatin;Pemetrexed;Pemetrexed	Stable Disease;Stable Disease;Clinical Progressive Disease	9;9;9	Not Available;Not Available;Not Available	Not Available;Not Available;Not Available	Not Available;Not Available;Not Available	Not Available;Not Available;Not Available	Not Applicable;Not Applicable;Not Applicable	Not Available;Not Available;Not Available	Not Available;Not Available;Not Available	NO;NO;NO	Chemotherapy;Chemotherapy;Chemotherapy
TCGA-55-1594	68	MALE	1178	Lung Adenocarcinoma- Not Otherwise Specified (NOS)	Lung	Alive	T2	N2	M0	Stage IIIA	0	1178			TUMOR FREE				68	R-Lower	Not Applicable	TCGA-55-1594	6d72de06-232a-4983-a06c-eba6d82cb3f1	14	-25008	Not Applicable	0	1178	1178	Lung Adenocarcinoma	Not Available
TCGA-49-AAR4	51	MALE	879	Lung Adenocarcinoma- Not Otherwise Specified (NOS)	Lung	Dead	T2	N2	MX	Stage IIIA	0	879			WITH TUMOR				51	L-Upper	Not Applicable	TCGA-49-AAR4	765AD5A5-134B-4680-A6D4-1DD113DC47CC	18	-18939	879	0	Not Available	Not Available	Lung Adenocarcinoma	109.4	TCGA-49-AAR4-D65009;TCGA-49-AAR4-D65010	4477C3EF-3A88-4C2F-955E-149887AC8C8F;AB97458F-B092-494A-BCEE-2FD308ED618A	Not Available;Not Available	17;17	61;61	57;57	TAXOL;CARBOPLATIN	Partial Response;Partial Response	9;9	Not Available;Not Available	Not Available;Not Available	Not Available;Not Available	Not Available;Not Available	Not Applicable;Not Applicable	Not Available;Not Available	Not Available;Not Available	NO;NO	Chemotherapy;Chemotherapy
TCGA-62-A46Y	70	FEMALE	414	Lung Adenocarcinoma Mixed Subtype	Lung	Dead	T2	N2	M0	Stage IIIA	1	314		Distant Metastasis	WITH TUMOR				70	R-Lower	Not Applicable	TCGA-62-A46Y	562A562B-CA03-44AC-B282-B51B457D8DAE	30	-25905	414	0	Not Available	Not Available	Lung Adenocarcinoma	Not Available	TCGA-62-A46Y-D36365;TCGA-62-A46Y-D40578	55FA6477-77DE-4CB4-9BDF-8AC7045569AA;06D3010F-39E9-4C9D-96D8-EAE50C4C705B	Not Available;Not Available	30;25	256;256	74;74	Cisplatin;Navelbine	Complete Response;Complete Response	10;2	Not Available;Not Available	Not Available;Not Available	Not Available;Not Available	Not Available;Not Available	Not Applicable;Not Applicable	Not Available;Not Available	Not Available;Not Available	NO;NO	Chemotherapy;Chemotherapy
TCGA-86-8054	61	MALE	1148	Lung Acinar Adenocarcinoma	Lung	Alive	T2b	N1	M0	Stage IIB	0	1148			TUMOR FREE				61	R-Upper	Not Applicable	TCGA-86-8054	0fe909ea-d52c-4b71-816f-57f62d4a5744	2	-22584	Not Applicable	0	19	Not Available	Lung Adenocarcinoma	Not Available	TCGA-86-8054-D41093;TCGA-86-8054-D41094	AB80A551-9E5E-4095-8852-00599B1C8859;7BBDF359-8AE5-4BBC-9539-38B87210A586	Not Available;Not Available	12;12	136;136	65;65	Paclitaxel;Cisplatin	Complete Response;Complete Response	3;3	Not Available;Not Available	Not Available;Not Available	Not Available;Not Available	Not Available;Not Available	Not Applicable;Not Applicable	Not Available;Not Available	Not Available;Not Available	NO;NO	Chemotherapy;Chemotherapy
TCGA-62-A46S	73	MALE	1653	Lung Papillary Adenocarcinoma	Lung	Dead	T2	N0	M0	Stage IB	1	527		Locoregional Recurrence	WITH TUMOR				73	L-Upper	Not Applicable	TCGA-62-A46S	E00A60D7-4253-443D-A187-680AD0931349	29	-26825	1653	0	Not Available	Not Available	Lung Adenocarcinoma	Not Available	TCGA-62-A46S-D36326;TCGA-62-A46S-D40574	A78743CC-2953-4ECE-A4AE-0C60106B1A3C;C9C16A96-C581-4DB9-B7F3-5B6ACCC39DFC	Not Available;Not Available	31;25	198;198	78;78	Tarceva;Placebo	Unknown;Unknown	10;2	Not Available;Not Available	Not Available;Not Available	Not Available;Not Available	Not Available;Not Available	Not Applicable;Not Applicable	Not Available;Not Available	Not Available;Not Available	NO;NO	Targeted Molecular therapy;Targeted Molecular therapy
TCGA-97-8177	59	FEMALE	499	Lung Adenocarcinoma Mixed Subtype	Lung	Alive	T2a	N0	M0	Stage IB	0	499			TUMOR FREE				59	L-Lower	Not Applicable	TCGA-97-8177	09078761-1c14-4d01-8e15-535c19a9b0f9	13	-21648	Not Applicable	0	147	Not Available	Lung Adenocarcinoma	97	TCGA-97-8177-D32866;TCGA-97-8177-D32868;TCGA-97-8177-D44245	E1EB8A22-561A-4E54-9A4A-AE4C3AB3056A;AA1A57A5-C0DC-4888-A6D2-E6C632A31929;46424E43-2394-4493-8F96-9A71AF33D4F8	Not Available;Not Available;Not Available	14;14;19	Not Available;Not Available;Not Available	93;93;205	Alimta;CARBOplatin;Tarceva	Not Available;Not Available;Not Available	6;6;6	Not Available;Not Available;Not Available	Not Available;Not Available;Not Available	Not Available;Not Available;Not Available	Not Available;Not Available;Not Available	Not Applicable;Not Applicable;Not Applicable	Not Available;Not Available;Not Available	Not Available;Not Available;Not Available	YES;YES;YES	Chemotherapy;Chemotherapy;Targeted Molecular therapy
TCGA-05-5425	68	MALE	882	Lung Adenocarcinoma Mixed Subtype	Lung	Alive	T2b	N1	M0	Stage IIB	1	486			TUMOR FREE				68	R-Upper	Not Applicable	TCGA-05-5425	9b4eeecb-6aff-435b-a244-ec362af92b7f	22	-25020	Not Applicable	0	90	Not Available	Lung Adenocarcinoma	Not Available	TCGA-05-5425-D36415;TCGA-05-5425-D36417;TCGA-05-5425-D36418;TCGA-05-5425-D36419	B19108E0-0562-45A5-A84F-1EB6D1A472B0;5BEC112E-BA69-4195-810A-A41A10693781;188127D6-E1B8-4C4D-907E-3CEEF9D3C816;48588402-EA64-4934-989B-E4FAB2CEC262	Not Available;Not Available;Not Available;Not Available	5;5;5;5	761;761;669;Not Available	700;700;608;792	Paclitaxel;Carboplatin;Gefitinib;Erlotinib	Clinical Progressive Disease;Clinical Progressive Disease;Clinical Progressive Disease;Not Applicable	12;12;12;12	Not Available;Not Available;Not Available;Not Available	Not Available;Not Available;Not Available;Not Available	Not Available;Not Available;Not Available;Not Available	Not Available;Not Available;Not Available;Not Available	Not Applicable;Not Applicable;Not Applicable;Not Applicable	Not Available;Not Available;Not Available;Not Available	Not Available;Not Available;Not Available;Not Available	NO;NO;NO;YES	Chemotherapy;Chemotherapy;Immunotherapy;Immunotherapy
TCGA-49-6744	64	FEMALE	1683	Lung Adenocarcinoma Mixed Subtype	Lung	Alive	T2a	N1	MX	Stage IIA	0	1683			TUMOR FREE				64	L-Upper	Not Applicable	TCGA-49-6744	15340dd3-84ae-49fb-989a-eb212f3e73da	10	-23484	Not Applicable	0	890	Not Available	Lung Adenocarcinoma	Not Available	TCGA-49-6744-D16686	9954442a-123d-4dc2-a41d-966d898e3090	Not Available	23	108	16	Not Available	Not Available	9	Not Available	Not Available	Not Available	ADJUVANT	Not Applicable	1	IV	NO	Chemotherapy
TCGA-44-6778	59	MALE	1864	Lung Adenocarcinoma- Not Otherwise Specified (NOS)	Lung	Alive	T1	N0	MX	Stage IA	0	1864			TUMOR FREE				59	Discrepancy	Not Available	TCGA-44-6778	5d5cc436-6e57-4d23-a164-7f5153c2e666	31	-21725	Not Applicable	0	1110	Not Available	Lung Adenocarcinoma	53
TCGA-75-6206	Not Available	MALE	2590	Lung Adenocarcinoma- Not Otherwise Specified (NOS)	Lung	Alive	T2	N0	M0	Stage IB	0	2590			TUMOR FREE				Not Available	R-Upper	Not Applicable	TCGA-75-6206	c4c1469d-752f-42b6-8686-714ad4a8ac97	21	Not Available	Not Applicable	Not Available	Not Available	Not Available	Lung Adenocarcinoma	Not Available
TCGA-80-5607	Not Available	FEMALE		Lung Adenocarcinoma- Not Otherwise Specified (NOS)	Lung		T2	N1	M0	Stage IIB	1				WITH TUMOR				Not Available	L-Upper	Not Applicable	TCGA-80-5607	645903b5-ba37-48a1-985b-a019b8db3236	12	Not Available	Not Applicable	Not Available	Not Available	Not Available	Lung Adenocarcinoma	Not Available
TCGA-NJ-A4YF	50	FEMALE	2161	Lung Adenocarcinoma Mixed Subtype	Lung	Alive	T1	N0	M0	Stage IA	0	2161			Unknown				50	R-Upper	Not Applicable	TCGA-NJ-A4YF	595FC3AD-F603-421B-B130-52F1F617050B	25	-18584	Not Applicable	0	1720	Not Available	Lung Adenocarcinoma	77.5
TCGA-78-7220	53	FEMALE	807	Lung Adenocarcinoma Mixed Subtype	Lung	Dead	T2	N2	M0	Stage IIIA	1	531			WITH TUMOR				53	L-Upper	Not Applicable	TCGA-78-7220	fd5c44ef-ea50-4fba-9e8d-e371cf34ebdb	8	-19480	807	0	Not Available	Not Available	Lung Adenocarcinoma	Not Available
TCGA-50-6595	74	FEMALE	189	Lung Adenocarcinoma- Not Otherwise Specified (NOS)	Lung	Dead	T2	N2	M0	Stage IIIA	1	182		Distant Metastasis	WITH TUMOR				74	R-Upper	Not Applicable	TCGA-50-6595	82476d2d-e403-4f6b-8dd6-cc84e3329478	25	-27197	189	0	Not Available	Not Available	Lung Adenocarcinoma	Not Available	TCGA-50-6595-D44132	5CE76459-2545-4AE1-BFB7-D99A28C8576B	Not Available	13	162	123	Carboplatin	Clinical Progressive Disease	6	Not Available	Not Available	Not Available	Not Available	Not Applicable	Not Available	Not Available	NO	Chemotherapy
TCGA-78-7167	77	MALE	2681	Lung Papillary Adenocarcinoma	Lung	Dead	T2	N0	M1	Stage IV	1	726			WITH TUMOR				77	Not Available	Not Applicable	TCGA-78-7167	fe3eeeb6-0db4-46d7-a020-55604d474c12	4	-28295	2681	0	Not Available	Not Available	Lung Adenocarcinoma	Not Available
TCGA-95-7948	42	FEMALE	476	Lung Adenocarcinoma Mixed Subtype	Lung	Alive	T2a	N0	M0	Stage IB	0	476			TUMOR FREE				42	R-Lower	Not Applicable	TCGA-95-7948	a52e99d6-a61a-439d-b0b1-ca7a0eabcb04	22	-15363	Not Applicable	0	133	Not Available	Lung Adenocarcinoma	87
TCGA-75-6207	Not Available	MALE		Lung Adenocarcinoma- Not Otherwise Specified (NOS)	Lung		T2	N2	M0	Stage IIIA	0				Not Available				Not Available	R-Upper	Not Applicable	TCGA-75-6207	58babefe-7e81-4594-ba29-50d1de92a5ab	21	Not Available	Not Available	Not Available	Not Available	Not Available	Lung Adenocarcinoma	Not Available
TCGA-05-4389	70	MALE	1369	Lung Adenocarcinoma Mixed Subtype	Lung	Alive	T1	N0	M0	Stage IA	0	1369			TUMOR FREE				70	R-Upper	Not Applicable	TCGA-05-4389	a3de401d-91fe-49a2-bb07-81c1a06506e6	22	-25660	Not Applicable	0	1369	Not Available	Lung Adenocarcinoma	Not Available
TCGA-05-5429	60	MALE	275	Lung Adenocarcinoma- Not Otherwise Specified (NOS)	Lung	Dead	T3	N2	M0	Stage IIIA	0	275			TUMOR FREE				60	L-Upper	Not Applicable	TCGA-05-5429	63bd2175-4b7c-44c9-aef3-9efc8f79837b	22	-22066	Not Applicable	0	30	Not Available	Lung Adenocarcinoma	Not Available
TCGA-55-7907	77	MALE	343	Lung Adenocarcinoma- Not Otherwise Specified (NOS)	Lung	Dead	T2a	N1	MX	Stage IIA	1	294		Distant Metastasis	TUMOR FREE				77	L-Upper	Not Applicable	TCGA-55-7907	bf755bc2-b7aa-4c3c-8b3c-58b089b5cab6	10	-28201	Not Applicable	0	16	Not Available	Lung Adenocarcinoma	75
TCGA-67-3776	57	FEMALE	61	Lung Adenocarcinoma- Not Otherwise Specified (NOS)	Lung	Alive	T2	N1	M0	Stage IIB	0	61			TUMOR FREE				57	R-Lower	Not Applicable	TCGA-67-3776	102fba48-b23a-46d4-8371-71c11c1a6654	21	-20940	Not Applicable	0	61	579	Lung Adenocarcinoma	Not Available
TCGA-73-4677	74	MALE	38	Lung Adenocarcinoma- Not Otherwise Specified (NOS)	Lung	Dead	T2a	N0	M0		0	38			WITH TUMOR				74	R-Upper	Not Applicable	TCGA-73-4677	03c3409a-9d16-41d0-9e26-f9fc2547a4c8	7	-27381	38	0	Not Available	Not Available	Lung Adenocarcinoma	Not Available
TCGA-97-8172	75	FEMALE	545	Lung Acinar Adenocarcinoma	Lung	Alive	T2a	N0	M0	Stage IB	0	545			TUMOR FREE				75	R-Upper	Not Applicable	TCGA-97-8172	cbf1f718-6bb7-4daf-b9d6-fb294281decb	13	-27416	Not Applicable	0	182	Not Available	Lung Adenocarcinoma	64.98
TCGA-75-5147	Not Available	FEMALE	1333	Lung Adenocarcinoma- Not Otherwise Specified (NOS)	Lung	Alive	T2	N0	M0	Stage IB	0	1333			TUMOR FREE				Not Available	R-Upper	Not Applicable	TCGA-75-5147	d2824e6d-3784-45c2-9b0f-52b17356b5da	6	Not Available	Not Applicable	Not Available	Not Available	Not Available	Lung Adenocarcinoma	Not Available
TCGA-50-5045	57	FEMALE	2174	Lung Adenocarcinoma- Not Otherwise Specified (NOS)	Lung	Dead	T2	N1	M0		1	1433		Locoregional Recurrence	WITH TUMOR				57	R-Lower	Not Applicable	TCGA-50-5045	9ee20c0d-a1c3-47f3-abda-131b3f190f52	30	-20961	2174	0	Not Available	Not Available	Lung Adenocarcinoma	Not Available
TCGA-44-A4SU	67	FEMALE	409	Lung Adenocarcinoma- Not Otherwise Specified (NOS)	Lung	Dead	T1a	N0	MX	Stage IA	1	260		Locoregional Recurrence	TUMOR FREE				67	R-Lower	Not Applicable	TCGA-44-A4SU	BF34664D-423D-4257-99D4-797F7D366455	29	-24820	Not Applicable	0	76	Not Available	Lung Adenocarcinoma	74
TCGA-55-8301	58	MALE	534	Lung Adenocarcinoma- Not Otherwise Specified (NOS)	Lung	Alive	T2a	N0	MX	Stage IB	1	238		Locoregional Recurrence	TUMOR FREE				58	R-Lower	Not Applicable	TCGA-55-8301	b36b7567-30d3-4d0c-84c4-b203986e0fdb	3	-21535	Not Applicable	0	44	Not Available	Lung Adenocarcinoma	Not Available	TCGA-55-8301-D56263;TCGA-55-8301-D56264	81EAC4EA-9876-4E67-B2D2-230762F91928;D6B06699-89FF-4995-95D5-D7B9B1095651	Not Available;Not Available	30;30	Not Available;Not Available	261;261	Carboplatin;Taxol	Partial Response;Partial Response	1;1	Not Available;Not Available	Not Available;Not Available	Not Available;Not Available	Not Available;Not Available	Not Applicable;Not Applicable	Not Available;Not Available	Not Available;Not Available	NO;NO	Chemotherapy;Chemotherapy
TCGA-55-1596	55	MALE	2065	Lung Adenocarcinoma- Not Otherwise Specified (NOS)	Lung	Alive	T2	N1	M0	Stage IIB	0	2065			TUMOR FREE				55	R-Upper	Not Applicable	TCGA-55-1596	199386c2-bb53-4fad-a1b6-59ab216a4a50	13	-20381	Not Applicable	0	1375	Not Available	Lung Adenocarcinoma	Not Available	TCGA-55-1596-D40545;TCGA-55-1596-D40546	D3AC7328-D4A7-4F72-86F7-07379246F800;5871BBDC-FC66-413D-8DE6-E44CB7DACA4D	Not Available;Not Available	22;22	Not Available;Not Available	34;34	Carboplatin;Taxol	Complete Response;Complete Response	2;2	Not Available;Not Available	Not Available;Not Available	Not Available;Not Available	Not Available;Not Available	Not Applicable;Not Applicable	Not Available;Not Available	Not Available;Not Available	NO;NO	Chemotherapy;Chemotherapy
TCGA-55-A4DG	71	MALE	608	Lung Adenocarcinoma- Not Otherwise Specified (NOS)	Lung	Alive	T1b	N0	MX	Stage IA	0	608			TUMOR FREE				71	R-Upper	Not Applicable	TCGA-55-A4DG	3E34C7D9-90FA-41E2-BA6B-4BBC332ADC4E	25	-26044	Not Applicable	0	162	Not Available	Lung Adenocarcinoma	61
TCGA-49-AARE	51	FEMALE	1229	Lung Adenocarcinoma- Not Otherwise Specified (NOS)	Lung	Dead	T1	N0	MX	Stage IA	1	388		Locoregional Recurrence	WITH TUMOR				51	R-Upper	Not Applicable	TCGA-49-AARE	CD9E70E4-8622-4A07-8646-63F8275C1737	19	-18893	1229	0	Not Available	Not Available	Lung Adenocarcinoma	107.2
TCGA-50-6592	71	FEMALE	777	Lung Adenocarcinoma- Not Otherwise Specified (NOS)	Lung	Dead	T2	N0	M0	Stage IB	1				WITH TUMOR				71	L-Lower	Not Applicable	TCGA-50-6592	09918b81-4696-4cba-a45a-5fe7407c2337	25	-26191	777	0	Not Available	Not Available	Lung Adenocarcinoma	Not Available
TCGA-J2-A4AG	66	FEMALE	988	Lung Adenocarcinoma- Not Otherwise Specified (NOS)	Lung	Alive	T1b	N0	MX	Stage IA	0	988			TUMOR FREE				66	L-Upper	Not Applicable	TCGA-J2-A4AG	E21E2AF3-DC71-41FA-94BA-7A7929F47D90	27	-24224	Not Applicable	0	238	Not Available	Lung Adenocarcinoma	Not Available
TCGA-67-3771	77	FEMALE	610	Lung Adenocarcinoma- Not Otherwise Specified (NOS)	Lung	Alive	T1	N0	M0	Stage IA	0	610			TUMOR FREE				77	L-Upper	Not Applicable	TCGA-67-3771	0df573ee-28f0-4244-b434-09e6ca59fbf0	21	-28406	Not Applicable	0	610	Not Available	Lung Adenocarcinoma	Not Available
TCGA-73-4662	65	FEMALE	2515	Lung Adenocarcinoma- Not Otherwise Specified (NOS)	Lung	Alive	T1	N0	M0	Stage IA	1	21			TUMOR FREE				65	L-Upper	Not Applicable	TCGA-73-4662	294ff941-aea1-4588-9a0e-e9f5393e2bb6	6	-23762	Not Applicable	0	912	Not Available	Lung Adenocarcinoma	116
TCGA-05-5420	67	MALE	457	Lung Adenocarcinoma- Not Otherwise Specified (NOS)	Lung	Alive	T2	N2	M0	Stage IIIA	1	245			TUMOR FREE				67	L-Upper	Not Applicable	TCGA-05-5420	8b119d1c-6d21-4bbd-8a00-12da7b97d6c4	22	-24472	Not Applicable	0	31	Not Available	Lung Adenocarcinoma	Not Available
TCGA-86-8056	63	FEMALE	139	Lung Adenocarcinoma Mixed Subtype	Lung	Alive	T4	N0	M0	Stage IIIA	0	139			TUMOR FREE				63	Other (please specify)	Right upper, lower	TCGA-86-8056	472337c2-a2fc-403a-8c17-69511193128b	9	-23369	Not Applicable	0	0	Not Available	Lung Adenocarcinoma	Not Available
TCGA-J2-A4AE	77	FEMALE	1079	Lung Adenocarcinoma- Not Otherwise Specified (NOS)	Lung	Alive	T1a	N0	MX	Stage IA	0	1079			TUMOR FREE				77	L-Upper	Not Applicable	TCGA-J2-A4AE	E5F956DD-F49F-435C-83C3-5B1B0A2050ED	27	-28163	Not Applicable	0	282	Not Available	Lung Adenocarcinoma	89
TCGA-44-7669	59	MALE	574	Lung Adenocarcinoma- Not Otherwise Specified (NOS)	Lung	Dead	T1b	N1	MX	Stage IIA	1	390			WITH TUMOR				59	R-Upper	Not Applicable	TCGA-44-7669	4b22ad71-c585-4077-ad3c-c6e026d0c7fa	21	-21893	574	0	Not Available	Not Available	Lung Adenocarcinoma	52	TCGA-44-7669-D20477;TCGA-44-7669-D20479;TCGA-44-7669-D20476;TCGA-44-7669-D20478	8187bd18-8f5a-4de2-9aa1-fc17056a991c;600924bb-9e59-41f0-9493-647a4c8d40e8;c6e5598b-8c2a-45db-9833-9ca073f0c347;96593f12-a433-4978-8449-36f7fb287d10	Not Available;Not Available;Not Available;Not Available	13;13;13;13	180;539;180;539	117;539;117;539	Alimta;Carboplatin;Cisplatin;Gemzar	Not Available;Not Available;Not Available;Not Available	1;1;1;1	4;1;4;1	975;460;145;1900	mg;mg;mg;mg	ADJUVANT;PALLIATIVE;ADJUVANT;PALLIATIVE	Not Applicable;Not Applicable;Not Applicable;Not Applicable	1;2;1;2	IV;IV;IV;IV	NO;NO;NO;NO	Chemotherapy;Chemotherapy;Chemotherapy;Chemotherapy
TCGA-44-8119	73	MALE	285	Lung Adenocarcinoma- Not Otherwise Specified (NOS)	Lung	Alive	T3	N0	M0	Stage IIB	0	285			TUMOR FREE				73	R-Upper	Not Applicable	TCGA-44-8119	230dc42d-681c-4e31-9d2e-c724e61829fb	31	-27003	Not Applicable	0	99	Not Available	Lung Adenocarcinoma	40
TCGA-50-5941	55	FEMALE	1474	Lung Adenocarcinoma- Not Otherwise Specified (NOS)	Lung	Alive	T2a	N2	M0	Stage IIIA	0	1474			Not Available				55	R-Upper	Not Applicable	TCGA-50-5941	f3f024c2-52f1-400e-946c-398f5b72e6dc	2	-20350	Not Applicable	0	285	Not Available	Lung Adenocarcinoma	Not Available	TCGA-50-5941-D32131;TCGA-50-5941-D32132	c30f3b22-ea7d-4ef7-8735-85a743e37de2;1d4ba45d-7254-42be-a255-644f5af80b46	Not Available;Not Available	17;17	Not Available;Not Available	Not Available;Not Available	Cisplatin;Docetaxel	Complete Response;Complete Response	5;5	Not Available;Not Available	Not Available;Not Available	Not Available;Not Available	Not Available;Not Available	Not Applicable;Not Applicable	Not Available;Not Available	Not Available;Not Available	NO;NO	Chemotherapy;Chemotherapy
TCGA-64-5781	55	FEMALE	1559	Lung Adenocarcinoma Mixed Subtype	Lung	Alive	T2	N0	M0	Stage IB	1	96		Distant Metastasis	TUMOR FREE				55	R-Upper	Not Applicable	TCGA-64-5781	41c4c704-825e-49f5-9d54-dbd7d30725e0	3	-20219	Not Applicable	0	1202	Not Available	Lung Adenocarcinoma	73	TCGA-64-5781-D11407;TCGA-64-5781-D11405;TCGA-64-5781-D11406;TCGA-64-5781-D31491;TCGA-64-5781-D31492;TCGA-64-5781-D31493	92010938-ac4a-4ab1-b25e-dba6632b92ba;4ffd6d8f-3ded-49b0-a532-d0fb97ef1033;83cf163f-43dc-4a75-9ed6-a433a2226488;04bd06de-39e1-47d6-bdb4-de3aeccf9f63;86ff15d3-47d0-47e5-ad61-cded2ed6345d;acadc104-cf2b-4ac0-8598-f4e35edbb3d1	Not Available;Not Available;Not Available;Not Available;Not Available;Not Available	3;3;3;3;3;3	187;215;215;215;215;187	159;101;101;131;131;159	Bevacizumab;Cisplatin;Gemcitabine;Cisplatin;Gemcitabine;Bevacizumab	Not Available;Not Available;Not Available;Complete Response;Complete Response;Complete Response	5;5;5;5;5;5	3;4;4;Not Available;Not Available;Not Available	15;75;1250;Not Available;Not Available;Not Available	mg/kg;mg/m2;mg/m2;Not Available;Not Available;Not Available	PROGRESSION;ADJUVANT;PROGRESSION;Not Available;Not Available;Not Available	Not Applicable;Not Applicable;Not Applicable;Not Applicable;Not Applicable;Not Applicable	1;1;1;Not Available;Not Available;Not Available	IV;IV;IV;Not Available;Not Available;Not Available	NO;NO;NO;NO;NO;NO	Chemotherapy;Chemotherapy;Chemotherapy;Chemotherapy;Chemotherapy;Chemotherapy
TCGA-73-4666	52	FEMALE	800	Lung Adenocarcinoma- Not Otherwise Specified (NOS)	Lung	Alive	T1	N0	M1	Stage IV	1				TUMOR FREE				52	R-Upper	Not Applicable	TCGA-73-4666	4c31127e-d095-4978-9dac-35153c27f6ed	6	-19074	Not Applicable	0	618	Not Available	Lung Adenocarcinoma	Not Available	TCGA-73-4666-D13246;TCGA-73-4666-D13245	6e0afbee-c9ca-4103-850d-1c7e07b03d56;d23a0b04-32a9-428b-b725-89722eeb2d40	Not Available;Not Available	6;6	119;119	56;56	carboplatin;taxol	Not Available;Not Available	12;12	4;4	Not Available;Not Available	mg;mg	ADJUVANT;ADJUVANT	Not Applicable;Not Applicable	1;1	IV;IV	NO;NO	Chemotherapy;Chemotherapy
TCGA-L9-A8F4	64	FEMALE	476	Lung Adenocarcinoma- Not Otherwise Specified (NOS)	Lung	Alive	T2a	N0	MX	Stage IB	0	476			TUMOR FREE				64	L-Upper	Not Applicable	TCGA-L9-A8F4	927FC5E0-2C14-4C20-A49B-F10D8A1175C3	14	-23617	Not Applicable	0	102	Not Available	Lung Adenocarcinoma	35
TCGA-69-8253	59	FEMALE	426	Lung Adenocarcinoma Mixed Subtype	Lung	Alive	T1a	N1	MX	Stage IIA	0	426			Unknown				59	R-Lower	Not Applicable	TCGA-69-8253	44d8c859-4b7a-4e9d-bffc-0de0e6afdcc4	1	-21771	Not Applicable	0	100	Not Available	Lung Adenocarcinoma	Not Available	TCGA-69-8253-D32564;TCGA-69-8253-D32565	E2D64977-0DCC-4BF6-A66E-7D40AF9263AF;3AF5EEC9-47EC-4D16-8427-FE85149B06A5	Not Available;Not Available	1;1	Not Available;Not Available	55;55	Cisplatin;Pemetrexed	Not Applicable;Not Applicable	6;6	Not Available;Not Available	Not Available;Not Available	Not Available;Not Available	Not Available;Not Available	Not Applicable;Not Applicable	Not Available;Not Available	Not Available;Not Available	YES;YES	Chemotherapy;Chemotherapy
TCGA-97-8552	55	FEMALE	626	Lung Bronchioloalveolar Carcinoma Nonmucinous	Lung	Alive	T1a	N0	MX	Stage I	0	626			TUMOR FREE				55	L-Lower	Not Applicable	TCGA-97-8552	9ca1a26c-82e0-48b3-b3bb-2ed57086eeb1	26	-20331	Not Applicable	0	115	Not Available	Lung Adenocarcinoma	75
TCGA-44-6776	60	FEMALE	2616	Lung Adenocarcinoma- Not Otherwise Specified (NOS)	Lung	Alive	T1	N0	MX	Stage IA	0	2616			TUMOR FREE				60	R-Upper	Not Applicable	TCGA-44-6776	c2a1de2e-6451-4c95-8ce6-263f2b7e6eff	25	-22150	Not Applicable	0	1938	Not Available	Lung Adenocarcinoma	80
TCGA-L9-A5IP	40	FEMALE	58	Lung Adenocarcinoma- Not Otherwise Specified (NOS)	Lung	Dead	T3	N2	M1b	Stage IV	1	49		Locoregional Recurrence	WITH TUMOR				40	R-Upper	Not Applicable	TCGA-L9-A5IP	2A43E61E-2151-4C5A-B062-74CE9DFD8D4A	14	-14681	58	0	Not Available	Not Available	Lung Adenocarcinoma	Not Available
TCGA-44-6148	60	MALE	704	Lung Mucinous Adenocarcinoma	Lung	Alive	T1b	N0	M0	Stage IA	0	704			TUMOR FREE				60	L-Lower	Not Applicable	TCGA-44-6148	8994c8c4-9ea0-46cb-b4a5-0055d7da5bfa	31	-22138	Not Applicable	0	96	96	Lung Adenocarcinoma	Not Available
TCGA-38-4630	75	FEMALE	1073	Lung Papillary Adenocarcinoma	Lung	Dead	T2	N0	M0	Stage IB	1	524			WITH TUMOR				75	R-Upper	Not Applicable	TCGA-38-4630	f1985735-a188-4567-a88a-530f9b80291b	14	-27667	1073	0	Not Available	Not Available	Lung Adenocarcinoma	Not Available
TCGA-95-7947	67	MALE	477	Lung Adenocarcinoma Mixed Subtype	Lung	Alive	T1a	N0	M0	Stage IA	0	477			TUMOR FREE				67	L-Upper	Not Applicable	TCGA-95-7947	e0acafdd-06d0-48a6-bd68-577ef666a419	21	-24752	Not Applicable	0	40	Not Available	Lung Adenocarcinoma	Not Available
TCGA-4B-A93V	52	FEMALE	300	Lung Adenocarcinoma Mixed Subtype	Lung	Dead	T1b	N0	M0	Stage IA	1	251		Distant Metastasis	WITH TUMOR				52	R-Lower	Not Applicable	TCGA-4B-A93V	F1F80DD2-891D-46DD-A3E0-F007628CB515	11	-19035	Not Applicable	0	254	Not Available	Lung Adenocarcinoma	Not Available
TCGA-86-8076	42	MALE	993	Lung Papillary Adenocarcinoma	Lung	Alive	T1	N0	M0	Stage IA	0	993			TUMOR FREE				42	R-Upper	Not Applicable	TCGA-86-8076	8609edfc-119d-4d63-9188-c86aabd5ca52	9	-15605	Not Applicable	0	26	Not Available	Lung Adenocarcinoma	Not Available	TCGA-86-8076-D41684;TCGA-86-8076-D41685	50F44FAB-0ED8-4107-BFA7-F1D90752FECF;6DF79C11-EF79-4AF7-90DA-26FB54BB5161	Not Available;Not Available	25;25	193;193	40;40	Etoposide;Cisplatin	Complete Response;Complete Response	3;3	Not Available;Not Available	Not Available;Not Available	Not Available;Not Available	Not Available;Not Available	Not Applicable;Not Applicable	Not Available;Not Available	Not Available;Not Available	NO;NO	Chemotherapy;Chemotherapy
TCGA-05-4410	62	MALE	0	Lung Adenocarcinoma Mixed Subtype	Lung	Alive	T2	N0	M0	Stage IB	0	0			Not Available				62	L-Upper	Not Applicable	TCGA-05-4410	d28e465c-e553-4c53-8bb7-3d8199b9a8a5	22	-22888	Not Applicable	0	0	Not Available	Lung Adenocarcinoma	Not Available
TCGA-62-A472	70	MALE	910	Lung Adenocarcinoma- Not Otherwise Specified (NOS)	Lung	Alive	T3	N0	M0	Stage IIB	1	290		Locoregional Recurrence	WITH TUMOR				70	R-Lower	Not Applicable	TCGA-62-A472	E499069B-A16A-49E9-941A-E3E9EA62AF25	30	-25893	Not Applicable	0	540	Not Available	Lung Adenocarcinoma	Not Available
TCGA-55-6968	61	MALE	1293	Lung Adenocarcinoma- Not Otherwise Specified (NOS)	Lung	Dead	T1	N0	M1	Stage IV	1				WITH TUMOR				61	R-Lower	Not Applicable	TCGA-55-6968	83a6ed20-b3cf-48b9-8ed3-a080cd4951fa	28	-22344	1293	0	Not Available	Not Available	Lung Adenocarcinoma	Not Available	TCGA-55-6968-D56252	FA5390E8-6281-46F2-891D-82EAF29D6654	Not Available	30	Not Available	13	Not Available	Stable Disease	1	Not Available	Not Available	Not Available	Not Available	Not Applicable	Not Available	Not Available	NO	Chemotherapy
TCGA-55-8514	70	FEMALE	520	Lung Adenocarcinoma- Not Otherwise Specified (NOS)	Lung	Alive	T2a	N0	MX	Stage IB	0	520			TUMOR FREE				70	R-Upper	Not Applicable	TCGA-55-8514	6845099a-b2c9-48d8-b856-9903d39bb92e	11	-25608	Not Applicable	0	202	Not Available	Lung Adenocarcinoma	90
TCGA-75-7031	Not Available	FEMALE		Lung Adenocarcinoma- Not Otherwise Specified (NOS)	Lung		T2	N0	M0	Stage IB	0				TUMOR FREE				Not Available	R-Upper	Not Applicable	TCGA-75-7031	4efc2dac-6330-4b7a-a529-a27285f5fc23	16	Not Available	Not Applicable	Not Available	Not Available	Not Available	Lung Adenocarcinoma	Not Available
TCGA-62-8397	70	FEMALE	1289	Lung Adenocarcinoma Mixed Subtype	Lung	Alive	T3	N0	M0	Stage IIB	0	1289			TUMOR FREE				70	R-Lower	Not Applicable	TCGA-62-8397	9240d5fc-de23-4436-8099-da9bd3054860	4	-25728	Not Applicable	0	940	Not Available	Lung Adenocarcinoma	Not Available
TCGA-86-7953	69	FEMALE	997	Lung Adenocarcinoma- Not Otherwise Specified (NOS)	Lung	Alive	T1b	N0	M0	Stage IA	0	997			TUMOR FREE				69	L-Upper	Not Applicable	TCGA-86-7953	54775a66-08cc-4f38-98f2-e7b2b5cec994	14	-25315	Not Applicable	0	34	Not Available	Lung Adenocarcinoma	Not Available
TCGA-75-5146	Not Available	MALE	2368	Lung Adenocarcinoma- Not Otherwise Specified (NOS)	Lung	Alive	T2	N0	M0	Stage IB	1	1773		New Primary Tumor	TUMOR FREE				Not Available	R-Lower	Not Applicable	TCGA-75-5146	1d276b62-5e64-48fb-b2ce-5192b511fe37	6	Not Available	Not Applicable	Not Available	Not Available	Not Available	Lung Adenocarcinoma	Not Available
TCGA-44-A47G	73	FEMALE	351	Lung Adenocarcinoma- Not Otherwise Specified (NOS)	Lung	Alive	T1	N0	M0	Stage IA	0	351			TUMOR FREE				73	R-Upper	Not Applicable	TCGA-44-A47G	DA345947-498B-4272-A231-A987ED4FE151	27	-26800	Not Applicable	0	135	Not Available	Lung Adenocarcinoma	85
TCGA-86-8671	72	FEMALE	839	Lung Papillary Adenocarcinoma	Lung	Alive	T2b	N1	M0	Stage IIB	0	839			WITH TUMOR				72	R-Upper	Not Applicable	TCGA-86-8671	c4cfa3cc-e305-42dd-be57-97efbb891659	30	-26448	Not Applicable	0	18	Not Available	Lung Adenocarcinoma	Not Available	TCGA-86-8671-D66090;TCGA-86-8671-D66091	151A219B-0DB6-4158-A30B-35B97CC9A1A9;36EB3446-D9DC-4620-830A-8CE6A214F2DB	Not Available;Not Available	2;2	104;104	18;18	Cisplatin;Etoposide	Complete Response;Complete Response	10;10	Not Available;Not Available	Not Available;Not Available	Not Available;Not Available	Not Available;Not Available	Not Applicable;Not Applicable	Not Available;Not Available	Not Available;Not Available	NO;NO	Chemotherapy;Chemotherapy
TCGA-86-8358	44	MALE	653	Lung Adenocarcinoma- Not Otherwise Specified (NOS)	Lung	Alive	T2a	N0	M0	Stage IB	0	653			TUMOR FREE				44	R-Upper	Not Applicable	TCGA-86-8358	467d96d7-4a42-4116-8c32-0e4b34f96d8a	6	-16409	Not Applicable	0	19	Not Available	Lung Adenocarcinoma	Not Available
TCGA-93-A4JN	71	MALE	718	Lung Acinar Adenocarcinoma	Lung	Alive	T2a	N0	M1a	Stage IV	1				WITH TUMOR				71	L-Upper	Not Applicable	TCGA-93-A4JN	9DDA72EC-1698-44E2-B35C-11E9A2704380	27	-26273	Not Applicable	0	382	Not Available	Lung Adenocarcinoma	Not Available	TCGA-93-A4JN-D64292;TCGA-93-A4JN-D64293	45BA034F-50ED-4FD8-ADE2-AE234CC3F945;7A4ADFCB-3BF9-433A-8A71-9BF156B3E93A	Not Available;Not Available	28;28	399;697	340;410	Belinostat;Carboplatin	Unknown;Stable Disease	8;8	Not Available;Not Available	Not Available;Not Available	Not Available;Not Available	Not Available;Not Available	Not Applicable;Not Applicable	Not Available;Not Available	Not Available;Not Available	NO;NO	Chemotherapy;Chemotherapy
TCGA-05-4432	66	MALE	761	Lung Adenocarcinoma Mixed Subtype	Lung	Alive	T2	N1	M0	Stage IIB	0	761			TUMOR FREE				66	R-Upper	Not Applicable	TCGA-05-4432	e737f650-b72d-44e7-b750-558a56716803	22	-24350	Not Applicable	0	761	Not Available	Lung Adenocarcinoma	Not Available	TCGA-05-4432-D36425;TCGA-05-4432-D36426	50774761-63F6-4356-AFF1-6CB33BC143F8;7CDBF312-289A-49AD-989C-52221C8B04E8	Not Available;Not Available	5;5	61;61	31;31	Cisplatin;Vinorelbine	Complete Response;Complete Response	12;12	Not Available;Not Available	Not Available;Not Available	Not Available;Not Available	Not Available;Not Available	Not Applicable;Not Applicable	Not Available;Not Available	Not Available;Not Available	NO;NO	Chemotherapy;Chemotherapy
TCGA-86-8669	64	MALE	938	Lung Adenocarcinoma- Not Otherwise Specified (NOS)	Lung	Alive	T1b	N0	M0	Stage IA	1	849		Distant Metastasis	TUMOR FREE				64	R-Upper	Not Applicable	TCGA-86-8669	7b89166e-c5b8-481b-aa70-495141499b91	30	-23443	Not Applicable	0	34	Not Available	Lung Adenocarcinoma	Not Available	TCGA-86-8669-D66086;TCGA-86-8669-D66087	E18E7469-7056-41A2-8BB1-43EE190292AC;336C3649-8213-4895-8F57-85A6FEE79492	Not Available;Not Available	2;2	938;938	854;854	Cisplatin;Etoposide	Complete Response;Complete Response	10;10	Not Available;Not Available	Not Available;Not Available	Not Available;Not Available	Not Available;Not Available	Not Applicable;Not Applicable	Not Available;Not Available	Not Available;Not Available	NO;NO	Chemotherapy;Chemotherapy
TCGA-95-A4VK	74	FEMALE	651	Lung Adenocarcinoma Mixed Subtype	Lung	Alive	T2b	N2	M0	Stage IIIA	1	496		Distant Metastasis	TUMOR FREE				74	R-Upper	Not Applicable	TCGA-95-A4VK	D344DAE0-ADF4-4697-B703-7690C13D8331	21	-27040	Not Applicable	0	121	Not Available	Lung Adenocarcinoma	81	TCGA-95-A4VK-D40500;TCGA-95-A4VK-D40512	676EB575-B085-4F0A-AAD2-CD3F2A17544E;F28DCD0F-6819-45FB-9F86-5FACA3E69090	Not Available;Not Available	21;21	121;121	76;76	Cisplatin;Alimta	Stable Disease;Stable Disease	2;2	Not Available;Not Available	Not Available;Not Available	Not Available;Not Available	Not Available;Not Available	Not Applicable;Not Applicable	Not Available;Not Available	Not Available;Not Available	NO;NO	Chemotherapy;Chemotherapy
TCGA-44-7670	47	FEMALE	882	Lung Adenocarcinoma- Not Otherwise Specified (NOS)	Lung	Alive	T1b	N1	M0	Stage IIA	0	882			TUMOR FREE				47	L-Upper	Not Applicable	TCGA-44-7670	9b38eded-3f46-4aaa-9991-68008d97bdbe	18	-17392	Not Applicable	0	531	Not Available	Lung Adenocarcinoma	50	TCGA-44-7670-D20715;TCGA-44-7670-D20716	cd9d0292-629c-4b64-976d-92921bc73acf;98b04e0c-0fb1-4f87-97fc-97aed384b749	Not Available;Not Available	19;19	165;165	88;88	Docetaxel;Cisplatin	Not Available;Not Available	1;1	4;4	100-120;98-125	mg;mg	ADJUVANT;ADJUVANT	Not Applicable;Not Applicable	1;1	IV;IV	NO;NO	Chemotherapy;Chemotherapy
TCGA-73-7499	81	FEMALE	1531	Lung Adenocarcinoma Mixed Subtype	Lung	Dead	T2a	N0	M0	Stage IB	1	1447		Distant Metastasis	TUMOR FREE				81	R-Upper	Not Applicable	TCGA-73-7499	7782ceaa-da49-4232-8b3f-534971adaad8	31	-29683	Not Applicable	0	519	Not Available	Lung Adenocarcinoma	54
TCGA-62-A46U	71	FEMALE	2067	Lung Adenocarcinoma Mixed Subtype	Lung	Alive	T2	N1	M0	Stage IIB	0	2067			TUMOR FREE				71	R-Lower	Not Applicable	TCGA-62-A46U	793649E5-F479-4D64-8723-2EF488FE0FD9	30	-25998	Not Applicable	0	1708	Not Available	Lung Adenocarcinoma	Not Available	TCGA-62-A46U-D36362;TCGA-62-A46U-D40575	7D7C9C05-6714-45E1-BFA5-C1EC33D20EBF;A6950970-9BFA-42C0-99E7-E2B841A95279	Not Available;Not Available	30;25	161;161	71;71	Carboplatin;Navelbine	Complete Response;Complete Response	10;2	Not Available;Not Available	Not Available;Not Available	Not Available;Not Available	Not Available;Not Available	Not Applicable;Not Applicable	Not Available;Not Available	Not Available;Not Available	NO;NO	Chemotherapy;Chemotherapy
TCGA-55-8508	60	FEMALE	617	Mucinous (Colloid) Carcinoma	Lung	Alive	T2a	N1	MX	Stage IIA	0	617			Unknown				60	R-Upper	Not Applicable	TCGA-55-8508	bab335f9-b241-41a7-b107-79b9676b37b8	28	-22159	Not Applicable	0	15	Not Available	Lung Adenocarcinoma	Not Available	TCGA-55-8508-D66138;TCGA-55-8508-D66139	09E9C95E-CD77-45FB-AF89-25C96E794AB8;E05A3BB7-4A18-439D-BDD9-4DBBA8128428	Not Available;Not Available	3;3	120;120	57;57	Cisplatin;Pemetrexed	Complete Response;Complete Response	10;10	Not Available;Not Available	Not Available;Not Available	Not Available;Not Available	Not Available;Not Available	Not Applicable;Not Applicable	Not Available;Not Available	Not Available;Not Available	NO;NO	Chemotherapy;Chemotherapy
TCGA-44-2657	74	FEMALE	1351	Lung Adenocarcinoma- Not Otherwise Specified (NOS)	Lung	Alive	T2	NX	M0	Stage IB	0	1351			TUMOR FREE				74	L-Upper	Not Applicable	TCGA-44-2657	f40301ba-831e-4afd-9ce8-5f3c1a05ff7e	8	-27298	Not Applicable	0	400	Not Available	Lung Adenocarcinoma	96
TCGA-97-8171	81	MALE	568	Lung Papillary Adenocarcinoma	Lung	Alive	T2a	N2	M1a	Stage IV	1	441		Distant Metastasis	WITH TUMOR				81	Other (please specify)	RUL and RML	TCGA-97-8171	397d3f69-1453-4057-b177-8723eec923d1	13	-29627	Not Applicable	0	107	Not Available	Lung Adenocarcinoma	110	TCGA-97-8171-D44343	26978718-D8A3-4747-A8BE-D3C96E87A6A3	Not Available	19	Not Available	16	Tarceva	Not Available	6	Not Available	Not Available	Not Available	Not Available	Not Applicable	Not Available	Not Available	YES	Targeted Molecular therapy
TCGA-50-5944	69	FEMALE	1750	Lung Acinar Adenocarcinoma	Lung	Alive	T1	N0	M0	Stage IA	0	1750			TUMOR FREE				69	R-Upper	Not Applicable	TCGA-50-5944	1c339545-c08a-4a77-b8e9-a7e49e53853f	2	-25440	Not Applicable	0	373	Not Available	Lung Adenocarcinoma	Not Available
TCGA-78-7633	67	MALE	1528	Lung Adenocarcinoma Mixed Subtype	Lung	Dead	T2	N0	M0	Stage IB	1	1450		Locoregional Recurrence	Not Available				67	L-Upper	Not Applicable	TCGA-78-7633	44218b35-219c-4ad9-a01e-fde14067c4c0	31	-24713	Not Applicable	0	994	Not Available	Lung Adenocarcinoma	57
TCGA-64-5775	71	MALE	62	Lung Adenocarcinoma- Not Otherwise Specified (NOS)	Lung	Dead	T4	N0	M0	Stage IIIA	1				WITH TUMOR				71	L-Upper	Not Applicable	TCGA-64-5775	c8544fb3-b26e-4672-bb81-a271db724b04	2	-26058	62	0	Not Available	Not Available	Lung Adenocarcinoma	Not Available	TCGA-64-5775-D11419;TCGA-64-5775-D11422	4d9280cc-1045-45ad-9f20-9ea5dc1ea652;7c68848c-8750-490a-811a-2d79abb12d7a	Not Available;Not Available	3;3	28;34	0;0	Carboplatin;Taxol	Not Available;Not Available	5;5	02;05	5;80	AUC;mg/m2	OTHER, SPECIFY IN NOTES;OTHER, SPECIFY IN NOTES	Neo-Adjuvant;Neo-Adjuvant	1;1	IV;IV	NO;NO	Chemotherapy;Chemotherapy
TCGA-J2-8194	69	FEMALE	724	Lung Adenocarcinoma Mixed Subtype	Lung	Alive	T3	N0	MX	Stage IIB	1	470		Distant Metastasis	Unknown				69	R-Lower	Not Applicable	TCGA-J2-8194	2b68b51f-bd4c-4bbb-b4e6-2eead53da2a4	6	-25441	Not Applicable	0	114	Not Available	Lung Adenocarcinoma	59	TCGA-J2-8194-D32562;TCGA-J2-8194-D32566;TCGA-J2-8194-D55424;TCGA-J2-8194-D55426;TCGA-J2-8194-D55427;TCGA-J2-8194-D55428	2FAE07DB-7F3D-45D6-BA62-5C795B46A511;04888E00-4D3A-44D4-9C38-BB9DA5B386B7;4C297630-A1FD-4811-899D-AA652ACB4F3D;726C1CA1-1718-4EA7-9CAC-8701FA927C14;7AE778AB-433A-4D39-AB87-A4A38B5EF832;F21DD793-5C47-438B-9CBC-8E3B6B4DE464	Not Available;Not Available;Not Available;Not Available;Not Available;Not Available	6;6;7;7;7;7	Not Available;Not Available;584;584;640;Not Available	72;72;546;546;597;663	carboplatin;alimta;Carboplatin;Gemcitabine;Doxetaxol;Erlotinib	Not Available;Not Available;Clinical Progressive Disease;Clinical Progressive Disease;Stable Disease;Not Applicable	6;6;1;1;1;1	Not Available;Not Available;Not Available;Not Available;Not Available;Not Available	Not Available;Not Available;Not Available;Not Available;Not Available;Not Available	Not Available;Not Available;Not Available;Not Available;Not Available;Not Available	Not Available;Not Available;Not Available;Not Available;Not Available;Not Available	Not Applicable;Not Applicable;Not Applicable;Not Applicable;Not Applicable;Not Applicable	Not Available;Not Available;Not Available;Not Available;Not Available;Not Available	Not Available;Not Available;Not Available;Not Available;Not Available;Not Available	YES;YES;NO;NO;NO;YES	Chemotherapy;Chemotherapy;Chemotherapy;Chemotherapy;Chemotherapy;Targeted Molecular therapy
TCGA-78-7539	75	FEMALE	791	Lung Adenocarcinoma Mixed Subtype	Lung	Alive	T2b	N0	M0	Stage IIA	1	688		Distant Metastasis	Not Available				75	R-Upper	Not Applicable	TCGA-78-7539	7be86a90-6da8-4c01-8a7a-bc5cfef9894f	19	-27445	Not Applicable	0	327	Not Available	Lung Adenocarcinoma	Not Available	TCGA-78-7539-D20644;TCGA-78-7539-D20647;TCGA-78-7539-D20645;TCGA-78-7539-D20646	ee4766b1-b93f-47b2-8296-193336607673;ef32890a-c5fc-4abf-915c-3c0394c365a4;55910d2b-0159-402a-a7c3-dc40c6dd4fcd;0a178b02-54e3-4690-8a6b-a18c85384aa2	Not Available;Not Available;Not Available;Not Available	19;19;19;19	42;133;49;133	36;70;36;70	Cisplatin;Paclitaxel;Vinorelbine;Carboplatin	Not Available;Not Available;Not Available;Not Available	1;1;1;1	1;4;1;4	75;262;37.5;284	mg;mg;mg;mg	ADJUVANT;ADJUVANT;ADJUVANT;ADJUVANT	Not Applicable;Not Applicable;Not Applicable;Not Applicable	1;2;1;2	IV;IV;IV;IV	NO;NO;NO;NO	Chemotherapy;Chemotherapy;Chemotherapy;Chemotherapy
TCGA-91-6829	78	MALE	1258	Lung Bronchioloalveolar Carcinoma Nonmucinous	Lung	Dead	T2	N0	MX	Stage IB	0	1258			TUMOR FREE				78	R-Lower	Not Applicable	TCGA-91-6829	1427cd18-5ad3-491a-9981-908e31ae49db	19	-28841	1258	0	Not Available	Not Available	Lung Adenocarcinoma	Not Available
TCGA-99-8028	50	FEMALE	1118	Lung Adenocarcinoma- Not Otherwise Specified (NOS)	Lung	Alive	T1a	N0	M0	Stage IA	0	1118			TUMOR FREE				50	L-Upper	Not Applicable	TCGA-99-8028	9759bf3a-74ff-433f-99bb-f9406f222ed2	15	-18542	Not Applicable	0	459	Not Available	Lung Adenocarcinoma	71
TCGA-78-7153	65	FEMALE	3635	Lung Adenocarcinoma Mixed Subtype	Lung	Alive	T2	N0	M0	Stage IB	0	3635			Not Available				65	R-Upper	Not Applicable	TCGA-78-7153	c353f949-5f66-4a2c-b8f0-17be8bf19e0a	29	-23922	Not Applicable	0	760	Not Available	Lung Adenocarcinoma	Not Available
TCGA-L9-A50W	75	MALE	442	Lung Adenocarcinoma Mixed Subtype	Lung	Dead	T1b	N1	MX	Stage IIA	1	389		Distant Metastasis	TUMOR FREE				75	L-Lower	Not Applicable	TCGA-L9-A50W	A815619F-DBBA-469F-A1F7-DFBD51CD86C5	8	-27414	Not Applicable	0	266	Not Available	Lung Adenocarcinoma	Not Available
TCGA-50-6594	79	FEMALE	370	Lung Adenocarcinoma- Not Otherwise Specified (NOS)	Lung	Dead	T3	N2	M0	Stage IIIA	1	285		Distant Metastasis	WITH TUMOR				79	L-Upper	Not Applicable	TCGA-50-6594	8504fd86-a70a-4cba-9ec8-25c9e60ca549	25	-28924	370	0	Not Available	Not Available	Lung Adenocarcinoma	Not Available
TCGA-50-5936	58	MALE	257	Mucinous (Colloid) Carcinoma	Lung	Dead	T2	N2	M0	Stage IIIA	1	150			Not Available				58	R-Lower	Not Applicable	TCGA-50-5936	ef42ae4c-a108-468e-beed-437cf3cf2962	2	-21238	257	0	Not Available	Not Available	Lung Adenocarcinoma	Not Available	TCGA-50-5936-D41910	26C486FA-3DCE-4BA5-A30E-544DBBDDEE25	Not Available	3	257	188	TAXOL	Clinical Progressive Disease	4	Not Available	Not Available	Not Available	Not Available	Not Applicable	Not Available	Not Available	NO	Chemotherapy
TCGA-05-5428	57	MALE	670	Lung Adenocarcinoma Mixed Subtype	Lung	Alive	T1b	N1	M0	Stage IIA	0	670			TUMOR FREE				57	R-Upper	Not Applicable	TCGA-05-5428	3fe8f8e4-5396-4362-82f5-366e2fb69db2	22	-21061	Not Applicable	0	0	Not Available	Lung Adenocarcinoma	Not Available	TCGA-05-5428-D36413;TCGA-05-5428-D36412	871796B4-AAF5-4244-9638-B330F655C4AF;6CA3C122-D3BF-44D7-A79B-A496388F0C6E	Not Available;Not Available	30;5	153;153	62;62	Cisplatin;Vinorelbine	Complete Response;Complete Response	10;12	Not Available;Not Available	Not Available;Not Available	Not Available;Not Available	Not Available;Not Available	Not Applicable;Not Applicable	Not Available;Not Available	Not Available;Not Available	NO;NO	Chemotherapy;Chemotherapy
TCGA-55-5899	58	MALE	930	Lung Adenocarcinoma- Not Otherwise Specified (NOS)	Lung	Alive	T1a	N1	M0		0	930			Not Available				58	R-Upper	Not Applicable	TCGA-55-5899	996a0070-e9bf-4601-8ef7-60212108258d	20	Not Available	Not Applicable	0	87	Not Available	Lung Adenocarcinoma	Not Available	TCGA-55-5899-D43195;TCGA-55-5899-D43196	C4183530-28BE-42D7-AD22-5C1C476E2388;314FCD94-F0EA-4781-95F8-659D257724EB	Not Available;Not Available	15;15	208;208	146;146	Carboplatin;Taxol	Complete Response;Complete Response	5;5	Not Available;Not Available	Not Available;Not Available	Not Available;Not Available	Not Available;Not Available	Not Applicable;Not Applicable	Not Available;Not Available	Not Available;Not Available	NO;NO	Chemotherapy;Chemotherapy
TCGA-44-7659	70	MALE	691	Lung Adenocarcinoma- Not Otherwise Specified (NOS)	Lung	Alive	T1b	N0	MX	Stage IA	0	691			TUMOR FREE				70	L-Upper	Not Applicable	TCGA-44-7659	b86b1616-20a2-4300-8daa-03dcc9938215	30	-25730	Not Applicable	0	299	Not Available	Lung Adenocarcinoma	43
TCGA-55-7816	49	FEMALE	468	Lung Adenocarcinoma- Not Otherwise Specified (NOS)	Lung	Dead	TX	NX	MX	Stage IV	1				WITH TUMOR				49	R-Upper	Not Applicable	TCGA-55-7816	548b0b68-ff45-4d45-adbe-984259e4a68b	9	-18170	Not Applicable	0	44	Not Available	Lung Adenocarcinoma	Not Available
TCGA-05-4425	70	FEMALE	669	Lung Adenocarcinoma Mixed Subtype	Lung	Alive	T2	N0	M1	Stage IV	0	669			Not Available				70	R-Middle	Not Applicable	TCGA-05-4425	69b23036-add9-42c9-941f-02fb74d9b08c	22	-25902	Not Applicable	0	669	Not Available	Lung Adenocarcinoma	Not Available	TCGA-05-4425-D36541;TCGA-05-4425-D36542	9F72525F-2709-42EF-831A-25435428F054;E3F50215-27BD-43FC-BD2F-C7C06D44035E	Not Available;Not Available	5;5	153;153	31;31	Cisplatin;Vinorelbine	Unknown;Unknown	12;12	Not Available;Not Available	Not Available;Not Available	Not Available;Not Available	Not Available;Not Available	Not Applicable;Not Applicable	Not Available;Not Available	Not Available;Not Available	NO;NO	Chemotherapy;Chemotherapy
TCGA-44-2665	55	FEMALE	1301	Lung Adenocarcinoma- Not Otherwise Specified (NOS)	Lung	Alive	T2	N1	M0	Stage IIB	0	1301			TUMOR FREE		FPPP	TCGA	55	R-Upper	Not Applicable	TCGA-44-2665	fb79c491-7b01-42ae-8369-8364e442e31b	13	-20349	Not Applicable	0	400	Not Available	Lung Adenocarcinoma	71	TCGA-44-2665-D5300;TCGA-44-2665-D5303;TCGA-44-2665-D5301	166a00a1-1d11-4315-85ec-f0ff6b2c184b;180ce2c6-d1aa-416d-bcd6-2ecd63c5793d;b9858076-20a0-4a78-b334-9965e070182e	Not Available;Not Available;Not Available	13;13;13	308;140;140	77;77;77	Bevacizumab;Pemetrexed disodium;Cisplatin	Not Available;Not Available;Not Available	10;10;10	12;4;4	1139;910;137	mg;mg;mg	ADJUVANT;ADJUVANT;ADJUVANT	Not Applicable;Not Applicable;Not Applicable	1;1;1	IV;IV;IV	NO;NO;NO	Targeted Molecular therapy;Chemotherapy;Chemotherapy
TCGA-05-4424	70	MALE	913	Lung Adenocarcinoma Mixed Subtype	Lung	Alive	T3	N0	M0	Stage IIB	1	153		Distant Metastasis	WITH TUMOR				70	R-Upper	Not Applicable	TCGA-05-4424	66763a0c-6cda-4832-a0cc-e7b496d78eaa	22	-25689	Not Applicable	0	913	Not Available	Lung Adenocarcinoma	Not Available	TCGA-05-4424-D36537	65585949-E6ED-42E6-B1D5-002FBB849BB1	Not Available	5	Not Available	699	Erlotinib	Not Applicable	12	Not Available	Not Available	Not Available	Not Available	Not Applicable	Not Available	Not Available	YES	Immunotherapy
TCGA-78-7156	62	MALE	976	Lung Adenocarcinoma Mixed Subtype	Lung	Dead	T4	N1	M1	Stage IV	0	976			Not Available				62	Not Available	Not Applicable	TCGA-78-7156	7b0622ab-63ea-483f-ae40-d3ea587bdbba	29	-22720	976	0	Not Available	Not Available	Lung Adenocarcinoma	Not Available
TCGA-49-4512	69	FEMALE	905	Lung Adenocarcinoma- Not Otherwise Specified (NOS)	Lung	Dead	T2	N2	MX	Stage IIIA	1				WITH TUMOR				69	R-Middle	Not Applicable	TCGA-49-4512	a1e65587-24c1-4b41-92a7-4e1f15fffd78	9	-25502	905	0	157	Not Available	Lung Adenocarcinoma	Not Available	TCGA-49-4512-D14718	11659d14-75e7-4990-bcf1-fd6d91969685	Not Available	9	Not Available	Not Available	Not Available	Not Available	8	Not Available	Not Available	Not Available	ADJUVANT	Not Applicable	1	IV	NO	Chemotherapy
TCGA-78-7536	69	MALE	244	Lung Adenocarcinoma- Not Otherwise Specified (NOS)	Lung	Dead	T2	N2	M0	Stage IIIA	1	231			WITH TUMOR				69	R-Upper	Not Applicable	TCGA-78-7536	daf0e08e-1738-43f8-874a-b37d79cbe3a7	19	-25558	244	0	Not Available	Not Available	Lung Adenocarcinoma	Not Available
TCGA-97-8175	55	FEMALE	551	Lung Solid Pattern Predominant Adenocarcinoma	Lung	Alive	T2a	N0	M0	Stage IB	1	294		Locoregional Recurrence	TUMOR FREE				55	L-Upper	Not Applicable	TCGA-97-8175	f4350d9c-3f40-4829-bbc4-8acb2f3ff512	13	-20206	Not Applicable	0	87	Not Available	Lung Adenocarcinoma	Not Available	TCGA-97-8175-D44236;TCGA-97-8175-D44238	9EF4D129-7435-454B-B14A-430A7F80A624;8165798D-0A35-4166-92DD-22748F0BB7A0	Not Available;Not Available	19;19	Not Available;Not Available	472;472	Alimta;Cisplatin	Not Available;Not Available	6;6	Not Available;Not Available	Not Available;Not Available	Not Available;Not Available	Not Available;Not Available	Not Applicable;Not Applicable	Not Available;Not Available	Not Available;Not Available	YES;YES	Chemotherapy;Chemotherapy
TCGA-49-4501	67	FEMALE	1421	Lung Adenocarcinoma- Not Otherwise Specified (NOS)	Lung	Dead	T2	N0	M0	Stage IB	1	545			WITH TUMOR				67	R-Upper	Not Applicable	TCGA-49-4501	0780eb43-d5b5-4c3d-9825-beacba5cc723	2	-24817	1421	0	Not Available	Not Available	Lung Adenocarcinoma	Not Available	TCGA-49-4501-D17258	741831e9-9044-4e74-a539-7165b5914a80	Not Available	6	694	664	Gemzar	Not Available	10	2	Not Available	Not Available	RECURRENCE	Not Applicable	1	IV	NO	Chemotherapy
TCGA-53-7626	76	FEMALE	929	Lung Adenocarcinoma- Not Otherwise Specified (NOS)	Lung	Dead	T1	N1	M0	Stage IIA	1	865		Locoregional Recurrence	WITH TUMOR				76	R-Upper	Not Applicable	TCGA-53-7626	d3ff328c-2488-47bd-8663-366b6812c7b5	13	-28024	929	0	Not Available	Not Available	Lung Adenocarcinoma	Not Available	TCGA-53-7626-D39213;TCGA-53-7626-D39214	0BEFAE89-775A-44A5-8352-ECB58FBCA0B3;61FB2C2D-04A9-420C-881B-821008C23CCA	Not Available;Not Available	15;15	Not Available;Not Available	Not Available;Not Available	Cisplatin;Taxotere	Clinical Progressive Disease;Clinical Progressive Disease	1;1	Not Available;Not Available	Not Available;Not Available	Not Available;Not Available	Not Available;Not Available	Not Applicable;Not Applicable	Not Available;Not Available	Not Available;Not Available	NO;NO	Chemotherapy;Chemotherapy
TCGA-55-6984	71	FEMALE	760	Lung Adenocarcinoma- Not Otherwise Specified (NOS)	Lung	Dead	T2	N1	M0	Stage IIB	1	724			WITH TUMOR				71	L-Lower	Not Applicable	TCGA-55-6984	f063ddbb-1668-40df-9ec2-b0a23ca2c389	27	Not Available	760	0	Not Available	Not Available	Lung Adenocarcinoma	Not Available	TCGA-55-6984-D45633;TCGA-55-6984-D45634	2EEFA4BA-8311-4923-9CC0-43AEDFF385C4;0D8E1A7A-9075-4584-B85F-489D6DAB16F2	Not Available;Not Available	17;17	Not Available;747	65;724	Chemo, Multi-Agent, NOS;Chemo, NOS	Complete Response;Clinical Progressive Disease	7;7	Not Available;Not Available	Not Available;Not Available	Not Available;Not Available	Not Available;Not Available	Not Applicable;Not Applicable	Not Available;Not Available	Not Available;Not Available	NO;NO	Chemotherapy;Chemotherapy
TCGA-44-2659	65	FEMALE	1367	Lung Adenocarcinoma- Not Otherwise Specified (NOS)	Lung	Alive	T1	N1	M0	Stage IIB	1	1146		Locoregional Recurrence	TUMOR FREE				65	Discrepancy	Not Available	TCGA-44-2659	bf15f7ad-9d92-473b-91d1-f24aa373ab97	11	-23808	Not Applicable	0	529	Not Available	Lung Adenocarcinoma	67	TCGA-44-2659-D5025;TCGA-44-2659-D5026	110a7cbc-d353-458a-93f3-10c16adcb893;cc1ab570-e73a-425d-9314-fcd5bcd1998e	Not Available;Not Available	20;20	101;101	39;39	Alimta;Cisplatin	Not Available;Not Available	10;10	4;4	1100;160	mg;mg	ADJUVANT;ADJUVANT	Not Applicable;Not Applicable	1;1	IV;IV	NO;NO	Chemotherapy;Chemotherapy
TCGA-MP-A4SW	53	MALE	1778	Lung Adenocarcinoma- Not Otherwise Specified (NOS)	Lung	Dead	T2	N1	M0	Stage IIB	0	1778			Unknown				53	L-Upper	Not Applicable	TCGA-MP-A4SW	15F12D2C-B834-4BFC-B526-F03BF85BFE96	2	-19640	1778	0	Not Available	Not Available	Lung Adenocarcinoma	102
TCGA-55-A48X	63	FEMALE	689	Lung Adenocarcinoma- Not Otherwise Specified (NOS)	Lung	Alive	T1b	N1	M0	Stage IIA	1	615		New Primary Tumor	TUMOR FREE				63	L-Lower	Not Applicable	TCGA-55-A48X	32D9935A-F5CD-43B3-88BD-09E6E2B9090D	21	-23341	Not Applicable	0	33	Not Available	Lung Adenocarcinoma	79	TCGA-55-A48X-D61502;TCGA-55-A48X-D61503	D62B9942-18BB-46BB-9CD2-27E149A14B9D;119EF573-924B-4764-935E-8156AEC3B7B8	Not Available;Not Available	30;30	160;150	66;66	Carboplatin;Alimta	Complete Response;Complete Response	6;6	Not Available;Not Available	Not Available;Not Available	Not Available;Not Available	Not Available;Not Available	Not Applicable;Not Applicable	Not Available;Not Available	Not Available;Not Available	NO;NO	Chemotherapy;Chemotherapy
TCGA-55-1592	65	MALE	701	Lung Adenocarcinoma- Not Otherwise Specified (NOS)	Lung	Dead	T2	N0	M0	Stage IA	1	452			WITH TUMOR				65	L-Upper	Not Applicable	TCGA-55-1592	a41c46da-7ed4-4192-bd16-b3cbb94a5133	15	Not Available	701	0	Not Available	Not Available	Lung Adenocarcinoma	Not Available
TCGA-86-8673	61	MALE	862	Lung Bronchioloalveolar Carcinoma Nonmucinous	Lung	Alive	T2	N0	M0	Stage IB	1	636		Locoregional Recurrence	TUMOR FREE				61	L-Upper	Not Applicable	TCGA-86-8673	bc4c4079-b449-485d-84e4-a40496e563e8	30	-22571	Not Applicable	0	0	Not Available	Lung Adenocarcinoma	Not Available
TCGA-35-4123	38	MALE	182	Lung Adenocarcinoma- Not Otherwise Specified (NOS)	Lung	Alive	T1	N0	M0	Stage IA	0	182			TUMOR FREE				38	R-Upper	Not Applicable	TCGA-35-4123	6cf49cf0-de4c-4c90-8358-eae19c6206b0	20	-14064	Not Applicable	0	182	Not Available	Lung Adenocarcinoma	Not Available
TCGA-78-8640	59	MALE	7062	Lung Adenocarcinoma- Not Otherwise Specified (NOS)	Lung	Alive	T1	N1	M0	Stage IIA	0	7062			TUMOR FREE				59	L-Upper	Not Applicable	TCGA-78-8640	18478121-f1d1-4bdd-9511-8ab22f4a0660	23	-21832	Not Applicable	0	6346	Not Available	Lung Adenocarcinoma	Not Available
TCGA-75-7027	Not Available	MALE	3059	Lung Adenocarcinoma- Not Otherwise Specified (NOS)	Lung	Alive	T2	N0	M0	Stage IB	1	2949		Locoregional Recurrence	TUMOR FREE				Not Available	L-Lower	Not Applicable	TCGA-75-7027	488646a1-0bdb-45f8-8c30-bef006924511	12	Not Available	Not Applicable	Not Available	Not Available	Not Available	Lung Adenocarcinoma	Not Available
TCGA-99-8032	61	MALE	44	Lung Adenocarcinoma- Not Otherwise Specified (NOS)	Lung	Alive	T1a	N0	M0	Stage IA	0	44			TUMOR FREE				61	R-Upper	Not Applicable	TCGA-99-8032	7e83f9dd-b038-497b-a113-a55605398b7b	15	-22635	Not Applicable	0	44	Not Available	Lung Adenocarcinoma	54
TCGA-49-6761	68	FEMALE	354	Lung Adenocarcinoma- Not Otherwise Specified (NOS)	Lung	Alive	T1	N2	MX	Stage IIIA	0	354			TUMOR FREE				68	R-Upper	Not Applicable	TCGA-49-6761	4cd3d483-2283-4c6a-a57a-444216119d34	2	-24849	Not Applicable	0	1	Not Available	Lung Adenocarcinoma	1
TCGA-MP-A4SY	61	MALE	1501	Lung Adenocarcinoma- Not Otherwise Specified (NOS)	Lung	Dead	T2	N1	M0	Stage IIB	1	489		Locoregional Recurrence	TUMOR FREE				61	R-Lower	Not Applicable	TCGA-MP-A4SY	8CC6BCEC-65DF-46A9-A88C-09762A132857	2	-22448	1501	0	Not Available	Not Available	Lung Adenocarcinoma	73
TCGA-55-A490	78	MALE	99	Lung Adenocarcinoma- Not Otherwise Specified (NOS)	Lung	Dead	T2b	N0	MX	Stage IIA	0	99			TUMOR FREE				78	R-Upper	Not Applicable	TCGA-55-A490	B89DE053-D253-447F-952E-9A2EDCF6BCA5	21	-28728	Not Applicable	0	48	Not Available	Lung Adenocarcinoma	40	TCGA-55-A490-D59079;TCGA-55-A490-D59080	A6D28342-BD3F-4814-B710-BFBA6B19D0B3;2A35CBA5-76D7-4EAC-AF33-941BD871E623	Not Available;Not Available	30;30	89;89	89;89	Carboplatin;Alimta	Unknown;Unknown	4;4	Not Available;Not Available	Not Available;Not Available	Not Available;Not Available	Not Available;Not Available	Not Applicable;Not Applicable	Not Available;Not Available	Not Available;Not Available	NO;NO	Chemotherapy;Chemotherapy
TCGA-93-7348	75	FEMALE	531	Lung Adenocarcinoma- Not Otherwise Specified (NOS)	Lung	Alive	T1a	N0	MX	Stage IA	0	531			TUMOR FREE				75	R-Upper	Not Applicable	TCGA-93-7348	e739b4f7-ae46-45c6-9013-9571cbadaf99	14	-27456	Not Applicable	0	127	Not Available	Lung Adenocarcinoma	Not Available
TCGA-49-AAR0	57	MALE	4765	Lung Adenocarcinoma- Not Otherwise Specified (NOS)	Lung	Alive	T1	N0	MX	Stage IA	0	4765			TUMOR FREE				57	R-Upper	Not Applicable	TCGA-49-AAR0	3AFA5045-A1EE-4A07-8AAD-2E252B2F7D7A	18	-20932	Not Applicable	0	4415	Not Available	Lung Adenocarcinoma	107
TCGA-93-A4JP	64	MALE	578	Lung Papillary Adenocarcinoma	Lung	Alive	TX	NX	M1b	Stage IV	1	497		Distant Metastasis	WITH TUMOR				64	R-Lower	Not Applicable	TCGA-93-A4JP	30F276A8-3A4B-4DE8-AEA0-7F605D100401	27	-23620	Not Applicable	0	269	Not Available	Lung Adenocarcinoma	Not Available	TCGA-93-A4JP-D65104	6D848A43-59A3-46FE-9574-9F37B0059EC8	Not Available	18	101	17	Carboplatin	Partial Response	9	Not Available	Not Available	Not Available	Not Available	Not Applicable	Not Available	Not Available	NO	Chemotherapy
TCGA-55-6979	59	FEMALE	237	Lung Adenocarcinoma- Not Otherwise Specified (NOS)	Lung	Dead	T2	N1	M0	Stage IIB	1	195		Distant Metastasis	WITH TUMOR				59	L-Upper	Not Applicable	TCGA-55-6979	5af499be-d2b9-4eaf-9a9f-435dccb51917	26	-21780	237	0	Not Available	Not Available	Lung Adenocarcinoma	Not Available	TCGA-55-6979-D40547;TCGA-55-6979-D40548	F521F7CC-4443-4315-B2C2-B486B17D0DC5;7F10EFEE-013A-4927-8BAD-1683AED5FA99	Not Available;Not Available	22;22	149;149	57;57	Carboplatin;Taxol	Clinical Progressive Disease;Clinical Progressive Disease	2;2	Not Available;Not Available	Not Available;Not Available	Not Available;Not Available	Not Available;Not Available	Not Applicable;Not Applicable	Not Available;Not Available	Not Available;Not Available	NO;NO	Chemotherapy;Chemotherapy
TCGA-73-7498	58	FEMALE	1189	Lung Bronchioloalveolar Carcinoma Nonmucinous	Lung	Alive	T1b	N0	M0	Stage IA	0	1189			TUMOR FREE				58	R-Lower	Not Applicable	TCGA-73-7498	ad74c0e8-8878-4efc-997d-981cd547bc5b	31	-21527	Not Applicable	0	621	Not Available	Lung Adenocarcinoma	74	TCGA-73-7498-D32539;TCGA-73-7498-D32540;TCGA-73-7498-D32543;TCGA-73-7498-D48756;TCGA-73-7498-D48757	0809DF70-4919-4CE8-926D-7348AC6DC9B7;DE51B406-96D0-467C-9B21-E48C69E073BA;554C1877-3CCE-449E-9CA4-5FF8E51826CE;5FD1CDCF-3998-4DC4-A725-FE3A445BE552;C2185383-54C4-42AD-B2BF-402648CCF841	Not Available;Not Available;Not Available;Not Available;Not Available	31;31;31;20;20	110;68;110;131;131	47;47;68;47;47	Pemetrexed;Cisplatin;Carboplatin;pemetrexed;cisplatin	Complete Response;Unknown;Complete Response;Complete Response;Complete Response	5;5;5;9;9	Not Available;Not Available;Not Available;Not Available;Not Available	Not Available;Not Available;Not Available;Not Available;Not Available	Not Available;Not Available;Not Available;Not Available;Not Available	Not Available;Not Available;Not Available;Not Available;Not Available	Not Applicable;Not Applicable;Not Applicable;Not Applicable;Not Applicable	Not Available;Not Available;Not Available;Not Available;Not Available	Not Available;Not Available;Not Available;Not Available;Not Available	NO;NO;NO;NO;NO	Chemotherapy;Chemotherapy;Chemotherapy;Chemotherapy;Chemotherapy
TCGA-MP-A4T8	68	MALE	161	Lung Adenocarcinoma- Not Otherwise Specified (NOS)	Lung	Dead	T2	N2	M0	Stage IIIA	0	161			Unknown				68	L-Upper	Not Applicable	TCGA-MP-A4T8	7C4ED533-EE66-48BE-A84B-FF8607742818	2	-25069	161	0	Not Available	Not Available	Lung Adenocarcinoma	102	TCGA-MP-A4T8-D41347;TCGA-MP-A4T8-D41348	5847897E-0C0F-4333-98FC-46101B12E294;254AEB4C-E848-471D-90B6-75DC48A1F902	Not Available;Not Available	15;15	72;72	42;42	Navelbine;Cisplatin	Unknown;Unknown	3;3	Not Available;Not Available	Not Available;Not Available	Not Available;Not Available	Not Available;Not Available	Not Applicable;Not Applicable	Not Available;Not Available	Not Available;Not Available	NO;NO	Chemotherapy;Chemotherapy
TCGA-50-6590	72	FEMALE	1288	Lung Adenocarcinoma- Not Otherwise Specified (NOS)	Lung	Dead	T2	N0	M0	Stage IB	0	1288			TUMOR FREE				72	R-Upper	Not Applicable	TCGA-50-6590	114a34c0-983b-4d90-9181-1823c9637a63	25	-26444	1288	0	Not Available	Not Available	Lung Adenocarcinoma	Not Available	TCGA-50-6590-D43830;TCGA-50-6590-D43831	A075B030-D2CD-4488-9FD9-D0BFD2A087A7;A3CB9C93-4673-49EE-AB53-9823D496F039	Not Available;Not Available	4;4	189;189	92;92	Paclitaxel;Carboplatin	Complete Response;Complete Response	6;6	Not Available;Not Available	Not Available;Not Available	Not Available;Not Available	Not Available;Not Available	Not Applicable;Not Applicable	Not Available;Not Available	Not Available;Not Available	NO;NO	Chemotherapy;Chemotherapy
TCGA-64-5815	74	MALE	866	Lung Adenocarcinoma Mixed Subtype	Lung	Alive	T2	N1	M0	Stage IIB	0	866			TUMOR FREE				74	R-Upper	Not Applicable	TCGA-64-5815	a65700c2-e58c-4fd4-aeb1-5686b8f4d212	2	-27280	Not Applicable	0	224	Not Available	Lung Adenocarcinoma	87	TCGA-64-5815-D11426;TCGA-64-5815-D11429;TCGA-64-5815-D11431;TCGA-64-5815-D11434;TCGA-64-5815-D31481;TCGA-64-5815-D31482;TCGA-64-5815-D31483;TCGA-64-5815-D31484	c5c5b4f0-2f37-4d6a-b486-29c7638c00e5;96ec4fe4-fb5e-4fd3-903d-aef8816562c7;0750d485-4281-41ea-a62c-7860f4e50db9;35b6dcb0-3140-4e22-8857-a5adcc1bd27f;65568c73-1054-4a71-bb8c-ecdd22eaf03e;f1173777-7ce0-422c-8f6f-e4216233f93e;20c7f73f-0afe-4e4a-b887-93338bfd9df6;4878b403-b86b-448f-a98c-f33fb9f7ea01	Not Available;Not Available;Not Available;Not Available;Not Available;Not Available;Not Available;Not Available	2;2;2;2;3;3;3;3	103;103;188;188;132;132;195;195	93;93;146;146;83;83;146;146	Carboplatin;Gemzar;Alimta;Carboplatin;Gemcitabine;Carboplatin;Carboplatin;Almita	Not Available;Not Available;Not Available;Not Available;Complete Response;Complete Response;Complete Response;Complete Response	5;5;5;5;5;5;5;5	3;3;3;3;Not Available;Not Available;Not Available;Not Available	Not Available;Not Available;Not Available;Not Available;Not Available;Not Available;Not Available;Not Available	Not Available;Not Available;Not Available;Not Available;Not Available;Not Available;Not Available;Not Available	ADJUVANT;ADJUVANT;ADJUVANT;ADJUVANT;Not Available;Not Available;Not Available;Not Available	Not Applicable;Not Applicable;Not Applicable;Not Applicable;Not Applicable;Not Applicable;Not Applicable;Not Applicable	1;1;1;1;Not Available;Not Available;Not Available;Not Available	IV;IV;IV;IV;Not Available;Not Available;Not Available;Not Available	NO;NO;NO;NO;NO;NO;NO;NO	Chemotherapy;Chemotherapy;Chemotherapy;Chemotherapy;Chemotherapy;Chemotherapy;Chemotherapy;Chemotherapy
TCGA-78-7540	66	FEMALE	1197	Lung Bronchioloalveolar Carcinoma Mucinous	Lung	Dead	T2	N0	M0	Stage IB	0	1197			Not Available				66	L-Lower	Not Applicable	TCGA-78-7540	05534064-8b43-4c82-95da-70fd83bd6560	18	-24440	Not Applicable	0	881	Not Available	Lung Adenocarcinoma	Not Available
TCGA-55-8510	55	FEMALE	539	Lung Adenocarcinoma- Not Otherwise Specified (NOS)	Lung	Alive	T2a	N0	MX	Stage IB	0	539			TUMOR FREE				55	R-Lower	Not Applicable	TCGA-55-8510	962fd4e7-9199-43d9-abce-e3dfa46da62c	11	-20410	Not Applicable	0	228	Not Available	Lung Adenocarcinoma	54
TCGA-44-7671	64	MALE	889	Lung Adenocarcinoma Mixed Subtype	Lung	Alive	T2a	N0	M0	Stage IB	1	883		Locoregional Recurrence	TUMOR FREE				64	Not Available	Not Applicable	TCGA-44-7671	ebb33753-9d38-4368-9033-3e55f129d00d	17	-23538	Not Applicable	0	535	Not Available	Lung Adenocarcinoma	65
TCGA-91-8496	63	FEMALE	505	Lung Bronchioloalveolar Carcinoma Nonmucinous	Lung	Alive	T2a	NX	MX	Stage IB	0	505			Unknown				63	L-Lower	Not Applicable	TCGA-91-8496	656a5eb4-e4a5-4d21-a800-3586f4d6588b	23	-23358	Not Applicable	0	197	Not Available	Lung Adenocarcinoma	Not Available
TCGA-55-8089	56	MALE	702	Lung Adenocarcinoma- Not Otherwise Specified (NOS)	Lung	Dead	T1a	N0	M0	Stage IA	0	702			TUMOR FREE				56	R-Upper	Not Applicable	TCGA-55-8089	1070ff27-17c9-43dd-a4f6-daa643eb9123	17	-20576	Not Applicable	0	100	Not Available	Lung Adenocarcinoma	90
TCGA-99-AA5R	70	FEMALE	658	Lung Adenocarcinoma- Not Otherwise Specified (NOS)	Lung	Alive	T1a	N0	M0	Stage IA	0	658			TUMOR FREE				70	L-Lower	Not Applicable	TCGA-99-AA5R	D3E23815-7F9D-48AA-9AEF-3A1DD9D464D7	14	-25778	Not Applicable	0	189	Not Available	Lung Adenocarcinoma	47
TCGA-55-8505	62	MALE	440	Lung Adenocarcinoma- Not Otherwise Specified (NOS)	Lung	Alive	T1a	N2	MX	Stage IIIA	0	440			TUMOR FREE				62	R-Lower	Not Applicable	TCGA-55-8505	f59e5a76-f803-470b-910c-a897a149d939	28	-22676	Not Applicable	0	29	Not Available	Lung Adenocarcinoma	Not Available	TCGA-55-8505-D47799;TCGA-55-8505-D47801	E1832AA8-C7E7-4BF8-BF54-E7BC3EEF3619;57354507-5DEF-495C-8B74-0E7773AC1C4B	Not Available;Not Available	28;28	159;159	96;96	Cisplatin;Alimta	Complete Response;Complete Response	8;8	Not Available;Not Available	Not Available;Not Available	Not Available;Not Available	Not Available;Not Available	Not Applicable;Not Applicable	Not Available;Not Available	Not Available;Not Available	NO;NO	Chemotherapy;Chemotherapy
TCGA-05-5423	65	MALE	151	Lung Adenocarcinoma Mixed Subtype	Lung	Alive	T2	N1	M0	Stage IIB	0	151			TUMOR FREE				65	L-Upper	Not Applicable	TCGA-05-5423	33e3f736-7990-4f7a-ac35-863247566541	22	-23863	Not Applicable	0	151	Not Available	Lung Adenocarcinoma	Not Available
TCGA-55-8614	76	MALE	536	Lung Adenocarcinoma- Not Otherwise Specified (NOS)	Lung	Alive	T2a	N0	MX	Stage IB	0	536			TUMOR FREE				76	L-Upper	Not Applicable	TCGA-55-8614	a8de1beb-6296-44eb-bd63-c603f70faaf3	11	-27924	Not Applicable	0	41	Not Available	Lung Adenocarcinoma	113
TCGA-50-5946	62	MALE	1617	Lung Adenocarcinoma Mixed Subtype	Lung	Alive	T1	N0	MX	Stage IA	1	221		Distant Metastasis	WITH TUMOR				62	R-Upper	Not Applicable	TCGA-50-5946	c95957a7-1a1a-4c8d-bb61-7c99b500f224	2	-22852	Not Applicable	0	349	Not Available	Lung Adenocarcinoma	Not Available
TCGA-05-4245	81	MALE	730	Lung Adenocarcinoma- Not Otherwise Specified (NOS)	Lung	Alive	T2	N2	M0	Stage IIIA	1	334			TUMOR FREE				81	L-Upper	Not Applicable	TCGA-05-4245	03d09c05-49ab-4ba6-a8d7-e7ccf71fafd2	22	-29647	Not Applicable	0	395	Not Available	Lung Adenocarcinoma	Not Available
TCGA-91-A4BD	78	MALE	603	Lung Adenocarcinoma- Not Otherwise Specified (NOS)	Lung	Alive	T1b	N1	MX	Stage IIA	0	603			TUMOR FREE				78	L-Lower	Not Applicable	TCGA-91-A4BD	0D980584-4484-4063-8243-C3CD67F6F588	5	-28544	Not Applicable	0	218	Not Available	Lung Adenocarcinoma	94
TCGA-55-8512	41	MALE	607	Lung Bronchioloalveolar Carcinoma Nonmucinous	Lung	Dead	T1a	N1	M1b	Stage IV	1				WITH TUMOR				41	R-Lower	Not Applicable	TCGA-55-8512	202e5df9-69f2-432c-a59d-cc5aa176e973	11	-15266	Not Applicable	0	3	Not Available	Lung Adenocarcinoma	Not Available
TCGA-NJ-A55A	76	FEMALE	15	Lung Adenocarcinoma- Not Otherwise Specified (NOS)	Lung	Alive	T2	N0	M0	Stage IB	0	15			TUMOR FREE				76	R-Lower	Not Applicable	TCGA-NJ-A55A	B8B5ED35-B299-4C1E-9226-5CA055DC7A43	27	-28022	Not Applicable	0	3	Not Available	Lung Adenocarcinoma	Not Available
TCGA-05-4434	67	FEMALE	457	Lung Adenocarcinoma Mixed Subtype	Lung	Dead	T4	N1	M1	Stage IV	0	457			Not Available				67	R-Lower	Not Applicable	TCGA-05-4434	d94fe32f-bedd-4f4c-9feb-fcb60d40f4bb	22	-24472	457	0	Not Available	Not Available	Lung Adenocarcinoma	Not Available
TCGA-97-A4M6	45	FEMALE	568	Lung Adenocarcinoma Mixed Subtype	Lung	Alive	T1a	N0	M0	Stage IA	0	568			Unknown				45	R-Lower	Not Applicable	TCGA-97-A4M6	31FF69B5-9E58-44DA-8326-BDFC7EE495C4	7	-16764	Not Applicable	0	185	Not Available	Lung Adenocarcinoma	92
TCGA-86-7954	68	FEMALE	605	Lung Bronchioloalveolar Carcinoma Nonmucinous	Lung	Alive	T2	N0	M0	Stage IB	0	605			TUMOR FREE				68	R-Lower	Not Applicable	TCGA-86-7954	079ae0b3-b64b-4b8e-ab7d-225b8046568c	30	-25062	Not Applicable	0	0	Not Available	Lung Adenocarcinoma	Not Available	TCGA-86-7954-D57949;TCGA-86-7954-D57950	D1519FCC-3805-4E15-B46C-49EA3BCEEC7D;3D5B9CB0-F3CF-411C-8AFB-E3271BA29B8C	Not Available;Not Available	28;28	81;81	55;55	Carboplatin;Taxol	Complete Response;Complete Response	3;3	Not Available;Not Available	Not Available;Not Available	Not Available;Not Available	Not Available;Not Available	Not Applicable;Not Applicable	Not Available;Not Available	Not Available;Not Available	NO;NO	Chemotherapy;Chemotherapy
TCGA-78-7150	59	MALE	666	Lung Adenocarcinoma- Not Otherwise Specified (NOS)	Lung	Dead	T2	N1	M0	Stage IIB	1	139			WITH TUMOR				59	L-Lower	Not Applicable	TCGA-78-7150	a0e57b39-960e-4e46-8aa0-d0ee2fd9a7cc	28	-21891	666	0	Not Available	Not Available	Lung Adenocarcinoma	Not Available	TCGA-78-7150-D16967;TCGA-78-7150-D16965;TCGA-78-7150-D16966	c90077f8-6d30-4eaa-b791-2d8a389fdfbd;071743ff-ba4b-4208-8816-a453c02c436e;a4b1e4fb-299c-4c6f-9057-96dc3d724a7c	Not Available;Not Available;Not Available	28;28;28	642;397;397	607;285;285	Paclitaxel;Carboplatin;Gemcitabine	Not Available;Not Available;Not Available	9;9;9	2;5;5	140;615;1800	mg/m2;AUC;mg	RECURRENCE;PALLIATIVE;PALLIATIVE	Not Applicable;Not Applicable;Not Applicable	3;1;2	IV;IV;IV	NO;NO;NO	Chemotherapy;Chemotherapy;Chemotherapy
TCGA-62-A470	84	MALE	1194	Lung Acinar Adenocarcinoma	Lung	Dead	T2	N0	M0	Stage IB	1	539		Locoregional Recurrence	WITH TUMOR				84	R-Upper	Not Applicable	TCGA-62-A470	E60A8F8A-0FE6-40E5-9F30-BCFF48AC73F4	30	-30689	1194	0	Not Available	Not Available	Lung Adenocarcinoma	Not Available
TCGA-69-8255	71	MALE	129	Lung Solid Pattern Predominant Adenocarcinoma	Lung	Alive	T1a	N0	M0	Stage IA	0	129			Unknown				71	R-Upper	Not Applicable	TCGA-69-8255	552712d3-da16-441e-ba93-11810793d598	4	-26289	Not Applicable	0	129	Not Available	Lung Adenocarcinoma	60
TCGA-55-8208	73	FEMALE	674	Lung Adenocarcinoma- Not Otherwise Specified (NOS)	Lung	Alive	T1b	N0	M0	Stage IA	1	511		Distant Metastasis	TUMOR FREE				73	R-Upper	Not Applicable	TCGA-55-8208	77f8c850-b4e6-46a1-ab12-a50e0044a0c8	13	-26716	Not Applicable	0	0	Not Available	Lung Adenocarcinoma	50
TCGA-50-5051	42	FEMALE	478	Lung Adenocarcinoma- Not Otherwise Specified (NOS)	Lung	Dead	T2	N2	M0	Stage IIIA	1	184		Distant Metastasis	TUMOR FREE				42	L-Upper	Not Applicable	TCGA-50-5051	e1c55bac-bb41-4964-add5-ecd6ba04b58d	25	-15585	Not Applicable	0	455	Not Available	Lung Adenocarcinoma	Not Available	TCGA-50-5051-D32021;TCGA-50-5051-D32022	487b2e04-b00a-4221-b759-d6496965c6d9;f3f3dcc2-08bc-4d5d-9293-f608b65f06e9	Not Available;Not Available	15;15	123;123	62;62	Carboplatin;Taxol	Partial Response;Partial Response	5;5	Not Available;Not Available	Not Available;Not Available	Not Available;Not Available	Not Available;Not Available	Not Applicable;Not Applicable	Not Available;Not Available	Not Available;Not Available	NO;NO	Chemotherapy;Chemotherapy
TCGA-55-7910	50	FEMALE	1040	Lung Adenocarcinoma- Not Otherwise Specified (NOS)	Lung	Alive	T2b	N0	M0	Stage IIA	1	1018			WITH TUMOR				50	L-Lower	Not Applicable	TCGA-55-7910	b2bc53d6-ef78-4ae9-a6b5-1c7cad9a43eb	10	-18289	Not Applicable	0	203	Not Available	Lung Adenocarcinoma	44	TCGA-55-7910-D66141	76D8449C-257D-474B-A830-EDE15DAE2DDD	Not Available	3	Not Available	253	Cisplatin	Complete Response	10	Not Available	Not Available	Not Available	Not Available	Not Applicable	Not Available	Not Available	NO	Chemotherapy
TCGA-38-7271	72	FEMALE	800	Lung Adenocarcinoma- Not Otherwise Specified (NOS)	Lung	Dead	T1	N0	M0	Stage IA	1	304			WITH TUMOR				72	R-Upper	Not Applicable	TCGA-38-7271	8214a0d1-5e2d-4a7a-acb1-e5580755db83	10	-26440	800	0	Not Available	Not Available	Lung Adenocarcinoma	76	TCGA-38-7271-D18306;TCGA-38-7271-D18311;TCGA-38-7271-D18310	39b80d4f-cb2c-42f3-9e88-32dadd933c17;be281462-f8ee-4c19-95d2-3a8f7295265f;fac1fe79-b59c-4d7b-b36a-89b3c8e29166	Not Available;Not Available;Not Available	10;10;10	371;623;574	329;574;574	Cisplatin;Alimta;Carboplatin	Not Available;Not Available;Not Available	11;11;11	3;2;1	30;500;Not Available	mg/m2;mg/m2;AUC	RECURRENCE;PALLIATIVE;PALLIATIVE	Not Applicable;Not Applicable;Not Applicable	1;2;2	IV;IV;IV	NO;NO;NO	Chemotherapy;Chemotherapy;Chemotherapy
TCGA-86-8585	57	MALE	353	Lung Solid Pattern Predominant Adenocarcinoma	Lung	Alive	T2a	N0	M0	Stage IB	0	353			TUMOR FREE				57	L-Upper	Not Applicable	TCGA-86-8585	2f1a4b16-104c-40eb-8114-8245847bb716	30	-20918	Not Applicable	0	35	Not Available	Lung Adenocarcinoma	Not Available
TCGA-86-8075	66	FEMALE	694	Lung Adenocarcinoma- Not Otherwise Specified (NOS)	Lung	Dead	T2	N0	M0	Stage IB	1	199		Locoregional Recurrence	TUMOR FREE				66	L-Upper	Not Applicable	TCGA-86-8075	8869000d-09d7-465a-ac32-54d1935c43e7	16	-24402	Not Applicable	0	43	Not Available	Lung Adenocarcinoma	Not Available	TCGA-86-8075-D41680;TCGA-86-8075-D41681;TCGA-86-8075-D41682	3C971D88-EA87-4F2F-893C-B7BB558C402E;7E6A245F-8FC9-4F05-BA87-C6FC12A202EB;9C62E82D-EABF-452D-9CE1-6F3146D45E6C	Not Available;Not Available;Not Available	25;25;25	364;364;Not Available	201;201;388	Etoposide;Cisplatin;Gefitinib	Complete Response;Complete Response;Not Applicable	3;3;3	Not Available;Not Available;Not Available	Not Available;Not Available;Not Available	Not Available;Not Available;Not Available	Not Available;Not Available;Not Available	Not Applicable;Not Applicable;Not Applicable	Not Available;Not Available;Not Available	Not Available;Not Available;Not Available	NO;NO;YES	Chemotherapy;Chemotherapy;Targeted Molecular therapy
TCGA-73-4676	45	MALE	281	Lung Adenocarcinoma- Not Otherwise Specified (NOS)	Lung	Dead	T2a	N1	M0	Stage IIA	1				TUMOR FREE				45	R-Upper	Not Applicable	TCGA-73-4676	195a5afb-b79f-44d2-9d12-884487630c2b	18	-16746	Not Applicable	0	122	Not Available	Lung Adenocarcinoma	86	TCGA-73-4676-D12586;TCGA-73-4676-D12585;TCGA-73-4676-D12587;TCGA-73-4676-D12556	48957710-70e7-4615-9717-fb2a9174b210;0989c0d2-81e6-4f78-93b4-3a7f35ba221b;1eba36d1-01f8-4cd4-b90d-98cc949417f0;da213998-af4a-4a37-967e-419359cab836	Not Available;Not Available;Not Available;Not Available	2;2;2;2	66;-40;66;-40	45;-74;45;-74	Docetaxel;Cisplatin;Cisplatin;Docetaxel	Not Available;Not Available;Not Available;Not Available	6;6;6;6	2;3;2;3	Not Available;75;Not Available;75	mg/m2;mg/m2;mg/m2;mg/m2	ADJUVANT;OTHER, SPECIFY IN NOTES;ADJUVANT;OTHER, SPECIFY IN NOTES	Not Applicable;neo-adjuvant;Not Applicable;neo-adjuvant	2;1;2;1	IV;IV;IV;IV	NO;NO;NO;NO	Chemotherapy;Chemotherapy;Chemotherapy;Chemotherapy
TCGA-50-5933	72	MALE	2393	Lung Adenocarcinoma- Not Otherwise Specified (NOS)	Lung	Dead	T4	N2	M0	Stage IIIB	0	2393			TUMOR FREE				72	L-Lower	Not Applicable	TCGA-50-5933	7a0ea814-f0de-4bc4-a81a-daa000559369	2	-26377	2393	0	2370	Not Available	Lung Adenocarcinoma	Not Available	TCGA-50-5933-D32106;TCGA-50-5933-D32107	668c16ce-1cba-4ca4-bccf-1a6e757231c0;69084794-9ae1-4394-bad1-f449c2205282	Not Available;Not Available	17;17	210;210	189;189	Carboplatin;Taxol	Complete Response;Complete Response	5;5	Not Available;Not Available	Not Available;Not Available	Not Available;Not Available	Not Available;Not Available	Not Applicable;Not Applicable	Not Available;Not Available	Not Available;Not Available	NO;NO	Chemotherapy;Chemotherapy
TCGA-73-4675	59	MALE	922	Lung Adenocarcinoma- Not Otherwise Specified (NOS)	Lung	Dead	T3	N1	M0	Stage IIIA	1	361		Locoregional Recurrence	TUMOR FREE				59	L-Lower	Not Applicable	TCGA-73-4675	ae39e358-08d7-4367-ae68-82b469e791e4	7	-21614	Not Applicable	0	40	Not Available	Lung Adenocarcinoma	69	TCGA-73-4675-D71056;TCGA-73-4675-D71057;TCGA-73-4675-D71058;TCGA-73-4675-D71059;TCGA-73-4675-D71060;TCGA-73-4675-D71061;TCGA-73-4675-D71062	13B8CCE4-8461-4A03-A567-E5922A9A11A4;3C9951FA-7567-4A17-8ED5-031F790060D7;25DC92F4-A154-4196-9D5F-4BE559E42ABA;1C265224-D738-4F25-8103-9B037F9C9447;DC1FC3CB-3680-4D2A-86C2-B9DBC184D6BC;08130C1E-5BB6-4080-939E-11D5E4215EEF;3BF6C8DC-1CB9-4686-987C-7DA51220B8A3	Not Available;Not Available;Not Available;Not Available;Not Available;Not Available;Not Available	17;17;17;17;17;17;17	482;117;104;483;483;483;676	110;27;27;459;459;459;592	Carboplatin;Alimta;Cisplatin;Carboplatin;Taxotere;Avastin;Tarceva	Complete Response;Complete Response;Complete Response;Stable Disease;Stable Disease;Stable Disease;Clinical Progressive Disease	3;3;3;3;3;3;3	Not Available;Not Available;Not Available;Not Available;Not Available;Not Available;Not Available	Not Available;Not Available;Not Available;Not Available;Not Available;Not Available;Not Available	Not Available;Not Available;Not Available;Not Available;Not Available;Not Available;Not Available	Not Available;Not Available;Not Available;Not Available;Not Available;Not Available;Not Available	Not Applicable;Not Applicable;Not Applicable;Not Applicable;Not Applicable;Not Applicable;Not Applicable	Not Available;Not Available;Not Available;Not Available;Not Available;Not Available;Not Available	Not Available;Not Available;Not Available;Not Available;Not Available;Not Available;Not Available	NO;NO;NO;NO;NO;NO;NO	Chemotherapy;Chemotherapy;Chemotherapy;Chemotherapy;Chemotherapy;Chemotherapy;Chemotherapy
TCGA-55-6987	77	MALE	2137	Lung Adenocarcinoma- Not Otherwise Specified (NOS)	Lung	Alive	T1	N0	M0	Stage IA	0	2137			TUMOR FREE				77	L-Lower	Not Applicable	TCGA-55-6987	2efc156c-464a-4c2f-a854-39fefe32081c	27	-28382	Not Applicable	0	1170	Not Available	Lung Adenocarcinoma	Not Available
TCGA-50-5055	79	FEMALE	1830	Lung Adenocarcinoma Mixed Subtype	Lung	Dead	T1	N1	M0	Stage IIA	1	771		Locoregional Recurrence	WITH TUMOR				79	L-Lower	Not Applicable	TCGA-50-5055	cc3d9750-7ce0-489f-86d4-8017b7ebed29	2	-28988	Not Applicable	0	785	Not Available	Lung Adenocarcinoma	Not Available	TCGA-50-5055-D40457;TCGA-50-5055-D41755;TCGA-50-5055-D41761;TCGA-50-5055-D41762;TCGA-50-5055-D41763;TCGA-50-5055-D41764	851C0D83-B6C9-427B-A391-46ED77BABB58;7404E87B-2128-4132-AB47-14402C1130F0;9AAF3C36-BC75-459E-9B70-00E485E07138;53DEAEDA-8DF5-4023-9F27-12DD16A6A2C1;C6E4C339-ED92-49E9-BE3C-37BFC3B9D570;3B8F2796-A1BC-4B2A-AC33-8108523F87C6	Not Available;Not Available;Not Available;Not Available;Not Available;Not Available	27;27;27;27;27;27	153;1284;1284;1522;1649;Not Available	31;1135;1135;1284;1522;1649	Not specified;CARBOPLATIN;PACLITAXEL;ALIMTA;TARCEVA;TAXOTERE	Clinical Progressive Disease;Clinical Progressive Disease;Clinical Progressive Disease;Clinical Progressive Disease;Clinical Progressive Disease;Clinical Progressive Disease	3;3;3;3;3;3	Not Available;Not Available;Not Available;Not Available;Not Available;Not Available	Not Available;Not Available;Not Available;Not Available;Not Available;Not Available	Not Available;Not Available;Not Available;Not Available;Not Available;Not Available	Not Available;Not Available;Not Available;Not Available;Not Available;Not Available	Not Applicable;Not Applicable;Not Applicable;Not Applicable;Not Applicable;Not Applicable	Not Available;Not Available;Not Available;Not Available;Not Available;Not Available	Not Available;Not Available;Not Available;Not Available;Not Available;Not Available	NO;NO;NO;NO;NO;NO	Chemotherapy;Chemotherapy;Chemotherapy;Not Available;Chemotherapy;Chemotherapy
TCGA-MN-A4N5	63	MALE	84	Lung Adenocarcinoma- Not Otherwise Specified (NOS)	Lung	Alive	T1a	N0	M0	Stage IA	0	84			Unknown				63	L-Upper	Not Applicable	TCGA-MN-A4N5	17E09B0D-EAB2-40EC-AE3C-BE9AB63FCEF0	4	-23257	Not Applicable	0	84	Not Available	Lung Adenocarcinoma	82
TCGA-38-A44F	80	MALE	133	Lung Adenocarcinoma Mixed Subtype	Lung	Alive	T2a	N0	M0	Stage IB	0	133			TUMOR FREE				80	R-Upper	Not Applicable	TCGA-38-A44F	258A3A41-211B-4C66-BD3B-EF03014A6967	31	-29534	Not Applicable	0	133	Not Available	Lung Adenocarcinoma	35
TCGA-55-6971	59	FEMALE	1400	Lung Adenocarcinoma- Not Otherwise Specified (NOS)	Lung	Alive	T2	N0	MX	Stage IB	0	1400			TUMOR FREE				59	L-Lower	Not Applicable	TCGA-55-6971	8d0736fe-261c-445c-bfd2-a3ea3ceaf367	28	-21734	Not Applicable	0	25	Not Available	Lung Adenocarcinoma	Not Available
TCGA-69-7974	54	FEMALE	184	Lung Adenocarcinoma Mixed Subtype	Lung	Alive	T2a	N2	MX	Stage IIIA	1				WITH TUMOR				54	L-Upper	Not Applicable	TCGA-69-7974	3e1df30f-744a-41e9-a169-7dbbff66622e	9	-20021	Not Applicable	0	184	Not Available	Lung Adenocarcinoma	Not Available	TCGA-69-7974-D30366;TCGA-69-7974-D30368;TCGA-69-7974-D30370	FF1F92D3-3742-477D-8C65-C4AC2811A0C2;E368B4BF-E5C5-4E85-BDA5-8A7A50246BA7;D76675FA-0F02-4B08-91C1-D014BBC62EF2	Not Available;Not Available;Not Available	9;9;9	54;96;96	33;33;75	Cisplatin;Pemetrexed;Carboplatin	Unknown;Clinical Progressive Disease;Clinical Progressive Disease	4;4;4	Not Available;Not Available;Not Available	Not Available;Not Available;Not Available	Not Available;Not Available;Not Available	Not Available;Not Available;Not Available	Not Applicable;Not Applicable;Not Applicable	Not Available;Not Available;Not Available	Not Available;Not Available;Not Available	NO;NO;NO	Chemotherapy;Chemotherapy;Chemotherapy
TCGA-44-6779	50	FEMALE	500	Lung Adenocarcinoma- Not Otherwise Specified (NOS)	Lung	Dead	T2	N1	MX	Stage IIB	1	232			WITH TUMOR				50	Discrepancy	Not Available	TCGA-44-6779	cbbea9f1-396a-4bf3-b67c-2cac3394dceb	31	-18469	500	0	Not Available	Not Available	Lung Adenocarcinoma	44	TCGA-44-6779-D16019;TCGA-44-6779-D16027;TCGA-44-6779-D16021;TCGA-44-6779-D16023	cf85260a-95a7-40dd-85dc-fe3146f7e584;53ef5ace-fd50-4f47-a1ff-3a77d45be688;4d765560-c992-4deb-be5c-3f95e52efc0a;ea0269ad-e8e3-4fa6-a6fd-adc142fc13a0	Not Available;Not Available;Not Available;Not Available	12;12;12;12	141;435;141;303	77;391;77;257	Taxol;Gemcitabine;Carboplatin;Taxotere	Not Available;Not Available;Not Available;Not Available	9;9;9;9	4;5;4;3	340;1600;650;130	mg;mg;mg;mg	ADJUVANT;PROGRESSION;ADJUVANT;RECURRENCE	Not Applicable;Not Applicable;Not Applicable;Not Applicable	1;3;1;2	IV;IV;IV;IV	NO;NO;NO;NO	Chemotherapy;Chemotherapy;Chemotherapy;Chemotherapy
TCGA-MP-A4TC	77	MALE	74	Lung Adenocarcinoma- Not Otherwise Specified (NOS)	Lung	Dead	T1	N2	M0	Stage IIIA	0	74			TUMOR FREE				77	R-Middle	Not Applicable	TCGA-MP-A4TC	99C35245-E1C8-4805-B7A5-F703BB506030	2	-28471	74	0	Not Available	Not Available	Lung Adenocarcinoma	68	TCGA-MP-A4TC-D41397;TCGA-MP-A4TC-D41398	2D936FD6-139F-4EBD-9EAB-D843254E987A;ED1C314A-2C4D-4A19-A6A2-0FB17145C3E5	Not Available;Not Available	18;18	25;25	25;25	Cisplatin;Navelbine	Complete Response;Complete Response	3;3	Not Available;Not Available	Not Available;Not Available	Not Available;Not Available	Not Available;Not Available	Not Applicable;Not Applicable	Not Available;Not Available	Not Available;Not Available	NO;NO	Chemotherapy;Chemotherapy
TCGA-55-8302	54	MALE	478	Lung Adenocarcinoma- Not Otherwise Specified (NOS)	Lung	Alive	T2	N0	MX	Stage IB	0	478			TUMOR FREE				54	R-Lower	Not Applicable	TCGA-55-8302	807cc7d2-6e3b-4f2d-9531-0da994eeeada	3	-20011	Not Applicable	0	23	Not Available	Lung Adenocarcinoma	Not Available
TCGA-67-3774	73	FEMALE	385	Lung Adenocarcinoma- Not Otherwise Specified (NOS)	Lung	Alive	T2	N0	M0	Stage IB	0	385			TUMOR FREE				73	L-Lower	Not Applicable	TCGA-67-3774	36ad7fc7-0cc1-4f01-aef1-f89b3cb4feac	3	-26704	Not Applicable	0	385	Not Available	Lung Adenocarcinoma	Not Available
TCGA-55-A493	54	FEMALE	28	Lung Adenocarcinoma- Not Otherwise Specified (NOS)	Lung	Alive	T2a	N0	M0	Stage IB	0	28			TUMOR FREE				54	R-Upper	Not Applicable	TCGA-55-A493	E43A2B72-35C6-4466-9007-CE96CAF77EA8	21	-20027	Not Applicable	0	28	Not Available	Lung Adenocarcinoma	102
TCGA-50-7109	60	MALE	308	Lung Adenocarcinoma- Not Otherwise Specified (NOS)	Lung	Dead	T1	N0	M0	Stage IA	1	15		Distant Metastasis	Not Available				60	R-Lower	Not Applicable	TCGA-50-7109	7eb540b4-8dd3-4382-a488-e48b1c7213b3	9	-21979	Not Applicable	0	255	Not Available	Lung Adenocarcinoma	Not Available
TCGA-55-6982	79	FEMALE	995	Lung Adenocarcinoma- Not Otherwise Specified (NOS)	Lung	Dead	T2	N1	M0	Stage IIB	1	183		Distant Metastasis	WITH TUMOR				79	R-Lower	Not Applicable	TCGA-55-6982	35cb7841-9b09-465a-90c5-e3b8a9faad49	26	Not Available	995	0	Not Available	Not Available	Lung Adenocarcinoma	Not Available	TCGA-55-6982-D46628;TCGA-55-6982-D46629;TCGA-55-6982-D46637	51A05329-99B3-4DE3-BEEC-F7B7584AEE8C;F2442589-3EA6-4F5B-AA58-D61A68517EBF;8D09A550-760E-4CF9-8FC7-95C7C2613527	Not Available;Not Available;Not Available	13;13;13	Not Available;Not Available;939	397;397;698	Gemzar;Navelbine;Tarceva	Clinical Progressive Disease;Clinical Progressive Disease;Clinical Progressive Disease	8;8;8	Not Available;Not Available;Not Available	Not Available;Not Available;Not Available	Not Available;Not Available;Not Available	Not Available;Not Available;Not Available	Not Applicable;Not Applicable;Not Applicable	Not Available;Not Available;Not Available	Not Available;Not Available;Not Available	NO;NO;NO	Chemotherapy;Chemotherapy;Chemotherapy
TCGA-86-8074	62	FEMALE	24	Lung Adenocarcinoma- Not Otherwise Specified (NOS)	Lung	Alive	T1b	N1	M0	Stage IIA	0	24			TUMOR FREE				62	L-Lower	Not Applicable	TCGA-86-8074	482eb2a7-6fed-4e4c-b1b6-14d6d869f855	9	-22862	Not Applicable	0	24	Not Available	Lung Adenocarcinoma	Not Available
TCGA-69-A59K	60	FEMALE	591	Lung Adenocarcinoma Mixed Subtype	Lung	Alive	T3	N0	M0	Stage IIB	0	591			TUMOR FREE				60	R-Upper	Not Applicable	TCGA-69-A59K	67FA3E41-C7C6-44C5-9E67-6BCB2715AACC	18	-22093	Not Applicable	0	214	Not Available	Lung Adenocarcinoma	75	TCGA-69-A59K-D40359;TCGA-69-A59K-D40360	095F50E9-408C-4353-B7D6-339A2BBC1895;EE6D5CA4-FDD0-45B6-A767-D5B34DE311ED	Not Available;Not Available	18;18	135;135	72;72	cisplatin;pemetrexed	Stable Disease;Stable Disease	2;2	Not Available;Not Available	Not Available;Not Available	Not Available;Not Available	Not Available;Not Available	Not Applicable;Not Applicable	Not Available;Not Available	Not Available;Not Available	NO;NO	Chemotherapy;Chemotherapy
TCGA-55-8090	80	MALE	598	Lung Adenocarcinoma- Not Otherwise Specified (NOS)	Lung	Dead	T1a	N0	M0	Stage IA	1	548		Distant Metastasis	WITH TUMOR				80	R-Lower	Not Applicable	TCGA-55-8090	4d51ee44-e6f4-4bcb-be28-e9df54b39a8d	8	-29235	Not Applicable	0	6	Not Available	Lung Adenocarcinoma	58
TCGA-97-A4M2	66	MALE	624	Lung Adenocarcinoma Mixed Subtype	Lung	Alive	T1a	N0	M0	Stage IA	0	624			TUMOR FREE				66	R-Middle	Not Applicable	TCGA-97-A4M2	345AEF28-D49B-491B-A337-B1AC55C37D35	7	-24313	Not Applicable	0	197	Not Available	Lung Adenocarcinoma	91
TCGA-MP-A4T9	54	FEMALE	1265	Lung Adenocarcinoma- Not Otherwise Specified (NOS)	Lung	Dead	T2	N2	MX	Stage IIIA	1	341		Locoregional Recurrence	WITH TUMOR				54	L-Upper	Not Applicable	TCGA-MP-A4T9	70081320-540F-41D2-8687-EE6D011F8EB0	2	-19767	1265	0	Not Available	Not Available	Lung Adenocarcinoma	106	TCGA-MP-A4T9-D41350;TCGA-MP-A4T9-D41351;TCGA-MP-A4T9-D41352	C9F75A26-D387-48A4-BA06-A9D5C58CA315;758F08E1-B373-4964-9966-691B1D562B6C;ECBC2354-5C73-46FD-94A7-D519D192334F	Not Available;Not Available;Not Available	15;15;15	55;55;62	34;34;62	Vinorelbine;Cisplatin;Gemcitabine	Complete Response;Complete Response;Complete Response	3;3;3	Not Available;Not Available;Not Available	Not Available;Not Available;Not Available	Not Available;Not Available;Not Available	Not Available;Not Available;Not Available	Not Applicable;Not Applicable;Not Applicable	Not Available;Not Available;Not Available	Not Available;Not Available;Not Available	NO;NO;NO	Chemotherapy;Chemotherapy;Chemotherapy
TCGA-MP-A4TK	56	FEMALE	582	Lung Adenocarcinoma- Not Otherwise Specified (NOS)	Lung	Dead	T2	N1	MX	Stage IIB	1	397		Distant Metastasis	WITH TUMOR				56	R-Lower	Not Applicable	TCGA-MP-A4TK	F7F9F522-DE88-4F9C-8BA4-7BE3726FAAF8	2	-20581	582	0	Not Available	Not Available	Lung Adenocarcinoma	88
TCGA-91-6849	75	FEMALE	35	Lung Adenocarcinoma- Not Otherwise Specified (NOS)	Lung	Alive	T2	N2	MX	Stage IIIA	0	35			Not Available				75	L-Upper	Not Applicable	TCGA-91-6849	953a908d-0993-42f6-853b-512611d19a2c	20	-27676	Not Applicable	0	35	Not Available	Lung Adenocarcinoma	66
TCGA-50-6593	49	FEMALE	336	Lung Adenocarcinoma Mixed Subtype	Lung	Dead	T1	N2	M0	Stage IIIA	1	266		Distant Metastasis	WITH TUMOR				49	R-Upper	Not Applicable	TCGA-50-6593	e10568fe-0436-43f2-9f0f-48f9903868c4	25	-18152	336	0	Not Available	Not Available	Lung Adenocarcinoma	Not Available
TCGA-95-7043	63	FEMALE	503	Lung Adenocarcinoma Mixed Subtype	Lung	Dead	T1a	N0	MX	Stage IA	1				TUMOR FREE				63	R-Upper	Not Applicable	TCGA-95-7043	c650b1ff-8a4c-4ee9-b7c1-268c28c83827	Not Available	-23165	Not Applicable	0	2	Not Available	Lung Adenocarcinoma	Not Available
TCGA-55-7724	76	FEMALE	705	Lung Adenocarcinoma- Not Otherwise Specified (NOS)	Lung	Alive	T2a	N0	MX	Stage IB	0	705			TUMOR FREE				76	L-Upper	Not Applicable	TCGA-55-7724	294cb595-0907-44c7-bbef-985a27c1e6e2	8	-27891	Not Applicable	0	0	Not Available	Lung Adenocarcinoma	49
TCGA-53-A4EZ	63	MALE	1071	Lung Acinar Adenocarcinoma	Lung	Alive	T2a	N1	MX	Stage IIA	0	1071			TUMOR FREE				63	L-Upper	Not Applicable	TCGA-53-A4EZ	7CA711EC-9AC0-4FA7-8A60-32AE84B8789A	7	-23201	Not Applicable	0	280	Not Available	Lung Adenocarcinoma	86	TCGA-53-A4EZ-D40957;TCGA-53-A4EZ-D40958	EAB7D354-078B-4978-AD4F-A6B8C3C68D35;58DBAB3C-5977-4D7B-8AF2-07D3D6AC5F27	Not Available;Not Available	7;7	226;226	132;132	Cisplatin;Navelbine	Complete Response;Complete Response	3;3	Not Available;Not Available	Not Available;Not Available	Not Available;Not Available	Not Available;Not Available	Not Applicable;Not Applicable	Not Available;Not Available	Not Available;Not Available	NO;NO	Chemotherapy;Chemotherapy
TCGA-44-7667	49	FEMALE	1097	Lung Adenocarcinoma- Not Otherwise Specified (NOS)	Lung	Alive	T3	N0	MX	Stage IIB	0	1097			TUMOR FREE				49	R-Lower	Not Applicable	TCGA-44-7667	7f6455e8-fa3d-4452-acb2-8c9995073072	21	-18062	Not Applicable	0	557	Not Available	Lung Adenocarcinoma	50
TCGA-44-8117	54	FEMALE	385	Lung Adenocarcinoma- Not Otherwise Specified (NOS)	Lung	Alive	T2a	N0	M0	Stage IB	0	385			TUMOR FREE				54	R-Upper	Not Applicable	TCGA-44-8117	6d96a298-be5a-4e14-afe8-ca4b6ca298d6	11	-19855	Not Applicable	0	259	Not Available	Lung Adenocarcinoma	86	TCGA-44-8117-D32726;TCGA-44-8117-D32727	19D36EEB-480F-4671-BCA8-86F6494EA205;EEB0D889-2452-4652-AD4C-81CCD822D2CE	Not Available;Not Available	13;13	176;133	113;113	Cisplatin;Docetaxel	Complete Response;Complete Response	6;6	Not Available;Not Available	Not Available;Not Available	Not Available;Not Available	Not Available;Not Available	Not Applicable;Not Applicable	Not Available;Not Available	Not Available;Not Available	NO;NO	Chemotherapy;Chemotherapy
TCGA-55-6983	81	MALE	2823	Mucinous (Colloid) Carcinoma	Lung	Alive	T2	N1	M0	Stage IIB	0	2823			TUMOR FREE				81	L-Lower	Not Applicable	TCGA-55-6983	54a0e4d7-c274-4569-9c25-45bbe26d7f21	27	Not Available	Not Applicable	0	1826	Not Available	Lung Adenocarcinoma	Not Available	TCGA-55-6983-D47806	A9AB2D29-B945-4946-B6F7-5EEB91B352A4	Not Available	28	365	142	Chemo, NOS	Complete Response	8	Not Available	Not Available	Not Available	Not Available	Not Applicable	Not Available	Not Available	NO	Chemotherapy
TCGA-44-6146	64	MALE	728	Lung Mucinous Adenocarcinoma	Lung	Alive	T3	N0	M0	Stage IIB	1	631		Locoregional Recurrence	TUMOR FREE		FPPP	TCGA	64	L-Lower	Not Applicable	TCGA-44-6146	0c0b610e-fe4c-406d-a5ed-5cc3b11dabf5	7	-23378	Not Applicable	0	302	Not Available	Lung Adenocarcinoma	76	TCGA-44-6146-D12761;TCGA-44-6146-D12762;TCGA-44-6146-D12759	e3862c58-05db-4b2a-8c54-fc72bee3ce23;b7252803-5a38-42ce-8246-c0298c823279;e1605149-0bd0-4889-8db8-71f1eeacda90	Not Available;Not Available;Not Available	7;7;7	107;107;44	44;66;44	Alimta;Carboplatin;Cisplatin	Not Available;Not Available;Not Available	6;6;6	4;3;1	1100;456-570;165	mg;mg;mg	ADJUVANT;ADJUVANT;ADJUVANT	Not Applicable;Not Applicable;Not Applicable	1;1;1	IV;IV;IV	NO;NO;NO	Chemotherapy;Chemotherapy;Chemotherapy
TCGA-55-8513	77	FEMALE	791	Mucinous (Colloid) Carcinoma	Lung	Alive	T3	N0	MX	Stage IIB	1	317		Distant Metastasis	TUMOR FREE				77	L-Lower	Not Applicable	TCGA-55-8513	a3fd20b2-e001-44ab-9716-754e5ae70808	11	-28284	Not Applicable	0	146	Not Available	Lung Adenocarcinoma	65	TCGA-55-8513-D64284;TCGA-55-8513-D64285	2FEFA276-5D66-46D2-B73C-6138E1E304B9;3D2150F8-FBEF-4037-83F8-E9BB0CD7746E	Not Available;Not Available	28;28	460;Not Available	352;561	Tarceva;Alimta	Clinical Progressive Disease;Not Applicable	8;8	Not Available;Not Available	Not Available;Not Available	Not Available;Not Available	Not Available;Not Available	Not Applicable;Not Applicable	Not Available;Not Available	Not Available;Not Available	NO;YES	Chemotherapy;Chemotherapy
TCGA-MP-A5C7	76	FEMALE	2248	Lung Adenocarcinoma- Not Otherwise Specified (NOS)	Lung	Alive	T2	N0	M0	Stage IB	0	2248			TUMOR FREE				76	L-Upper	Not Applicable	TCGA-MP-A5C7	8F04660A-2EFB-4947-9EAB-375066B9EB33	10	-28015	Not Applicable	0	1490	Not Available	Lung Adenocarcinoma	105
TCGA-75-6214	Not Available	FEMALE	1115	Lung Adenocarcinoma- Not Otherwise Specified (NOS)	Lung	Dead	T2	N2	M0	Stage IIIA	1	419		Distant Metastasis	WITH TUMOR				Not Available	R-Upper	Not Applicable	TCGA-75-6214	32592562-11fa-435a-b40b-2b242bae53aa	12	Not Available	Not Applicable	Not Available	Not Available	Not Available	Lung Adenocarcinoma	Not Available
TCGA-86-7713	70	MALE	1157	Lung Adenocarcinoma- Not Otherwise Specified (NOS)	Lung	Alive	T2b	N0	M0	Stage IIA	0	1157			TUMOR FREE				70	R-Middle	Not Applicable	TCGA-86-7713	cc68632c-b1e3-491b-b562-9468e2d1c101	2	-25791	Not Applicable	0	7	Not Available	Lung Adenocarcinoma	Not Available	TCGA-86-7713-D35429;TCGA-86-7713-D35430	505DA070-940F-431E-B3D0-0DEC1E27D175;20185B1B-9AFC-48FB-A72A-4E830C7CB786	Not Available;Not Available	27;27	182;182	29;29	Etoposide;Cisplatin	Complete Response;Complete Response	9;9	Not Available;Not Available	Not Available;Not Available	Not Available;Not Available	Not Available;Not Available	Not Applicable;Not Applicable	Not Available;Not Available	Not Available;Not Available	NO;NO	Chemotherapy;Chemotherapy
TCGA-75-6212	Not Available	FEMALE	1516	Lung Micropapillary Adenocarcinoma	Lung	Dead	T2	N1	M0	Stage IIB	1	1340		New Primary Tumor	TUMOR FREE				Not Available	L-Lower	Not Applicable	TCGA-75-6212	23069f19-eba5-4ea5-ae7d-1ee4399ce7c1	21	Not Available	Not Applicable	Not Available	Not Available	Not Available	Lung Adenocarcinoma	Not Available	TCGA-75-6212-D15103;TCGA-75-6212-D15104;TCGA-75-6212-D15105	29ddd4fa-0d94-4bd7-9ce4-ba2c453d721d;ae10c460-9eda-43b3-a9de-ffc66804c8ba;6ea72d6c-a27f-4f01-ba06-912e368af3ea	Not Available;Not Available;Not Available	21;21;21	Not Available;Not Available;Not Available	Not Available;Not Available;Not Available	Cisplatin;Vinorelbine Tartrate;Carboplatin	Not Available;Not Available;Not Available	7;7;7	3;4;1	70;42;437	mg;mg;mg	ADJUVANT;ADJUVANT;ADJUVANT	Not Applicable;Not Applicable;Not Applicable	1;1;2	IV;IV;IV	NO;NO;NO	Chemotherapy;Chemotherapy;Chemotherapy
TCGA-62-8394	65	FEMALE	139	Lung Adenocarcinoma Mixed Subtype	Lung	Dead	T4	N2	M0	Stage IIIB	0	139			TUMOR FREE				65	L-Lower	Not Applicable	TCGA-62-8394	742e0e32-25b5-4d41-8bf5-364b571cfd93	5	-23758	139	0	Not Available	Not Available	Lung Adenocarcinoma	Not Available	TCGA-62-8394-D33506;TCGA-62-8394-D40459	66473842-A8EB-488E-BDE4-81A6B15B53B9;16DB8141-F66A-4A03-ABB6-CF51C96CC392	Not Available;Not Available	5;21	124;124	54;54	Carboplatin;Gemcitabine	Unknown;Unknown	7;2	Not Available;Not Available	Not Available;Not Available	Not Available;Not Available	Not Available;Not Available	Not Applicable;Not Applicable	Not Available;Not Available	Not Available;Not Available	NO;NO	Chemotherapy;Chemotherapy
TCGA-64-5778	60	MALE	1305	Lung Bronchioloalveolar Carcinoma Nonmucinous	Lung	Alive	T2	N0	M0	Stage IB	1	962		Distant Metastasis	TUMOR FREE				60	R-Upper	Not Applicable	TCGA-64-5778	8fdbd88f-19ae-4ab8-bcd7-6bfa1bbde742	2	-21927	Not Applicable	0	926	Not Available	Lung Adenocarcinoma	Not Available	TCGA-64-5778-D31472	fc448027-ade7-47c9-8323-907f35fc2702	Not Available	3	Not Available	1174	Tarceva	Clinical Progressive Disease	5	Not Available	Not Available	Not Available	Not Available	Not Applicable	Not Available	Not Available	YES	Chemotherapy
TCGA-97-8174	67	MALE	164	Lung Papillary Adenocarcinoma	Lung	Dead	T2b	N0	M0	Stage IIA	0	164			Not Available				67	R-Upper	Not Applicable	TCGA-97-8174	8c695c24-e7f9-449a-9258-a1bc8a33bf9a	13	-24725	164	0	Not Available	Not Available	Lung Adenocarcinoma	90	TCGA-97-8174-D32911;TCGA-97-8174-D32912	78B19468-4913-4164-B4EF-AF0FD08CB063;093ACF14-8C3A-40FC-9089-FB1AE39C6278	Not Available;Not Available	15;15	102;102	53;53	Vinorelbine;CISplatinum	Unknown;Unknown	6;6	Not Available;Not Available	Not Available;Not Available	Not Available;Not Available	Not Available;Not Available	Not Applicable;Not Applicable	Not Available;Not Available	Not Available;Not Available	NO;NO	Chemotherapy;Chemotherapy
TCGA-50-8459	68	MALE	1119	Mucinous (Colloid) Carcinoma	Lung	Alive	T3	N0	M0	Stage IIB	1	432		Locoregional Recurrence	WITH TUMOR				68	R-Lower	Not Applicable	TCGA-50-8459	9cfc1519-33e7-4145-a4ad-78b5c449853a	16	-24859	Not Applicable	0	231	Not Available	Lung Adenocarcinoma	70	TCGA-50-8459-D42678;TCGA-50-8459-D42680;TCGA-50-8459-D42681	F90C20E9-5A78-4BD2-8814-AEFA21BA329D;4E2BDC04-BC96-442A-A92E-F5E7E00A1E90;C21CFFFF-014E-482A-B414-AFF5106E530C	Not Available;Not Available;Not Available	26;26;26	147;147;147	76;76;76	ALIMTA;Cisplatin;Avastin	Complete Response;Complete Response;Complete Response	4;4;4	Not Available;Not Available;Not Available	Not Available;Not Available;Not Available	Not Available;Not Available;Not Available	Not Available;Not Available;Not Available	Not Applicable;Not Applicable;Not Applicable	Not Available;Not Available;Not Available	Not Available;Not Available;Not Available	NO;NO;NO	Chemotherapy;Chemotherapy;Chemotherapy
TCGA-50-8457	63	FEMALE	1125	Lung Adenocarcinoma Mixed Subtype	Lung	Alive	T1a	N0	M0	Stage IA	0	1125			TUMOR FREE				63	R-Upper	Not Applicable	TCGA-50-8457	d45aee46-838e-44af-8422-46710b3240a8	16	-23055	Not Applicable	0	44	Not Available	Lung Adenocarcinoma	Not Available
TCGA-97-A4M1	52	FEMALE	601	Lung Adenocarcinoma Mixed Subtype	Lung	Alive	T1a	N0	M0	Stage IA	0	601			Unknown				52	R-Upper	Not Applicable	TCGA-97-A4M1	C0C879F7-C332-4D31-9F7E-A3BF361B36EE	7	-19272	Not Applicable	0	209	Not Available	Lung Adenocarcinoma	111
TCGA-78-7166	84	MALE	258	Lung Adenocarcinoma- Not Otherwise Specified (NOS)	Lung	Dead	T2	N1	M0	Stage IIB	0	258			Not Available				84	L-Lower	Not Applicable	TCGA-78-7166	b40d0849-f4ef-4a14-9732-9beb708cb46b	28	-30869	258	0	Not Available	Not Available	Lung Adenocarcinoma	Not Available
TCGA-83-5908	59	FEMALE	824	Lung Adenocarcinoma- Not Otherwise Specified (NOS)	Lung	Alive	T1	N0	M0	Stage IA	0	824			TUMOR FREE				59	L-Upper	Not Applicable	TCGA-83-5908	25d4ea9e-f773-4f11-bac9-64efdad73211	25	-21760	Not Applicable	0	420	Not Available	Lung Adenocarcinoma	Not Available
TCGA-05-4426	71	MALE	791	Lung Adenocarcinoma Mixed Subtype	Lung	Alive	T2	N0	M0	Stage IB	1	457			TUMOR FREE				71	L-Lower	Not Applicable	TCGA-05-4426	36bf02f8-c1c8-49f9-a417-adf88a205c70	22	-26084	Not Applicable	0	791	Not Available	Lung Adenocarcinoma	Not Available
TCGA-55-7995	73	FEMALE	889	Lung Adenocarcinoma- Not Otherwise Specified (NOS)	Lung	Alive	T1b	N0	M0	Stage IA	1	468		Locoregional Recurrence	TUMOR FREE				73	L-Upper	Not Applicable	TCGA-55-7995	abd6647b-d2eb-404d-8283-443e92addf55	7	-26837	Not Applicable	0	5	Not Available	Lung Adenocarcinoma	51	TCGA-55-7995-D65702;TCGA-55-7995-D65703	39A1C7F0-0574-41C9-98D5-D0D7AF66D866;386B9E74-6618-451B-8F90-9F3BFDE51CD1	Not Available;Not Available	26;26	525;525	483;483	Carboplatin;Paclitaxel	Complete Response;Complete Response	9;9	Not Available;Not Available	Not Available;Not Available	Not Available;Not Available	Not Available;Not Available	Not Applicable;Not Applicable	Not Available;Not Available	Not Available;Not Available	NO;NO	Chemotherapy;Chemotherapy
TCGA-93-8067	77	MALE	186	Lung Adenocarcinoma- Not Otherwise Specified (NOS)	Lung	Alive	T2a	N0	MX	Stage IB	0	186			TUMOR FREE				77	L-Lower	Not Applicable	TCGA-93-8067	bbe88801-34f3-46d2-bbfd-b46c3901ed71	18	-28453	Not Applicable	0	186	Not Available	Lung Adenocarcinoma	47
TCGA-55-7284	74	MALE	243	Lung Bronchioloalveolar Carcinoma Nonmucinous	Lung	Dead	T3	N0	MX	Stage IIB	1	231		Distant Metastasis	TUMOR FREE				74	R-Lower	Not Applicable	TCGA-55-7284	0b15fcb8-1fb7-497e-80b9-d3db66a3c0a2	13	-27087	Not Applicable	0	121	Not Available	Lung Adenocarcinoma	89
TCGA-55-1595	74	FEMALE	1479	Lung Clear Cell Adenocarcinoma	Lung	Alive	T1	N0	M0	Stage IA	0	1479			TUMOR FREE				74	L-Lower	Not Applicable	TCGA-55-1595	d31aeefc-b59b-42e9-9919-750b17a70a3d	14	Not Available	Not Applicable	0	1479	Not Available	Lung Adenocarcinoma	Not Available
TCGA-44-2655	65	FEMALE	1324	Lung Adenocarcinoma- Not Otherwise Specified (NOS)	Lung	Alive	T1	N0	M0	Stage IA	1	1009		New Primary Tumor	TUMOR FREE				65	R-Upper	Not Applicable	TCGA-44-2655	07b5663f-9a54-4462-b6c1-6fc8116b8714	9	-23854	Not Applicable	0	575	575	Lung Adenocarcinoma	73
TCGA-69-8453	77	MALE	813	Mucinous (Colloid) Carcinoma	Lung	Alive	T3	N0	MX	Stage IIB	1	344		Locoregional Recurrence	WITH TUMOR				77	R-Lower	Not Applicable	TCGA-69-8453	9f4f2ff3-3c02-4281-a398-b0d0955e58eb	21	-28413	Not Applicable	0	171	Not Available	Lung Adenocarcinoma	52	TCGA-69-8453-D38749;TCGA-69-8453-D52053;TCGA-69-8453-D52058;TCGA-69-8453-D38750	ADF240B0-E64F-4B67-B0D0-67705AEA4763;668F81DB-46F6-4AF3-AA38-ECC71EC50D0A;D34529C7-817F-493F-9304-FFD96B855AFE;E78C20DE-6F02-4FAE-9948-42E954BBFACB	Not Available;Not Available;Not Available;Not Available	28;27;27;19	157;571;571;157	45;505;505;45	carboplatinum;Carboplatin;Alimta;paclitaxel	Unknown;Unknown;Unknown;Unknown	2;11;11;3	Not Available;Not Available;Not Available;Not Available	Not Available;Not Available;Not Available;Not Available	Not Available;Not Available;Not Available;Not Available	Not Available;Not Available;Not Available;Not Available	Not Applicable;Not Applicable;Not Applicable;Not Applicable	Not Available;Not Available;Not Available;Not Available	Not Available;Not Available;Not Available;Not Available	NO;NO;NO;NO	Chemotherapy;Chemotherapy;Chemotherapy;Chemotherapy
TCGA-91-6835	81	FEMALE	79	Lung Adenocarcinoma- Not Otherwise Specified (NOS)	Lung	Alive	T1	N0	M0	Stage IA	0	79			Not Available				81	R-Lower	Not Applicable	TCGA-91-6835	2f09479f-87fc-4c34-8e2c-333e970a3681	20	-29887	Not Applicable	0	35	Not Available	Lung Adenocarcinoma	78
TCGA-95-8039	72	MALE	830	Lung Acinar Adenocarcinoma	Lung	Alive	T1	N0	MX	Stage IA	1	228		Locoregional Recurrence	TUMOR FREE				72	R-Upper	Not Applicable	TCGA-95-8039	87f1b3df-4bc7-4336-b658-f30ac1c5c796	20	-26317	Not Applicable	0	27	Not Available	Lung Adenocarcinoma	98
TCGA-97-7938	76	FEMALE	18	Lung Bronchioloalveolar Carcinoma Nonmucinous	Lung	Dead	T1a	N0	MX	Stage IA	0	18			TUMOR FREE				76	R-Upper	Not Applicable	TCGA-97-7938	e6e75590-9520-4b1c-8a28-4a1d2b2218fc	13	-27980	18	0	Not Available	Not Available	Lung Adenocarcinoma	53
TCGA-69-7978	59	MALE	134	Lung Adenocarcinoma Mixed Subtype	Lung	Alive	T2b	N1	MX	Stage IIB	0	134			WITH TUMOR				59	R-Upper	Not Applicable	TCGA-69-7978	f462cfef-f60a-4d3e-b92d-b8d8f50b6bb3	9	-21785	Not Applicable	0	70	Not Available	Lung Adenocarcinoma	Not Available
TCGA-55-7994	81	MALE	603	Lung Adenocarcinoma- Not Otherwise Specified (NOS)	Lung	Alive	T3	N0	MX	Stage IIB	0	603			TUMOR FREE				81	R-Upper	Not Applicable	TCGA-55-7994	67dbe286-edb3-4d07-8f74-9e5254f01945	7	-29858	Not Applicable	0	31	Not Available	Lung Adenocarcinoma	Not Available	TCGA-55-7994-D47824;TCGA-55-7994-D47825	711DE5E8-64BE-4AE2-9B48-BE206A7960AC;C4E8D500-182E-4A75-9E3A-5EC4E60DD487	Not Available;Not Available	28;28	121;121	56;56	Carboplatin;Taxol	Complete Response;Complete Response	8;8	Not Available;Not Available	Not Available;Not Available	Not Available;Not Available	Not Available;Not Available	Not Applicable;Not Applicable	Not Available;Not Available	Not Available;Not Available	NO;NO	Chemotherapy;Chemotherapy
TCGA-55-8619	72	FEMALE	416	Mucinous (Colloid) Carcinoma	Lung	Alive	T3	N0	MX	Stage IIB	0	416			TUMOR FREE				72	R-Lower	Not Applicable	TCGA-55-8619	772324a5-5513-454d-ad6b-605798f69b73	11	-26616	Not Applicable	0	49	Not Available	Lung Adenocarcinoma	Not Available
TCGA-78-7149	71	MALE	3940	Lung Adenocarcinoma Mixed Subtype	Lung	Alive	T4	N0	M0	Stage IIIB	0	3940			Not Available				71	R-Lower	Not Applicable	TCGA-78-7149	2de1ba51-eae1-4a54-b7cd-d6d739fdc39d	3	-26285	Not Applicable	0	1093	Not Available	Lung Adenocarcinoma	Not Available
TCGA-38-4631	72	FEMALE	354	Lung Adenocarcinoma- Not Otherwise Specified (NOS)	Lung	Dead	T2	N0	M0	Stage IB	1				WITH TUMOR				72	L-Upper	Not Applicable	TCGA-38-4631	2483621a-4db3-41ab-aa33-b9427ea8a0af	14	-26538	354	0	Not Available	Not Available	Lung Adenocarcinoma	Not Available
TCGA-44-2662	65	MALE	1280	Lung Adenocarcinoma- Not Otherwise Specified (NOS)	Lung	Alive	T2	N0	M0	Stage IB	1	245			Discrepancy		FPPP	TCGA	65	R-Upper	Not Applicable	TCGA-44-2662	ccda26c1-a6d6-4317-8cf8-8a87e15ce12e	12	-24014	Not Applicable	0	480	Not Available	Lung Adenocarcinoma	78	TCGA-44-2662-D5033;TCGA-44-2662-D5035;TCGA-44-2662-D5034	49760024-30c8-4540-a1fc-44ee2672a837;ada4d1fb-41a4-4448-8509-1d01a0c093c1;11737323-43bd-4c4f-9c44-43683d677c92	Not Available;Not Available;Not Available	21;21;21	162;362;362	76;277;277	rec MAGE 3-AS + AS15 ACS1 / Placebo Vaccine;Taxol;Carboplatin	Not Available;Not Available;Not Available	10;10;10	5;8;8	0.5;480;935	mL;mg;mg	ADJUVANT;PROGRESSION;PROGRESSION	Not Applicable;Not Applicable;Not Applicable	1;2;2	IM;IV;IV	NO;NO;NO	Other, specify in notes;Chemotherapy;Chemotherapy
TCGA-MP-A4SV	67	MALE	2620	Lung Adenocarcinoma- Not Otherwise Specified (NOS)	Lung	Dead	T2	N0	M0	Stage IB	0	2620			Unknown				67	L-Lower	Not Applicable	TCGA-MP-A4SV	706420C4-8820-4B41-80D9-F3EFD1D2A4F0	2	-24516	2620	0	Not Available	Not Available	Lung Adenocarcinoma	48
TCGA-L9-A7SV	69	MALE	565	Lung Adenocarcinoma- Not Otherwise Specified (NOS)	Lung	Alive	T2a	N1	M0	Stage IIA	0	565			TUMOR FREE				69	L-Lower	Not Applicable	TCGA-L9-A7SV	54E90433-5218-4D83-848F-F995ECBA2A63	7	-25298	Not Applicable	0	111	Not Available	Lung Adenocarcinoma	55	TCGA-L9-A7SV-D55465;TCGA-L9-A7SV-D55466	01FFB728-9015-4A08-9273-307A5FFCA9C7;AF22DDC1-B76C-49AC-AAC4-32359ACDB718	Not Available;Not Available	7;7	104;104	41;41	cisplatin;pemetrexed disodium	Complete Response;Complete Response	1;1	Not Available;Not Available	Not Available;Not Available	Not Available;Not Available	Not Available;Not Available	Not Applicable;Not Applicable	Not Available;Not Available	Not Available;Not Available	NO;NO	Chemotherapy;Chemotherapy
TCGA-93-A4JQ	49	MALE	526	Lung Acinar Adenocarcinoma	Lung	Alive	T1b	N0	MX	Stage IA	0	526			TUMOR FREE				49	R-Upper	Not Applicable	TCGA-93-A4JQ	7093024B-CF56-4783-B973-B72573ED7F2B	27	-17951	Not Applicable	0	100	Not Available	Lung Adenocarcinoma	83
TCGA-35-3615	57	MALE	14	Lung Adenocarcinoma- Not Otherwise Specified (NOS)	Lung	Alive	T2	N0	M0	Stage IB	0	14			TUMOR FREE				57	R-Upper	Not Applicable	TCGA-35-3615	e8b7a103-644f-4865-92f8-80b053bd5e17	20	-21076	Not Applicable	0	14	Not Available	Lung Adenocarcinoma	Not Available
TCGA-05-4418	69	MALE	274	Lung Adenocarcinoma Mixed Subtype	Lung	Dead	T3	N2	M0	Stage IIIA	0	274			Not Available				69	L-Lower	Not Applicable	TCGA-05-4418	d2c1e896-6886-4122-bb48-5fbcd3f641f4	22	-25417	274	0	Not Available	Not Available	Lung Adenocarcinoma	Not Available
TCGA-05-4249	67	MALE	1523	Lung Adenocarcinoma- Not Otherwise Specified (NOS)	Lung	Alive	T2	N0	M0	Stage IB	0	1523			TUMOR FREE				67	R-Lower	Not Applicable	TCGA-05-4249	4addf05f-3668-4b3f-a17f-c0227329ca52	22	-24532	Not Applicable	0	1158	Not Available	Lung Adenocarcinoma	Not Available
TCGA-MN-A4N4	57	MALE	1175	Lung Adenocarcinoma- Not Otherwise Specified (NOS)	Lung	Alive	T1b	N0	M0	Stage IA	0	1175			Unknown				57	L-Upper	Not Applicable	TCGA-MN-A4N4	CEEAD734-1CE0-4385-B65A-A9C853B7308E	4	-20888	Not Applicable	0	622	Not Available	Lung Adenocarcinoma	Not Available
TCGA-73-4658	80	FEMALE	1600	Lung Adenocarcinoma- Not Otherwise Specified (NOS)	Lung	Dead	T2	N0	M0	Stage IB	0	1600			TUMOR FREE				80	L-Lower	Not Applicable	TCGA-73-4658	afb91740-2668-46d7-ba01-bb26153ad1c7	15	-29508	1600	0	1600	Not Available	Lung Adenocarcinoma	Not Available
TCGA-44-A4SS	73	MALE	415	Lung Adenocarcinoma- Not Otherwise Specified (NOS)	Lung	Alive	T1b	N0	M0	Stage IA	0	415			TUMOR FREE				73	L-Upper	Not Applicable	TCGA-44-A4SS	F934ED41-090E-4313-BBC5-D1A4A9ED9AD7	28	-26991	Not Applicable	0	114	Not Available	Lung Adenocarcinoma	54
TCGA-95-A4VP	66	FEMALE	605	Lung Acinar Adenocarcinoma	Lung	Alive	T2b	N2	M0	Stage IIIA	1	216		Distant Metastasis	TUMOR FREE				66	L-Lower	Not Applicable	TCGA-95-A4VP	9E22A3AF-7F28-4757-8684-ED64A2A27AD1	22	-24130	Not Applicable	0	168	Not Available	Lung Adenocarcinoma	Not Available	TCGA-95-A4VP-D40540;TCGA-95-A4VP-D40543	EEC4E284-83E6-48D8-9E22-87A68963B598;B3A1D470-D0D9-4ABF-A3AF-1447CD0096B4	Not Available;Not Available	22;22	126;126	63;63	Carboplatin;Taxol	Stable Disease;Stable Disease	2;2	Not Available;Not Available	Not Available;Not Available	Not Available;Not Available	Not Available;Not Available	Not Applicable;Not Applicable	Not Available;Not Available	Not Available;Not Available	NO;NO	Chemotherapy;Chemotherapy
TCGA-55-7914	71	FEMALE	187	Lung Adenocarcinoma- Not Otherwise Specified (NOS)	Lung	Dead	T1b	N1	MX	Stage IIA	1				WITH TUMOR				71	R-Upper	Not Applicable	TCGA-55-7914	69dba721-a168-47a4-b7ff-80a448bad654	10	-26105	Not Applicable	0	3	Not Available	Lung Adenocarcinoma	56	TCGA-55-7914-D59093;TCGA-55-7914-D59094;TCGA-55-7914-D59095	6C2F2B61-58BA-4970-BC91-DF0902E87C39;5EEF9195-2694-425E-9C08-5C82278C9C16;6A7819DA-BFA9-4BCF-BA27-3DC196B9EF70	Not Available;Not Available;Not Available	30;30;30	132;132;132	27;27;27	Carboplatin;Alimta;Avastin	Clinical Progressive Disease;Clinical Progressive Disease;Clinical Progressive Disease	4;4;4	Not Available;Not Available;Not Available	Not Available;Not Available;Not Available	Not Available;Not Available;Not Available	Not Available;Not Available;Not Available	Not Applicable;Not Applicable;Not Applicable	Not Available;Not Available;Not Available	Not Available;Not Available;Not Available	NO;NO;NO	Chemotherapy;Chemotherapy;Chemotherapy
TCGA-78-7145	52	FEMALE	826	Lung Adenocarcinoma- Not Otherwise Specified (NOS)	Lung	Dead	T4	N1	M1	Stage IV	1	422			WITH TUMOR				52	R-Middle	Not Applicable	TCGA-78-7145	4ef872e1-82c9-4939-9248-41ed9d3085b2	23	-19080	826	0	Not Available	Not Available	Lung Adenocarcinoma	Not Available	TCGA-78-7145-D16675;TCGA-78-7145-D16672;TCGA-78-7145-D16674;TCGA-78-7145-D16673;TCGA-78-7145-D17203	93f81bc9-f22b-4e9f-85b9-da28d41a7569;b3966e3e-c4e0-4a0f-875b-5a2b599ef98d;8798a8c5-378c-44b9-b21b-f09302daab77;12b1de25-cb72-4778-a205-ad6d7f68c4e4;703cc226-f1a6-4c2e-bdc6-dcf30f5b8c11	Not Available;Not Available;Not Available;Not Available;Not Available	23;23;23;23;5	Not Available;161;685;547;161	716;28;605;440;28	Not Available;Cisplatin;Gefitinib;Docetaxel;Gemcitabine	Not Available;Not Available;Not Available;Not Available;Not Available	9;9;9;9;10	Not Available;6;Not Available;6;6	Not Available;Not Available;Not Available;Not Available;Not Available	Not Available;Not Available;Not Available;Not Available;Not Available	PROGRESSION;ADJUVANT;PROGRESSION;PROGRESSION;ADJUVANT	Not Applicable;Not Applicable;Not Applicable;Not Applicable;Not Applicable	4;1;3;2;1	IM;IV;PO;IV;IV	NO;NO;NO;NO;NO	Other, specify in notes;Chemotherapy;Targeted Molecular therapy;Chemotherapy;Chemotherapy
TCGA-55-8092	75	MALE	154	Lung Adenocarcinoma- Not Otherwise Specified (NOS)	Lung	Dead	T3	N0	MX	Stage IIB	1	127		Locoregional Recurrence	TUMOR FREE				75	R-Upper	Not Applicable	TCGA-55-8092	4b92fce2-3772-40eb-ab34-a27937b58590	8	-27597	Not Applicable	0	26	Not Available	Lung Adenocarcinoma	19
TCGA-MP-A4TE	56	MALE	896	Lung Adenocarcinoma- Not Otherwise Specified (NOS)	Lung	Dead	T2b	N0	MX	Stage IIA	1	226		Locoregional Recurrence	WITH TUMOR				56	L-Lower	Not Applicable	TCGA-MP-A4TE	BEBD0025-74E2-451B-93B3-86F82DF43573	2	-20627	896	0	Not Available	Not Available	Lung Adenocarcinoma	Not Available
TCGA-MP-A4T4	68	FEMALE	2617	Lung Adenocarcinoma- Not Otherwise Specified (NOS)	Lung	Dead	T2	N1	M0	Stage IIB	0	2617			Unknown				68	R-Lower	Not Applicable	TCGA-MP-A4T4	301CA6E8-7981-4264-B4AE-38F56F7F9225	2	-25052	2617	0	Not Available	Not Available	Lung Adenocarcinoma	53
TCGA-55-8203	69	FEMALE	547	Lung Adenocarcinoma- Not Otherwise Specified (NOS)	Lung	Alive	T1b	N0	M0	Stage IA	0	547			TUMOR FREE				69	R-Lower	Not Applicable	TCGA-55-8203	9a9bd705-1ef1-4a6c-bb1e-bdd346dc01c0	16	-25477	Not Applicable	0	4	Not Available	Lung Adenocarcinoma	39
TCGA-55-6712	71	MALE	171	Lung Adenocarcinoma- Not Otherwise Specified (NOS)	Lung	Dead	T2a	N1	MX	Stage IIA	1				WITH TUMOR				71	L-Upper	Not Applicable	TCGA-55-6712	f17d3463-af6c-42c2-a8e9-fae45f69286f	19	Not Available	Not Applicable	0	24	Not Available	Lung Adenocarcinoma	Not Available	TCGA-55-6712-D46640;TCGA-55-6712-D46641	54BFE572-6DCC-4E84-884A-ED9F30AA3A5E;E61C6649-A6C8-4399-BC96-CE8A7ADA6686	Not Available;Not Available	13;13	164;164	55;55	Carboplatin;Taxol	Clinical Progressive Disease;Clinical Progressive Disease	8;8	Not Available;Not Available	Not Available;Not Available	Not Available;Not Available	Not Available;Not Available	Not Applicable;Not Applicable	Not Available;Not Available	Not Available;Not Available	NO;NO	Chemotherapy;Chemotherapy
TCGA-49-6743	81	FEMALE	1621	Lung Clear Cell Adenocarcinoma	Lung	Alive	T1	N2	MX	Stage IIIA	0	1621			TUMOR FREE				81	R-Upper	Not Applicable	TCGA-49-6743	a391d49f-a822-460b-981c-6fbe1868ee38	10	-29807	Not Applicable	0	369	Not Available	Lung Adenocarcinoma	Not Available	TCGA-49-6743-D14859;TCGA-49-6743-D16685;TCGA-49-6743-D16684	77afb595-62de-41ce-bbd0-3e811685cfcf;faeee125-10d2-46c8-81cc-75ade012acdb;586c3a98-5004-43da-832f-73b1ec351173	Not Available;Not Available;Not Available	10;23;23	140;140;140	18;48;48	Cisplatin;Bevacizumab;Pemetrexed	Not Available;Not Available;Not Available	8;9;9	4;4;4	Not Available;Not Available;Not Available	Not Available;Not Available;Not Available	ADJUVANT;ADJUVANT;ADJUVANT	Not Applicable;Not Applicable;Not Applicable	1;1;1	IV;IV;IV	NO;NO;NO	Chemotherapy;Chemotherapy;Chemotherapy
TCGA-73-4668	66	FEMALE	467	Lung Micropapillary Adenocarcinoma	Lung	Alive	T2	N1	M0	Stage IIB	1	236			WITH TUMOR				66	L-Upper	Not Applicable	TCGA-73-4668	b2285924-9813-4f46-bb8f-91a0efd8a9b6	6	-24255	Not Applicable	0	467	Not Available	Lung Adenocarcinoma	Not Available	TCGA-73-4668-D7959;TCGA-73-4668-D7956;TCGA-73-4668-D7960;TCGA-73-4668-D7957	b2535da4-0fa6-43d0-92c1-05717101d861;0a6f15d0-842e-4da6-8de0-8374e694987a;cca6912e-8a06-4270-8717-86cfd00d2ec7;9eb9db2a-643c-49ca-ab5b-7dd90adcbbc5	Not Available;Not Available;Not Available;Not Available	6;6;6;6	Not Available;110;Not Available;110	369;43;369;43	Gemcitabine;Pemetrexed;Carboplatin;Carboplatin	Not Available;Not Available;Not Available;Not Available	1;1;1;1	5;4;5;4	1000;500;5;6	mg/m2;mg/m2;AUC;AUC	PALLIATIVE;ADJUVANT;PALLIATIVE;ADJUVANT	Not Applicable;Not Applicable;Not Applicable;Not Applicable	2;1;2;1	IV;IV;IV;IV	YES;NO;YES;NO	Chemotherapy;Chemotherapy;Chemotherapy;Chemotherapy
TCGA-67-3770	70	FEMALE	610	Lung Adenocarcinoma- Not Otherwise Specified (NOS)	Lung	Alive	T1	N0	M0	Stage IA	0	610			TUMOR FREE				70	R-Upper	Not Applicable	TCGA-67-3770	eeab558b-8d1e-4843-861d-dbfb06061758	Not Available	-25658	Not Applicable	0	610	Not Available	Lung Adenocarcinoma	Not Available
TCGA-64-1680	63	MALE	1126	Lung Adenocarcinoma Mixed Subtype	Lung	Alive	T2a	N2	M1	Stage IV	0	1126			TUMOR FREE				63	R-Middle	Not Applicable	TCGA-64-1680	1ab7ad70-0f80-41d8-8efa-3baebc8223cc	16	-23267	Not Applicable	0	1126	Not Available	Lung Adenocarcinoma	Not Available	TCGA-64-1680-D4377	16e53760-5ca6-4a73-b332-a900418c84d6	Not Available	16	Not Available	Not Available	Not Available	Not Available	11	Not Available	Not Available	Not Available	ADJUVANT	Not Applicable	1	Not Available	Not Available	Chemotherapy
TCGA-05-4398	47	FEMALE	1431	Lung Adenocarcinoma Mixed Subtype	Lung	Alive	T4	N3	M0	Stage IIIB	0	1431			TUMOR FREE				47	R-Upper	Not Applicable	TCGA-05-4398	31c96e35-5e2f-429c-b12a-7bc5a497a300	22	-17471	Not Applicable	0	1431	Not Available	Lung Adenocarcinoma	Not Available	TCGA-05-4398-D36463;TCGA-05-4398-D36465	9DC1C815-EC00-4CDE-BB84-3F8EB3DD9B4F;48CF8515-16A9-4E33-B2F5-AC6157DC8C51	Not Available;Not Available	5;5	92;92	0;0	Carboplatin;Etoposide	Complete Response;Complete Response	12;12	Not Available;Not Available	Not Available;Not Available	Not Available;Not Available	Not Available;Not Available	Not Applicable;Not Applicable	Not Available;Not Available	Not Available;Not Available	NO;NO	Chemotherapy;Chemotherapy
TCGA-78-7155	68	MALE	1171	Lung Adenocarcinoma- Not Otherwise Specified (NOS)	Lung	Dead	T2	N0	M0	Stage IB	1	209			Not Available				68	L-Upper	Not Applicable	TCGA-78-7155	fc79086c-af9a-4c27-b074-f7050b6f3381	28	-24863	1171	0	Not Available	Not Available	Lung Adenocarcinoma	Not Available	TCGA-78-7155-D16959;TCGA-78-7155-D17202	b699c307-543d-4e31-9adf-19275a9cb2ff;6db2eeea-88ce-495f-b14b-214400fff219	Not Available;Not Available	21;5	Not Available;253	253;253	Carboplatin;Gemcitabine	Not Available;Not Available	9;10	2;2	Not Available;Not Available	Not Available;Not Available	OTHER, SPECIFY IN NOTES;OTHER, SPECIFY IN NOTES	new primary;New Primary	1;1	IV;IV	NO;NO	Chemotherapy;Chemotherapy
TCGA-78-7152	65	MALE	1215	Lung Adenocarcinoma Mixed Subtype	Lung	Dead	T2	N0	M0	Stage IB	1	1202		Distant Metastasis	WITH TUMOR				65	R-Upper	Not Applicable	TCGA-78-7152	b56dad1e-2fd5-47d8-9cc7-a54be9a1bae2	29	-23782	Not Applicable	0	1202	Not Available	Lung Adenocarcinoma	Not Available
TCGA-75-6211	Not Available	FEMALE		Lung Adenocarcinoma- Not Otherwise Specified (NOS)	Lung		T2	N0	M0	Stage IB	1				WITH TUMOR				Not Available	Discrepancy	Not Available	TCGA-75-6211	2db08267-d346-4d42-aac0-b76831903253	21	Not Available	Not Available	Not Available	Not Available	Not Available	Lung Adenocarcinoma	Not Available
TCGA-MP-A4T6	76	FEMALE	1790	Lung Adenocarcinoma- Not Otherwise Specified (NOS)	Lung	Dead	T1	N2	MX	Stage IIIA	0	1790			TUMOR FREE				76	L-Lower	Not Applicable	TCGA-MP-A4T6	5F4934BE-EEE3-40E1-8838-38103BADC898	2	-27993	1790	0	Not Available	Not Available	Lung Adenocarcinoma	63
TCGA-55-A57B	80	FEMALE	546	Lung Adenocarcinoma Mixed Subtype	Lung	Alive	T1b	N0	M0	Stage IA	0	546			TUMOR FREE				80	L-Upper	Not Applicable	TCGA-55-A57B	3B21B982-DBA2-45F4-AD8D-21DC86FCAAA7	31	-29452	Not Applicable	0	21	Not Available	Lung Adenocarcinoma	77
TCGA-44-2656	59	MALE	1429	Lung Adenocarcinoma- Not Otherwise Specified (NOS)	Lung	Alive	T2	N0	M0	Stage IB	1	568		New Primary Tumor	TUMOR FREE		FPPP	TCGA	59	R-Upper	Not Applicable	TCGA-44-2656	42ca54fc-c1ae-41cd-bca1-7fe9810db460	8	-21766	Not Applicable	0	582	Not Available	Lung Adenocarcinoma	72
TCGA-93-A4JO	70	MALE	33	Lung Adenocarcinoma Mixed Subtype	Lung	Dead	T1a	N0	MX	Stage IA	0	33			TUMOR FREE				70	R-Lower	Not Applicable	TCGA-93-A4JO	3DAEBE75-C6DF-478E-8A4C-11186FD5EAD9	27	-25898	33	0	Not Available	Not Available	Lung Adenocarcinoma	81
TCGA-78-7535	45	MALE	949	Lung Adenocarcinoma- Not Otherwise Specified (NOS)	Lung	Dead	T2	N0	M0	Stage IB	1	809			WITH TUMOR				45	L-Upper	Not Applicable	TCGA-78-7535	46592b7b-6968-42a6-83af-0917c9f4a9a5	19	-16571	949	0	Not Available	Not Available	Lung Adenocarcinoma	Not Available	TCGA-78-7535-D20641;TCGA-78-7535-D20640	81a1889c-bbcb-408b-8c95-1a0acf920311;b445a5a2-5b5c-47d3-962d-04da28489e68	Not Available;Not Available	19;19	124;130	60;60	Vinblastine;Cisplatin	Not Available;Not Available	1;1	3;4	8;160	mg;mg	ADJUVANT;ADJUVANT	Not Applicable;Not Applicable	1;1	IV;IV	NO;NO	Chemotherapy;Chemotherapy
TCGA-62-8398	55	MALE	444	Lung Adenocarcinoma Mixed Subtype	Lung	Dead	T2	N2	M0	Stage IIIA	0	444			TUMOR FREE				55	R-Lower	Not Applicable	TCGA-62-8398	2fabeb98-05e3-4f55-97f5-fbc675e25a3d	4	-20197	444	0	Not Available	Not Available	Lung Adenocarcinoma	Not Available	TCGA-62-8398-D33507;TCGA-62-8398-D40458	316E364F-9824-4D22-AB44-6C9181EF3AAA;BB70829B-5995-4D0D-ABEF-22D1AD108527	Not Available;Not Available	5;21	113;113	41;41	Carboplatin;Vinorelbin	Complete Response;Complete Response	7;2	Not Available;Not Available	Not Available;Not Available	Not Available;Not Available	Not Available;Not Available	Not Applicable;Not Applicable	Not Available;Not Available	Not Available;Not Available	NO;NO	Chemotherapy;Chemotherapy
TCGA-91-6840	59	FEMALE	372	Lung Adenocarcinoma- Not Otherwise Specified (NOS)	Lung	Alive	T1b	N0	M0	Stage IA	0	372			TUMOR FREE				59	R-Upper	Not Applicable	TCGA-91-6840	d5326429-9805-47f9-97b0-fbda658e3f01	15	-21854	Not Applicable	0	0	Not Available	Lung Adenocarcinoma	Not Available
TCGA-75-5122	Not Available	MALE		Lung Adenocarcinoma- Not Otherwise Specified (NOS)	Lung		T2	N0	M0	Stage IB	1				WITH TUMOR				Not Available	L-Upper	Not Applicable	TCGA-75-5122	78ae716b-0ca5-4c01-a053-d41288385fcd	28	Not Available	Not Available	Not Available	Not Available	Not Available	Lung Adenocarcinoma	Not Available
TCGA-99-8025	72	FEMALE	1060	Lung Adenocarcinoma- Not Otherwise Specified (NOS)	Lung	Alive	T3	N2	M0	Stage IIIA	0	1060			TUMOR FREE				72	R-Upper	Not Applicable	TCGA-99-8025	84c3ba70-afa7-4b69-be69-7ec8d6022c56	25	-26634	Not Applicable	0	427	Not Available	Lung Adenocarcinoma	87	TCGA-99-8025-D33590	E437156A-F538-4BCB-9CC6-2B6DC295AA6D	Not Available	9	286	213	Gemzar	Unknown	7	Not Available	Not Available	Not Available	Not Available	Not Applicable	Not Available	Not Available	NO	Chemotherapy
TCGA-55-8207	73	MALE	977	Lung Acinar Adenocarcinoma	Lung	Alive	T2a	N0	MX	Stage IB	0	977			TUMOR FREE				73	L-Lower	Not Applicable	TCGA-55-8207	b256e065-c681-4f82-8b68-a8ef7c413791	8	-26897	Not Applicable	0	66	Not Available	Lung Adenocarcinoma	48
TCGA-55-6969	52	MALE	1239	Lung Adenocarcinoma- Not Otherwise Specified (NOS)	Lung	Alive	T2	N0	M0	Stage IB	0	1239			TUMOR FREE				52	L-Upper	Not Applicable	TCGA-55-6969	d6e274a0-6425-437b-bc07-1225be7808d5	25	-19270	Not Applicable	0	1239	Not Available	Lung Adenocarcinoma	Not Available
TCGA-64-5774	60	MALE	2676	Lung Adenocarcinoma- Not Otherwise Specified (NOS)	Lung	Alive	T2	N0	M0	Stage IB	1	246			TUMOR FREE				60	Discrepancy	Not Available	TCGA-64-5774	fd3fc273-c035-40ea-a459-ff4806f5d592	2	-22059	Not Applicable	0	2550	Not Available	Lung Adenocarcinoma	95
TCGA-O1-A52J	74	FEMALE	1798	Lung Adenocarcinoma- Not Otherwise Specified (NOS)	Lung	Dead	T1	N0	MX	Stage IA	1	898		Locoregional Recurrence	WITH TUMOR				74	L-Lower	Not Applicable	TCGA-O1-A52J	42432463-8E92-4F25-B72A-F03953527AA5	11	-27223	1798	0	Not Available	Not Available	Lung Adenocarcinoma	Not Available
TCGA-86-6851	73	FEMALE	179	Lung Adenocarcinoma Mixed Subtype	Lung	Alive	T1b	N1	M0	Stage IIA	0	179			TUMOR FREE				73	L-Upper	Not Applicable	TCGA-86-6851	035c0b2b-c722-443b-8962-db4ee92c7532	7	-26808	Not Applicable	0	0	Not Available	Lung Adenocarcinoma	Not Available
TCGA-62-8395	80	FEMALE	1216	Lung Adenocarcinoma Mixed Subtype	Lung	Alive	T3	N0	M0	Stage IIB	1	395		Locoregional Recurrence	WITH TUMOR				80	R-Upper	Not Applicable	TCGA-62-8395	5c266025-e590-457c-af86-4c2dc9797267	4	-29311	Not Applicable	0	705	Not Available	Lung Adenocarcinoma	Not Available
TCGA-86-A4P7	63	FEMALE	415	Lung Adenocarcinoma- Not Otherwise Specified (NOS)	Lung	Alive	T2a	N0	M0	Stage IB	0	415			TUMOR FREE				63	L-Lower	Not Applicable	TCGA-86-A4P7	9E640FF7-996E-427B-B56C-519A1E23BAAB	7	-23330	Not Applicable	0	14	Not Available	Lung Adenocarcinoma	Not Available
TCGA-91-6831	66	MALE	310	Lung Adenocarcinoma- Not Otherwise Specified (NOS)	Lung	Alive	T2	N0	MX	Stage IB	0	310			TUMOR FREE				66	R-Middle	Not Applicable	TCGA-91-6831	db0b9e63-4272-4f29-bf0e-1ec0fe79a9d7	19	-24436	Not Applicable	0	39	Not Available	Lung Adenocarcinoma	Not Available
TCGA-05-4420	41	MALE	912	Lung Adenocarcinoma Mixed Subtype	Lung	Alive	T2	N0	M0	Stage IB	0	912			TUMOR FREE				41	R-Lower	Not Applicable	TCGA-05-4420	3d2aa654-1b5f-4eb4-a1c2-af31f5760069	22	-15159	Not Applicable	0	912	Not Available	Lung Adenocarcinoma	Not Available
TCGA-05-4395	76	MALE	0	Lung Adenocarcinoma Mixed Subtype	Lung	Dead	T4	N2	M0	Stage IIIB	0	0			TUMOR FREE				76	L-Upper	Not Applicable	TCGA-05-4395	762dea8a-5b41-4058-979a-b7876ed13d7e	22	-27971	0	0	Not Available	Not Available	Lung Adenocarcinoma	Not Available
TCGA-67-6217	73	FEMALE	422	Lung Adenocarcinoma- Not Otherwise Specified (NOS)	Lung	Alive	T2a	N1	M0	Stage IIA	1	296			WITH TUMOR				73	L-Upper	Not Applicable	TCGA-67-6217	108a71cf-b9db-47cd-aa74-c03ec989b41b	6	-26920	Not Applicable	0	422	Not Available	Lung Adenocarcinoma	Not Available	TCGA-67-6217-D13740	912f0718-4f53-4ab2-9972-8bbadf753d8d	Not Available	11	443	399	Tarceva	Not Available	7	1	100	mg	PROGRESSION	Not Applicable	1	PO	NO	Chemotherapy
TCGA-44-4112	60	FEMALE	808	Lung Adenocarcinoma- Not Otherwise Specified (NOS)	Lung	Dead	T2a	N0	M0	Stage IB	1	619			Not Available		FPPP	TCGA	60	R-Upper	Not Applicable	TCGA-44-4112	68b86559-38b2-41f2-b66e-c3c2b628b14d	12	-22106	Not Applicable	0	141	141	Lung Adenocarcinoma	Not Available	TCGA-44-4112-D13710;TCGA-44-4112-D13711	75c42d72-040a-42d2-953d-8a4a9c467011;1c60b058-9bc5-4159-996a-57177380956d	Not Available;Not Available	11;11	142;142	78;78	Cisplatin;Alimta	Not Available;Not Available	7;7	4;4	165;1100	mg;mg	ADJUVANT;ADJUVANT	Not Applicable;Not Applicable	1;1	IV;IV	NO;NO	Chemotherapy;Chemotherapy
TCGA-49-AAR2	64	MALE	2224	Lung Acinar Adenocarcinoma	Lung	Alive	T2	N0	MX	Stage IB	0	2224			TUMOR FREE				64	R-Lower	Not Applicable	TCGA-49-AAR2	F809E7D9-A75E-41C9-AC2C-5BEC6FFCB4A2	18	-23479	Not Applicable	0	1945	Not Available	Lung Adenocarcinoma	105.8	TCGA-49-AAR2-D72096	5FF030BD-A154-4ACD-B9B3-057B31650269	Not Available	10	123	85	TAXOL	Complete Response	4	Not Available	Not Available	Not Available	Not Available	Not Applicable	Not Available	Not Available	NO	Chemotherapy
TCGA-62-A46O	65	FEMALE	1454	Lung Adenocarcinoma- Not Otherwise Specified (NOS)	Lung	Dead	T2	N0	M0	Stage IB	1	943		Locoregional Recurrence	WITH TUMOR				65	R-Lower	Not Applicable	TCGA-62-A46O	D7AE8EFB-AA4D-4807-9772-55B0A28CCD5C	29	-24050	1454	0	Not Available	Not Available	Lung Adenocarcinoma	Not Available
TCGA-44-7660	72	MALE	592	Lung Adenocarcinoma- Not Otherwise Specified (NOS)	Lung	Alive	T2	N0	MX	Stage IB	1	253		Locoregional Recurrence	TUMOR FREE				72	R-Upper	Not Applicable	TCGA-44-7660	a534b96b-1665-444a-9308-e610f2f0e510	22	-26594	Not Applicable	0	162	Not Available	Lung Adenocarcinoma	80	TCGA-44-7660-D32371	452ec58f-55a9-4b79-9095-1800bc34f9a8	ASCI	24	141	78	recPRAME+AS15 ASCI	Clinical Progressive Disease	5	Not Available	Not Available	Not Available	Not Available	Not Applicable	Not Available	Not Available	NO	Vaccine
TCGA-44-3919	71	FEMALE	1026	Lung Adenocarcinoma- Not Otherwise Specified (NOS)	Lung	Dead	T1	N0	M0	Stage IA	1	921		Locoregional Recurrence	TUMOR FREE				71	R-Upper	Not Applicable	TCGA-44-3919	66ed89f6-8ba2-49d0-af0f-4b6ebf2381bf	7	-26081	Not Applicable	0	190	Not Available	Lung Adenocarcinoma	103
TCGA-44-6775	72	FEMALE	705	Lung Adenocarcinoma- Not Otherwise Specified (NOS)	Lung	Alive	T2a	N0	MX	Stage IB	1	684		Locoregional Recurrence	Not Available		FPPP	TCGA	72	R-Upper	Not Applicable	TCGA-44-6775	3c4ff061-d214-4d1c-8d2e-3034f207c252	24	-26415	Not Applicable	0	83	Not Available	Lung Adenocarcinoma	66
TCGA-97-7554	83	FEMALE	775	Lung Papillary Adenocarcinoma	Lung	Alive	T2a	N2	M0	Stage IIIA	0	775			TUMOR FREE				83	L-Lower	Not Applicable	TCGA-97-7554	a9644274-13bb-4228-9b4f-14260ccc26eb	17	-30327	Not Applicable	0	264	Not Available	Lung Adenocarcinoma	53	TCGA-97-7554-D18639;TCGA-97-7554-D18627	779af18b-5c23-4e62-ae9c-b6288f15b3da;c7851da9-c4f2-4a19-b48c-a90e5b4d9cba	Not Available;Not Available	21;21	111;111	49;49	Alimta;Carboplatin	Not Available;Not Available	11;11	4;4	817;350	mg;mg	ADJUVANT;ADJUVANT	Not Applicable;Not Applicable	1;1	IV;IV	NO;NO	Chemotherapy;Chemotherapy
TCGA-86-6562	52	MALE	376	Lung Adenocarcinoma- Not Otherwise Specified (NOS)	Lung	Dead	T2a	N1	M0	Stage IIA	1	274			TUMOR FREE				52	R-Upper	Not Applicable	TCGA-86-6562	dcd066ba-5894-453e-b1da-82092858c3db	21	-19301	Not Applicable	0	0	Not Available	Lung Adenocarcinoma	Not Available	TCGA-86-6562-D29769;TCGA-86-6562-D29767	f359ca59-3a44-488c-bfc2-7aea795f3d57;02372dd0-f7cc-47c8-a3d0-0c6031d75cda	Not Available;Not Available	28;28	253;253	27;27	Vinblastine;Cisplatin	Not Available;Not Available	3;3	4;4	6;150	mg/day;mg/day	ADJUVANT;ADJUVANT	Not Applicable;Not Applicable	Not Available;Not Available	IV;IV	NO;NO	Chemotherapy;Chemotherapy
TCGA-55-6642	63	MALE	2449	Lung Adenocarcinoma- Not Otherwise Specified (NOS)	Lung	Alive	T2	N0	MX	Stage IB	0	2449			TUMOR FREE				63	R-Lower	Not Applicable	TCGA-55-6642	474b86d9-d897-467d-85d4-51dfa26ea107	19	-23107	Not Applicable	0	993	Not Available	Lung Adenocarcinoma	Not Available
TCGA-62-A471	64	MALE	1246	Lung Adenocarcinoma- Not Otherwise Specified (NOS)	Lung	Alive	T2b	N1	M0	Stage IIB	0	1246			TUMOR FREE				64	L-Upper	Not Applicable	TCGA-62-A471	0075437E-BA1A-46BE-86D6-9773209A2B5E	30	-23689	Not Applicable	0	883	Not Available	Lung Adenocarcinoma	Not Available	TCGA-62-A471-D36369;TCGA-62-A471-D40576;TCGA-62-A471-D40577	0B09C8A2-1EDD-4523-9B04-7C6DCA69D4CE;AB370E23-6CB3-4C2D-AAEE-F18B9832C078;8E2B3458-E311-41FF-BA45-78E93803E232	Not Available;Not Available;Not Available	30;25;25	115;115;115	41;41;41	Cisplatin;Vinorelbine;Gemcitabine	Complete Response;Complete Response;Complete Response	10;2;2	Not Available;Not Available;Not Available	Not Available;Not Available;Not Available	Not Available;Not Available;Not Available	Not Available;Not Available;Not Available	Not Applicable;Not Applicable;Not Applicable	Not Available;Not Available;Not Available	Not Available;Not Available;Not Available	NO;NO;NO	Chemotherapy;Chemotherapy;Chemotherapy
TCGA-05-5715	69	FEMALE	62	Lung Adenocarcinoma Mixed Subtype	Lung	Alive	T2a	N0	M0	Stage IB	0	62			TUMOR FREE				69	L-Upper	Not Applicable	TCGA-05-5715	e0a19099-5d25-40df-ad73-6260df3a1b32	22	-25383	Not Applicable	0	62	Not Available	Lung Adenocarcinoma	Not Available
[truncated: 128 more columns]
