# Supplementary material for: PANX2 Suppresses Lung Adenocarcinoma Progression by Inducing Disulfidptosis and Enhancing Antitumor Immunity
Source: Adv Sci (Weinh). 2026 May 29:e75662. Online ahead of print. doi: 10.1002/advs.75662 (PMC13335910; doi:10.1002/advs.75662)
Supplement: Supplementary file 3 — Supporting File 3: advs75662‐sup‐0003‐TableS1‐S9.zip. [file ADVS-9999-e75662-s001.zip › Table S3.xlsx]

## Sheet: OS
L543	65 years, male, stage:Stage IA, alive, 2711 days	4.9
L620	70 years, female, stage:Stage IIIA, dead, 338 days	4.7
L800	66 years, female, stage:Stage IA, dead, 2417 days	4.7
L565	59 years, female, stage:Stage IB, dead, 543 days	4.1
L728	77 years, male, stage:Stage IIB, dead, 1128 days	3.9
L673	74 years, female, stage:Stage IA, dead, 568 days	3.7
L599	80 years, male, stage:Stage IB, dead, 2083 days	3.3
L703	71 years, male, stage:Stage IIA, dead, 1137 days	2.7
L531	74 years, male, stage:Stage IB, dead, 928 days	2.7
L738	74 years, female, stage:Stage IB, dead, 1314 days	2.6
L872	71 years, female, stage:Stage IA, alive, 1793 days	2.5
L617	68 years, male, stage:Stage IIIA, dead, 238 days	2.5
L566	58 years, male, stage:Stage IB, alive, 2489 days	2.4
L638	65 years, male, stage:Stage IA, alive, 2076 days	2.4
L619	68 years, female, stage:Stage IIIA, dead, 1905 days	2.3
L688	57 years, male, stage:Stage IIIA, dead, 789 days	2.1
L567	83 years, female, stage:Stage IIIA, dead, 1299 days	1.9
L504	65 years, female, stage:Stage IA, dead, 1295 days	1.6
L546	57 years, male, stage:Stage IA, dead, 973 days	1.6
L545	60 years, female, stage:Stage IA, alive, 2874 days	1.6
L404	74 years, female, stage:Stage IIA, dead, 2318 days	1.5
L532	69 years, female, stage:Stage IA, dead, 301 days	1.4
L561	62 years, female, stage:Stage IA, alive, 2543 days	1.4
L602	69 years, female, stage:Stage IA, alive, 2277 days	1.4
L603	70 years, female, stage:Stage IB, dead, 972 days	1.3
L832	65 years, female, stage:Stage IA, alive, 2145 days	1.3
L710	72 years, female, stage:Stage IIA, alive, 1775 days	1.3
L530	76 years, female, stage:Stage IIA, dead, 308 days	1.3
L557	81 years, female, stage:Stage IB, alive, 2580 days	1.2
L873	62 years, female, stage:Stage IA, alive, 1740 days	1.2
L838	71 years, female, stage:Stage IA, dead, 1005 days	1.2
L782	73 years, female, stage:Stage IIB, alive, 3371 days	1.1
L458	76 years, female, stage:Stage IA, dead, 223 days	1.1
L656	58 years, male, stage:Stage IA, alive, 2227 days	1.1
L663	62 years, female, stage:Stage IB, alive, 2018 days	1.1
L682	64 years, female, stage:Stage IIB, dead, 840 days	1
L606	55 years, male, stage:Stage IA, alive, 2336 days	1
L473	66 years, female, stage:Stage IA, alive, 3021 days	1
L826	45 years, female, stage:Stage IV, dead, 935 days	1
L827	70 years, male, stage:Stage IIB, dead, 1105 days	1
L493	56 years, female, stage:Stage IIB, alive, 2945 days	1
L439	80 years, male, stage:Stage IIB, dead, 2773 days	1
L877	70 years, female, stage:Stage IA, alive, 1599 days	0.9
L778	65 years, female, stage:Stage IA, alive, 1600 days	0.9
L689	69 years, male, stage:Stage IA, alive, 1943 days	0.8
L850	77 years, male, stage:Stage IIIA, dead, 997 days	0.8
L887	77 years, male, stage:Stage IA, dead, 374 days	0.8
L596	74 years, female, stage:Stage IA, alive, 2319 days	0.8
L593	78 years, male, stage:Stage IA, dead, 2436 days	0.8
L871	74 years, male, stage:Stage IB, dead, 873 days	0.8
L683	77 years, female, stage:Stage IIA, dead, 612 days	0.7
L867	62 years, female, stage:Stage IIIA, dead, 317 days	0.7
L605	74 years, female, stage:Stage IA, alive, 2460 days	0.7
L455	52 years, female, stage:Stage IA, alive, 3315 days	0.7
L731	59 years, female, stage:Stage IA, dead, 964 days	0.7
L626	76 years, female, stage:Stage IA, dead, 1994 days	0.7
L766	59 years, male, stage:Stage IB, alive, 1793 days	0.7
L874	56 years, female, stage:Stage IIIA, alive, 1733 days	0.7
L613	72 years, male, stage:Stage IIIA, dead, 19 days	0.7
L828	68 years, female, stage:Stage IIB, alive, 2222 days	0.7
L569	76 years, female, stage:Stage IA, alive, 2531 days	0.6
L885	62 years, female, stage:Stage IA, alive, 1618 days	0.6
L612	80 years, female, stage:Stage IIIA, alive, 2410 days	0.6
L829	76 years, male, stage:Stage IA, alive, 2173 days	0.6
L875	69 years, female, stage:Stage IA, alive, 1675 days	0.6
L814	73 years, male, stage:Stage IIIA, alive, 2466 days	0.6
L725	64 years, female, stage:Stage IA, alive, 1830 days	0.6
L484	64 years, female, stage:Stage IA, alive, 2895 days	0.5
L446	71 years, female, stage:Stage IIB, dead, 415 days	0.5
L764	66 years, male, stage:Stage IIIA, alive, 1684 days	0.5
L678	65 years, female, stage:Stage IB, dead, 1114 days	0.5
L879	75 years, male, stage:Stage IV, dead, 873 days	0.5
L551	62 years, male, stage:Stage IA, alive, 2924 days	0.4
L768	60 years, male, stage:Stage IIIA, dead, 472 days	0.4
L735	75 years, female, stage:Stage IA, alive, 1830 days	0.4
L749	49 years, female, stage:Stage IIIA, dead, 189 days	0.4
L816	73 years, female, stage:Stage IIA, dead, 353 days	0.4
L695	68 years, female, stage:Stage IB, dead, 1762 days	0.3
L752	65 years, male, stage:Stage IIIA, alive, 1647 days	0.3
L541	70 years, female, stage:Stage IIIA, dead, 915 days	0.3
L865	75 years, female, stage:Stage IIB, alive, 1927 days	0.3
L842	62 years, female, stage:Stage IB, alive, 2005 days	0.3
L890	56 years, female, stage:Stage IIB, dead, 1264 days	0.3
L607	59 years, male, stage:Stage IB, alive, 2572 days	0.3
L773	64 years, female, stage:Stage IV, dead, 311 days	0.3
L585	70 years, female, stage:Stage IIA, dead, 402 days	0.3
L621	79 years, female, stage:Stage IIIA, dead, 1487 days	0.3
L810	64 years, female, stage:Stage IIIA, dead, 625 days	0.2
L802	62 years, female, stage:Stage IA, dead, 773 days	0.2
L440	80 years, male, stage:Stage IIB, dead, 651 days	0.2
L791	66 years, female, stage:Stage IIIA, dead, 368 days	0.2
L808	48 years, female, stage:Stage IA, alive, 3001 days	0.2
L462	67 years, male, stage:Stage IIIA, dead, 568 days	0.1
L880	75 years, female, stage:Stage IA, alive, 1767 days	0.1
L601	75 years, male, stage:Stage IB, dead, 2068 days	0.1
L746	64 years, female, stage:Stage IIIA, dead, 594 days	0.1
L511	56 years, female, stage:Stage IIIA, alive, 2942 days	0.1
L413	72 years, female, stage:Stage IIIA, dead, 313 days	0.1
L400	78 years, male, stage:Stage IIA, dead, 1233 days	0.1
L630	65 years, female, stage:Stage IA, dead, 1733 days	0.1
L851	70 years, male, stage:Stage IB, dead, 1315 days	0.1
L616	54 years, male, stage:Stage IA, dead, 410 days	0.1
L831	62 years, female, stage:Stage IB, alive, 2152 days	0.1
L401	74 years, male, stage:Stage IIIA, dead, 1888 days	0
L662	66 years, male, stage:Stage IA, dead, 865 days	0
L744	75 years, male, stage:Stage IA, alive, 1614 days	13.5
L444	74 years, female, stage:Stage IIB, alive, 3337 days	12.5
L534	66 years, male, stage:Stage IIA, alive, 2693 days	9.7
L857	69 years, male, stage:Stage IB, dead, 226 days	7.4
L559	72 years, male, stage:Stage IIB, alive, 2615 days	6.3
L661	66 years, male, stage:Stage IA, dead, 1123 days	4.3
L633	77 years, female, stage:Stage IA, alive, 2102 days	3.6
L712	61 years, male, stage:Stage IA, alive, 1698 days	3.4
L483	65 years, male, stage:Stage IB, dead, 77 days	3.3
L604	67 years, male, stage:Stage IIA, dead, 286 days	3
L788	54 years, female, stage:Stage IA, alive, 3385 days	2.6
L854	62 years, female, stage:Stage IB, alive, 2256 days	2.5
L529	79 years, female, stage:Stage IA, alive, 2775 days	2.5
L568	77 years, female, stage:Stage IIB, dead, 71 days	2.5
L539	78 years, male, stage:Stage IB, dead, 370 days	2.3
L739	49 years, female, stage:Stage IIIA, dead, 352 days	2.3
L468	53 years, male, stage:Stage IB, alive, 3004 days	2.2
L881	70 years, male, stage:Stage IB, alive, 1752 days	1.9
L488	61 years, female, stage:Stage IIA, alive, 2993 days	1.7
L753	61 years, male, stage:Stage IIA, alive, 1705 days	1.7
L644	67 years, male, stage:Stage IA, dead, 282 days	1.6
L685	71 years, female, stage:Stage IIB, alive, 1944 days	1.4
L457	46 years, female, stage:Stage IIA, alive, 2901 days	1.3
L592	61 years, male, stage:Stage IB, alive, 2368 days	1.1
L858	69 years, female, stage:Stage IIB, dead, 558 days	1.1
L852	64 years, male, stage:Stage IB, dead, 700 days	1.1
L723	67 years, male, stage:Stage IIA, dead, 433 days	1
L456	48 years, male, stage:Stage IIA, dead, 1660 days	1
L820	73 years, female, stage:Stage IA, alive, 2405 days	0.9
L563	61 years, female, stage:Stage IIB, dead, 1216 days	0.9
L767	67 years, male, stage:Stage IA, alive, 1718 days	0.9
L608	73 years, male, stage:Stage IA, alive, 2350 days	0.8
L420	57 years, female, stage:Stage IIB, dead, 295 days	0.7
L586	67 years, male, stage:Stage IIA, dead, 784 days	0.7
L642	67 years, male, stage:Stage IB, dead, 1167 days	0.7
L464	66 years, male, stage:Stage IB, dead, 1935 days	0.7
L886	71 years, male, stage:Stage IB, dead, 1932 days	0.6
L658	65 years, female, stage:Stage IIB, alive, 2083 days	0.6
L719	63 years, male, stage:Stage IB, alive, 1615 days	0.6
L470	78 years, female, stage:Stage IB, dead, 1774 days	0.6
L472	71 years, male, stage:Stage IB, dead, 423 days	0.5
L864	66 years, female, stage:Stage IA, alive, 2192 days	0.5
L817	76 years, female, stage:Stage IIIA, dead, 1279 days	0.5
L860	77 years, male, stage:Stage IA, alive, 2056 days	0.4
L406	64 years, male, stage:Stage IA, alive, 3057 days	0.4
L496	77 years, male, stage:Stage IB, alive, 2761 days	0.4
L447	67 years, male, stage:Stage IIB, alive, 3203 days	0.4
L572	58 years, male, stage:Stage IA, alive, 2532 days	0.4
L758	84 years, male, stage:Stage IA, dead, 1562 days	0.4
L715	69 years, female, stage:Stage IIIA, dead, 150 days	0.3
L452	62 years, male, stage:Stage IIIA, dead, 3115 days	0.3
L824	70 years, male, stage:Stage IA, dead, 665 days	0.2
L751	59 years, female, stage:Stage IIIA, alive, 1600 days	0.2
L760	80 years, male, stage:Stage IIA, alive, 1895 days	0.2
L755	82 years, male, stage:Stage IIA, dead, 227 days	0.2
L856	69 years, male, stage:Stage IA, dead, 1465 days	0.2
L652	82 years, male, stage:Stage IA, dead, 5 days	0.2
L747	74 years, female, stage:Stage IA, dead, 1112 days	0.2
L650	69 years, female, stage:Stage IB, dead, 986 days	0.2
L442	75 years, female, stage:Stage IB, dead, 2433 days	0.2
L655	62 years, male, stage:Stage IIA, dead, 1603 days	0.2
L736	67 years, male, stage:Stage IA, dead, 1195 days	0.2
L884	71 years, male, stage:Stage IIA, alive, 1627 days	0.2
L756	72 years, male, stage:Stage IB, alive, 1796 days	0.2
L466	65 years, female, stage:Stage IIIA, dead, 412 days	0.1
L459	75 years, male, stage:Stage IIA, alive, 3181 days	0.1
L818	67 years, male, stage:Stage IB, alive, 2480 days	0.1
L490	58 years, male, stage:Stage IA, dead, 716 days	0.1
