# Supplementary material for: PANX2 Suppresses Lung Adenocarcinoma Progression by Inducing Disulfidptosis and Enhancing Antitumor Immunity
Source: Adv Sci (Weinh). 2026 May 29:e75662. Online ahead of print. doi: 10.1002/advs.75662 (PMC13335910; doi:10.1002/advs.75662)
Supplement: Supplementary file 3 — Supporting File 3: advs75662‐sup‐0003‐TableS1‐S9.zip. [file ADVS-9999-e75662-s001.zip › Table S4.xlsx]

## Sheet: WB
Antibody	Concentration	Brand	Item number
anti-PANX2	1 : 500	Proteintech/BOSTER	26604-1-AP/A08860-1
anti-NRF2	1 : 1000	Proteintech	80593-1-RR
anti-SLC7A11	1 : 1000	BOSTER	BM5318
anti-G6PD	1 : 1000	BOSTER	BM5109
anti-FLNA	1 : 1000	BOSTER	M00502-2
anti-FLNB	1 : 1000	BOSTER	M02562-1
anti-ACTB	1 : 1000	Invitrogen	MA5-11869
anti-P2X7R	1 : 1000	Proteintech	11144-1-AP
anti-Caspase-3	1 : 1000	BOSTER	PB9188
anti-MLKL	1 : 1000	BOSTER	M00535-1
anti-p-MLKL	1 : 1000	BOSTER	P00535
anti-LC3B	1 : 1000	BOSTER	PA01524
anti-GSDMD	1 : 1000	BOSTER	A02842
anti-GPX4	1 : 1000	Proteintech	67763-1-Ig
anti-GLUT1	1 : 1000	Proteintech	66290-1-Ig
anti-GLUT3	1 : 1000	Proteintech	20403-1-AP
anti-GAPDH	1 : 5000	CST	5174S
anti-α-Tubulin	1 : 5000	BOSTER	BM1452
anti-Lamin B1	1 : 1000	BOSTER	PB9611
