# Supplementary material for: PANX2 Suppresses Lung Adenocarcinoma Progression by Inducing Disulfidptosis and Enhancing Antitumor Immunity
Source: Adv Sci (Weinh). 2026 May 29:e75662. Online ahead of print. doi: 10.1002/advs.75662 (PMC13335910; doi:10.1002/advs.75662)
Supplement: Supplementary file 3 — Supporting File 3: advs75662‐sup‐0003‐TableS1‐S9.zip. [file ADVS-9999-e75662-s001.zip › Table S5.xlsx]

## Sheet: Sheet1
Human-PANX2-F	ACGCAGAAGCAGAACGAGTTCAC
Human-PANX2-R	ACGCACAGCAGCACGATGTC
Human-NRF2-F	ATTCAGCCAGCCCAGCAC
Human-NRF2-R	GTAGCCGAAGAAACCTCATTGT
Human-SLC7A11-F	CCGGATCCAGATTTTCTTAACCT
Human-SLC7A11-R	CAGTGGCAACCGCGTAATACTT
Human-G6PD-F	CCGGATCCAGATTTTCTTAACCT
Human-G6PD-R	CAGTTTCTCCGACAACTTTCTCT
Human-NQO1 -F	GGTTTGGAGTCCCTGCCATT
Human-NQO1 -R	GCCTTCTTACTCCGGAAGGG
Human-HMOX1-F	AGGGAATTCTCTTGGCTGGC
Human-HMOX1-R	GCTGCCACATTAGGGTGTCT
