# Supplementary material for: PANX2 Suppresses Lung Adenocarcinoma Progression by Inducing Disulfidptosis and Enhancing Antitumor Immunity
Source: Adv Sci (Weinh). 2026 May 29:e75662. Online ahead of print. doi: 10.1002/advs.75662 (PMC13335910; doi:10.1002/advs.75662)
Supplement: Supplementary file 3 — Supporting File 3: advs75662‐sup‐0003‐TableS1‐S9.zip. [file ADVS-9999-e75662-s001.zip › Table S6.xlsx]

## Sheet: BP
Term	ES	NES	pvalue	FDR	FWER
SPERM CAPACITATION	0.6325	1.5889	0.0078	1	0.994
NEGATIVE REGULATION OF DIGESTIVE SYSTEM PROCESS	0.5279	1.5754	0.0388	1	0.997
RESPONSE TO HERBICIDE	0.6767	1.5644	0.0322	1	0.999
POSITIVE REGULATION OF ACROSOME REACTION	0.7782	1.5448	0.002	1	1
PRIMITIVE STREAK FORMATION	0.6765	1.5238	0.0402	1	1
REGULATION OF VENTRICULAR CARDIAC MUSCLE CELL ACTION POTENTIAL	0.7273	1.5124	0.0039	1	1
PROGESTERONE METABOLIC PROCESS	0.8035	1.5042	0.028	1	1
CHEMOKINE C X C MOTIF LIGAND 1 PRODUCTION	0.7861	1.5019	0.0136	1	1
REGULATION OF DEVELOPMENT HETEROCHRONIC	0.6715	1.497	0.043	1	1
REGULATION OF SKELETAL MUSCLE CONTRACTION	0.55	1.4895	0.0424	1	1
CATECHOL CONTAINING COMPOUND CATABOLIC PROCESS	0.7672	1.4841	0.0422	1	1
ALKALOID METABOLIC PROCESS	0.7719	1.4836	0.0307	1	1
POSITIVE REGULATION OF EXTRACELLULAR MATRIX ASSEMBLY	0.6124	1.4816	0.0607	1	1
RESPONSE TO FOLLICLE STIMULATING HORMONE	0.5709	1.4803	0.047	1	1
VESTIBULOCOCHLEAR NERVE FORMATION	0.8018	1.4784	0.0058	1	1
PYRUVATE TRANSMEMBRANE TRANSPORT	0.7467	1.4754	0.0477	1	1
PHOSPHATIDYLSERINE ACYL CHAIN REMODELING	0.6129	1.4727	0.0533	1	1
MAMMARY GLAND INVOLUTION	0.6943	1.4724	0.0578	1	1
ACID SECRETION	0.4729	1.4691	0.0121	1	1
REGULATION OF ACROSOME REACTION	0.7427	1.4599	0.0118	1	1
RECEPTOR MEDIATED ENDOCYTOSIS INVOLVED IN CHOLESTEROL TRANSPORT	0.6395	1.4581	0.066	1	1
SERTOLI CELL DIFFERENTIATION	0.5448	1.4559	0.0615	1	1
VESTIBULOCOCHLEAR NERVE MORPHOGENESIS	0.7261	1.4558	0.0115	1	1
RESPONSE TO SELENIUM ION	0.5934	1.455	0.0538	1	1
ICOSANOID TRANSPORT	0.5909	1.4528	0.0447	1	1
POSITIVE REGULATION OF SMOOTH MUSCLE CONTRACTION	0.5273	1.4502	0.0279	1	1
DEFENSE RESPONSE TO GRAM NEGATIVE BACTERIUM	0.5393	1.4492	0.0652	1	1
BEHAVIORAL RESPONSE TO PAIN	0.541	1.4471	0.0724	1	1
RESPONSE TO VITAMIN E	0.58	1.4467	0.0645	1	1
POSITIVE REGULATION OF BASEMENT MEMBRANE ASSEMBLY INVOLVED IN EMBRYONIC BODY MORPHOGENESIS	0.7001	1.4434	0.0609	1	1
MUSCLE FILAMENT SLIDING	0.5312	1.4412	0.071	1	1
SEROTONIN RECEPTOR SIGNALING PATHWAY	0.6168	1.4407	0.0573	1	1
INSEMINATION	0.5895	1.439	0.1004	1	1
REGULATION OF FEAR RESPONSE	0.6958	1.4384	0.0323	1	1
PLASMA MEMBRANE FUSION	0.6074	1.4381	0.0261	1	1
CARDIOBLAST DIFFERENTIATION	0.521	1.4378	0.047	1	1
KERATINIZATION	0.5955	1.4364	0.0289	1	1
NEGATIVE REGULATION OF GASTRIC ACID SECRETION	0.6026	1.4358	0.0851	1	1
PURINE CONTAINING COMPOUND TRANSMEMBRANE TRANSPORT	0.4707	1.4306	0.0661	1	1
REGULATION OF GASTRIC ACID SECRETION	0.5194	1.4289	0.0813	1	1
THREONINE METABOLIC PROCESS	0.6307	1.4287	0.0686	1	1
SENSORY PERCEPTION OF SMELL	0.5711	1.4284	0.024	1	1
DETECTION OF CHEMICAL STIMULUS	0.5507	1.426	0.0159	1	1
CARDIAC MUSCLE CELL MYOBLAST DIFFERENTIATION	0.5962	1.4224	0.0738	1	1
ADRENAL GLAND DEVELOPMENT	0.5703	1.4219	0.112	1	1
REDUCTION OF FOOD INTAKE IN RESPONSE TO DIETARY EXCESS	0.7118	1.421	0.1052	1	1
SIALIC ACID TRANSPORT	0.707	1.4184	0.0573	1	1
ISOPRENOID CATABOLIC PROCESS	0.6809	1.4164	0.0589	1	1
SENSORY PERCEPTION OF CHEMICAL STIMULUS	0.5418	1.4163	0.0241	1	1
LEUKOTRIENE TRANSPORT	0.7552	1.4145	0.0533	1	1
REGULATION OF MICROVILLUS LENGTH	0.6826	1.4145	0.1057	1	1
NEGATIVE REGULATION OF MYOTUBE DIFFERENTIATION	0.5426	1.4144	0.148	1	1
GLUCOCORTICOID SECRETION	0.5233	1.4122	0.0981	1	1
ARACHIDONIC ACID SECRETION	0.5714	1.4119	0.0577	1	1
OMEGA HYDROXYLASE P450 PATHWAY	0.78	1.4117	0.0214	1	1
BILE ACID AND BILE SALT TRANSPORT	0.6678	1.4114	0.0239	1	1
RESPONSE TO INTERLEUKIN 17	0.5862	1.411	0.0867	1	1
RESPONSE TO BILE ACID	0.7026	1.4081	0.0531	1	1
CARDIOLIPIN ACYL CHAIN REMODELING	0.6299	1.4079	0.1008	1	1
REGULATION OF MYOSIN LIGHT CHAIN PHOSPHATASE ACTIVITY	0.6836	1.4064	0.0432	1	1
PHENOL CONTAINING COMPOUND CATABOLIC PROCESS	0.6828	1.4054	0.0804	1	1
DETECTION OF STIMULUS INVOLVED IN SENSORY PERCEPTION	0.5234	1.4041	0.0381	1	1
DEFENSE RESPONSE TO FUNGUS	0.5425	1.4026	0.0456	1	1
C21 STEROID HORMONE METABOLIC PROCESS	0.4958	1.3998	0.0817	1	1
ARACHIDONIC ACID METABOLIC PROCESS	0.5133	1.3988	0.08	1	1
REGULATION OF MICROVILLUS ORGANIZATION	0.5816	1.3983	0.0996	1	1
REGULATION OF OVARIAN FOLLICLE DEVELOPMENT	0.6077	1.3975	0.0883	1	1
ICOSANOID SECRETION	0.5726	1.3947	0.0686	1	1
ACROSOME REACTION	0.5101	1.3919	0.0461	1	1
PHENYLPROPANOID METABOLIC PROCESS	0.8797	1.3906	0.012	1	1
MONOCARBOXYLIC ACID TRANSPORT	0.435	1.3855	0.0217	1	1
POSITIVE REGULATION OF HETEROTYPIC CELL CELL ADHESION	0.7178	1.3831	0.0665	1	1
REGULATION OF TRANSCRIPTION FROM RNA POLYMERASE II PROMOTER INVOLVED IN HEART DEVELOPMENT	0.5827	1.3831	0.117	1	1
PYRIMIDINE NUCLEOSIDE TRANSPORT	0.732	1.3809	0.0638	1	1
DIGESTION	0.4533	1.3806	0.0707	1	1
PROTEIN NITROSYLATION	0.6356	1.3795	0.1152	1	1
CELLULAR RESPONSE TO FATTY ACID	0.5423	1.3782	0.107	1	1
POSITIVE REGULATION OF TRANSCRIPTION FROM RNA POLYMERASE II PROMOTER INVOLVED IN HEART DEVELOPMENT	0.7294	1.3774	0.0907	1	1
CORNIFICATION	0.6374	1.3771	0.0986	1	1
POSITIVE REGULATION OF MUSCLE CONTRACTION	0.4675	1.3769	0.0645	1	1
FRUCTOSE CATABOLIC PROCESS TO HYDROXYACETONE PHOSPHATE AND GLYCERALDEHYDE 3 PHOSPHATE	0.6444	1.3769	0.0987	1	1
POSITIVE REGULATION OF T HELPER 17 CELL DIFFERENTIATION	0.6205	1.3769	0.118	1	1
CELLULAR RESPONSE TO GROWTH HORMONE STIMULUS	0.5159	1.3763	0.0759	1	1
POSITIVE REGULATION OF POTASSIUM ION TRANSMEMBRANE TRANSPORT	0.4197	1.376	0.0697	1	1
NEGATIVE REGULATION OF OLIGODENDROCYTE DIFFERENTIATION	0.5241	1.3758	0.104	1	1
ADULT HEART DEVELOPMENT	0.4945	1.3753	0.1426	1	1
DIGESTIVE SYSTEM PROCESS	0.43	1.3742	0.0825	1	1
NONRIBOSOMAL PEPTIDE BIOSYNTHETIC PROCESS	0.5058	1.3735	0.1156	1	1
POSITIVE REGULATION OF STEROID HORMONE SECRETION	0.5583	1.373	0.1339	1	1
THREONINE CATABOLIC PROCESS	0.6343	1.3728	0.0895	1	1
PROTEIN LOCALIZATION TO NON MOTILE CILIUM	0.6077	1.3716	0.1091	1	1
DETECTION OF STIMULUS	0.4482	1.3711	0.0474	1	1
VENTRICULAR CARDIAC MUSCLE CELL ACTION POTENTIAL	0.4544	1.3708	0.0538	1	1
REGULATION OF NEUTROPHIL MEDIATED CYTOTOXICITY	0.6125	1.3702	0.1398	1	1
DOPAMINE CATABOLIC PROCESS	0.8273	1.3694	0.071	1	1
SPERM EGG RECOGNITION	0.4282	1.3688	0.0548	1	1
MEMBRANE DEPOLARIZATION DURING AV NODE CELL ACTION POTENTIAL	0.7877	1.3664	0.0567	1	1
GASTRIC ACID SECRETION	0.4739	1.3664	0.0586	1	1
CELLULAR RESPONSE TO FOLLICLE STIMULATING HORMONE STIMULUS	0.6421	1.3648	0.154	1	1
URONIC ACID METABOLIC PROCESS	0.7537	1.3645	0.1289	1	1
EPIDERMAL CELL DIFFERENTIATION	0.4913	1.3643	0.095	1	1
GLUTATHIONE TRANSMEMBRANE TRANSPORT	0.8353	1.3634	0.0918	1	1
NODAL SIGNALING PATHWAY	0.4892	1.3631	0.141	1	1
POSITIVE REGULATION OF HUMORAL IMMUNE RESPONSE MEDIATED BY CIRCULATING IMMUNOGLOBULIN	0.7617	1.3623	0.0538	1	1
NEGATIVE REGULATION OF INTERLEUKIN 1 MEDIATED SIGNALING PATHWAY	0.8309	1.3611	0.069	1	1
NEGATIVE REGULATION OF CHOLESTEROL EFFLUX	0.7896	1.3605	0.1093	1	1
DE NOVO PYRIMIDINE NUCLEOBASE BIOSYNTHETIC PROCESS	0.6668	1.3598	0.1263	1	1
KERATINOCYTE DIFFERENTIATION	0.5297	1.3593	0.1025	1	1
INTESTINAL ABSORPTION	0.4825	1.3577	0.1349	1	1
FUSION OF SPERM TO EGG PLASMA MEMBRANE INVOLVED IN SINGLE FERTILIZATION	0.5961	1.3574	0.0905	1	1
SECONDARY METABOLIC PROCESS	0.5086	1.357	0.0624	1	1
REGULATION OF MEIOTIC NUCLEAR DIVISION	0.486	1.357	0.1164	1	1
VOLUNTARY MUSCULOSKELETAL MOVEMENT	0.636	1.3567	0.1367	1	1
NEGATIVE REGULATION OF GLIAL CELL DIFFERENTIATION	0.4544	1.3555	0.1459	1	1
PHOSPHATIDYLGLYCEROL ACYL CHAIN REMODELING	0.5787	1.3551	0.126	1	1
TOOTH ERUPTION	0.7973	1.3507	0.0861	1	1
ICOSANOID METABOLIC PROCESS	0.4903	1.3491	0.1019	1	1
DICHOTOMOUS SUBDIVISION OF AN EPITHELIAL TERMINAL UNIT	0.6908	1.3491	0.1271	1	1
REGULATION OF MESENCHYMAL STEM CELL DIFFERENTIATION	0.7333	1.3481	0.0895	1	1
TERTIARY ALCOHOL METABOLIC PROCESS	0.5763	1.3471	0.1726	1	1
DRUG TRANSPORT	0.6146	1.3457	0.1515	1	1
POSITIVE REGULATION OF FIBROBLAST GROWTH FACTOR RECEPTOR SIGNALING PATHWAY	0.6417	1.3445	0.1094	1	1
GLYCOSIDE METABOLIC PROCESS	0.5977	1.3442	0.171	1	1
PEPTIDOGLYCAN METABOLIC PROCESS	0.775	1.3434	0.0507	1	1
PRONEPHROS DEVELOPMENT	0.6366	1.3423	0.1138	1	1
RESPONSE TO GROWTH HORMONE	0.4239	1.3413	0.0731	1	1
EYE PHOTORECEPTOR CELL DEVELOPMENT	0.3996	1.3402	0.0796	1	1
POSITIVE REGULATION OF ANTIMICROBIAL HUMORAL RESPONSE	0.7099	1.3393	0.0633	1	1
EPOXYGENASE P450 PATHWAY	0.6556	1.3387	0.106	1	1
CELLULAR RESPONSE TO ACIDIC PH	0.5704	1.3383	0.0946	1	1
SENSORY PERCEPTION	0.4186	1.338	0.0679	1	1
ANDROGEN BIOSYNTHETIC PROCESS	0.4868	1.3377	0.1629	1	1
ESTROGEN BIOSYNTHETIC PROCESS	0.5556	1.3366	0.0992	1	1
SODIUM INDEPENDENT ORGANIC ANION TRANSPORT	0.5319	1.3363	0.0848	1	1
METANEPHRIC MESENCHYMAL CELL DIFFERENTIATION	0.5683	1.3363	0.135	1	1
TRYPTOPHAN TRANSPORT	0.7178	1.3362	0.1137	1	1
PEPTIDE CROSS LINKING	0.6564	1.3344	0.0943	1	1
PHOSPHATIDYLETHANOLAMINE ACYL CHAIN REMODELING	0.5559	1.3327	0.1014	1	1
GRANULOCYTE MACROPHAGE COLONY STIMULATING FACTOR PRODUCTION	0.6744	1.3325	0.1409	1	1
FIBROBLAST GROWTH FACTOR PRODUCTION	0.8327	1.3322	0.0941	1	1
REGULATION OF ODONTOGENESIS	0.543	1.3321	0.1053	1	1
AMINOGLYCOSIDE ANTIBIOTIC METABOLIC PROCESS	0.7413	1.3296	0.1909	1	1
OTIC VESICLE FORMATION	0.6175	1.3283	0.1182	1	1
PHOSPHATIDYLINOSITOL ACYL CHAIN REMODELING	0.5716	1.3283	0.12	1	1
PROGESTERONE BIOSYNTHETIC PROCESS	0.7531	1.3276	0.1183	1	1
PHOSPHATIDYLCHOLINE ACYL CHAIN REMODELING	0.5142	1.3274	0.126	1	1
TRNA PSEUDOURIDINE SYNTHESIS	0.7155	1.327	0.1299	1	1
RESPONSE TO XENOBIOTIC STIMULUS	0.5084	1.3265	0.1154	1	1
SKIN DEVELOPMENT	0.4555	1.3256	0.1277	1	1
BONE CELL DEVELOPMENT	0.4938	1.3237	0.1476	1	1
SERINE PHOSPHORYLATION OF STAT PROTEIN	0.4989	1.3228	0.1147	1	1
NEGATIVE REGULATION OF MONOCYTE CHEMOTACTIC PROTEIN 1 PRODUCTION	0.6054	1.3224	0.142	1	1
ESTROGEN METABOLIC PROCESS	0.5465	1.3214	0.1118	1	1
EPIDERMIS DEVELOPMENT	0.4535	1.3203	0.1398	1	1
LUNG GROWTH	0.7072	1.32	0.1257	1	1
SIGNALING RECEPTOR LIGAND PRECURSOR PROCESSING	0.5008	1.3194	0.1048	1	1
CELLULAR RESPONSE TO UV A	0.6639	1.3188	0.1039	1	1
REGULATION OF CELL PROJECTION SIZE	0.5477	1.3175	0.1758	1	1
REGULATION OF HEART RATE BY CARDIAC CONDUCTION	0.4735	1.3168	0.0971	1	1
REGULATION OF FERTILIZATION	0.655	1.316	0.0982	1	1
SPHINGOSINE BIOSYNTHETIC PROCESS	0.4948	1.3155	0.1464	1	1
OXYGEN METABOLIC PROCESS	0.5891	1.3139	0.13	1	1
ECTOPIC GERM CELL PROGRAMMED CELL DEATH	0.6767	1.3137	0.1364	1	1
ACTIN MEDIATED CELL CONTRACTION	0.4211	1.3121	0.0768	1	1
CHYLOMICRON ASSEMBLY	0.5755	1.312	0.1822	1	1
LIPOXYGENASE PATHWAY	0.5439	1.3118	0.1395	1	1
POSITIVE REGULATION OF VASCULAR ENDOTHELIAL GROWTH FACTOR SIGNALING PATHWAY	0.7186	1.3114	0.1245	1	1
REGULATION OF SODIUM DEPENDENT PHOSPHATE TRANSPORT	0.6356	1.311	0.1804	1	1
HIGH DENSITY LIPOPROTEIN PARTICLE CLEARANCE	0.559	1.3102	0.1406	1	1
ANTIMICROBIAL PEPTIDE PRODUCTION	0.6895	1.3094	0.1183	1	1
WATER TRANSPORT	0.5817	1.3062	0.1627	1	1
DETECTION OF MECHANICAL STIMULUS INVOLVED IN SENSORY PERCEPTION OF SOUND	0.5528	1.3061	0.1284	1	1
NEGATIVE REGULATION OF MUSCLE TISSUE DEVELOPMENT	0.5346	1.3057	0.1253	1	1
RETINOIC ACID METABOLIC PROCESS	0.6528	1.3044	0.1346	1	1
POSITIVE REGULATION OF T HELPER 17 TYPE IMMUNE RESPONSE	0.6223	1.3044	0.1426	1	1
RESPONSE TO FATTY ACID	0.4538	1.3023	0.1265	1	1
REGULATION OF APPETITE	0.459	1.3015	0.1545	1	1
REGULATION OF HEART RATE	0.406	1.3012	0.0788	1	1
NEGATIVE REGULATION OF MUSCLE ADAPTATION	0.5887	1.3012	0.2004	1	1
PHOSPHATIDYLSERINE METABOLIC PROCESS	0.4224	1.3001	0.1633	1	1
DRUG METABOLIC PROCESS	0.5584	1.2996	0.1118	1	1
KILLING OF CELLS IN OTHER ORGANISM INVOLVED IN SYMBIOTIC INTERACTION	0.4807	1.2989	0.1292	1	1
ANTIBACTERIAL HUMORAL RESPONSE	0.6299	1.2982	0.1474	1	1
HYDROGEN SULFIDE METABOLIC PROCESS	0.6201	1.2974	0.1827	1	1
BILE ACID SECRETION	0.6838	1.2964	0.167	1	1
KILLING OF CELLS OF OTHER ORGANISM	0.4961	1.296	0.165	1	1
NEGATIVE REGULATION OF SKELETAL MUSCLE CELL DIFFERENTIATION	0.7109	1.2952	0.1795	1	1
TRYPTOPHAN CATABOLIC PROCESS TO KYNURENINE	0.8331	1.2943	0.1515	1	1
REGULATION OF COMPLEMENT DEPENDENT CYTOTOXICITY	0.7238	1.2931	0.165	1	1
UREA TRANSPORT	0.7215	1.292	0.1531	1	1
CELLULAR RESPONSE TO WATER STIMULUS	0.5371	1.29	0.196	1	1
INNATE IMMUNE RESPONSE IN MUCOSA	0.6817	1.2881	0.09	1	1
SKELETAL MUSCLE SATELLITE CELL ACTIVATION	0.618	1.2881	0.1445	1	1
ANDROGEN METABOLIC PROCESS	0.4525	1.2874	0.1248	1	1
NEGATIVE REGULATION OF BLOOD VESSEL ENDOTHELIAL CELL PROLIFERATION INVOLVED IN SPROUTING ANGIOGENESIS	0.6541	1.2872	0.1454	1	1
EPIDERMIS MORPHOGENESIS	0.5293	1.287	0.1792	1	1
TESTOSTERONE BIOSYNTHETIC PROCESS	0.6105	1.286	0.1866	1	1
POSITIVE REGULATION OF MEIOTIC NUCLEAR DIVISION	0.5159	1.2855	0.1572	1	1
URATE TRANSPORT	0.6055	1.285	0.1606	1	1
LENS FIBER CELL DIFFERENTIATION	0.4491	1.285	0.1844	1	1
POSITIVE REGULATION OF KERATINOCYTE PROLIFERATION	0.6075	1.2843	0.1406	1	1
BRUSH BORDER ASSEMBLY	0.7153	1.2839	0.0665	1	1
PROGRAMMED CELL DEATH INVOLVED IN CELL DEVELOPMENT	0.5429	1.2833	0.1437	1	1
NEGATIVE REGULATION OF NLRP3 INFLAMMASOME COMPLEX ASSEMBLY	0.6743	1.2823	0.2156	1	1
REGULATION OF THE FORCE OF HEART CONTRACTION	0.4337	1.2821	0.1148	1	1
SEQUESTERING OF METAL ION	0.5997	1.2799	0.1925	1	1
NEUROBLAST DIFFERENTIATION	0.8142	1.2783	0.1911	1	1
NEGATIVE REGULATION OF CGMP MEDIATED SIGNALING	0.7106	1.2779	0.2077	1	1
PROSTAGLANDIN TRANSPORT	0.6434	1.2775	0.1774	1	1
POSITIVE REGULATION OF VASCULAR ASSOCIATED SMOOTH MUSCLE CELL DIFFERENTIATION	0.5815	1.2775	0.1811	1	1
PYRIMIDINE NUCLEOBASE TRANSPORT	0.7879	1.2773	0.1225	1	1
REGULATION OF PHOTORECEPTOR CELL DIFFERENTIATION	0.5363	1.2768	0.2108	1	1
CELLULAR GLUCURONIDATION	0.8155	1.2766	0.1746	1	1
REGULATION OF THYMOCYTE APOPTOTIC PROCESS	0.5337	1.2765	0.2048	1	1
PHOSPHATIDYLGLYCEROL METABOLIC PROCESS	0.3768	1.2758	0.1446	1	1
PROTEIN LOCALIZATION TO PHOTORECEPTOR OUTER SEGMENT	0.6234	1.2758	0.1831	1	1
AMELOGENESIS	0.528	1.2744	0.1735	1	1
TERPENOID CATABOLIC PROCESS	0.6687	1.2736	0.1639	1	1
REGULATION OF ASTROCYTE DIFFERENTIATION	0.4479	1.2728	0.1584	1	1
RESPONSE TO GONADOTROPIN	0.4169	1.2724	0.1402	1	1
REGULATION OF BILE ACID SECRETION	0.7834	1.2721	0.1394	1	1
DESMOSOME ORGANIZATION	0.7966	1.272	0.1989	1	1
POSITIVE REGULATION OF GRANULOCYTE MACROPHAGE COLONY STIMULATING FACTOR PRODUCTION	0.6524	1.2711	0.2074	1	1
OLIGOPEPTIDE TRANSPORT	0.6353	1.2703	0.2011	1	1
MEMBRANE REPOLARIZATION DURING VENTRICULAR CARDIAC MUSCLE CELL ACTION POTENTIAL	0.5	1.2698	0.2227	1	1
RESPONSE TO DIETARY EXCESS	0.3995	1.2696	0.1357	1	1
GLYOXYLATE METABOLIC PROCESS	0.428	1.2694	0.182	1	1
ENDOCRINE PROCESS	0.4128	1.2692	0.1412	1	1
DRUG TRANSMEMBRANE TRANSPORT	0.6225	1.2685	0.195	1	1
REGULATION OF HETEROTYPIC CELL CELL ADHESION	0.5813	1.2679	0.1793	1	1
ANION HOMEOSTASIS	0.4476	1.2665	0.1617	1	1
CELL AGGREGATION	0.5113	1.2665	0.1703	1	1
GASTRO INTESTINAL SYSTEM SMOOTH MUSCLE CONTRACTION	0.5826	1.2658	0.1132	1	1
IMMUNE RESPONSE INHIBITING SIGNAL TRANSDUCTION	0.7428	1.264	0.2267	1	1
REGULATION OF STRIATED MUSCLE CONTRACTION	0.3944	1.2633	0.102	1	1
BUNDLE OF HIS CELL TO PURKINJE MYOCYTE COMMUNICATION	0.5849	1.2622	0.1697	1	1
MULTICELLULAR ORGANISMAL MOVEMENT	0.3259	1.2619	0.1389	1	1
REPLACEMENT OSSIFICATION	0.4658	1.2616	0.1635	1	1
ANTIMICROBIAL HUMORAL RESPONSE	0.5456	1.2615	0.1929	1	1
INTESTINE SMOOTH MUSCLE CONTRACTION	0.6742	1.2611	0.1506	1	1
COMMON MYELOID PROGENITOR CELL PROLIFERATION	0.6335	1.2583	0.1895	1	1
NADH OXIDATION	0.6883	1.2582	0.1813	1	1
DEFENSE RESPONSE TO GRAM POSITIVE BACTERIUM	0.5341	1.258	0.1961	1	1
PHOTOTRANSDUCTION VISIBLE LIGHT	0.3362	1.2574	0.2311	1	1
RESPONSE TO PAIN	0.4314	1.2572	0.1653	1	1
POSITIVE REGULATION OF VASOCONSTRICTION	0.5339	1.2567	0.2008	1	1
INTESTINAL HEXOSE ABSORPTION	0.6533	1.2557	0.1923	1	1
NOTOCHORD MORPHOGENESIS	0.5502	1.2551	0.2133	1	1
IMMATURE T CELL PROLIFERATION	0.5672	1.2547	0.1939	1	1
BILE ACID SIGNALING PATHWAY	0.5748	1.2546	0.1392	1	1
ODONTOBLAST DIFFERENTIATION	0.6162	1.2542	0.1504	1	1
GASTRIC MOTILITY	0.5393	1.2542	0.2441	1	1
REGULATION OF CARDIAC MUSCLE TISSUE DEVELOPMENT	0.6513	1.2541	0.1526	1	1
DEFENSE RESPONSE TO BACTERIUM	0.5042	1.2538	0.1896	1	1
POSITIVE REGULATION OF VASCULAR ASSOCIATED SMOOTH MUSCLE CELL MIGRATION	0.5754	1.2527	0.218	1	1
PROSTAGLANDIN SECRETION	0.6326	1.2516	0.2083	1	1
REGULATION OF INTERLEUKIN 1 MEDIATED SIGNALING PATHWAY	0.7371	1.2506	0.1581	1	1
COMPLEMENT DEPENDENT CYTOTOXICITY	0.7125	1.2505	0.2292	1	1
CARBOXYLIC ACID TRANSPORT	0.3375	1.2499	0.0962	1	1
BINDING OF SPERM TO ZONA PELLUCIDA	0.3876	1.2497	0.171	1	1
NEGATIVE REGULATION OF REPRODUCTIVE PROCESS	0.394	1.2489	0.1509	1	1
GLOMERULUS VASCULATURE MORPHOGENESIS	0.7355	1.2489	0.2343	1	1
FLAVONOID METABOLIC PROCESS	0.9165	1.248	0.1135	1	1
NEUTROPHIL MEDIATED CYTOTOXICITY	0.4267	1.2477	0.2106	1	1
NEGATIVE REGULATION OF CAMP MEDIATED SIGNALING	0.5766	1.2474	0.2143	1	1
HEMOGLOBIN METABOLIC PROCESS	0.3953	1.2468	0.2222	1	1
NEGATIVE REGULATION OF CELL ADHESION MEDIATED BY INTEGRIN	0.5482	1.2463	0.1615	1	1
CELLULAR HORMONE METABOLIC PROCESS	0.4457	1.246	0.1601	1	1
PROTEIN CHROMOPHORE LINKAGE	0.5245	1.2454	0.1992	1	1
NEGATIVE REGULATION OF GLUCOSE IMPORT	0.5206	1.2445	0.1865	1	1
EYE PHOTORECEPTOR CELL DIFFERENTIATION	0.3475	1.2443	0.1389	1	1
METANEPHRIC GLOMERULUS DEVELOPMENT	0.5169	1.2431	0.2311	1	1
POSITIVE REGULATION OF CORTICOSTEROID HORMONE SECRETION	0.5582	1.2428	0.2425	1	1
HEPATOCYTE DIFFERENTIATION	0.5423	1.2424	0.1553	1	1
THYROID HORMONE MEDIATED SIGNALING PATHWAY	0.6089	1.2423	0.2248	1	1
NERVOUS SYSTEM PROCESS	0.3419	1.2418	0.1188	1	1
REGULATION OF BILE ACID BIOSYNTHETIC PROCESS	0.4952	1.2418	0.1934	1	1
ONE CARBON COMPOUND TRANSPORT	0.6135	1.2417	0.2397	1	1
RETINAL METABOLIC PROCESS	0.5731	1.2416	0.2055	1	1
NEGATIVE REGULATION OF ASTROCYTE DIFFERENTIATION	0.5851	1.2415	0.198	1	1
HETEROTYPIC CELL CELL ADHESION	0.5121	1.241	0.1838	1	1
REGULATION OF RESPONSE TO EXTRACELLULAR STIMULUS	0.3822	1.2405	0.2108	1	1
POSITIVE REGULATION OF CYTOKINE PRODUCTION INVOLVED IN INFLAMMATORY RESPONSE	0.5601	1.2405	0.2579	1	1
POSITIVE REGULATION OF GASTRO INTESTINAL SYSTEM SMOOTH MUSCLE CONTRACTION	0.5998	1.2384	0.1635	1	1
SPERMATID NUCLEUS DIFFERENTIATION	0.4635	1.2379	0.2068	1	1
LEUKEMIA INHIBITORY FACTOR SIGNALING PATHWAY	0.6479	1.2379	0.2233	1	1
XENOBIOTIC DETOXIFICATION BY TRANSMEMBRANE EXPORT ACROSS THE PLASMA MEMBRANE	0.5206	1.2367	0.1917	1	1
TENDON DEVELOPMENT	0.5857	1.2355	0.2485	1	1
REGULATION OF NODAL SIGNALING PATHWAY	0.5932	1.2355	0.2515	1	1
POSITIVE REGULATION OF HUMORAL IMMUNE RESPONSE	0.6218	1.235	0.2283	1	1
UNSATURATED FATTY ACID METABOLIC PROCESS	0.4148	1.2341	0.182	1	1
TRANSITION BETWEEN FAST AND SLOW FIBER	0.5728	1.2336	0.2614	1	1
ANTIMICROBIAL HUMORAL IMMUNE RESPONSE MEDIATED BY ANTIMICROBIAL PEPTIDE	0.5667	1.2335	0.2193	1	1
MAINTENANCE OF GASTROINTESTINAL EPITHELIUM	0.5259	1.2324	0.202	1	1
NEGATIVE REGULATION OF IMMATURE T CELL PROLIFERATION	0.5876	1.2319	0.2357	1	1
AMINE CATABOLIC PROCESS	0.4723	1.2315	0.1612	1	1
DETECTION OF MECHANICAL STIMULUS INVOLVED IN SENSORY PERCEPTION	0.4312	1.2313	0.1503	1	1
REGULATION OF NK T CELL ACTIVATION	0.5706	1.2313	0.2515	1	1
REGULATION OF GASTRULATION	0.4272	1.2307	0.1644	1	1
OLEFINIC COMPOUND METABOLIC PROCESS	0.4028	1.2307	0.1923	1	1
EXOCYST LOCALIZATION	0.5149	1.2307	0.2115	1	1
DISACCHARIDE METABOLIC PROCESS	0.5152	1.2306	0.2148	1	1
PROTEIN O LINKED GLYCOSYLATION VIA THREONINE	0.5754	1.2303	0.2173	1	1
KERATAN SULFATE CATABOLIC PROCESS	0.5833	1.2303	0.2763	1	1
NEGATIVE REGULATION OF HAIR FOLLICLE DEVELOPMENT	0.6769	1.2295	0.2167	1	1
NEGATIVE REGULATION OF TRIGLYCERIDE METABOLIC PROCESS	0.5592	1.2285	0.2261	1	1
REGULATION OF PEPTIDYL SERINE PHOSPHORYLATION OF STAT PROTEIN	0.497	1.2278	0.2131	1	1
NATURAL KILLER CELL ACTIVATION INVOLVED IN IMMUNE RESPONSE	0.4627	1.2278	0.2179	1	1
POSITIVE REGULATION OF TYROSINE PHOSPHORYLATION OF STAT PROTEIN	0.4719	1.2273	0.2617	1	1
VITAMIN D3 METABOLIC PROCESS	0.6837	1.2272	0.2549	1	1
NEUTROPHIL APOPTOTIC PROCESS	0.7259	1.227	0.2093	1	1
PHOTOTRANSDUCTION	0.3704	1.2269	0.2274	1	1
AROMATIC AMINO ACID FAMILY CATABOLIC PROCESS	0.5159	1.2266	0.1859	1	1
ATP TRANSPORT	0.4105	1.2258	0.2008	1	1
DRUG CATABOLIC PROCESS	0.5967	1.2255	0.2392	1	1
ENDOCRINE HORMONE SECRETION	0.3799	1.2254	0.1627	1	1
SPERMATOGENESIS EXCHANGE OF CHROMOSOMAL PROTEINS	0.6596	1.2254	0.2229	1	1
REGULATION OF RELAXATION OF CARDIAC MUSCLE	0.6911	1.2249	0.2093	1	1
MIDBRAIN HINDBRAIN BOUNDARY DEVELOPMENT	0.4613	1.2249	0.2251	1	1
POSITIVE REGULATION OF LYASE ACTIVITY	0.3755	1.2246	0.168	1	1
PLATELET DERIVED GROWTH FACTOR RECEPTOR ALPHA SIGNALING PATHWAY	0.7385	1.224	0.1753	1	1
REGULATION OF RESPONSE TO FOOD	0.4206	1.2231	0.229	1	1
POSITIVE REGULATION OF BLOOD CIRCULATION	0.4024	1.2221	0.1417	1	1
OSTEOCLAST DEVELOPMENT	0.5607	1.2218	0.2729	1	1
REGULATION OF BINDING OF SPERM TO ZONA PELLUCIDA	0.6331	1.2209	0.2144	1	1
PHOTORECEPTOR CELL DEVELOPMENT	0.3198	1.2206	0.1314	1	1
POSITIVE REGULATION OF NUCLEOTIDE BIOSYNTHETIC PROCESS	0.4744	1.2205	0.2269	1	1
REGULATION OF HAIR FOLLICLE DEVELOPMENT	0.4922	1.2202	0.2323	1	1
VITAMIN CATABOLIC PROCESS	0.5602	1.2201	0.246	1	1
REGULATION OF GLUTAMATE RECEPTOR CLUSTERING	0.6864	1.2195	0.2505	1	1
POSITIVE REGULATION OF RHO PROTEIN SIGNAL TRANSDUCTION	0.5167	1.2194	0.209	1	1
MESANGIAL CELL DEVELOPMENT	0.572	1.2193	0.2903	1	1
POSITIVE REGULATION OF FEAR RESPONSE	0.6448	1.219	0.217	1	1
TRIPEPTIDE TRANSMEMBRANE TRANSPORT	0.7454	1.2188	0.267	1	1
POSITIVE REGULATION OF IMMATURE T CELL PROLIFERATION	0.7291	1.2187	0.2088	1	1
IMMATURE T CELL PROLIFERATION IN THYMUS	0.5561	1.2185	0.2346	1	1
METANEPHRIC NEPHRON TUBULE EPITHELIAL CELL DIFFERENTIATION	0.673	1.2183	0.2038	1	1
COPPER ION IMPORT	0.7098	1.2179	0.2083	1	1
ANTIFUNGAL INNATE IMMUNE RESPONSE	0.6006	1.2171	0.2571	1	1
REGULATION OF ANTIMICROBIAL PEPTIDE PRODUCTION	0.6947	1.2169	0.2342	1	1
REGULATION OF SKELETAL MUSCLE CONTRACTION BY CALCIUM ION SIGNALING	0.6652	1.2158	0.2387	1	1
REGULATION OF VERY LOW DENSITY LIPOPROTEIN PARTICLE REMODELING	0.6826	1.2156	0.1968	1	1
MYELOID CELL DEVELOPMENT	0.3891	1.215	0.247	1	1
ACTIN FILAMENT BASED MOVEMENT	0.3681	1.2145	0.1776	1	1
PRE B CELL DIFFERENTIATION	0.6289	1.214	0.2161	1	1
POSITIVE REGULATION OF NK T CELL ACTIVATION	0.6135	1.2139	0.2868	1	1
GRANULOCYTE COLONY STIMULATING FACTOR PRODUCTION	0.6433	1.2137	0.1875	1	1
XENOBIOTIC TRANSPORT	0.4131	1.2136	0.2096	1	1
FAT SOLUBLE VITAMIN METABOLIC PROCESS	0.4408	1.2133	0.198	1	1
XENOBIOTIC GLUCURONIDATION	0.9575	1.2132	0.1041	1	1
NEGATIVE REGULATION OF NON CANONICAL WNT SIGNALING PATHWAY	0.6471	1.2117	0.2439	1	1
PERICYTE CELL DIFFERENTIATION	0.5385	1.2111	0.2665	1	1
NEGATIVE REGULATION OF STEROL TRANSPORT	0.5722	1.2104	0.2921	1	1
POSITIVE REGULATION OF MITOPHAGY IN RESPONSE TO MITOCHONDRIAL DEPOLARIZATION	0.502	1.21	0.229	1	1
FLAVONE METABOLIC PROCESS	0.9869	1.2095	0.0506	1	1
REGULATION OF ARACHIDONIC ACID SECRETION	0.7128	1.2085	0.2514	1	1
ORGANIC HYDROXY COMPOUND TRANSPORT	0.32	1.2083	0.1369	1	1
DITERPENOID BIOSYNTHETIC PROCESS	0.622	1.2077	0.249	1	1
POSITIVE REGULATION OF UTERINE SMOOTH MUSCLE CONTRACTION	0.5343	1.2073	0.2801	1	1
SUBPALLIUM DEVELOPMENT	0.4605	1.2072	0.2034	1	1
VASCULAR ASSOCIATED SMOOTH MUSCLE CELL MIGRATION	0.5606	1.207	0.2873	1	1
REGULATION OF NODAL SIGNALING PATHWAY INVOLVED IN DETERMINATION OF LEFT RIGHT ASYMMETRY	0.6638	1.2069	0.2863	1	1
PHOSPHATIDIC ACID METABOLIC PROCESS	0.3568	1.2067	0.1914	1	1
OXIDATIVE DEMETHYLATION	0.4924	1.2066	0.2895	1	1
REGULATION OF MUCUS SECRETION	0.4426	1.2064	0.2291	1	1
IMMUNE RESPONSE INHIBITING CELL SURFACE RECEPTOR SIGNALING PATHWAY	0.7274	1.2054	0.2763	1	1
NEGATIVE REGULATION OF CELL ADHESION MOLECULE PRODUCTION	0.6587	1.2049	0.2529	1	1
NEPHRON TUBULE EPITHELIAL CELL DIFFERENTIATION	0.5208	1.2046	0.2131	1	1
G PROTEIN COUPLED RECEPTOR SIGNALING PATHWAY	0.3648	1.2045	0.1506	1	1
LIPID HYDROXYLATION	0.7352	1.204	0.2805	1	1
REGULATION OF GLUTAMINE FAMILY AMINO ACID METABOLIC PROCESS	0.6016	1.2039	0.2181	1	1
O GLYCAN PROCESSING	0.4598	1.2037	0.2187	1	1
SMOOTH MUSCLE CELL CHEMOTAXIS	0.5662	1.2035	0.2676	1	1
DOPAMINE METABOLIC PROCESS	0.4125	1.2027	0.1789	1	1
REGULATION OF INTESTINAL ABSORPTION	0.4701	1.2026	0.2515	1	1
DETECTION OF MECHANICAL STIMULUS	0.3965	1.202	0.2143	1	1
CELLULAR RESPONSE TO GONADOTROPIN STIMULUS	0.4352	1.202	0.248	1	1
NEGATIVE REGULATION OF RUFFLE ASSEMBLY	0.6969	1.2018	0.2255	1	1
CELL CELL RECOGNITION	0.3808	1.2016	0.2255	1	1
CALMODULIN DEPENDENT KINASE SIGNALING PATHWAY	0.5826	1.2013	0.261	1	1
MEGAKARYOCYTE DEVELOPMENT	0.4364	1.2011	0.2414	1	1
VITAMIN A METABOLIC PROCESS	0.589	1.2003	0.2446	1	1
POSITIVE REGULATION OF FERTILIZATION	0.7012	1.1997	0.2529	1	1
REGULATION OF OSTEOCLAST DEVELOPMENT	0.5983	1.1995	0.2832	1	1
ENAMEL MINERALIZATION	0.5421	1.1992	0.2476	1	1
REGULATION OF ICOSANOID SECRETION	0.6076	1.1986	0.2759	1	1
REGULATION OF ENDOCRINE PROCESS	0.3959	1.1985	0.2432	1	1
REGULATION OF NK T CELL PROLIFERATION	0.6406	1.1982	0.2802	1	1
SKELETAL MYOFIBRIL ASSEMBLY	0.5894	1.198	0.2465	1	1
OLIGOSACCHARIDE BIOSYNTHETIC PROCESS	0.4498	1.1972	0.1647	1	1
PHOSPHATIDYLCHOLINE CATABOLIC PROCESS	0.5789	1.1972	0.2579	1	1
CALCIUM ACTIVATED PHOSPHOLIPID SCRAMBLING	0.6149	1.1971	0.2198	1	1
CELL ADHESION MOLECULE PRODUCTION	0.5815	1.1969	0.2644	1	1
REGULATION OF PROSTAGLANDIN SECRETION	0.6422	1.1967	0.2667	1	1
GLYCEROL TRANSPORT	0.599	1.1955	0.2649	1	1
STEROID HORMONE SECRETION	0.4179	1.1949	0.2579	1	1
VESTIBULOCOCHLEAR NERVE DEVELOPMENT	0.5195	1.1947	0.2302	1	1
HEME TRANSPORT	0.4368	1.1944	0.2267	1	1
INTRINSIC APOPTOTIC SIGNALING PATHWAY IN RESPONSE TO HYDROGEN PEROXIDE	0.5133	1.1943	0.1747	1	1
CELLULAR RESPONSE TO CAFFEINE	0.5478	1.1927	0.1996	1	1
REGULATION OF SYSTEMIC ARTERIAL BLOOD PRESSURE BY HORMONE	0.4715	1.1921	0.25	1	1
POSITIVE REGULATION OF GLUCOCORTICOID SECRETION	0.6122	1.1918	0.2976	1	1
NEGATIVE REGULATION OF STRIATED MUSCLE CELL DIFFERENTIATION	0.3692	1.1917	0.2065	1	1
PRIMARY ALCOHOL METABOLIC PROCESS	0.4234	1.1915	0.2435	1	1
DETECTION OF TEMPERATURE STIMULUS INVOLVED IN SENSORY PERCEPTION	0.4267	1.1914	0.2206	1	1
RESPONSE TO PH	0.4045	1.1911	0.1801	1	1
REGULATION OF ACTIN FILAMENT BASED MOVEMENT	0.4742	1.1911	0.2059	1	1
SEQUESTERING OF EXTRACELLULAR LIGAND FROM RECEPTOR	0.6022	1.1909	0.2683	1	1
POSITIVE REGULATION OF GUANYLATE CYCLASE ACTIVITY	0.5421	1.1908	0.2804	1	1
EPITHELIAL STRUCTURE MAINTENANCE	0.4436	1.1898	0.2378	1	1
NEGATIVE REGULATION OF OSTEOCLAST DEVELOPMENT	0.7732	1.1887	0.2846	1	1
RHODOPSIN MEDIATED SIGNALING PATHWAY	0.3327	1.1886	0.2923	1	1
PRIMARY ALCOHOL CATABOLIC PROCESS	0.5676	1.1879	0.2495	1	1
HYALURONAN BIOSYNTHETIC PROCESS	0.5163	1.1878	0.2724	1	1
NUCLEOBASE TRANSPORT	0.5539	1.1878	0.2777	1	1
POSITIVE REGULATION OF INTERLEUKIN 17 PRODUCTION	0.6044	1.1878	0.3465	1	1
RESPONSE TO EPINEPHRINE	0.4643	1.1875	0.2024	1	1
VOLUNTARY SKELETAL MUSCLE CONTRACTION	0.5948	1.1871	0.2798	1	1
FLUID TRANSPORT	0.5302	1.187	0.2925	1	1
CALCITONIN FAMILY RECEPTOR SIGNALING PATHWAY	0.5588	1.1867	0.2326	1	1
REGULATION OF CARDIAC MUSCLE CELL MEMBRANE POTENTIAL	0.5383	1.1867	0.2655	1	1
NEGATIVE REGULATION OF MEMBRANE PROTEIN ECTODOMAIN PROTEOLYSIS	0.4916	1.1867	0.289	1	1
OPSONIZATION	0.6103	1.1851	0.3327	1	1
HUMORAL IMMUNE RESPONSE	0.488	1.185	0.2832	1	1
LEUCINE TRANSPORT	0.5689	1.1848	0.2783	1	1
SEMI LUNAR VALVE DEVELOPMENT	0.4347	1.1848	0.2945	1	1
MAINTENANCE OF DNA REPEAT ELEMENTS	0.5136	1.1847	0.2315	1	1
ELASTIC FIBER ASSEMBLY	0.5308	1.1833	0.2899	1	1
REGULATION OF CARDIAC MUSCLE CELL ACTION POTENTIAL	0.4279	1.1832	0.1989	1	1
ADENYLATE CYCLASE INHIBITING G PROTEIN COUPLED ACETYLCHOLINE RECEPTOR SIGNALING PATHWAY	0.633	1.1827	0.2812	1	1
MONOCYTE CHEMOTACTIC PROTEIN 1 PRODUCTION	0.5044	1.1826	0.3275	1	1
POSITIVE REGULATION OF RECEPTOR SIGNALING PATHWAY VIA STAT	0.4145	1.182	0.2558	1	1
CATECHOL CONTAINING COMPOUND BIOSYNTHETIC PROCESS	0.5307	1.1819	0.3054	1	1
RHOMBOMERE DEVELOPMENT	0.5039	1.1818	0.2394	1	1
REGULATION OF NUCLEAR TRANSCRIBED MRNA CATABOLIC PROCESS DEADENYLATION DEPENDENT DECAY	0.3502	1.1815	0.2564	1	1
CARDIAC MUSCLE CELL CARDIAC MUSCLE CELL ADHESION	0.6925	1.1815	0.2799	1	1
CARDIAC MUSCLE CELL ACTION POTENTIAL INVOLVED IN CONTRACTION	0.4002	1.1814	0.2	1	1
CELLULAR RESPONSE TO PEPTIDOGLYCAN	0.6205	1.1813	0.2505	1	1
REGULATION OF CHOLESTEROL EFFLUX	0.4217	1.1812	0.2298	1	1
POSITIVE REGULATION OF DNA CATABOLIC PROCESS	0.5502	1.1812	0.2874	1	1
TANGENTIAL MIGRATION FROM THE SUBVENTRICULAR ZONE TO THE OLFACTORY BULB	0.6899	1.1808	0.2933	1	1
OLEFINIC COMPOUND BIOSYNTHETIC PROCESS	0.4497	1.1802	0.2957	1	1
REGULATION OF ENDOTHELIAL CELL DEVELOPMENT	0.4391	1.1799	0.2475	1	1
EPITHELIAL CELL DIFFERENTIATION	0.3495	1.1796	0.2136	1	1
RELAXATION OF CARDIAC MUSCLE	0.5663	1.1796	0.2717	1	1
CHROMOSOME ATTACHMENT TO THE NUCLEAR ENVELOPE	0.5555	1.1796	0.2975	1	1
INDUCTION OF BACTERIAL AGGLUTINATION	0.8045	1.1793	0.2885	1	1
SEQUESTERING OF ZINC ION	0.5908	1.1788	0.2931	1	1
MICROVILLUS ORGANIZATION	0.4183	1.1785	0.262	1	1
ZINC ION IMPORT ACROSS PLASMA MEMBRANE	0.5219	1.1777	0.3006	1	1
INTERCELLULAR TRANSPORT	0.6729	1.1776	0.3157	1	1
PURINE NUCLEOTIDE TRANSPORT	0.3483	1.1769	0.2495	1	1
DEHYDROASCORBIC ACID TRANSPORT	0.5167	1.1769	0.2953	1	1
CITRULLINE BIOSYNTHETIC PROCESS	0.6096	1.1767	0.2941	1	1
REGULATION OF BILE ACID METABOLIC PROCESS	0.4405	1.1766	0.2796	1	1
NEGATIVE REGULATION OF TROPHOBLAST CELL MIGRATION	0.6535	1.1765	0.2798	1	1
NEGATIVE REGULATION OF STEROID METABOLIC PROCESS	0.4541	1.1762	0.2614	1	1
RESPONSE TO PROTOZOAN	0.5359	1.176	0.3472	1	1
GROWTH HORMONE RECEPTOR SIGNALING PATHWAY VIA JAK STAT	0.4995	1.1759	0.2682	1	1
CAMP MEDIATED SIGNALING	0.3658	1.1758	0.1673	1	1
T CELL LINEAGE COMMITMENT	0.4907	1.1753	0.328	1	1
NEGATIVE REGULATION OF PEPTIDYL CYSTEINE S NITROSYLATION	0.6623	1.1752	0.3118	1	1
DIPEPTIDE TRANSMEMBRANE TRANSPORT	0.6888	1.1749	0.3008	1	1
TRANSFORMING GROWTH FACTOR BETA2 PRODUCTION	0.5777	1.1748	0.2843	1	1
POSITIVE REGULATION OF MAST CELL ACTIVATION	0.474	1.1748	0.3004	1	1
POSITIVE REGULATION OF EPITHELIAL CELL APOPTOTIC PROCESS	0.4778	1.1745	0.2683	1	1
REGULATION OF RELAXATION OF MUSCLE	0.539	1.174	0.2431	1	1
REGULATION OF PHOSPHOLIPID BIOSYNTHETIC PROCESS	0.6174	1.1739	0.338	1	1
PROTEIN K29 LINKED UBIQUITINATION	0.4951	1.1729	0.2903	1	1
REGULATION OF ODONTOGENESIS OF DENTIN CONTAINING TOOTH	0.5236	1.1719	0.302	1	1
REGULATION OF FIBROBLAST GROWTH FACTOR RECEPTOR SIGNALING PATHWAY	0.4408	1.1718	0.2636	1	1
CORTISOL SECRETION	0.6122	1.1715	0.3247	1	1
CARDIAC MUSCLE CONTRACTION	0.3422	1.1711	0.1931	1	1
HEART FIELD SPECIFICATION	0.5015	1.171	0.2397	1	1
REGULATION OF PHOSPHOLIPASE A2 ACTIVITY	0.6703	1.1697	0.3145	1	1
CELLULAR RESPONSE TO PH	0.3961	1.1696	0.249	1	1
REGULATION OF CARDIAC MUSCLE CONTRACTION BY REGULATION OF THE RELEASE OF SEQUESTERED CALCIUM ION	0.4625	1.169	0.2309	1	1
NEGATIVE REGULATION OF ENDOTHELIAL CELL PROLIFERATION	0.4622	1.1686	0.2843	1	1
PROSTANOID METABOLIC PROCESS	0.4999	1.1669	0.3069	1	1
GERMINAL CENTER B CELL DIFFERENTIATION	0.6578	1.1669	0.3203	1	1
RESPONSE TO FUNGUS	0.4486	1.1668	0.2848	1	1
NEGATIVE REGULATION OF HEART RATE	0.5912	1.166	0.2968	1	1
HORMONE METABOLIC PROCESS	0.3858	1.1657	0.2273	1	1
REGULATION OF MYOBLAST PROLIFERATION	0.4106	1.1653	0.2813	1	1
POSITIVE REGULATION OF INTERLEUKIN 23 PRODUCTION	0.6676	1.1652	0.26	1	1
FLAVONOID GLUCURONIDATION	0.9924	1.1649	0.1087	1	1
VERY LOW DENSITY LIPOPROTEIN PARTICLE CLEARANCE	0.5877	1.1649	0.2962	1	1
REGULATION OF HISTONE H3 K36 METHYLATION	0.5886	1.1646	0.3386	1	1
CELL CELL ADHESION INVOLVED IN GASTRULATION	0.463	1.1642	0.2835	1	1
CELLULAR RESPONSE TO PURINE CONTAINING COMPOUND	0.4968	1.164	0.2595	1	1
ACTIVATION OF JANUS KINASE ACTIVITY	0.5152	1.1638	0.2957	1	1
EMBRYONIC BODY MORPHOGENESIS	0.4234	1.1637	0.2243	1	1
MEDIUM CHAIN FATTY ACID METABOLIC PROCESS	0.4459	1.1634	0.2515	1	1
NEGATIVE REGULATION OF MEIOTIC NUCLEAR DIVISION	0.5639	1.1629	0.3255	1	1
CGMP MEDIATED SIGNALING	0.468	1.1623	0.2789	1	1
REGULATION OF SYSTEMIC ARTERIAL BLOOD PRESSURE BY CIRCULATORY RENIN ANGIOTENSIN	0.5537	1.1623	0.2974	1	1
POSITIVE REGULATION OF CARDIAC MUSCLE CONTRACTION	0.5904	1.1618	0.2982	1	1
WOUND HEALING INVOLVED IN INFLAMMATORY RESPONSE	0.6257	1.1618	0.2988	1	1
NEGATIVE REGULATION OF THYMOCYTE APOPTOTIC PROCESS	0.5823	1.1616	0.34	1	1
REGULATION OF KERATINOCYTE PROLIFERATION	0.4987	1.1615	0.2897	1	1
SENSORY PERCEPTION OF SOUR TASTE	0.7044	1.1611	0.2945	1	1
RESPONSE TO CGMP	0.5413	1.1611	0.3477	1	1
TRACHEA CARTILAGE DEVELOPMENT	0.54	1.1601	0.299	1	1
TRYPTOPHAN CATABOLIC PROCESS	0.5946	1.16	0.292	1	1
CELLULAR RESPONSE TO EPINEPHRINE STIMULUS	0.4405	1.1592	0.2554	1	1
EOSINOPHIL DIFFERENTIATION	0.5996	1.1589	0.302	1	1
SENSORY PERCEPTION OF LIGHT STIMULUS	0.314	1.1587	0.2656	1	1
LYMPH NODE DEVELOPMENT	0.4716	1.1587	0.2974	1	1
LENS DEVELOPMENT IN CAMERA TYPE EYE	0.3537	1.1584	0.2658	1	1
ISOPENTENYL DIPHOSPHATE BIOSYNTHETIC PROCESS	0.5662	1.1581	0.2869	1	1
MACROPHAGE COLONY STIMULATING FACTOR PRODUCTION	0.5896	1.1577	0.2849	1	1
SEQUESTERING OF IRON ION	0.5813	1.1576	0.3391	1	1
ANTIBACTERIAL PEPTIDE PRODUCTION	0.6173	1.1566	0.3523	1	1
MUSCLE CONTRACTION	0.314	1.1563	0.2227	1	1
FORMATE METABOLIC PROCESS	0.6107	1.1563	0.3124	1	1
GLOMERULAR MESANGIAL CELL DIFFERENTIATION	0.5666	1.1561	0.3214	1	1
PHOTORECEPTOR CELL DIFFERENTIATION	0.3068	1.1558	0.2539	1	1
POSITIVE REGULATION OF CHOLESTEROL EFFLUX	0.4464	1.1557	0.2786	1	1
NEGATIVE REGULATION OF SERINE TYPE PEPTIDASE ACTIVITY	0.734	1.1555	0.3176	1	1
AMINOGLYCAN CATABOLIC PROCESS	0.4123	1.1551	0.3145	1	1
REGULATION OF INTESTINAL CHOLESTEROL ABSORPTION	0.4992	1.1551	0.3273	1	1
ANDROGEN CATABOLIC PROCESS	0.6569	1.1549	0.3403	1	1
ANGIOTENSIN ACTIVATED SIGNALING PATHWAY	0.5774	1.1542	0.308	1	1
NEGATIVE REGULATION OF SODIUM ION TRANSPORT	0.4849	1.1542	0.3178	1	1
PH ELEVATION	0.5132	1.1541	0.3018	1	1
REGULATION OF GUANYLATE CYCLASE ACTIVITY	0.4946	1.1541	0.3405	1	1
HEPARAN SULFATE PROTEOGLYCAN BIOSYNTHETIC PROCESS POLYSACCHARIDE CHAIN BIOSYNTHETIC PROCESS	0.5494	1.154	0.2885	1	1
LOW DENSITY LIPOPROTEIN PARTICLE REMODELING	0.4919	1.1537	0.3116	1	1
CRANIAL NERVE FORMATION	0.5099	1.1528	0.3021	1	1
NEGATIVE REGULATION OF STEM CELL PROLIFERATION	0.6321	1.1528	0.34	1	1
BIOLOGICAL PHASE	0.6901	1.1526	0.286	1	1
CYTOLYSIS IN OTHER ORGANISM	0.6465	1.1522	0.346	1	1
NEGATIVE REGULATION OF COAGULATION	0.5142	1.1519	0.3288	1	1
REGULATION OF EXTRACELLULAR MATRIX ASSEMBLY	0.4339	1.1518	0.2982	1	1
PYRIMIDINE NUCLEOBASE BIOSYNTHETIC PROCESS	0.5291	1.1517	0.292	1	1
RESPONSE TO ACIDIC PH	0.4653	1.1513	0.2765	1	1
REGULATION OF WOUND HEALING SPREADING OF EPIDERMAL CELLS	0.57	1.1512	0.3413	1	1
IMMATURE B CELL DIFFERENTIATION	0.4206	1.151	0.2967	1	1
RETINOL METABOLIC PROCESS	0.4843	1.1509	0.2768	1	1
REGULATION OF CARDIAC MUSCLE CONTRACTION	0.3953	1.1508	0.2727	1	1
NEGATIVE REGULATION OF MACROPHAGE DIFFERENTIATION	0.5158	1.1502	0.3131	1	1
WOUND HEALING SPREADING OF EPIDERMAL CELLS	0.5421	1.1502	0.3216	1	1
REGULATION OF SYSTEMIC ARTERIAL BLOOD PRESSURE BY RENIN ANGIOTENSIN	0.5094	1.1498	0.3114	1	1
TRIGLYCERIDE RICH LIPOPROTEIN PARTICLE REMODELING	0.511	1.1496	0.322	1	1
POSITIVE REGULATION OF PHOSPHOLIPID BIOSYNTHETIC PROCESS	0.6969	1.1494	0.372	1	1
REGULATION OF MUSCLE CONTRACTION	0.3362	1.1491	0.2227	1	1
TYROSINE PHOSPHORYLATION OF STAT PROTEIN	0.4109	1.1485	0.3248	1	1
ORGANIC ANION TRANSPORT	0.2953	1.1482	0.1953	1	1
REGULATION OF ANGIOTENSIN LEVELS IN BLOOD	0.5621	1.1482	0.3392	1	1
TYROSINE METABOLIC PROCESS	0.5335	1.1479	0.3186	1	1
ETHANOL METABOLIC PROCESS	0.5534	1.1474	0.3212	1	1
REGULATION OF RYANODINE SENSITIVE CALCIUM RELEASE CHANNEL ACTIVITY	0.4277	1.1468	0.3008	1	1
INSULIN METABOLIC PROCESS	0.5691	1.1466	0.2877	1	1
NITRIC OXIDE SYNTHASE BIOSYNTHETIC PROCESS	0.6118	1.1465	0.3416	1	1
CELLULAR RESPONSE TO OXYGEN GLUCOSE DEPRIVATION	0.4809	1.1462	0.2976	1	1
PROTEIN AUTOPROCESSING	0.3697	1.1459	0.2663	1	1
CHONDROCYTE PROLIFERATION	0.4556	1.1452	0.2729	1	1
NEURONAL ACTION POTENTIAL	0.4572	1.1444	0.2998	1	1
POSITIVE REGULATION OF ALKALINE PHOSPHATASE ACTIVITY	0.6756	1.1442	0.3065	1	1
REGULATION OF PEPTIDYL CYSTEINE S NITROSYLATION	0.5737	1.1441	0.3397	1	1
POSITIVE REGULATION OF HEART RATE	0.384	1.1438	0.239	1	1
RELAXATION OF MUSCLE	0.4639	1.1437	0.2996	1	1
REGULATION OF SERINE TYPE PEPTIDASE ACTIVITY	0.6815	1.1436	0.3571	1	1
PYRIMIDINE RIBONUCLEOSIDE METABOLIC PROCESS	0.5302	1.1435	0.3353	1	1
DE NOVO NAD BIOSYNTHETIC PROCESS	0.6161	1.1433	0.3353	1	1
RESPONSE TO STILBENOID	0.6857	1.1429	0.3078	1	1
BONE MORPHOGENESIS	0.3301	1.1428	0.25	1	1
REGULATION OF ADIPONECTIN SECRETION	0.5256	1.1426	0.2953	1	1
PROSTHETIC GROUP METABOLIC PROCESS	0.5516	1.1426	0.3194	1	1
NEGATIVE REGULATION OF TRANSCRIPTION REGULATORY REGION DNA BINDING	0.3787	1.1424	0.2803	1	1
HISTIDINE CATABOLIC PROCESS	0.6008	1.1422	0.3268	1	1
INTERMEDIATE FILAMENT BASED PROCESS	0.3579	1.1417	0.2969	1	1
REGULATION OF HAIR CYCLE	0.4052	1.1415	0.3108	1	1
LEUKOTRIENE BIOSYNTHETIC PROCESS	0.4926	1.1414	0.3202	1	1
MONOTERPENOID METABOLIC PROCESS	0.6399	1.1414	0.3262	1	1
QUINONE METABOLIC PROCESS	0.4606	1.1412	0.3426	1	1
CELL DIFFERENTIATION INVOLVED IN METANEPHROS DEVELOPMENT	0.3984	1.1411	0.2911	1	1
NEGATIVE REGULATION OF VITAMIN METABOLIC PROCESS	0.651	1.141	0.3433	1	1
INTERMEDIATE FILAMENT ORGANIZATION	0.4649	1.1402	0.308	1	1
ADP TRANSPORT	0.3882	1.1399	0.2998	1	1
RESPONSE TO CATECHOLAMINE	0.3072	1.1398	0.2071	1	1
PROTEIN CONTAINING COMPLEX REMODELING	0.4223	1.1396	0.2849	1	1
NEGATIVE REGULATION OF TRANSMISSION OF NERVE IMPULSE	0.5123	1.1396	0.3536	1	1
GERM CELL PROLIFERATION	0.4925	1.1395	0.3314	1	1
HYPOTHALAMUS DEVELOPMENT	0.3518	1.1393	0.2941	1	1
TRIPEPTIDE TRANSPORT	0.6681	1.1393	0.3479	1	1
CYCLIC NUCLEOTIDE MEDIATED SIGNALING	0.3555	1.1391	0.2596	1	1
REGULATION OF HYPERSENSITIVITY	0.6703	1.139	0.3781	1	1
POINTED END ACTIN FILAMENT CAPPING	0.5926	1.1387	0.3614	1	1
CARDIAC MUSCLE CELL CONTRACTION	0.367	1.1385	0.2581	1	1
NEGATIVE REGULATION OF RESPONSE TO FOOD	0.4143	1.1378	0.2916	1	1
SINGLE FERTILIZATION	0.3185	1.1377	0.2625	1	1
LENS FIBER CELL DEVELOPMENT	0.4469	1.1377	0.2986	1	1
SENSORY PERCEPTION OF PAIN	0.3207	1.1375	0.2227	1	1
SENSORY PERCEPTION OF TEMPERATURE STIMULUS	0.3951	1.1372	0.2602	1	1
PROLACTIN SECRETION	0.6268	1.137	0.3379	1	1
POLYOL TRANSPORT	0.5054	1.1369	0.3347	1	1
CHROMOSOME LOCALIZATION TO NUCLEAR ENVELOPE INVOLVED IN HOMOLOGOUS CHROMOSOME SEGREGATION	0.5149	1.1364	0.3821	1	1
MEMBRANE REPOLARIZATION DURING ACTION POTENTIAL	0.3755	1.1359	0.3108	1	1
ICOSANOID BIOSYNTHETIC PROCESS	0.4372	1.1353	0.3016	1	1
NEGATIVE REGULATION OF LIPID BIOSYNTHETIC PROCESS	0.3504	1.1352	0.2672	1	1
PYRIMIDINE NUCLEOSIDE CATABOLIC PROCESS	0.446	1.1348	0.2994	1	1
KERATINOCYTE PROLIFERATION	0.4943	1.1342	0.334	1	1
REGULATION OF CELL COMMUNICATION BY ELECTRICAL COUPLING INVOLVED IN CARDIAC CONDUCTION	0.6032	1.134	0.3825	1	1
TROPHECTODERMAL CELL DIFFERENTIATION	0.4062	1.1337	0.2907	1	1
LOCOMOTOR RHYTHM	0.4162	1.1336	0.2863	1	1
UBIQUITIN INDEPENDENT PROTEIN CATABOLIC PROCESS VIA THE MULTIVESICULAR BODY SORTING PATHWAY	0.5344	1.1336	0.3176	1	1
LUTEINIZATION	0.4261	1.1328	0.2979	1	1
ONCOSTATIN M MEDIATED SIGNALING PATHWAY	0.657	1.1328	0.3488	1	1
RESPONSE TO CORTICOSTERONE	0.3534	1.1324	0.2806	1	1
CELLULAR RESPONSE TO PROSTAGLANDIN STIMULUS	0.4749	1.1315	0.3452	1	1
REGULATION OF INOSITOL TRISPHOSPHATE BIOSYNTHETIC PROCESS	0.5647	1.1315	0.3793	1	1
POSITIVE REGULATION OF EPITHELIAL CELL DIFFERENTIATION INVOLVED IN KIDNEY DEVELOPMENT	0.6014	1.1313	0.3553	1	1
POSITIVE REGULATION OF STRIATED MUSCLE CONTRACTION	0.5111	1.1307	0.3043	1	1
GASTRIC EMPTYING	0.5457	1.1307	0.3469	1	1
REGULATION OF WNT SIGNALING PATHWAY INVOLVED IN HEART DEVELOPMENT	0.5288	1.1305	0.3233	1	1
RESPONSE TO UV A	0.5219	1.1302	0.3333	1	1
ISOPRENOID BIOSYNTHETIC PROCESS	0.3778	1.1301	0.2663	1	1
NEGATIVE REGULATION OF CELL VOLUME	0.6357	1.1301	0.3643	1	1
LIPID DIGESTION	0.4523	1.1301	0.3649	1	1
SPHINGOID METABOLIC PROCESS	0.3696	1.13	0.2877	1	1
LACTATE TRANSMEMBRANE TRANSPORT	0.5998	1.13	0.3313	1	1
NUCLEOSIDE TRANSPORT	0.4501	1.1295	0.2988	1	1
ODONTOGENESIS	0.356	1.1295	0.3089	1	1
INTESTINAL LIPID ABSORPTION	0.4614	1.1288	0.355	1	1
RENAL SYSTEM VASCULATURE DEVELOPMENT	0.503	1.1285	0.388	1	1
NUCLEOSOME POSITIONING	0.5841	1.1283	0.3768	1	1
POSTSYNAPSE TO NUCLEUS SIGNALING PATHWAY	0.4668	1.1279	0.3366	1	1
POSITIVE REGULATION OF LEUKOCYTE TETHERING OR ROLLING	0.5871	1.1277	0.3825	1	1
POSITIVE REGULATION OF UNSATURATED FATTY ACID BIOSYNTHETIC PROCESS	0.6406	1.1272	0.3614	1	1
POSITIVE REGULATION OF STRESS FIBER ASSEMBLY	0.36	1.1271	0.3173	1	1
REGULATION OF PHOSPHATIDYLINOSITOL BIOSYNTHETIC PROCESS	0.6943	1.1269	0.3413	1	1
ACUTE PHASE RESPONSE	0.5251	1.1269	0.3552	1	1
REGULATION OF SARCOMERE ORGANIZATION	0.6102	1.1261	0.3209	1	1
POSITIVE REGULATION OF MAST CELL ACTIVATION INVOLVED IN IMMUNE RESPONSE	0.4518	1.126	0.3667	1	1
CARDIAC MUSCLE CELL FATE COMMITMENT	0.5628	1.1259	0.3426	1	1
REGULATION OF ACTIVATION OF JANUS KINASE ACTIVITY	0.4974	1.1257	0.3673	1	1
GLUCOCORTICOID METABOLIC PROCESS	0.351	1.1254	0.3109	1	1
TYROSINE CATABOLIC PROCESS	0.6431	1.1254	0.3624	1	1
EPITHELIAL CELL MORPHOGENESIS	0.4244	1.1249	0.3212	1	1
RENAL SYSTEM VASCULATURE MORPHOGENESIS	0.6254	1.1249	0.3985	1	1
MEMBRANE DEPOLARIZATION DURING ACTION POTENTIAL	0.4281	1.1244	0.2941	1	1
ORGANIC HYDROXY COMPOUND CATABOLIC PROCESS	0.3588	1.1241	0.296	1	1
REGULATION OF CAMP MEDIATED SIGNALING	0.3631	1.1238	0.2667	1	1
CYCLOOXYGENASE PATHWAY	0.5693	1.1236	0.33	1	1
MEIOSIS II CELL CYCLE PROCESS	0.516	1.1236	0.3422	1	1
NEGATIVE REGULATION OF SECONDARY METABOLITE BIOSYNTHETIC PROCESS	0.5743	1.1234	0.2871	1	1
DISACCHARIDE BIOSYNTHETIC PROCESS	0.6582	1.1231	0.3393	1	1
POSITIVE REGULATION OF LIPID KINASE ACTIVITY	0.4017	1.123	0.3211	1	1
FIBRINOLYSIS	0.5297	1.123	0.3579	1	1
CHLORIDE TRANSPORT	0.3062	1.1229	0.1803	1	1
POSITIVE REGULATION OF NITRIC OXIDE SYNTHASE BIOSYNTHETIC PROCESS	0.6299	1.1229	0.3848	1	1
LINOLEIC ACID METABOLIC PROCESS	0.413	1.1227	0.3125	1	1
CELLULAR RESPONSE TO FRUCTOSE STIMULUS	0.6224	1.1227	0.3427	1	1
REGULATION OF ALKALINE PHOSPHATASE ACTIVITY	0.6093	1.1227	0.3788	1	1
SARCOMERE ORGANIZATION	0.3802	1.1224	0.3127	1	1
DETECTION OF STIMULUS INVOLVED IN SENSORY PERCEPTION OF PAIN	0.4064	1.1223	0.2889	1	1
ATRIAL CARDIAC MUSCLE CELL TO AV NODE CELL SIGNALING	0.4148	1.1222	0.3063	1	1
MAST CELL DIFFERENTIATION	0.5032	1.1221	0.374	1	1
ODONTOGENESIS OF DENTIN CONTAINING TOOTH	0.3607	1.122	0.3454	1	1
LIPID EXPORT FROM CELL	0.3381	1.1212	0.2583	1	1
STEROID METABOLIC PROCESS	0.3084	1.1212	0.2941	1	1
NEGATIVE REGULATION OF MUSCLE HYPERTROPHY	0.3377	1.1211	0.2924	1	1
REGULATION OF REPRODUCTIVE PROCESS	0.2999	1.1207	0.262	1	1
THYROID HORMONE TRANSPORT	0.5381	1.1206	0.3347	1	1
NEGATIVE REGULATION OF GONADOTROPIN SECRETION	0.5959	1.1206	0.3586	1	1
POSITIVE REGULATION OF STEROL TRANSPORT	0.387	1.1203	0.301	1	1
SPINAL CORD OLIGODENDROCYTE CELL DIFFERENTIATION	0.6731	1.1203	0.3856	1	1
REGULATION OF GLUCAGON SECRETION	0.4897	1.1201	0.3209	1	1
RESPONSE TO DOPAMINE	0.3127	1.1187	0.2377	1	1
NEGATIVE REGULATION OF MESENCHYMAL CELL APOPTOTIC PROCESS	0.4733	1.1187	0.3548	1	1
CELL FATE DETERMINATION	0.3339	1.1185	0.2992	1	1
NEGATIVE REGULATION OF NIK NF KAPPAB SIGNALING	0.3892	1.1185	0.3156	1	1
DEOXYRIBONUCLEOSIDE MONOPHOSPHATE CATABOLIC PROCESS	0.4756	1.1183	0.3248	1	1
TRANSMISSION OF NERVE IMPULSE	0.3681	1.1183	0.3353	1	1
MESENCHYMAL STEM CELL DIFFERENTIATION	0.5256	1.1177	0.321	1	1
RELAXATION OF SMOOTH MUSCLE	0.5674	1.1177	0.3497	1	1
NEGATIVE REGULATION OF LIPASE ACTIVITY	0.5489	1.1177	0.3557	1	1
TRIGLYCERIDE RICH LIPOPROTEIN PARTICLE CLEARANCE	0.6184	1.1174	0.3858	1	1
HOMOCYSTEINE METABOLIC PROCESS	0.4623	1.1173	0.3366	1	1
REGULATION OF PHOSPHATIDYLINOSITOL 3 KINASE ACTIVITY	0.3797	1.1172	0.3189	1	1
REGULATION OF EOSINOPHIL MIGRATION	0.4938	1.117	0.3392	1	1
RESPONSE TO ETHER	0.4217	1.1168	0.3553	1	1
DETECTION OF CALCIUM ION	0.4704	1.1163	0.3419	1	1
MAINTENANCE OF PROTEIN LOCATION IN EXTRACELLULAR REGION	0.5828	1.1156	0.3905	1	1
REGULATION OF ANTIMICROBIAL HUMORAL RESPONSE	0.5565	1.1156	0.3951	1	1
XENOBIOTIC CATABOLIC PROCESS	0.6072	1.1155	0.377	1	1
PIGMENT CATABOLIC PROCESS	0.6801	1.115	0.3976	1	1
LENS MORPHOGENESIS IN CAMERA TYPE EYE	0.3833	1.1146	0.3069	1	1
SPERM CHROMATIN CONDENSATION	0.4658	1.1145	0.3453	1	1
HYDROGEN PEROXIDE BIOSYNTHETIC PROCESS	0.3945	1.1144	0.2813	1	1
SERTOLI CELL DEVELOPMENT	0.4155	1.1143	0.3159	1	1
REGULATION OF NEURONAL ACTION POTENTIAL	0.5479	1.1143	0.3559	1	1
ARTERY SMOOTH MUSCLE CONTRACTION	0.5762	1.114	0.3386	1	1
REGULATION OF MUSCLE SYSTEM PROCESS	0.2963	1.1139	0.2809	1	1
RESPONSE TO FRUCTOSE	0.4984	1.1139	0.3086	1	1
STRIATED MUSCLE CONTRACTION	0.2916	1.1132	0.2684	1	1
GLOMERULAR MESANGIAL CELL DEVELOPMENT	0.5465	1.1127	0.3685	1	1
EXTRACELLULAR REGULATION OF SIGNAL TRANSDUCTION	0.4925	1.1126	0.3603	1	1
CELL COMMUNICATION INVOLVED IN CARDIAC CONDUCTION	0.3575	1.1121	0.2741	1	1
NEGATIVE REGULATION OF BONE MINERALIZATION	0.4024	1.1121	0.3385	1	1
NEGATIVE REGULATION OF PROTEIN AUTOPHOSPHORYLATION	0.584	1.1114	0.4004	1	1
ANTIGEN PROCESSING AND PRESENTATION OF LIPID ANTIGEN VIA MHC CLASS IB	0.5209	1.1109	0.3793	1	1
TERPENOID METABOLIC PROCESS	0.4151	1.1103	0.3267	1	1
OLIGOPEPTIDE IMPORT ACROSS PLASMA MEMBRANE	0.6864	1.1096	0.4082	1	1
HEMIDESMOSOME ASSEMBLY	0.6373	1.1096	0.425	1	1
GLOMERULAR EPITHELIUM DEVELOPMENT	0.4219	1.1091	0.3352	1	1
SKELETAL MUSCLE CONTRACTION	0.2954	1.1085	0.3136	1	1
DETECTION OF ABIOTIC STIMULUS	0.288	1.108	0.2848	1	1
LONG CHAIN FATTY ACID METABOLIC PROCESS	0.3559	1.1079	0.3038	1	1
TOOTH MINERALIZATION	0.4483	1.1079	0.3547	1	1
NEGATIVE REGULATION OF TRIGLYCERIDE CATABOLIC PROCESS	0.573	1.1076	0.3631	1	1
REGULATION OF POTASSIUM ION TRANSPORT	0.3032	1.1075	0.2396	1	1
TERPENOID BIOSYNTHETIC PROCESS	0.4562	1.1073	0.3374	1	1
ROSTROCAUDAL NEURAL TUBE PATTERNING	0.3661	1.1072	0.3146	1	1
FATTY ACID OMEGA OXIDATION	0.7227	1.1057	0.4135	1	1
PROLINE TRANSPORT	0.4193	1.105	0.3	1	1
REGULATION OF GROWTH HORMONE RECEPTOR SIGNALING PATHWAY	0.5502	1.1048	0.3809	1	1
POSITIVE REGULATION OF PROSTAGLANDIN BIOSYNTHETIC PROCESS	0.6538	1.1047	0.3968	1	1
PHOSPHATIDYLCHOLINE METABOLIC PROCESS	0.3472	1.1046	0.2878	1	1
HAIR CYCLE PHASE	0.704	1.1042	0.3755	1	1
CELLULAR RESPONSE TO PARATHYROID HORMONE STIMULUS	0.5232	1.1042	0.3757	1	1
NOTCH SIGNALING INVOLVED IN HEART DEVELOPMENT	0.5151	1.1039	0.3504	1	1
CELL CELL JUNCTION ASSEMBLY	0.3316	1.1036	0.3116	1	1
REGULATION OF RETINOIC ACID RECEPTOR SIGNALING PATHWAY	0.4448	1.1033	0.3665	1	1
POSITIVE REGULATION OF VASCULAR ENDOTHELIAL GROWTH FACTOR PRODUCTION	0.5385	1.1031	0.3647	1	1
REGULATION OF GROWTH RATE	0.5548	1.1028	0.3778	1	1
NUCLEOSIDE TRANSMEMBRANE TRANSPORT	0.453	1.1027	0.2933	1	1
RELAXATION OF VASCULAR ASSOCIATED SMOOTH MUSCLE	0.614	1.1026	0.3755	1	1
POSITIVE REGULATION OF HAIR FOLLICLE DEVELOPMENT	0.4618	1.1024	0.3281	1	1
DEATH INDUCING SIGNALING COMPLEX ASSEMBLY	0.4418	1.1024	0.3635	1	1
VISUAL BEHAVIOR	0.2925	1.1018	0.2901	1	1
LEUKOCYTE AGGREGATION	0.6183	1.1017	0.4201	1	1
METANEPHRIC TUBULE DEVELOPMENT	0.3995	1.1011	0.332	1	1
SMOOTHENED SIGNALING PATHWAY INVOLVED IN VENTRAL SPINAL CORD PATTERNING	0.5306	1.1008	0.3604	1	1
POSITIVE REGULATION OF COLLAGEN METABOLIC PROCESS	0.3516	1.1007	0.3664	1	1
HISTONE CITRULLINATION	0.5357	1.1005	0.3895	1	1
GLYCERALDEHYDE 3 PHOSPHATE METABOLIC PROCESS	0.4752	1.1001	0.3216	1	1
NEGATIVE REGULATION OF MACROPHAGE CYTOKINE PRODUCTION	0.588	1.0997	0.345	1	1
GLOMERULAR MESANGIUM DEVELOPMENT	0.48	1.0994	0.3835	1	1
PLANAR CELL POLARITY PATHWAY INVOLVED IN AXIS ELONGATION	0.5905	1.0992	0.3413	1	1
POSITIVE REGULATION OF CYTOKINESIS	0.3352	1.0991	0.3191	1	1
NEGATIVE REGULATION OF PHOTORECEPTOR CELL DIFFERENTIATION	0.5391	1.0991	0.3954	1	1
ADULT FEEDING BEHAVIOR	0.5259	1.0991	0.4196	1	1
SA NODE CELL TO ATRIAL CARDIAC MUSCLE CELL SIGNALING	0.4991	1.099	0.3426	1	1
REGULATION OF SYSTEMIC ARTERIAL BLOOD PRESSURE MEDIATED BY A CHEMICAL SIGNAL	0.4187	1.099	0.3444	1	1
ENDODERMAL CELL DIFFERENTIATION	0.3835	1.0989	0.3561	1	1
PROTEIN O LINKED GLYCOSYLATION VIA SERINE	0.5027	1.0988	0.3608	1	1
REGULATION OF CGMP MEDIATED SIGNALING	0.4865	1.0988	0.3683	1	1
POSITIVE REGULATION OF TISSUE REMODELING	0.5845	1.0987	0.435	1	1
REGULATION OF CARDIAC MUSCLE CONTRACTION BY CALCIUM ION SIGNALING	0.4007	1.0985	0.3205	1	1
MUCUS SECRETION	0.4932	1.0982	0.3836	1	1
REGULATION OF MUSCLE ADAPTATION	0.2845	1.098	0.3273	1	1
PROTEIN K27 LINKED UBIQUITINATION	0.4998	1.0977	0.3671	1	1
NEGATIVE REGULATION OF SODIUM ION TRANSMEMBRANE TRANSPORT	0.5224	1.0973	0.4215	1	1
NEGATIVE REGULATION OF GLUCOSE TRANSMEMBRANE TRANSPORT	0.4558	1.0971	0.3716	1	1
REGULATION OF STEM CELL DIVISION	0.5618	1.0971	0.3885	1	1
NEGATIVE REGULATION OF PHOSPHOLIPASE ACTIVITY	0.6575	1.0971	0.4399	1	1
RESPONSE TO IRON ION	0.3595	1.0965	0.2907	1	1
POSITIVE REGULATION OF ACTIN FILAMENT BUNDLE ASSEMBLY	0.345	1.0961	0.3379	1	1
NEUTROPHIL HOMEOSTASIS	0.4945	1.0958	0.3965	1	1
REGULATION OF PLATELET ACTIVATION	0.5421	1.0948	0.3843	1	1
REGULATION OF GASTRIC MOTILITY	0.5328	1.0944	0.3996	1	1
REGULATION OF ENAMEL MINERALIZATION	0.7004	1.0936	0.4244	1	1
GLOMERULAR EPITHELIAL CELL DIFFERENTIATION	0.4168	1.0932	0.3674	1	1
GAMMA AMINOBUTYRIC ACID TRANSPORT	0.3616	1.0927	0.3243	1	1
BONE DEVELOPMENT	0.2923	1.0926	0.3289	1	1
MYOFIBRIL ASSEMBLY	0.3408	1.0919	0.3393	1	1
REGULATION OF TUBE SIZE	0.3753	1.0919	0.3566	1	1
POSITIVE REGULATION OF ATP BIOSYNTHETIC PROCESS	0.4989	1.0914	0.3928	1	1
HISTONE H3 K36 METHYLATION	0.4585	1.0905	0.3787	1	1
HISTONE H3 K4 DIMETHYLATION	0.5027	1.0903	0.3755	1	1
CAMERA TYPE EYE PHOTORECEPTOR CELL DIFFERENTIATION	0.3712	1.0901	0.3527	1	1
POSITIVE REGULATION OF GRANULOCYTE DIFFERENTIATION	0.6059	1.0897	0.3917	1	1
POSITIVE REGULATION OF ACUTE INFLAMMATORY RESPONSE	0.4761	1.0895	0.3802	1	1
METANEPHRIC EPITHELIUM DEVELOPMENT	0.3742	1.0892	0.3266	1	1
PROTEIN FOLDING IN ENDOPLASMIC RETICULUM	0.4311	1.0888	0.3748	1	1
HISTONE H3 K36 TRIMETHYLATION	0.6522	1.0888	0.4309	1	1
POSITIVE REGULATION OF ACTIVATION OF JANUS KINASE ACTIVITY	0.5276	1.0886	0.4076	1	1
PHAGOCYTOSIS RECOGNITION	0.4656	1.0882	0.39	1	1
POSITIVE REGULATION OF TRANSFORMING GROWTH FACTOR BETA PRODUCTION	0.4872	1.0878	0.3502	1	1
MEMBRANE DISRUPTION IN OTHER ORGANISM	0.6119	1.0876	0.4513	1	1
CORTICOSTEROID HORMONE SECRETION	0.3902	1.0875	0.364	1	1
REGULATION OF ACTIN FILAMENT BUNDLE ASSEMBLY	0.319	1.0872	0.3515	1	1
HOMOTYPIC CELL CELL ADHESION	0.3854	1.0871	0.3622	1	1
NEGATIVE REGULATION OF PEPTIDASE ACTIVITY	0.3741	1.0869	0.3757	1	1
RESPONSE TO PEPTIDOGLYCAN	0.5339	1.0866	0.4329	1	1
TONIC SMOOTH MUSCLE CONTRACTION	0.5077	1.0862	0.3659	1	1
ISOPRENOID METABOLIC PROCESS	0.3815	1.0862	0.3685	1	1
CHYLOMICRON REMODELING	0.5635	1.0861	0.4255	1	1
MESENCHYMAL EPITHELIAL CELL SIGNALING	0.6133	1.0858	0.4012	1	1
CONNECTIVE TISSUE REPLACEMENT	0.5312	1.0858	0.4196	1	1
NEGATIVE REGULATION OF MYOSIN LIGHT CHAIN PHOSPHATASE ACTIVITY	0.6092	1.0852	0.3984	1	1
ETHANOL OXIDATION	0.6195	1.0848	0.413	1	1
BILE ACID METABOLIC PROCESS	0.3268	1.0846	0.3191	1	1
CARDIAC NEURAL CREST CELL DEVELOPMENT INVOLVED IN OUTFLOW TRACT MORPHOGENESIS	0.559	1.0844	0.4075	1	1
REGULATION OF HEART RATE BY CHEMICAL SIGNAL	0.5035	1.0839	0.3682	1	1
HEART PROCESS	0.2895	1.0833	0.3113	1	1
RESPONSE TO MINERALOCORTICOID	0.3504	1.0832	0.3307	1	1
POSITIVE REGULATION OF STEROID METABOLIC PROCESS	0.3908	1.083	0.3633	1	1
PHENOTYPIC SWITCHING	0.5098	1.0829	0.3909	1	1
REGULATION OF SECONDARY METABOLIC PROCESS	0.5055	1.0828	0.3559	1	1
G PROTEIN COUPLED RECEPTOR SIGNALING PATHWAY COUPLED TO CYCLIC NUCLEOTIDE SECOND MESSENGER	0.4072	1.0824	0.3617	1	1
CELLULAR RESPONSE TO COPPER ION	0.3944	1.0823	0.3816	1	1
REGULATION OF FEMALE GONAD DEVELOPMENT	0.5596	1.0821	0.4195	1	1
REGULATION OF STEROL TRANSPORT	0.3364	1.082	0.3636	1	1
EPIBOLY	0.4359	1.0819	0.3834	1	1
MALATE METABOLIC PROCESS	0.4872	1.0818	0.3845	1	1
T HELPER 17 TYPE IMMUNE RESPONSE	0.4288	1.0817	0.41	1	1
POSITIVE REGULATION OF REPRODUCTIVE PROCESS	0.3273	1.0814	0.3757	1	1
REGULATION OF GONADOTROPIN SECRETION	0.4966	1.0814	0.4053	1	1
REGULATION OF BLOOD CIRCULATION	0.2967	1.0813	0.321	1	1
REGULATION OF INOSITOL PHOSPHATE BIOSYNTHETIC PROCESS	0.5081	1.0813	0.4466	1	1
POSITIVE REGULATION OF TRANSCRIPTION ELONGATION FROM RNA POLYMERASE II PROMOTER	0.4572	1.0806	0.444	1	1
REGULATION OF T HELPER 17 TYPE IMMUNE RESPONSE	0.3909	1.0803	0.3945	1	1
CYSTEINE METABOLIC PROCESS	0.5045	1.0802	0.3911	1	1
CELLULAR RESPONSE TO MINERALOCORTICOID STIMULUS	0.5771	1.0795	0.4012	1	1
AMYLOID BETA CLEARANCE BY CELLULAR CATABOLIC PROCESS	0.6048	1.0793	0.406	1	1
NEGATIVE REGULATION OF CELLULAR EXTRAVASATION	0.5894	1.0793	0.4141	1	1
CELLULAR COMPONENT ASSEMBLY INVOLVED IN MORPHOGENESIS	0.3114	1.0787	0.3478	1	1
REGULATION OF MICROVILLUS ASSEMBLY	0.5522	1.0786	0.3667	1	1
T HELPER 17 CELL LINEAGE COMMITMENT	0.5449	1.0785	0.4531	1	1
SPERMATID DIFFERENTIATION	0.2897	1.0779	0.3434	1	1
AROMATIC AMINO ACID FAMILY METABOLIC PROCESS	0.369	1.0773	0.3314	1	1
POSITIVE REGULATION OF OSTEOBLAST PROLIFERATION	0.4246	1.0773	0.4047	1	1
INFLAMMATORY CELL APOPTOTIC PROCESS	0.4515	1.0772	0.3988	1	1
POSITIVE REGULATION OF SMOOTH MUSCLE CELL MIGRATION	0.4587	1.0772	0.4032	1	1
NEGATIVE REGULATION OF BLOOD CIRCULATION	0.4462	1.0772	0.4059	1	1
CATECHOLAMINE UPTAKE INVOLVED IN SYNAPTIC TRANSMISSION	0.4467	1.0769	0.3803	1	1
REGULATION OF BIOMINERALIZATION	0.3239	1.0758	0.367	1	1
NK T CELL PROLIFERATION	0.564	1.0758	0.4438	1	1
ATRIAL CARDIAC MUSCLE TISSUE MORPHOGENESIS	0.5324	1.0757	0.4197	1	1
SODIUM DEPENDENT PHOSPHATE TRANSPORT	0.5309	1.0756	0.3799	1	1
CELLULAR RESPONSE TO ETHER	0.5174	1.0754	0.4128	1	1
COPULATION	0.4267	1.0752	0.3959	1	1
MYOBLAST PROLIFERATION	0.3877	1.0751	0.3458	1	1
KERATAN SULFATE BIOSYNTHETIC PROCESS	0.3496	1.0748	0.3576	1	1
KYNURENINE METABOLIC PROCESS	0.5256	1.0747	0.389	1	1
REGULATION OF EXTRACELLULAR MATRIX CONSTITUENT SECRETION	0.4979	1.074	0.4015	1	1
ATRIAL CARDIAC MUSCLE TISSUE DEVELOPMENT	0.4647	1.074	0.4259	1	1
INTERLEUKIN 18 PRODUCTION	0.6358	1.0738	0.4879	1	1
INOSITOL TRISPHOSPHATE BIOSYNTHETIC PROCESS	0.5773	1.0735	0.4673	1	1
NEGATIVE REGULATION OF WNT SIGNALING PATHWAY INVOLVED IN HEART DEVELOPMENT	0.5292	1.0733	0.3814	1	1
POSITIVE REGULATION OF CHONDROCYTE DIFFERENTIATION	0.458	1.0732	0.4173	1	1
APICAL JUNCTION ASSEMBLY	0.3622	1.073	0.372	1	1
MULTICELLULAR ORGANISMAL RESPONSE TO STRESS	0.2991	1.0728	0.3024	1	1
REGULATION OF CHLORIDE TRANSPORT	0.542	1.0726	0.4008	1	1
REGULATION OF PHOSPHATE TRANSPORT	0.5165	1.0725	0.4049	1	1
POSITIVE REGULATION OF CELL ADHESION MEDIATED BY INTEGRIN	0.5395	1.0722	0.4083	1	1
MULTICELLULAR ORGANISMAL SIGNALING	0.3135	1.0715	0.3418	1	1
CHOLESTEROL EFFLUX	0.3582	1.0715	0.3581	1	1
LEYDIG CELL DIFFERENTIATION	0.5	1.0715	0.3636	1	1
RESPONSE TO IMMOBILIZATION STRESS	0.3977	1.0712	0.3534	1	1
FERTILIZATION	0.3009	1.0704	0.3712	1	1
PLATELET DERIVED GROWTH FACTOR RECEPTOR BETA SIGNALING PATHWAY	0.4666	1.0703	0.4012	1	1
PIGMENT METABOLIC PROCESS	0.3297	1.0697	0.3812	1	1
REGULATION OF COAGULATION	0.4329	1.0696	0.3988	1	1
LONG CHAIN FATTY ACID BIOSYNTHETIC PROCESS	0.4191	1.0692	0.3748	1	1
AMPA GLUTAMATE RECEPTOR CLUSTERING	0.4805	1.0692	0.3889	1	1
TETRAPYRROLE METABOLIC PROCESS	0.3047	1.069	0.3535	1	1
RESPONSE TO ZINC ION	0.3463	1.0678	0.3814	1	1
NAD BIOSYNTHESIS VIA NICOTINAMIDE RIBOSIDE SALVAGE PATHWAY	0.4643	1.0677	0.3936	1	1
MYOBLAST FATE COMMITMENT	0.5272	1.0676	0.4	1	1
OSTEOCLAST PROLIFERATION	0.5526	1.0676	0.4129	1	1
STEROID BIOSYNTHETIC PROCESS	0.2768	1.067	0.3512	1	1
T HELPER CELL LINEAGE COMMITMENT	0.5041	1.0664	0.454	1	1
NEGATIVE REGULATION OF WOUND HEALING	0.438	1.0663	0.4031	1	1
MUSCLE HYPERTROPHY IN RESPONSE TO STRESS	0.384	1.0663	0.4162	1	1
PULMONARY VALVE DEVELOPMENT	0.464	1.0645	0.4366	1	1
VITAMIN D METABOLIC PROCESS	0.4697	1.0642	0.3869	1	1
APOPTOTIC PROCESS INVOLVED IN HEART MORPHOGENESIS	0.5759	1.0638	0.4395	1	1
CARDIAC VENTRICLE MORPHOGENESIS	0.329	1.0636	0.3796	1	1
DETECTION OF TEMPERATURE STIMULUS	0.3825	1.0634	0.3779	1	1
REGULATION OF BONE DEVELOPMENT	0.5396	1.0634	0.4275	1	1
REGULATION OF FLAGELLATED SPERM MOTILITY	0.474	1.0631	0.4188	1	1
G PROTEIN COUPLED RECEPTOR SIGNALING PATHWAY INVOLVED IN HEART PROCESS	0.5387	1.0628	0.4207	1	1
REGULATION OF EPITHELIAL CELL APOPTOTIC PROCESS	0.3948	1.0624	0.3885	1	1
MONOCYTE AGGREGATION	0.7047	1.0621	0.477	1	1
VASOCONSTRICTION	0.386	1.0618	0.4099	1	1
IRON COORDINATION ENTITY TRANSPORT	0.4235	1.0615	0.434	1	1
CARDIOLIPIN METABOLIC PROCESS	0.378	1.0608	0.3866	1	1
CARDIAC MUSCLE CELL ACTION POTENTIAL	0.341	1.0606	0.3531	1	1
MYOTUBE DIFFERENTIATION INVOLVED IN SKELETAL MUSCLE REGENERATION	0.4746	1.06	0.3923	1	1
HISTONE H3 K4 TRIMETHYLATION	0.4002	1.0599	0.4498	1	1
HISTONE H3 K4 MONOMETHYLATION	0.4418	1.0598	0.3649	1	1
EPITHELIUM DEVELOPMENT	0.2746	1.0597	0.3752	1	1
LIVER MORPHOGENESIS	0.408	1.0593	0.3968	1	1
L ARGININE IMPORT ACROSS PLASMA MEMBRANE	0.5729	1.0592	0.392	1	1
REGULATION OF HEART CONTRACTION	0.2837	1.059	0.3424	1	1
REGULATION OF CILIUM DEPENDENT CELL MOTILITY	0.4083	1.0589	0.419	1	1
NEGATIVE REGULATION OF CELL GROWTH INVOLVED IN CARDIAC MUSCLE CELL DEVELOPMENT	0.4499	1.0585	0.3881	1	1
POSITIVE REGULATION OF INTERLEUKIN 10 PRODUCTION	0.4579	1.0584	0.4501	1	1
HYPERSENSITIVITY	0.6075	1.0583	0.4632	1	1
NEGATIVE REGULATION OF TOLL LIKE RECEPTOR 4 SIGNALING PATHWAY	0.5574	1.0581	0.4316	1	1
SNO S RNA METABOLIC PROCESS	0.3345	1.0577	0.3721	1	1
GLOMERULUS MORPHOGENESIS	0.5588	1.0577	0.4561	1	1
ORGANIC ACID TRANSPORT	0.2711	1.0576	0.3539	1	1
NEGATIVE REGULATION OF STEM CELL DIFFERENTIATION	0.3954	1.0576	0.3888	1	1
POSITIVE REGULATION OF LIPID TRANSPORT	0.3556	1.0575	0.4067	1	1
PURINE DEOXYRIBONUCLEOSIDE MONOPHOSPHATE METABOLIC PROCESS	0.5479	1.0575	0.4322	1	1
NEGATIVE REGULATION OF MUSCLE ORGAN DEVELOPMENT	0.4006	1.0574	0.341	1	1
OOGENESIS	0.2727	1.0574	0.349	1	1
MUSCLE CELL CELLULAR HOMEOSTASIS	0.3723	1.0574	0.3563	1	1
NEGATIVE REGULATION OF NATURAL KILLER CELL ACTIVATION	0.5083	1.057	0.4012	1	1
RESPONSE TO STIMULUS INVOLVED IN REGULATION OF MUSCLE ADAPTATION	0.3845	1.0569	0.4038	1	1
REGULATION OF APOPTOTIC PROCESS INVOLVED IN DEVELOPMENT	0.435	1.0567	0.3969	1	1
ENDOTHELIAL CELL APOPTOTIC PROCESS	0.3996	1.0566	0.3957	1	1
EMBRYONIC DIGESTIVE TRACT DEVELOPMENT	0.3609	1.0564	0.3733	1	1
REGULATION OF BARBED END ACTIN FILAMENT CAPPING	0.5205	1.0562	0.4345	1	1
CELLULAR RESPONSE TO STEROL	0.3846	1.0559	0.4045	1	1
CELLULAR BIOGENIC AMINE METABOLIC PROCESS	0.2903	1.0557	0.3422	1	1
TISSUE REMODELING	0.3507	1.0557	0.3809	1	1
VENTRICULAR CARDIAC MUSCLE TISSUE DEVELOPMENT	0.3448	1.0556	0.3833	1	1
STRIATUM DEVELOPMENT	0.4203	1.0555	0.3681	1	1
ACTIN FILAMENT NETWORK FORMATION	0.5185	1.0555	0.4325	1	1
SOMITOGENESIS	0.2774	1.0551	0.3417	1	1
SPERM EJACULATION	0.5061	1.0551	0.4345	1	1
T CELL PROLIFERATION INVOLVED IN IMMUNE RESPONSE	0.5521	1.0548	0.4173	1	1
L PHENYLALANINE METABOLIC PROCESS	0.4824	1.0543	0.3888	1	1
REGULATION OF GONAD DEVELOPMENT	0.4366	1.0543	0.4248	1	1
REGULATION OF ANTIGEN PROCESSING AND PRESENTATION OF PEPTIDE ANTIGEN	0.6073	1.0539	0.4869	1	1
NEGATIVE REGULATION OF INTERLEUKIN 1 BETA PRODUCTION	0.4451	1.0535	0.4519	1	1
NEGATIVE REGULATION OF CALCIUM MEDIATED SIGNALING	0.382	1.0533	0.4518	1	1
HEPARIN METABOLIC PROCESS	0.4949	1.0531	0.4034	1	1
GONADOTROPIN SECRETION	0.4261	1.053	0.3852	1	1
REGULATION OF NEUROTRANSMITTER RECEPTOR ACTIVITY	0.3186	1.0529	0.3669	1	1
CYTIDINE TO URIDINE EDITING	0.5343	1.0524	0.4127	1	1
MUCOSA ASSOCIATED LYMPHOID TISSUE DEVELOPMENT	0.514	1.0521	0.4153	1	1
ZYMOGEN INHIBITION	0.5328	1.0501	0.5109	1	1
HEAT GENERATION	0.4671	1.05	0.4255	1	1
STEROID HORMONE BIOSYNTHETIC PROCESS	0.3074	1.0497	0.3933	1	1
TRYPTOPHAN METABOLIC PROCESS	0.4856	1.0497	0.4204	1	1
POSITIVE REGULATION OF BONE RESORPTION	0.4227	1.0495	0.4055	1	1
ETHANOL CATABOLIC PROCESS	0.4727	1.0493	0.4339	1	1
EPOXIDE METABOLIC PROCESS	0.5343	1.0489	0.4406	1	1
T TUBULE ORGANIZATION	0.4867	1.0487	0.4398	1	1
CERAMIDE TRANSPORT	0.3767	1.0485	0.382	1	1
MEIOTIC DNA DOUBLE STRAND BREAK FORMATION	0.5264	1.0485	0.4073	1	1
REGULATION OF EATING BEHAVIOR	0.5117	1.0485	0.4258	1	1
LIPID LOCALIZATION	0.2753	1.0483	0.3757	1	1
METANEPHRIC GLOMERULUS VASCULATURE DEVELOPMENT	0.538	1.048	0.4723	1	1
INORGANIC ANION TRANSPORT	0.2648	1.0478	0.3622	1	1
FEVER GENERATION	0.5429	1.0477	0.4359	1	1
AORTIC VALVE MORPHOGENESIS	0.3724	1.0476	0.416	1	1
MONOCYTE EXTRAVASATION	0.6167	1.0469	0.4594	1	1
CATECHOL CONTAINING COMPOUND METABOLIC PROCESS	0.3477	1.0466	0.3813	1	1
NEGATIVE REGULATION OF CELLULAR RESPONSE TO INSULIN STIMULUS	0.3297	1.0465	0.3931	1	1
SKELETAL MUSCLE THIN FILAMENT ASSEMBLY	0.5195	1.046	0.4113	1	1
POSITIVE REGULATION OF STEROID BIOSYNTHETIC PROCESS	0.387	1.0457	0.4232	1	1
GAP JUNCTION ASSEMBLY	0.5357	1.0457	0.4382	1	1
REGULATION OF MACROPHAGE FUSION	0.6185	1.0456	0.5139	1	1
POSITIVE REGULATION OF PHOSPHOLIPASE A2 ACTIVITY	0.603	1.045	0.4724	1	1
PHYLLOQUINONE METABOLIC PROCESS	0.6745	1.0448	0.5318	1	1
REGULATION OF MALE GONAD DEVELOPMENT	0.4556	1.0447	0.4382	1	1
GLYCEROPHOSPHOLIPID CATABOLIC PROCESS	0.3682	1.0444	0.4	1	1
POSITIVE REGULATION OF T CELL DIFFERENTIATION IN THYMUS	0.5332	1.0442	0.4748	1	1
NEGATIVE REGULATION OF CHEMOKINE MEDIATED SIGNALING PATHWAY	0.5721	1.0441	0.4456	1	1
RESPONSE TO ANGIOTENSIN	0.3987	1.044	0.4261	1	1
NEGATIVE REGULATION OF VITAMIN D BIOSYNTHETIC PROCESS	0.57	1.0438	0.48	1	1
POSITIVE REGULATION OF HORMONE BIOSYNTHETIC PROCESS	0.4903	1.0437	0.43	1	1
RESPONSE TO STEROL	0.3193	1.0427	0.3884	1	1
RESPONSE TO TOXIC SUBSTANCE	0.287	1.0421	0.377	1	1
REGULATION OF VASOCONSTRICTION	0.3719	1.0421	0.4269	1	1
NEGATIVE REGULATION OF VASCULAR ENDOTHELIAL CELL PROLIFERATION	0.7198	1.0419	0.5314	1	1
PSEUDOPODIUM ORGANIZATION	0.3868	1.0417	0.4222	1	1
MUSCLE SYSTEM PROCESS	0.2682	1.0412	0.4035	1	1
RESPONSE TO MANGANESE ION	0.4053	1.0409	0.4754	1	1
IRIS MORPHOGENESIS	0.4017	1.0394	0.4241	1	1
MESENCHYMAL CELL APOPTOTIC PROCESS	0.3711	1.0389	0.435	1	1
POSITIVE REGULATION OF ORGANIC ACID TRANSPORT	0.4432	1.0388	0.4602	1	1
POSITIVE REGULATION OF THE FORCE OF HEART CONTRACTION	0.6011	1.0388	0.5029	1	1
SELENIUM COMPOUND METABOLIC PROCESS	0.4836	1.0387	0.4365	1	1
EMBRYONIC EYE MORPHOGENESIS	0.3576	1.0386	0.4235	1	1
NEGATIVE REGULATION OF EXTRACELLULAR MATRIX ORGANIZATION	0.5172	1.0385	0.4467	1	1
NEGATIVE REGULATION OF CALCIUM ION IMPORT	0.5169	1.0384	0.4401	1	1
ENDOSOMAL VESICLE FUSION	0.4266	1.0383	0.4288	1	1
NEGATIVE REGULATION OF ENDOTHELIAL CELL APOPTOTIC PROCESS	0.4196	1.0382	0.437	1	1
CATECHOLAMINE UPTAKE	0.3535	1.038	0.4052	1	1
NEUROTRANSMITTER CATABOLIC PROCESS	0.4534	1.038	0.4099	1	1
REGULATION OF ACTOMYOSIN STRUCTURE ORGANIZATION	0.314	1.0372	0.428	1	1
NEGATIVE REGULATION OF RESPONSE TO WOUNDING	0.3897	1.0372	0.4411	1	1
GERM CELL DEVELOPMENT	0.2464	1.0366	0.3735	1	1
RESPONSE TO DSRNA	0.3683	1.0365	0.4283	1	1
THYROID HORMONE GENERATION	0.433	1.0365	0.4665	1	1
REGULATION OF CELL COMMUNICATION BY ELECTRICAL COUPLING	0.5607	1.0365	0.502	1	1
REGULATION OF TRANSMISSION OF NERVE IMPULSE	0.3741	1.0358	0.4275	1	1
RETINAL CONE CELL DIFFERENTIATION	0.4397	1.0357	0.4056	1	1
REGULATION OF SYSTEMIC ARTERIAL BLOOD PRESSURE	0.3233	1.0355	0.4145	1	1
REGULATION OF SKELETAL MUSCLE TISSUE REGENERATION	0.5329	1.0355	0.495	1	1
RESPONSE TO IRON II ION	0.4499	1.0354	0.4247	1	1
NEGATIVE REGULATION OF BMP SIGNALING PATHWAY	0.3493	1.0351	0.4113	1	1
CELL CELL JUNCTION ORGANIZATION	0.3097	1.035	0.4306	1	1
NEGATIVE REGULATION OF BIOMINERALIZATION	0.3282	1.0345	0.4185	1	1
POSITIVE REGULATION OF GONAD DEVELOPMENT	0.4593	1.0343	0.438	1	1
ORGAN OR TISSUE SPECIFIC IMMUNE RESPONSE	0.4511	1.0343	0.4423	1	1
LUNG LOBE DEVELOPMENT	0.5856	1.0341	0.4698	1	1
REGULATION OF PHOSPHATIDYLCHOLINE BIOSYNTHETIC PROCESS	0.6605	1.0339	0.5142	1	1
REGULATION OF TOOTH MINERALIZATION	0.5508	1.0335	0.4639	1	1
POSITIVE REGULATION OF CILIUM MOVEMENT	0.4729	1.0334	0.4484	1	1
REGULATION OF HUMORAL IMMUNE RESPONSE	0.4698	1.033	0.4405	1	1
GLYCEROL 3 PHOSPHATE METABOLIC PROCESS	0.4464	1.0329	0.441	1	1
REGULATION OF GRANULOCYTE DIFFERENTIATION	0.5104	1.0328	0.4641	1	1
POSITIVE REGULATION OF HORMONE SECRETION	0.2749	1.0325	0.4047	1	1
NEGATIVE REGULATION OF CELL MIGRATION INVOLVED IN SPROUTING ANGIOGENESIS	0.3867	1.0324	0.4196	1	1
INTERLEUKIN 6 MEDIATED SIGNALING PATHWAY	0.3696	1.0319	0.4364	1	1
UBIQUITIN RECYCLING	0.4026	1.0318	0.4503	1	1
REGULATION OF GAP JUNCTION ASSEMBLY	0.621	1.0318	0.4518	1	1
CD4 POSITIVE OR CD8 POSITIVE ALPHA BETA T CELL LINEAGE COMMITMENT	0.4572	1.0318	0.4609	1	1
EMBRYONIC RETINA MORPHOGENESIS IN CAMERA TYPE EYE	0.5181	1.0318	0.4629	1	1
MUSCLE ORGAN MORPHOGENESIS	0.3165	1.0317	0.4114	1	1
NEGATIVE REGULATION OF SMOOTH MUSCLE CELL MIGRATION	0.4293	1.0317	0.4415	1	1
REGULATION OF INORGANIC ANION TRANSMEMBRANE TRANSPORT	0.5119	1.0309	0.4322	1	1
APOPTOTIC CHROMOSOME CONDENSATION	0.4136	1.0307	0.3893	1	1
STRESS FIBER ASSEMBLY	0.2953	1.0305	0.4374	1	1
POSITIVE REGULATION OF LIPOPROTEIN PARTICLE CLEARANCE	0.4968	1.03	0.4406	1	1
BILE ACID BIOSYNTHETIC PROCESS	0.3074	1.0297	0.4288	1	1
COPPER ION TRANSPORT	0.467	1.0295	0.4931	1	1
CELLULAR PROCESS INVOLVED IN REPRODUCTION IN MULTICELLULAR ORGANISM	0.2361	1.029	0.392	1	1
RESPONSE TO AMMONIUM ION	0.619	1.0288	0.4449	1	1
CELLULAR RESPONSE TO AMMONIUM ION	0.619	1.0288	0.4449	1	1
DOPAMINE BIOSYNTHETIC PROCESS	0.5198	1.0285	0.4697	1	1
SYNAPTIC TRANSMISSION GLYCINERGIC	0.6063	1.028	0.5151	1	1
POSITIVE REGULATION OF ENDOTHELIAL CELL APOPTOTIC PROCESS	0.4805	1.0279	0.4646	1	1
ABSCISSION	0.5008	1.0278	0.4186	1	1
INDOLALKYLAMINE METABOLIC PROCESS	0.3963	1.0276	0.4072	1	1
BIOMINERALIZATION	0.3086	1.0271	0.422	1	1
REGULATION OF RECEPTOR SIGNALING PATHWAY VIA STAT	0.3235	1.0271	0.4297	1	1
COLLAGEN FIBRIL ORGANIZATION	0.3768	1.0267	0.4261	1	1
POSITIVE REGULATION OF CELL FATE COMMITMENT	0.362	1.0265	0.3965	1	1
ASPARTATE TRANSMEMBRANE TRANSPORT	0.3951	1.0265	0.4507	1	1
ENDOTHELIAL CELL MORPHOGENESIS	0.4222	1.026	0.4514	1	1
CALCIUM INDEPENDENT CELL CELL ADHESION VIA PLASMA MEMBRANE CELL ADHESION MOLECULES	0.4425	1.0259	0.4224	1	1
MULTI CILIATED EPITHELIAL CELL DIFFERENTIATION	0.4982	1.0253	0.4681	1	1
TOLERANCE INDUCTION TO SELF ANTIGEN	0.5484	1.0251	0.4921	1	1
CELL RECOGNITION	0.314	1.025	0.4652	1	1
ACTION POTENTIAL	0.3116	1.0248	0.4063	1	1
POSITIVE REGULATION OF PROTEIN LOCALIZATION TO EARLY ENDOSOME	0.4929	1.0238	0.4905	1	1
RESPONSE TO VITAMIN A	0.3994	1.0235	0.4338	1	1
POSITIVE REGULATION OF NATURAL KILLER CELL PROLIFERATION	0.506	1.0231	0.4971	1	1
NEGATIVE REGULATION OF MYELINATION	0.5067	1.0228	0.4702	1	1
REGULATION OF PHOSPHOLIPASE ACTIVITY	0.4051	1.0224	0.4661	1	1
POSITIVE REGULATION OF PEPTIDYL SERINE PHOSPHORYLATION	0.2938	1.0218	0.4464	1	1
NOTOCHORD DEVELOPMENT	0.3291	1.0217	0.4172	1	1
MYOSIN FILAMENT ORGANIZATION	0.5407	1.0214	0.45	1	1
PROTEIN DE ADP RIBOSYLATION	0.5309	1.0214	0.4841	1	1
RETINAL ROD CELL DEVELOPMENT	0.4459	1.0208	0.4116	1	1
RESPONSE TO PROSTAGLANDIN	0.4309	1.0208	0.4595	1	1
REGULATION OF HORMONE LEVELS	0.2724	1.0207	0.4165	1	1
ACTIVATION OF PHOSPHOLIPASE C ACTIVITY	0.4427	1.0206	0.4711	1	1
LENS FIBER CELL MORPHOGENESIS	0.5193	1.0205	0.454	1	1
CELL ADHESION MEDIATED BY INTEGRIN	0.4338	1.0198	0.4501	1	1
NK T CELL ACTIVATION	0.4751	1.0195	0.4894	1	1
POSITIVE REGULATION OF OSTEOCLAST DEVELOPMENT	0.5057	1.0194	0.4458	1	1
GALACTOSE METABOLIC PROCESS	0.4026	1.0193	0.4785	1	1
POSITIVE REGULATION OF MACROPHAGE DIFFERENTIATION	0.4343	1.0193	0.4897	1	1
CALCIUM ION IMPORT INTO CYTOSOL	0.3673	1.019	0.4145	1	1
NEGATIVE REGULATION OF PROTEOLYSIS	0.306	1.019	0.4596	1	1
POSITIVE REGULATION OF PHOSPHOLIPID METABOLIC PROCESS	0.5618	1.019	0.5466	1	1
CYTOKINE PRODUCTION INVOLVED IN INFLAMMATORY RESPONSE	0.3724	1.0189	0.4727	1	1
LEUKOTRIENE B4 CATABOLIC PROCESS	0.6523	1.0185	0.5413	1	1
REGULATION OF HEART MORPHOGENESIS	0.4799	1.0181	0.4556	1	1
POSITIVE REGULATION OF INOSITOL TRISPHOSPHATE BIOSYNTHETIC PROCESS	0.5503	1.0179	0.5506	1	1
DETECTION OF LIGHT STIMULUS	0.2746	1.0173	0.4337	1	1
SULFATION	0.3574	1.0173	0.456	1	1
HEAD MORPHOGENESIS	0.3186	1.0172	0.4323	1	1
REGULATION OF BLOOD VESSEL REMODELING	0.5351	1.0172	0.4841	1	1
GLOMERULUS DEVELOPMENT	0.4011	1.017	0.4741	1	1
ACYLGLYCEROL HOMEOSTASIS	0.3187	1.0165	0.4422	1	1
CELLULAR RESPONSE TO POTASSIUM ION	0.4262	1.0162	0.4505	1	1
MULTINUCLEAR OSTEOCLAST DIFFERENTIATION	0.4503	1.0161	0.4495	1	1
PLASMA MEMBRANE PHOSPHOLIPID SCRAMBLING	0.364	1.0154	0.4628	1	1
REGULATION OF BONE MINERALIZATION	0.3111	1.0148	0.4462	1	1
NEGATIVE REGULATION OF INTERLEUKIN 1 PRODUCTION	0.4242	1.0143	0.4949	1	1
PROTEIN TETRAMERIZATION	0.2854	1.0142	0.4272	1	1
CARDIAC CONDUCTION	0.2886	1.0141	0.4319	1	1
POSITIVE REGULATION OF MYOBLAST PROLIFERATION	0.3977	1.014	0.4547	1	1
NEGATIVE REGULATION OF MULTI ORGANISM PROCESS	0.3926	1.0137	0.4291	1	1
REGULATION OF ANTIBACTERIAL PEPTIDE PRODUCTION	0.6074	1.0137	0.5363	1	1
SECONDARY HEART FIELD SPECIFICATION	0.4424	1.0135	0.4366	1	1
MONOVALENT INORGANIC ANION HOMEOSTASIS	0.3801	1.0135	0.4691	1	1
REGULATION OF WATER LOSS VIA SKIN	0.4274	1.0134	0.4753	1	1
POSITIVE REGULATION OF CELL PROLIFERATION INVOLVED IN KIDNEY DEVELOPMENT	0.4736	1.0132	0.501	1	1
SARCOPLASMIC RETICULUM CALCIUM ION TRANSPORT	0.366	1.0127	0.444	1	1
NEGATIVE REGULATION OF LIPID TRANSPORT	0.3516	1.0121	0.4379	1	1
MAGNESIUM ION HOMEOSTASIS	0.391	1.012	0.4669	1	1
PRIMARY MIRNA PROCESSING	0.3603	1.0117	0.4564	1	1
REGULATION OF SMOOTH MUSCLE CELL CHEMOTAXIS	0.5	1.0115	0.4402	1	1
SMOOTH MUSCLE CONTRACTION	0.3359	1.0115	0.4627	1	1
POSITIVE REGULATION OF EPITHELIAL CELL PROLIFERATION INVOLVED IN LUNG MORPHOGENESIS	0.5741	1.0115	0.5177	1	1
TRIVALENT INORGANIC ANION HOMEOSTASIS	0.4305	1.0114	0.4629	1	1
REGULATION OF STEROID BIOSYNTHETIC PROCESS	0.2788	1.0113	0.4283	1	1
NEGATIVE REGULATION OF BONE RESORPTION	0.4807	1.0113	0.4533	1	1
SKIN EPIDERMIS DEVELOPMENT	0.3012	1.0111	0.434	1	1
REGULATION OF CELL ADHESION MEDIATED BY INTEGRIN	0.4251	1.011	0.4671	1	1
VASCULAR ENDOTHELIAL GROWTH FACTOR PRODUCTION	0.4753	1.0108	0.4753	1	1
MALE GAMETE GENERATION	0.2244	1.0106	0.433	1	1
POSTTRANSLATIONAL PROTEIN TARGETING TO MEMBRANE TRANSLOCATION	0.4714	1.0098	0.4882	1	1
OOCYTE DIFFERENTIATION	0.2924	1.0096	0.4556	1	1
NEGATIVE REGULATION OF VASCULAR ASSOCIATED SMOOTH MUSCLE CELL MIGRATION	0.6045	1.0093	0.5456	1	1
L GLUTAMATE IMPORT ACROSS PLASMA MEMBRANE	0.3921	1.0091	0.475	1	1
REGULATION OF CARDIOBLAST DIFFERENTIATION	0.4944	1.009	0.4786	1	1
CELLULAR RESPONSE TO ANTIBIOTIC	0.376	1.009	0.4892	1	1
POSITIVE REGULATION OF RESPONSE TO INTERFERON GAMMA	0.5718	1.0089	0.5051	1	1
MOLTING CYCLE	0.303	1.0088	0.4382	1	1
DETERMINATION OF DORSAL VENTRAL ASYMMETRY	0.4964	1.0088	0.4477	1	1
MORPHOGENESIS OF AN EPITHELIAL SHEET	0.342	1.0084	0.4671	1	1
POSITIVE REGULATION OF HOMOTYPIC CELL CELL ADHESION	0.5442	1.0082	0.501	1	1
CARBOHYDRATE DERIVATIVE TRANSPORT	0.3001	1.0081	0.4422	1	1
CARDIAC NEURAL CREST CELL MIGRATION INVOLVED IN OUTFLOW TRACT MORPHOGENESIS	0.5659	1.0079	0.498	1	1
RESPONSE TO DRUG	0.2589	1.0073	0.451	1	1
REGULATION OF VITAMIN METABOLIC PROCESS	0.5273	1.007	0.5188	1	1
CRANIAL NERVE STRUCTURAL ORGANIZATION	0.4182	1.0068	0.4309	1	1
HORMONE BIOSYNTHETIC PROCESS	0.2863	1.0065	0.4681	1	1
CAMP CATABOLIC PROCESS	0.5053	1.0065	0.5106	1	1
NEGATIVE REGULATION OF CALCINEURIN MEDIATED SIGNALING	0.2937	1.0063	0.45	1	1
HYALURONAN CATABOLIC PROCESS	0.4521	1.0062	0.5039	1	1
CARDIAC MUSCLE TISSUE MORPHOGENESIS	0.3342	1.0061	0.4531	1	1
LATERAL MESODERM DEVELOPMENT	0.3663	1.006	0.4664	1	1
ACTIVATION OF CYSTEINE TYPE ENDOPEPTIDASE ACTIVITY INVOLVED IN APOPTOTIC PROCESS	0.2945	1.0056	0.4388	1	1
GLYCEROLIPID CATABOLIC PROCESS	0.3358	1.0056	0.4663	1	1
RESPONSE TO INTERLEUKIN 6	0.3664	1.0055	0.4821	1	1
INTERLEUKIN 10 PRODUCTION	0.4284	1.0052	0.5087	1	1
MUSCLE CELL FATE COMMITMENT	0.4213	1.0042	0.4892	1	1
CHONDROCYTE HYPERTROPHY	0.4721	1.0041	0.4615	1	1
ATRIAL CARDIAC MUSCLE CELL MEMBRANE REPOLARIZATION	0.4162	1.0037	0.4269	1	1
CARDIAC NEURAL CREST CELL DIFFERENTIATION INVOLVED IN HEART DEVELOPMENT	0.4704	1.0034	0.4841	1	1
NEGATIVE REGULATION OF PLATELET ACTIVATION	0.4672	1.0034	0.502	1	1
INTERLEUKIN 23 PRODUCTION	0.5602	1.0032	0.5284	1	1
PURINE DEOXYRIBONUCLEOTIDE CATABOLIC PROCESS	0.4262	1.0029	0.4365	1	1
AMINE BIOSYNTHETIC PROCESS	0.3377	1.0029	0.4492	1	1
REGULATION OF PHOSPHOLIPID METABOLIC PROCESS	0.385	1.0029	0.4805	1	1
NOREPINEPHRINE UPTAKE	0.3867	1.0025	0.4579	1	1
CARTILAGE DEVELOPMENT	0.2743	1.0023	0.4551	1	1
CELLULAR RESPONSE TO CAMP	0.333	1.0023	0.482	1	1
OTOLITH DEVELOPMENT	0.5148	1.0014	0.4807	1	1
REGULATION OF ENTRY OF BACTERIUM INTO HOST CELL	0.5667	1.0014	0.5179	1	1
SUPEROXIDE ANION GENERATION	0.4003	1.0013	0.4749	1	1
INTERLEUKIN 1 ALPHA PRODUCTION	0.5377	1.0013	0.4912	1	1
POSITIVE REGULATION OF GLIAL CELL PROLIFERATION	0.4359	1.0007	0.499	1	1
RESPONSE TO RETINOIC ACID	0.2654	1.0003	0.4753	1	1
RESPONSE TO PROGESTERONE	0.3269	1.0001	0.496	1	1
PLATELET ACTIVATING FACTOR METABOLIC PROCESS	0.5913	0.9997	0.5233	1	1
GLUCOCORTICOID BIOSYNTHETIC PROCESS	0.3513	0.9995	0.496	1	1
CALCIUM ION TRANSMEMBRANE TRANSPORT VIA HIGH VOLTAGE GATED CALCIUM CHANNEL	0.3999	0.9993	0.4519	1	1
MEMBRANE REPOLARIZATION DURING ATRIAL CARDIAC MUSCLE CELL ACTION POTENTIAL	0.466	0.9986	0.452	1	1
CRANIOFACIAL SUTURE MORPHOGENESIS	0.3363	0.9984	0.4739	1	1
NEGATIVE REGULATION OF APOPTOTIC PROCESS INVOLVED IN DEVELOPMENT	0.5366	0.9983	0.5347	1	1
PROTEIN HOMOTETRAMERIZATION	0.2815	0.9978	0.4611	1	1
CIRCULATORY SYSTEM PROCESS	0.2812	0.9978	0.4751	1	1
NEUTROPHIL MEDIATED KILLING OF SYMBIONT CELL	0.3662	0.9976	0.4277	1	1
RESPONSE TO BACTERIUM	0.3716	0.9969	0.5	1	1
NEGATIVE REGULATION OF CYTOSOLIC CALCIUM ION CONCENTRATION	0.3549	0.9967	0.4729	1	1
CARDIAC MUSCLE FIBER DEVELOPMENT	0.4741	0.9965	0.4859	1	1
REGULATION OF MEMBRANE PROTEIN ECTODOMAIN PROTEOLYSIS	0.3583	0.9961	0.4819	1	1
RESPONSE TO L ASCORBIC ACID	0.5247	0.9961	0.5407	1	1
NEGATIVE REGULATION OF RELAXATION OF MUSCLE	0.4959	0.9959	0.4708	1	1
NEGATIVE REGULATION OF GLYCOGEN METABOLIC PROCESS	0.4644	0.9959	0.4798	1	1
RESPONSE TO CAFFEINE	0.3815	0.9956	0.456	1	1
NEGATIVE REGULATION OF SMOOTH MUSCLE CELL PROLIFERATION	0.4126	0.9936	0.52	1	1
HUMORAL IMMUNE RESPONSE MEDIATED BY CIRCULATING IMMUNOGLOBULIN	0.4633	0.9934	0.4802	1	1
NEGATIVE REGULATION OF MOLECULAR FUNCTION IN OTHER ORGANISM	0.4744	0.9934	0.5149	1	1
POSITIVE REGULATION OF CELL CELL ADHESION MEDIATED BY CADHERIN	0.342	0.9926	0.4424	1	1
CELLULAR RESPONSE TO HYDROPEROXIDE	0.5684	0.9924	0.5302	1	1
ANTIGEN PROCESSING AND PRESENTATION ENDOGENOUS LIPID ANTIGEN VIA MHC CLASS IB	0.5982	0.9924	0.5887	1	1
SPONTANEOUS SYNAPTIC TRANSMISSION	0.4218	0.992	0.4801	1	1
CARDIAC VENTRICLE DEVELOPMENT	0.2784	0.9916	0.4542	1	1
POSITIVE REGULATION OF MHC CLASS I BIOSYNTHETIC PROCESS	0.5144	0.9912	0.5039	1	1
ACROSOME ASSEMBLY	0.3423	0.9911	0.4651	1	1
NEGATIVE REGULATION OF PROTEIN LOCALIZATION TO NUCLEUS	0.3521	0.9911	0.5	1	1
NEUROTRANSMITTER METABOLIC PROCESS	0.3583	0.991	0.4737	1	1
INTERLEUKIN 23 MEDIATED SIGNALING PATHWAY	0.4573	0.9907	0.4863	1	1
AUDITORY RECEPTOR CELL DEVELOPMENT	0.3385	0.9907	0.4959	1	1
HAIR FOLLICLE MATURATION	0.4744	0.9902	0.492	1	1
PEPTIDYL LYSINE DEACETYLATION	0.4024	0.99	0.4845	1	1
10 FORMYLTETRAHYDROFOLATE METABOLIC PROCESS	0.4686	0.9894	0.502	1	1
RESPONSE TO ORGANOPHOSPHORUS	0.2759	0.9893	0.481	1	1
ACUTE INFLAMMATORY RESPONSE	0.4096	0.989	0.5272	1	1
POSITIVE REGULATION OF GLYCOPROTEIN METABOLIC PROCESS	0.4035	0.9887	0.4756	1	1
CELLULAR RESPONSE TO UV C	0.5241	0.9885	0.5184	1	1
REGULATION OF CELL MIGRATION INVOLVED IN SPROUTING ANGIOGENESIS	0.3915	0.9882	0.4961	1	1
KETONE CATABOLIC PROCESS	0.4471	0.9882	0.504	1	1
RESPONSE TO INTERLEUKIN 15	0.4688	0.9881	0.491	1	1
NEGATIVE REGULATION OF ANTIGEN PROCESSING AND PRESENTATION	0.5965	0.9879	0.529	1	1
PIGMENT CELL DIFFERENTIATION	0.3415	0.9879	0.5307	1	1
RESPONSE TO COPPER ION	0.3409	0.9878	0.4673	1	1
REGULATION OF TRIGLYCERIDE CATABOLIC PROCESS	0.3642	0.9878	0.4882	1	1
REGULATION OF BICELLULAR TIGHT JUNCTION ASSEMBLY	0.409	0.9875	0.501	1	1
REGULATION OF LIPASE ACTIVITY	0.3603	0.9874	0.494	1	1
REGULATION OF HYALURONAN BIOSYNTHETIC PROCESS	0.4681	0.9872	0.501	1	1
POSITIVE REGULATION OF CARTILAGE DEVELOPMENT	0.3402	0.9871	0.4759	1	1
RESPONSE TO FOOD	0.289	0.9869	0.482	1	1
LUNG CELL DIFFERENTIATION	0.3694	0.9866	0.458	1	1
HYALURONAN METABOLIC PROCESS	0.3722	0.9859	0.5126	1	1
CELL SURFACE RECEPTOR SIGNALING PATHWAY INVOLVED IN HEART DEVELOPMENT	0.3346	0.9858	0.4632	1	1
NAD BIOSYNTHETIC PROCESS	0.3856	0.9856	0.4912	1	1
INTERMEMBRANE LIPID TRANSFER	0.2558	0.9853	0.4855	1	1
POSITIVE REGULATION OF SODIUM ION TRANSMEMBRANE TRANSPORT	0.3573	0.9844	0.4679	1	1
POSITIVE REGULATION OF ENDOCYTIC RECYCLING	0.4391	0.9838	0.5059	1	1
CELLULAR RESPONSE TO GAMMA RADIATION	0.3354	0.9837	0.4913	1	1
COAGULATION	0.3015	0.9835	0.4622	1	1
INTERLEUKIN 4 MEDIATED SIGNALING PATHWAY	0.5659	0.9835	0.5475	1	1
EYELID DEVELOPMENT IN CAMERA TYPE EYE	0.3722	0.9834	0.504	1	1
PYRIMIDINE CONTAINING COMPOUND TRANSMEMBRANE TRANSPORT	0.3857	0.983	0.4822	1	1
POSITIVE REGULATION OF KILLING OF CELLS OF OTHER ORGANISM	0.4831	0.9825	0.5099	1	1
HEPARAN SULFATE PROTEOGLYCAN METABOLIC PROCESS	0.3315	0.9823	0.4802	1	1
POSITIVE REGULATION OF T HELPER CELL DIFFERENTIATION	0.4449	0.9822	0.5278	1	1
COMMA SHAPED BODY MORPHOGENESIS	0.4759	0.982	0.4853	1	1
CELLULAR RESPONSE TO ALCOHOL	0.3142	0.9819	0.4806	1	1
REGULATION OF CHONDROCYTE DIFFERENTIATION	0.3349	0.9819	0.5172	1	1
POSITIVE REGULATION OF INTERLEUKIN 1 ALPHA PRODUCTION	0.5678	0.9816	0.5342	1	1
POSITIVE REGULATION OF MEMORY T CELL DIFFERENTIATION	0.4906	0.9816	0.5389	1	1
NEUROPEPTIDE SIGNALING PATHWAY	0.2941	0.9804	0.4855	1	1
DNA CYTOSINE DEAMINATION	0.4956	0.9804	0.5229	1	1
HEPATIC STELLATE CELL ACTIVATION	0.529	0.9801	0.5159	1	1
NEGATIVE REGULATION OF NERVOUS SYSTEM PROCESS	0.3634	0.9798	0.5101	1	1
POSITIVE REGULATION OF EPIDERMIS DEVELOPMENT	0.3332	0.9797	0.5058	1	1
REGULATION OF MYELOID DENDRITIC CELL ACTIVATION	0.663	0.9795	0.5955	1	1
REGULATION OF SYSTEM PROCESS	0.2329	0.9791	0.502	1	1
BONE MINERALIZATION	0.2913	0.9787	0.4782	1	1
NEUROTRANSMITTER GATED ION CHANNEL CLUSTERING	0.4314	0.9787	0.5124	1	1
POSITIVE REGULATION OF GRANULOCYTE CHEMOTAXIS	0.4524	0.9787	0.541	1	1
REGULATION OF ENDOTHELIAL TUBE MORPHOGENESIS	0.5162	0.9784	0.5607	1	1
SMOOTH MUSCLE CELL MIGRATION	0.3756	0.9781	0.503	1	1
CELL ADHESION INVOLVED IN HEART MORPHOGENESIS	0.5481	0.9776	0.5483	1	1
CELLULAR RESPONSE TO COLD	0.447	0.9775	0.5553	1	1
NEGATIVE REGULATION OF FATTY ACID METABOLIC PROCESS	0.3378	0.9774	0.4815	1	1
RESPONSE TO HYDROPEROXIDE	0.4442	0.9773	0.5253	1	1
POSITIVE REGULATION OF CYTOSOLIC CALCIUM ION CONCENTRATION INVOLVED IN PHOSPHOLIPASE C ACTIVATING G PROTEIN COUPLED SIGNALING PATHWAY	0.4325	0.9773	0.549	1	1
URINARY BLADDER SMOOTH MUSCLE CONTRACTION	0.4715	0.9771	0.4951	1	1
PROSTANOID BIOSYNTHETIC PROCESS	0.4062	0.9762	0.5068	1	1
REGULATION OF ACUTE INFLAMMATORY RESPONSE	0.3833	0.9762	0.5158	1	1
RELEASE OF SEQUESTERED CALCIUM ION INTO CYTOSOL BY ENDOPLASMIC RETICULUM	0.3759	0.9758	0.5146	1	1
QUINOLINATE METABOLIC PROCESS	0.5762	0.9753	0.5717	1	1
STEROL IMPORT	0.4546	0.9747	0.507	1	1
POSITIVE REGULATION OF T HELPER 1 TYPE IMMUNE RESPONSE	0.4867	0.9745	0.5375	1	1
PLATELET AGGREGATION	0.3495	0.9741	0.494	1	1
NEGATIVE REGULATION OF HYDROLASE ACTIVITY	0.2754	0.974	0.498	1	1
CARTILAGE MORPHOGENESIS	0.3824	0.9733	0.4904	1	1
POSITIVE REGULATION OF VASCULAR ASSOCIATED SMOOTH MUSCLE CELL PROLIFERATION	0.3319	0.9732	0.4934	1	1
POSITIVE REGULATION OF CYSTEINE TYPE ENDOPEPTIDASE ACTIVITY INVOLVED IN APOPTOTIC SIGNALING PATHWAY	0.4504	0.9731	0.5021	1	1
BENZENE CONTAINING COMPOUND METABOLIC PROCESS	0.4196	0.9731	0.5191	1	1
DETERMINATION OF LEFT RIGHT ASYMMETRY IN LATERAL MESODERM	0.4317	0.9731	0.5479	1	1
RESPONSE TO POTASSIUM ION	0.3803	0.973	0.501	1	1
POSITIVE REGULATION OF SECRETION	0.2495	0.973	0.5197	1	1
REGULATION OF HUMORAL IMMUNE RESPONSE MEDIATED BY CIRCULATING IMMUNOGLOBULIN	0.5156	0.9729	0.5636	1	1
PROLINE TRANSMEMBRANE TRANSPORT	0.3594	0.9724	0.5293	1	1
NEGATIVE REGULATION OF CYTOKINE PRODUCTION INVOLVED IN INFLAMMATORY RESPONSE	0.4099	0.9722	0.503	1	1
PHENOL CONTAINING COMPOUND BIOSYNTHETIC PROCESS	0.3507	0.9716	0.5339	1	1
REGULATION OF CONNECTIVE TISSUE REPLACEMENT	0.5975	0.9716	0.6319	1	1
REGULATION OF PEPTIDASE ACTIVITY	0.2888	0.9714	0.5087	1	1
CELLULAR OXIDANT DETOXIFICATION	0.3087	0.9712	0.4783	1	1
NEGATIVE REGULATION OF ACTIN FILAMENT DEPOLYMERIZATION	0.2915	0.9711	0.4972	1	1
GLYCINE TRANSPORT	0.3697	0.9692	0.5464	1	1
NERVOUS SYSTEM PROCESS INVOLVED IN REGULATION OF SYSTEMIC ARTERIAL BLOOD PRESSURE	0.4458	0.969	0.5124	1	1
MULTICELLULAR ORGANISM REPRODUCTION	0.2083	0.9684	0.5593	1	1
MUSCLE HYPERTROPHY	0.267	0.9681	0.5097	1	1
SEXUAL REPRODUCTION	0.2113	0.9677	0.5347	1	1
INORGANIC ION IMPORT ACROSS PLASMA MEMBRANE	0.2792	0.9677	0.5394	1	1
NEGATIVE REGULATION OF LEUKOCYTE ADHESION TO VASCULAR ENDOTHELIAL CELL	0.581	0.9675	0.5556	1	1
REGULATION OF MAST CELL ACTIVATION INVOLVED IN IMMUNE RESPONSE	0.3731	0.9674	0.5309	1	1
PROGESTERONE RECEPTOR SIGNALING PATHWAY	0.4187	0.9671	0.5305	1	1
PORPHYRIN CONTAINING COMPOUND METABOLIC PROCESS	0.2946	0.967	0.4515	1	1
SKELETAL MUSCLE ADAPTATION	0.2902	0.9669	0.5207	1	1
POSITIVE REGULATION OF LIPID METABOLIC PROCESS	0.2836	0.9667	0.4901	1	1
REGULATION OF CAVEOLIN MEDIATED ENDOCYTOSIS	0.3857	0.9667	0.5129	1	1
REGULATION OF CARTILAGE DEVELOPMENT	0.2981	0.9666	0.5295	1	1
REGULATION OF UNSATURATED FATTY ACID BIOSYNTHETIC PROCESS	0.5106	0.9665	0.5753	1	1
GLYCOSIDE TRANSPORT	0.5138	0.9664	0.5259	1	1
REGULATION OF PROTEIN KINASE C ACTIVITY	0.5934	0.9662	0.5453	1	1
POSITIVE REGULATION OF LIPID CATABOLIC PROCESS	0.2884	0.9658	0.5	1	1
FACE DEVELOPMENT	0.3004	0.9658	0.5009	1	1
AMINE METABOLIC PROCESS	0.2524	0.9657	0.5079	1	1
REGULATION OF HEAT GENERATION	0.4251	0.9657	0.53	1	1
NEGATIVE REGULATION OF LIPID LOCALIZATION	0.3362	0.9656	0.5229	1	1
AXIAL MESODERM DEVELOPMENT	0.3452	0.9655	0.4969	1	1
POSITIVE REGULATION OF POTASSIUM ION TRANSPORT	0.29	0.965	0.5062	1	1
NEGATIVE REGULATION OF NEURON MIGRATION	0.4424	0.9649	0.4971	1	1
FLAVIN CONTAINING COMPOUND METABOLIC PROCESS	0.4437	0.9649	0.5353	1	1
POSITIVE REGULATION OF INTERLEUKIN 5 PRODUCTION	0.5206	0.9648	0.5939	1	1
POSITIVE REGULATION OF NEUROTROPHIN TRK RECEPTOR SIGNALING PATHWAY	0.4896	0.9647	0.5275	1	1
BASEMENT MEMBRANE ORGANIZATION	0.37	0.9646	0.5293	1	1
MAST CELL ACTIVATION INVOLVED IN IMMUNE RESPONSE	0.3678	0.9645	0.512	1	1
CELLULAR RESPONSE TO MAGNESIUM ION	0.5636	0.9642	0.5314	1	1
LATE ENDOSOME TO VACUOLE TRANSPORT VIA MULTIVESICULAR BODY SORTING PATHWAY	0.2784	0.9639	0.4862	1	1
CELLULAR RESPONSE TO LEPTIN STIMULUS	0.3378	0.9637	0.5068	1	1
OTIC VESICLE DEVELOPMENT	0.3845	0.9636	0.51	1	1
KERATINOCYTE MIGRATION	0.4337	0.9634	0.5199	1	1
POSITIVE REGULATION OF CEREBELLAR GRANULE CELL PRECURSOR PROLIFERATION	0.4104	0.9632	0.5545	1	1
SODIUM ION TRANSMEMBRANE TRANSPORT	0.2763	0.963	0.5427	1	1
GLUTATHIONE DERIVATIVE METABOLIC PROCESS	0.4826	0.9627	0.5437	1	1
NEGATIVE REGULATION OF TOLL LIKE RECEPTOR 2 SIGNALING PATHWAY	0.5847	0.9625	0.5937	1	1
MENAQUINONE METABOLIC PROCESS	0.6022	0.9617	0.6035	1	1
ASTROCYTE DIFFERENTIATION	0.2773	0.9613	0.496	1	1
TROPHOBLAST CELL MIGRATION	0.3856	0.9613	0.5236	1	1
POSITIVE REGULATION OF OXIDATIVE STRESS INDUCED CELL DEATH	0.4167	0.9609	0.5529	1	1
POSITIVE REGULATION OF LIPID LOCALIZATION	0.3244	0.9609	0.5618	1	1
GAMMA AMINOBUTYRIC ACID SECRETION	0.4085	0.9608	0.5	1	1
GLOMERULAR MESANGIAL CELL PROLIFERATION	0.4542	0.9608	0.5235	1	1
ENDOCHONDRAL BONE MORPHOGENESIS	0.3112	0.9608	0.5314	1	1
ENTRY OF BACTERIUM INTO HOST CELL	0.4634	0.9607	0.5392	1	1
REGULATION OF BLOOD PRESSURE	0.283	0.9606	0.5469	1	1
POSITIVE REGULATION OF CATION TRANSMEMBRANE TRANSPORT	0.2646	0.9602	0.5342	1	1
REGULATION OF SPONTANEOUS SYNAPTIC TRANSMISSION	0.48	0.9601	0.5303	1	1
POSITIVE REGULATION OF INTERLEUKIN 4 PRODUCTION	0.4841	0.9601	0.5655	1	1
BONE RESORPTION	0.3532	0.96	0.497	1	1
VITAMIN D RECEPTOR SIGNALING PATHWAY	0.4078	0.9594	0.5262	1	1
CELLULAR DEFENSE RESPONSE	0.43	0.9593	0.5494	1	1
POSITIVE REGULATION OF NUCLEAR DIVISION	0.2645	0.9589	0.5625	1	1
REGULATION OF PHOSPHATIDYLINOSITOL DEPHOSPHORYLATION	0.4326	0.9588	0.501	1	1
EXTRACELLULAR MATRIX ASSEMBLY	0.2861	0.9587	0.5367	1	1
METANEPHRIC NEPHRON TUBULE MORPHOGENESIS	0.4074	0.9586	0.5121	1	1
HISTONE H2B UBIQUITINATION	0.3371	0.9586	0.5272	1	1
OLFACTORY BEHAVIOR	0.3989	0.9585	0.5348	1	1
ALCOHOL CATABOLIC PROCESS	0.2797	0.9581	0.5113	1	1
SRP DEPENDENT COTRANSLATIONAL PROTEIN TARGETING TO MEMBRANE TRANSLOCATION	0.4103	0.958	0.553	1	1
NEGATIVE REGULATION OF ACTIN FILAMENT POLYMERIZATION	0.2614	0.9577	0.5106	1	1
IMMUNOLOGICAL MEMORY FORMATION PROCESS	0.4652	0.9575	0.5569	1	1
POSITIVE REGULATION OF MACROPHAGE ACTIVATION	0.4962	0.9575	0.5778	1	1
DE NOVO CENTRIOLE ASSEMBLY	0.5692	0.9573	0.5681	1	1
TRANSFORMING GROWTH FACTOR BETA PRODUCTION	0.3978	0.957	0.5284	1	1
RESOLUTION OF MEIOTIC RECOMBINATION INTERMEDIATES	0.3089	0.9568	0.4911	1	1
CELLULAR RESPONSE TO TOXIC SUBSTANCE	0.2982	0.9563	0.5191	1	1
POSITIVE REGULATION OF HYPERSENSITIVITY	0.6198	0.956	0.588	1	1
BLOOD VESSEL REMODELING	0.3505	0.9557	0.5119	1	1
REGULATION OF AMINO ACID IMPORT ACROSS PLASMA MEMBRANE	0.4012	0.9557	0.5453	1	1
STRIATED MUSCLE ADAPTATION	0.2554	0.9552	0.5233	1	1
MODIFIED AMINO ACID TRANSPORT	0.3053	0.9551	0.5202	1	1
AMINOGLYCAN METABOLIC PROCESS	0.2797	0.9547	0.5128	1	1
MEMBRANE HYPERPOLARIZATION	0.3915	0.9544	0.5521	1	1
BRANCHING INVOLVED IN SALIVARY GLAND MORPHOGENESIS	0.4382	0.9542	0.5333	1	1
DETECTION OF MOLECULE OF BACTERIAL ORIGIN	0.5616	0.9542	0.5934	1	1
PIRNA METABOLIC PROCESS	0.3354	0.9541	0.5654	1	1
B CELL PROLIFERATION	0.4061	0.954	0.5356	1	1
RESPONSE TO CORTICOSTEROID	0.2791	0.9533	0.5128	1	1
ROUNDABOUT SIGNALING PATHWAY	0.5549	0.9533	0.5823	1	1
ALDEHYDE CATABOLIC PROCESS	0.3483	0.9532	0.5344	1	1
POSITIVE REGULATION OF PROTEIN IMPORT	0.2842	0.953	0.5302	1	1
LEUKOTRIENE METABOLIC PROCESS	0.4062	0.9527	0.5536	1	1
EXTERNAL ENCAPSULATING STRUCTURE ORGANIZATION	0.3223	0.9525	0.5286	1	1
NEGATIVE REGULATION OF TRANSFORMING GROWTH FACTOR BETA PRODUCTION	0.383	0.9519	0.5051	1	1
FEMALE GAMETE GENERATION	0.237	0.9519	0.5754	1	1
CARDIAC CHAMBER MORPHOGENESIS	0.2932	0.9518	0.5233	1	1
NAIL DEVELOPMENT	0.4279	0.9518	0.572	1	1
NATURAL KILLER CELL MEDIATED IMMUNE RESPONSE TO TUMOR CELL	0.5767	0.9518	0.6103	1	1
POSITIVE REGULATION OF INTERLEUKIN 2 PRODUCTION	0.4622	0.9517	0.5655	1	1
ENDODERMAL CELL FATE COMMITMENT	0.4206	0.9514	0.5347	1	1
ENDODERM FORMATION	0.3062	0.9511	0.4981	1	1
HISTAMINE METABOLIC PROCESS	0.5032	0.951	0.5591	1	1
MUCOPOLYSACCHARIDE METABOLIC PROCESS	0.2897	0.9509	0.5156	1	1
RESPONSE TO ISOLATION STRESS	0.4371	0.9509	0.5425	1	1
REGULATION OF PEPTIDYL SERINE PHOSPHORYLATION	0.2641	0.9508	0.5333	1	1
PHOSPHOLIPID EFFLUX	0.4395	0.9508	0.5665	1	1
CELLULAR ALDEHYDE METABOLIC PROCESS	0.2896	0.9506	0.5102	1	1
REGULATION OF MUSCLE HYPERTROPHY	0.2609	0.9506	0.5229	1	1
CELLULAR RESPONSE TO STEROL DEPLETION	0.2882	0.9505	0.531	1	1
PENETRATION OF ZONA PELLUCIDA	0.4184	0.9503	0.5695	1	1
SMOOTH MUSCLE CELL PROLIFERATION	0.3387	0.9502	0.5487	1	1
REGULATION OF MITOCHONDRIAL ELECTRON TRANSPORT NADH TO UBIQUINONE	0.5314	0.9497	0.5996	1	1
REGULATION OF SNARE COMPLEX ASSEMBLY	0.386	0.9496	0.5231	1	1
T CELL ANTIGEN PROCESSING AND PRESENTATION	0.5287	0.9493	0.5726	1	1
BODY MORPHOGENESIS	0.2657	0.9491	0.5453	1	1
MONOACYLGLYCEROL BIOSYNTHETIC PROCESS	0.4393	0.949	0.5343	1	1
NEGATIVE REGULATION OF SECRETION	0.2586	0.9489	0.5714	1	1
REGULATION OF TISSUE REMODELING	0.3523	0.9488	0.5444	1	1
HYPOTONIC RESPONSE	0.3483	0.9485	0.5268	1	1
KETONE BIOSYNTHETIC PROCESS	0.2787	0.9478	0.5166	1	1
POSITIVE REGULATION OF TRANSLATION IN RESPONSE TO STRESS	0.4784	0.9478	0.5425	1	1
RENAL VESICLE FORMATION	0.408	0.9475	0.54	1	1
NEGATIVE REGULATION OF HORMONE METABOLIC PROCESS	0.4351	0.9474	0.5487	1	1
REGULATION OF CELL PROLIFERATION INVOLVED IN KIDNEY DEVELOPMENT	0.3927	0.9473	0.5336	1	1
REGULATION OF AUTOPHAGY OF MITOCHONDRION IN RESPONSE TO MITOCHONDRIAL DEPOLARIZATION	0.3296	0.9468	0.5386	1	1
REGULATION OF MYELOID LEUKOCYTE MEDIATED IMMUNITY	0.3927	0.9466	0.5456	1	1
MUSCLE ADAPTATION	0.2337	0.9465	0.5386	1	1
NEGATIVE REGULATION OF SMOOTH MUSCLE CONTRACTION	0.4881	0.9464	0.5534	1	1
POSITIVE REGULATION OF CELL DIVISION	0.2972	0.9459	0.5538	1	1
POSITIVE REGULATION OF CARDIOCYTE DIFFERENTIATION	0.3786	0.9454	0.5709	1	1
LYMPHOCYTE ANERGY	0.5096	0.9454	0.5875	1	1
REGULATION OF CATION CHANNEL ACTIVITY	0.2631	0.9452	0.588	1	1
T CELL ACTIVATION INVOLVED IN IMMUNE RESPONSE	0.3905	0.9451	0.5464	1	1
REGULATION OF PROTEIN LOCALIZATION TO ENDOSOME	0.3686	0.9448	0.5511	1	1
REGULATION OF MULTI ORGANISM PROCESS	0.3849	0.9448	0.5795	1	1
POSITIVE REGULATION OF G PROTEIN COUPLED RECEPTOR SIGNALING PATHWAY	0.3201	0.9445	0.4969	1	1
STEROL TRANSPORT	0.2861	0.9443	0.549	1	1
CYTOLYSIS	0.4584	0.9439	0.5819	1	1
BONE REMODELING	0.3197	0.9438	0.5293	1	1
CELLULAR RESPONSE TO CHOLESTEROL	0.3885	0.9437	0.5317	1	1
CARBON DIOXIDE TRANSPORT	0.5109	0.9437	0.5691	1	1
SEGMENTATION	0.2264	0.9436	0.5544	1	1
REVERSE CHOLESTEROL TRANSPORT	0.3831	0.9432	0.5451	1	1
POSITIVE REGULATION OF PENILE ERECTION	0.5184	0.943	0.6228	1	1
REGULATION OF FEMALE RECEPTIVITY	0.4196	0.9428	0.5837	1	1
MESODERM MORPHOGENESIS	0.2854	0.9427	0.5508	1	1
MARGINAL ZONE B CELL DIFFERENTIATION	0.5072	0.942	0.5417	1	1
POSITIVE REGULATION OF DEFENSE RESPONSE TO VIRUS BY HOST	0.3726	0.9419	0.5079	1	1
REGULATION OF KETONE BIOSYNTHETIC PROCESS	0.3949	0.9417	0.5245	1	1
EPITHELIAL CELL APOPTOTIC PROCESS	0.3203	0.9417	0.5335	1	1
BRONCHUS DEVELOPMENT	0.4291	0.9411	0.5536	1	1
POSITIVE REGULATION OF CALCIUM ION TRANSPORT INTO CYTOSOL	0.3052	0.9411	0.5597	1	1
OLFACTORY LOBE DEVELOPMENT	0.3496	0.9408	0.5145	1	1
NEGATIVE REGULATION OF I KAPPAB KINASE NF KAPPAB SIGNALING	0.2785	0.9408	0.5411	1	1
PROTEIN O LINKED GLYCOSYLATION	0.2863	0.9408	0.5583	1	1
MATURE B CELL DIFFERENTIATION INVOLVED IN IMMUNE RESPONSE	0.4253	0.9406	0.5397	1	1
SKELETAL SYSTEM MORPHOGENESIS	0.2478	0.9405	0.5549	1	1
ADHESION OF SYMBIONT TO HOST	0.4329	0.9403	0.5341	1	1
REGULATION OF CATION TRANSMEMBRANE TRANSPORT	0.231	0.9403	0.6132	1	1
KERATAN SULFATE METABOLIC PROCESS	0.2968	0.9398	0.5273	1	1
DNA DEMETHYLATION	0.312	0.9398	0.551	1	1
POSITIVE REGULATION OF FEEDING BEHAVIOR	0.4565	0.9398	0.6174	1	1
VITAMIN METABOLIC PROCESS	0.2732	0.9397	0.552	1	1
COMPLEMENT ACTIVATION	0.4176	0.9395	0.5358	1	1
SENSORY PERCEPTION OF TASTE	0.3342	0.9394	0.5654	1	1
POSITIVE REGULATION OF CARDIOBLAST DIFFERENTIATION	0.4953	0.9394	0.5898	1	1
TRANSMEMBRANE TRANSPORT	0.1989	0.9392	0.6667	1	1
BLASTOCYST FORMATION	0.2785	0.9386	0.5577	1	1
DOUBLE STRAND BREAK REPAIR INVOLVED IN MEIOTIC RECOMBINATION	0.48	0.9384	0.567	1	1
CONNECTIVE TISSUE DEVELOPMENT	0.2425	0.9382	0.5495	1	1
DEFENSE RESPONSE TO TUMOR CELL	0.5559	0.9376	0.6058	1	1
REGULATION OF POTASSIUM ION TRANSMEMBRANE TRANSPORTER ACTIVITY	0.2902	0.9375	0.6178	1	1
IMMUNOLOGICAL MEMORY PROCESS	0.4116	0.9371	0.5664	1	1
SKELETAL SYSTEM DEVELOPMENT	0.2358	0.9366	0.5805	1	1
REGULATION OF KILLING OF CELLS OF OTHER ORGANISM	0.4405	0.9363	0.5333	1	1
TISSUE HOMEOSTASIS	0.2762	0.9363	0.565	1	1
REGULATION OF SKELETAL MUSCLE CELL DIFFERENTIATION	0.3717	0.9362	0.5421	1	1
REGULATION OF POTASSIUM ION EXPORT ACROSS PLASMA MEMBRANE	0.4233	0.9359	0.558	1	1
POSITIVE REGULATION OF B CELL PROLIFERATION	0.3785	0.9358	0.5542	1	1
POSITIVE REGULATION OF PROTEIN KINASE B SIGNALING	0.2962	0.9356	0.5616	1	1
POSITIVE REGULATION OF EPITHELIAL CELL DIFFERENTIATION	0.2788	0.9355	0.544	1	1
ACTIN FILAMENT BUNDLE ORGANIZATION	0.2602	0.9352	0.5637	1	1
POSITIVE REGULATION OF NATURAL KILLER CELL MEDIATED IMMUNE RESPONSE TO TUMOR CELL	0.5392	0.9352	0.6313	1	1
NEGATIVE REGULATION OF SMAD PROTEIN SIGNAL TRANSDUCTION	0.4277	0.9351	0.55	1	1
REGULATION OF IRON ION TRANSPORT	0.513	0.9351	0.6024	1	1
HEPOXILIN METABOLIC PROCESS	0.4473	0.9346	0.5709	1	1
ERBB2 SIGNALING PATHWAY	0.3562	0.9342	0.556	1	1
LEUKOTRIENE B4 METABOLIC PROCESS	0.602	0.9341	0.625	1	1
MITOCHONDRIAL TRNA PROCESSING	0.2891	0.934	0.5654	1	1
CALCIUM ION IMPORT	0.2328	0.934	0.6285	1	1
POSITIVE REGULATION OF PHAGOCYTOSIS ENGULFMENT	0.5535	0.9338	0.6274	1	1
LEUCINE IMPORT ACROSS PLASMA MEMBRANE	0.4886	0.9335	0.5622	1	1
MESODERMAL CELL DIFFERENTIATION	0.3826	0.9334	0.5549	1	1
DETECTION OF MECHANICAL STIMULUS INVOLVED IN SENSORY PERCEPTION OF PAIN	0.4008	0.9333	0.5668	1	1
CARDIAC CELL DEVELOPMENT	0.2887	0.9333	0.5717	1	1
ENTERIC NERVOUS SYSTEM DEVELOPMENT	0.3224	0.9331	0.5399	1	1
COMPLEMENT ACTIVATION LECTIN PATHWAY	0.4192	0.9329	0.5648	1	1
DEVELOPMENTAL PROCESS INVOLVED IN REPRODUCTION	0.2068	0.9328	0.6388	1	1
CARNITINE BIOSYNTHETIC PROCESS	0.457	0.9323	0.5475	1	1
POLYPRENOL METABOLIC PROCESS	0.4646	0.9318	0.5436	1	1
COBALAMIN METABOLIC PROCESS	0.3502	0.9313	0.5673	1	1
V D J RECOMBINATION	0.311	0.9312	0.5862	1	1
PARKIN MEDIATED STIMULATION OF MITOPHAGY IN RESPONSE TO MITOCHONDRIAL DEPOLARIZATION	0.4497	0.9308	0.5371	1	1
CHEMOKINE C X C MOTIF LIGAND 2 PRODUCTION	0.4395	0.9308	0.5605	1	1
POSITIVE REGULATION OF INTRINSIC APOPTOTIC SIGNALING PATHWAY IN RESPONSE TO DNA DAMAGE	0.3984	0.9306	0.5899	1	1
PROTEIN K6 LINKED UBIQUITINATION	0.3633	0.9305	0.575	1	1
NEGATIVE REGULATION OF TRANSFORMING GROWTH FACTOR BETA1 PRODUCTION	0.3927	0.9302	0.5611	1	1
REGULATION OF SIGNALING RECEPTOR ACTIVITY	0.2578	0.9302	0.6279	1	1
RESPONSE TO CALCIUM ION	0.2394	0.93	0.6386	1	1
CELL PROLIFERATION IN HINDBRAIN	0.3258	0.9296	0.5988	1	1
PYRUVATE BIOSYNTHETIC PROCESS	0.3376	0.9294	0.5398	1	1
REGULATION OF LIPID TRANSPORT	0.2752	0.9293	0.5996	1	1
REGULATION OF BODY FLUID LEVELS	0.2678	0.9292	0.5427	1	1
SMOOTH MUSCLE TISSUE DEVELOPMENT	0.2686	0.9292	0.5643	1	1
NEGATIVE REGULATION OF MORPHOGENESIS OF AN EPITHELIUM	0.4997	0.9289	0.587	1	1
RECEPTOR INTERNALIZATION	0.2692	0.9289	0.6049	1	1
PROTEIN PROCESSING	0.2529	0.9288	0.5472	1	1
XENOBIOTIC TRANSPORT ACROSS BLOOD BRAIN BARRIER	0.5352	0.9284	0.6308	1	1
NATURAL KILLER CELL CYTOKINE PRODUCTION	0.5244	0.9283	0.6008	1	1
CHONDROCYTE DIFFERENTIATION	0.2756	0.9279	0.5603	1	1
SULFUR AMINO ACID METABOLIC PROCESS	0.2935	0.9278	0.5822	1	1
POSITIVE REGULATION OF SMOOTH MUSCLE CELL PROLIFERATION	0.3444	0.9277	0.565	1	1
PLATELET ACTIVATION	0.3077	0.9275	0.5479	1	1
REGULATION OF STEROID METABOLIC PROCESS	0.2586	0.9275	0.5644	1	1
PROTEIN PROCESSING INVOLVED IN PROTEIN TARGETING TO MITOCHONDRION	0.4514	0.9273	0.5795	1	1
POSITIVE REGULATION OF MONOCYTE CHEMOTACTIC PROTEIN 1 PRODUCTION	0.4608	0.9272	0.5792	1	1
REGULATION OF HEART INDUCTION	0.518	0.9269	0.5895	1	1
MELANOCYTE DIFFERENTIATION	0.3722	0.9263	0.6221	1	1
RNA 3 URIDYLATION	0.5266	0.9262	0.61	1	1
GAMETE GENERATION	0.1965	0.9262	0.6605	1	1
WATER HOMEOSTASIS	0.3014	0.9258	0.6039	1	1
ACTIVIN RECEPTOR SIGNALING PATHWAY	0.2422	0.9255	0.546	1	1
AMINO ACID IMPORT	0.2814	0.9255	0.6023	1	1
POSITIVE REGULATION OF PRODUCTION OF MIRNAS INVOLVED IN GENE SILENCING BY MIRNA	0.3703	0.9254	0.5805	1	1
INTERLEUKIN 5 PRODUCTION	0.4451	0.9245	0.6167	1	1
DEMETHYLATION	0.2484	0.924	0.5663	1	1
CGMP METABOLIC PROCESS	0.3977	0.924	0.5865	1	1
RESPONSE TO WATER	0.3368	0.9239	0.5556	1	1
SOMITE SPECIFICATION	0.4987	0.9238	0.5551	1	1
MONOCYTE CHEMOTAXIS	0.4734	0.9238	0.6099	1	1
REGULATION OF PHOSPHOLIPID CATABOLIC PROCESS	0.5252	0.9235	0.6248	1	1
PROTEIN KINASE C SIGNALING	0.3121	0.923	0.5647	1	1
CELLULAR RESPONSE TO THYROID HORMONE STIMULUS	0.4044	0.9228	0.5899	1	1
SIGNAL TRANSDUCTION INVOLVED IN REGULATION OF GENE EXPRESSION	0.3359	0.9226	0.5813	1	1
ERYTHROCYTE DEVELOPMENT	0.2366	0.9225	0.5477	1	1
PYRIDINE CONTAINING COMPOUND BIOSYNTHETIC PROCESS	0.3494	0.9224	0.5553	1	1
RESPONSE TO REDOX STATE	0.3629	0.9224	0.5731	1	1
REGULATION OF ORGANIC ACID TRANSPORT	0.3234	0.9223	0.5654	1	1
PATTERN SPECIFICATION INVOLVED IN KIDNEY DEVELOPMENT	0.3604	0.9222	0.5572	1	1
NEGATIVE REGULATION OF EPITHELIAL CELL APOPTOTIC PROCESS	0.3449	0.9222	0.5879	1	1
SENSORY PERCEPTION OF MECHANICAL STIMULUS	0.2428	0.9219	0.6365	1	1
POSITIVE REGULATION OF FEVER GENERATION	0.4494	0.9217	0.6077	1	1
GLUTATHIONE METABOLIC PROCESS	0.3229	0.9216	0.572	1	1
LUNG EPITHELIUM DEVELOPMENT	0.3152	0.9211	0.577	1	1
INTERLEUKIN 17 PRODUCTION	0.3859	0.9211	0.5897	1	1
NEGATIVE REGULATION OF CHONDROCYTE DIFFERENTIATION	0.3635	0.921	0.5692	1	1
AMINOGLYCAN BIOSYNTHETIC PROCESS	0.2785	0.921	0.5798	1	1
REGULATION OF COMPLEMENT ACTIVATION	0.4414	0.9207	0.5684	1	1
POSITIVE REGULATION OF RECEPTOR MEDIATED ENDOCYTOSIS	0.3215	0.9206	0.5697	1	1
TYPE I PNEUMOCYTE DIFFERENTIATION	0.3962	0.9205	0.5924	1	1
RESPONSE TO METAL ION	0.2315	0.9203	0.6115	1	1
REGULATION OF PHOSPHOLIPASE C ACTIVITY	0.3515	0.9198	0.59	1	1
FOREBRAIN GENERATION OF NEURONS	0.2902	0.9198	0.5981	1	1
PULMONARY VALVE MORPHOGENESIS	0.4395	0.9197	0.5706	1	1
REGULATION OF ACTIN CYTOSKELETON REORGANIZATION	0.3521	0.9196	0.5315	1	1
NEGATIVE REGULATION OF EPITHELIAL CELL MIGRATION	0.3069	0.9196	0.5743	1	1
POSITIVE REGULATION OF INFLAMMATORY RESPONSE	0.3858	0.919	0.594	1	1
REGULATION OF HORMONE METABOLIC PROCESS	0.3477	0.9189	0.5486	1	1
LUNG ALVEOLUS DEVELOPMENT	0.3193	0.9187	0.6076	1	1
CELLULAR RESPONSE TO ETHANOL	0.4106	0.9186	0.5787	1	1
RECEPTOR SIGNALING PATHWAY VIA STAT	0.2928	0.9186	0.5837	1	1
NADPH OXIDATION	0.5788	0.9183	0.5896	1	1
REGULATION OF T HELPER 17 CELL LINEAGE COMMITMENT	0.4521	0.9183	0.6062	1	1
FIBROBLAST ACTIVATION	0.4186	0.9178	0.5706	1	1
REGULATION OF MIRNA METABOLIC PROCESS	0.3307	0.9177	0.5749	1	1
SPINAL CORD MOTOR NEURON CELL FATE SPECIFICATION	0.414	0.9174	0.5703	1	1
MAST CELL ACTIVATION	0.3534	0.9173	0.5644	1	1
NEGATIVE REGULATION OF MUSCLE CONTRACTION	0.4099	0.9172	0.5802	1	1
T CELL DIFFERENTIATION INVOLVED IN IMMUNE RESPONSE	0.3757	0.9171	0.5762	1	1
POTASSIUM ION IMPORT ACROSS PLASMA MEMBRANE	0.2965	0.9171	0.6028	1	1
HISTAMINE PRODUCTION INVOLVED IN INFLAMMATORY RESPONSE	0.5163	0.9167	0.6285	1	1
NLS BEARING PROTEIN IMPORT INTO NUCLEUS	0.2844	0.9163	0.5586	1	1
REGULATION OF RETROGRADE TRANSPORT ENDOSOME TO GOLGI	0.468	0.9162	0.6115	1	1
REGULATION OF VITAMIN D BIOSYNTHETIC PROCESS	0.501	0.9161	0.6462	1	1
POSITIVE REGULATION OF INTERLEUKIN 13 PRODUCTION	0.4255	0.9158	0.5815	1	1
POSITIVE REGULATION OF HEAT GENERATION	0.4034	0.9155	0.5934	1	1
NEGATIVE REGULATION OF FATTY ACID BIOSYNTHETIC PROCESS	0.3818	0.9155	0.6067	1	1
REGULATION OF LIPID KINASE ACTIVITY	0.2835	0.9154	0.5681	1	1
REGULATION OF SMOOTH MUSCLE CONTRACTION	0.3135	0.9152	0.6044	1	1
MULTI ORGANISM PROCESS	0.1963	0.9151	0.7751	1	1
NEGATIVE REGULATION OF T CELL MEDIATED CYTOTOXICITY	0.5919	0.9149	0.6534	1	1
VIRION ATTACHMENT TO HOST CELL	0.4207	0.9148	0.561	1	1
REGULATION OF BONE REMODELING	0.336	0.9145	0.5651	1	1
RECEPTOR GUANYLYL CYCLASE SIGNALING PATHWAY	0.3798	0.9144	0.587	1	1
CELL DIFFERENTIATION INVOLVED IN EMBRYONIC PLACENTA DEVELOPMENT	0.3806	0.9143	0.55	1	1
PROTEIN GERANYLGERANYLATION	0.3925	0.9138	0.5848	1	1
CELL KILLING	0.3683	0.9136	0.5706	1	1
DEVELOPMENTAL PIGMENTATION	0.287	0.9135	0.7008	1	1
NEGATIVE REGULATION OF CARTILAGE DEVELOPMENT	0.3317	0.9129	0.5859	1	1
RESPONSE TO LIGHT INTENSITY	0.3463	0.9128	0.5866	1	1
DNA DEALKYLATION	0.2769	0.9127	0.6015	1	1
POSITIVE REGULATION OF INTERLEUKIN 1 PRODUCTION	0.4011	0.9126	0.5748	1	1
SODIUM ION TRANSPORT	0.2387	0.9119	0.6719	1	1
POTASSIUM ION HOMEOSTASIS	0.2559	0.9117	0.6453	1	1
NEGATIVE REGULATION OF ANDROGEN RECEPTOR SIGNALING PATHWAY	0.2659	0.9116	0.5951	1	1
FORMATION OF PRIMARY GERM LAYER	0.2663	0.9115	0.5748	1	1
REGULATION OF RELEASE OF SEQUESTERED CALCIUM ION INTO CYTOSOL	0.2753	0.9114	0.6004	1	1
POSITIVE REGULATION OF PEPTIDE SECRETION	0.2563	0.9111	0.6358	1	1
LYMPHOCYTE MIGRATION INTO LYMPHOID ORGANS	0.4337	0.9108	0.5734	1	1
THROMBOPOIETIN MEDIATED SIGNALING PATHWAY	0.3687	0.9108	0.5808	1	1
OLFACTORY BULB INTERNEURON DIFFERENTIATION	0.4927	0.9106	0.57	1	1
CARDIAC CHAMBER DEVELOPMENT	0.2564	0.9106	0.5934	1	1
CORTICOSTERONE SECRETION	0.4096	0.9105	0.5317	1	1
G PROTEIN COUPLED ACETYLCHOLINE RECEPTOR SIGNALING PATHWAY	0.33	0.9103	0.5753	1	1
NEGATIVE REGULATION OF T CELL DIFFERENTIATION IN THYMUS	0.3805	0.9101	0.5928	1	1
NEGATIVE REGULATION OF CARDIAC MUSCLE ADAPTATION	0.487	0.9098	0.6056	1	1
MALE SEX DIFFERENTIATION	0.2347	0.9098	0.6365	1	1
POSITIVE REGULATION OF VESICLE FUSION	0.413	0.9097	0.5874	1	1
SYNCYTIUM FORMATION	0.2862	0.9096	0.5796	1	1
PHYSIOLOGICAL CARDIAC MUSCLE HYPERTROPHY	0.3235	0.9096	0.581	1	1
FATTY ACID METABOLIC PROCESS	0.2507	0.9096	0.6	1	1
ENDODERM DEVELOPMENT	0.2643	0.9095	0.5522	1	1
CARDIAC MYOFIBRIL ASSEMBLY	0.3736	0.9094	0.5921	1	1
POSITIVE REGULATION OF ADIPOSE TISSUE DEVELOPMENT	0.3751	0.9091	0.5893	1	1
POSITIVE REGULATION OF GASTRULATION	0.4523	0.9091	0.5988	1	1
MODULATION BY SYMBIONT OF ENTRY INTO HOST	0.3626	0.909	0.5577	1	1
MACROPHAGE FUSION	0.4599	0.909	0.5645	1	1
NEGATIVE REGULATION OF VOLTAGE GATED POTASSIUM CHANNEL ACTIVITY	0.4851	0.9088	0.6158	1	1
REGULATION OF METANEPHROS DEVELOPMENT	0.4051	0.9086	0.5869	1	1
STEROL HOMEOSTASIS	0.2808	0.9082	0.5947	1	1
CGMP BIOSYNTHETIC PROCESS	0.4154	0.9082	0.5957	1	1
RESPONSE TO ANTIBIOTIC	0.2725	0.9081	0.5832	1	1
PRODUCTION OF MOLECULAR MEDIATOR INVOLVED IN INFLAMMATORY RESPONSE	0.3391	0.9075	0.5711	1	1
REGULATION OF CALCIUM ION TRANSPORT INTO CYTOSOL	0.2599	0.9074	0.602	1	1
REGULATION OF CALCIDIOL 1 MONOOXYGENASE ACTIVITY	0.5008	0.9073	0.6719	1	1
AUDITORY RECEPTOR CELL MORPHOGENESIS	0.3227	0.9071	0.628	1	1
CYTOPLASM ORGANIZATION	0.3108	0.9065	0.6208	1	1
NEGATIVE REGULATION OF ANION TRANSMEMBRANE TRANSPORT	0.2983	0.9064	0.6381	1	1
ORGANOPHOSPHATE ESTER TRANSPORT	0.2225	0.9058	0.6552	1	1
LYSOSOMAL MEMBRANE ORGANIZATION	0.4666	0.9056	0.5756	1	1
NEGATIVE REGULATION OF TOLL LIKE RECEPTOR SIGNALING PATHWAY	0.3529	0.9055	0.5455	1	1
POSITIVE REGULATION OF POTASSIUM ION TRANSMEMBRANE TRANSPORTER ACTIVITY	0.3003	0.9055	0.6439	1	1
RESPONSE TO ALCOHOL	0.2416	0.9052	0.6063	1	1
NATURAL KILLER CELL ACTIVATION	0.3434	0.9051	0.5802	1	1
VASCULAR PROCESS IN CIRCULATORY SYSTEM	0.2814	0.905	0.619	1	1
REGULATION OF ENDOTHELIAL CELL DIFFERENTIATION	0.2974	0.9049	0.6113	1	1
RESPONSE TO MAGNESIUM ION	0.3817	0.9048	0.6019	1	1
POSITIVE REGULATION OF ANTIGEN PROCESSING AND PRESENTATION	0.4701	0.9047	0.5973	1	1
AUTOCRINE SIGNALING	0.489	0.9044	0.6284	1	1
MUSCLE CELL MIGRATION	0.324	0.9042	0.5984	1	1
REGULATION OF MESODERMAL CELL DIFFERENTIATION	0.5108	0.9042	0.6192	1	1
POSITIVE REGULATION OF ALCOHOL BIOSYNTHETIC PROCESS	0.2967	0.9041	0.6031	1	1
GRANULOCYTE DIFFERENTIATION	0.3059	0.9038	0.5847	1	1
UREA METABOLIC PROCESS	0.3612	0.9035	0.6174	1	1
REGULATION OF PSEUDOPODIUM ASSEMBLY	0.3177	0.9033	0.5917	1	1
CELLULAR RESPONSE TO SODIUM ARSENITE	0.3729	0.9033	0.5935	1	1
REGULATION OF MACROPHAGE DIFFERENTIATION	0.3419	0.9032	0.6056	1	1
T HELPER 1 TYPE IMMUNE RESPONSE	0.4051	0.9032	0.6373	1	1
STORE OPERATED CALCIUM ENTRY	0.3297	0.9031	0.6339	1	1
POSITIVE REGULATION OF CELLULAR AMINE METABOLIC PROCESS	0.4223	0.903	0.6106	1	1
POSITIVE REGULATION OF OXIDATIVE STRESS INDUCED INTRINSIC APOPTOTIC SIGNALING PATHWAY	0.3769	0.9029	0.565	1	1
RESPONSE TO ORGANIC CYCLIC COMPOUND	0.2195	0.9029	0.668	1	1
NEGATIVE REGULATION OF KERATINOCYTE PROLIFERATION	0.4637	0.9027	0.611	1	1
TRIGLYCERIDE CATABOLIC PROCESS	0.3598	0.9027	0.6552	1	1
NEGATIVE REGULATION OF LOW DENSITY LIPOPROTEIN RECEPTOR ACTIVITY	0.3866	0.9025	0.5706	1	1
REGULATION OF FATTY ACID TRANSPORT	0.3254	0.9024	0.5868	1	1
POSITIVE REGULATION OF SKELETAL MUSCLE TISSUE REGENERATION	0.5126	0.9022	0.6719	1	1
REPRODUCTION	0.1966	0.9016	0.7455	1	1
INORGANIC ANION TRANSMEMBRANE TRANSPORT	0.234	0.9015	0.7256	1	1
NEGATIVE REGULATION OF LIPID METABOLIC PROCESS	0.261	0.9014	0.6149	1	1
NEGATIVE REGULATION OF HEXOKINASE ACTIVITY	0.4862	0.9012	0.6265	1	1
ACTIVATION OF CYSTEINE TYPE ENDOPEPTIDASE ACTIVITY	0.3927	0.9012	0.6304	1	1
CALCIUM ION TRANSPORT INTO CYTOSOL	0.2628	0.9011	0.6067	1	1
MONOCARBOXYLIC ACID METABOLIC PROCESS	0.227	0.9011	0.6338	1	1
NEGATIVE REGULATION OF DELAYED RECTIFIER POTASSIUM CHANNEL ACTIVITY	0.4566	0.9007	0.6483	1	1
CELL COMMUNICATION BY ELECTRICAL COUPLING	0.3468	0.9005	0.6319	1	1
ACTIN POLYMERIZATION DEPENDENT CELL MOTILITY	0.4914	0.9003	0.6358	1	1
RESPONSE TO PURINE CONTAINING COMPOUND	0.2454	0.9003	0.6366	1	1
REGULATION OF DELAYED RECTIFIER POTASSIUM CHANNEL ACTIVITY	0.3632	0.9003	0.6387	1	1
NEGATIVE REGULATION OF OXIDATIVE STRESS INDUCED NEURON DEATH	0.3196	0.9	0.5745	1	1
POSITIVE REGULATION OF MEIOTIC CELL CYCLE	0.3108	0.8995	0.5743	1	1
RENAL WATER TRANSPORT	0.4465	0.8995	0.6	1	1
REGULATION OF INSULIN RECEPTOR SIGNALING PATHWAY	0.2297	0.8994	0.6563	1	1
POSITIVE REGULATION OF VASCULAR PERMEABILITY	0.3514	0.8992	0.6057	1	1
RESPONSE TO LIPID	0.2466	0.8989	0.6109	1	1
NEGATIVE REGULATION OF ORGANIC ACID TRANSPORT	0.3219	0.8988	0.6182	1	1
REGULATION OF CELL GROWTH INVOLVED IN CARDIAC MUSCLE CELL DEVELOPMENT	0.326	0.8985	0.5938	1	1
POSITIVE REGULATION OF OSTEOCLAST DIFFERENTIATION	0.322	0.8985	0.6183	1	1
REPLICATIVE SENESCENCE	0.33	0.8984	0.596	1	1
INORGANIC ION TRANSMEMBRANE TRANSPORT	0.1957	0.8983	0.755	1	1
REGULATION OF ANTIGEN PROCESSING AND PRESENTATION	0.4617	0.8982	0.5931	1	1
REGULATION OF NK T CELL DIFFERENTIATION	0.474	0.8982	0.5952	1	1
PHOSPHOLIPID HOMEOSTASIS	0.3828	0.8981	0.6341	1	1
NEGATIVE REGULATION OF CHOLESTEROL METABOLIC PROCESS	0.4403	0.8979	0.5988	1	1
REGULATION OF CARDIAC EPITHELIAL TO MESENCHYMAL TRANSITION	0.4191	0.8978	0.6117	1	1
REGULATION OF CILIUM MOVEMENT	0.3532	0.8975	0.6096	1	1
POSITIVE REGULATION OF SYSTEMIC ARTERIAL BLOOD PRESSURE	0.326	0.8974	0.614	1	1
CD4 POSITIVE ALPHA BETA T CELL CYTOKINE PRODUCTION	0.4337	0.8973	0.6279	1	1
POSITIVE REGULATION OF TRANSFORMING GROWTH FACTOR BETA1 PRODUCTION	0.464	0.8972	0.6243	1	1
REGULATION OF SKELETAL MUSCLE ADAPTATION	0.3496	0.897	0.5817	1	1
POSITIVE REGULATION OF NUCLEOTIDE METABOLIC PROCESS	0.3049	0.897	0.5885	1	1
RENIN SECRETION INTO BLOOD STREAM	0.5796	0.8968	0.6534	1	1
COLLAGEN BIOSYNTHETIC PROCESS	0.2917	0.8967	0.6122	1	1
FOREGUT MORPHOGENESIS	0.3276	0.8964	0.6277	1	1
FIBROBLAST GROWTH FACTOR RECEPTOR SIGNALING PATHWAY	0.2384	0.8964	0.6324	1	1
NEGATIVE REGULATION OF B CELL DIFFERENTIATION	0.4404	0.8962	0.6032	1	1
REGULATION OF HOMOTYPIC CELL CELL ADHESION	0.4066	0.8961	0.6329	1	1
RESPONSE TO KETONE	0.2671	0.8958	0.6537	1	1
SODIUM ION HOMEOSTASIS	0.3145	0.8956	0.628	1	1
POSITIVE REGULATION OF TOOTH MINERALIZATION	0.498	0.8949	0.6253	1	1
GLUCOSE IMPORT ACROSS PLASMA MEMBRANE	0.4897	0.8948	0.5942	1	1
NEGATIVE REGULATION OF FEEDING BEHAVIOR	0.3713	0.8946	0.592	1	1
WNT SIGNALING PATHWAY INVOLVED IN HEART DEVELOPMENT	0.3562	0.8943	0.607	1	1
T FOLLICULAR HELPER CELL DIFFERENTIATION	0.4982	0.8943	0.626	1	1
REGULATION OF T HELPER 1 TYPE IMMUNE RESPONSE	0.4432	0.8941	0.6444	1	1
REGULATION OF WOUND HEALING	0.329	0.8937	0.6222	1	1
B CELL DIFFERENTIATION	0.2946	0.8935	0.5674	1	1
DETOXIFICATION	0.2804	0.8932	0.602	1	1
MYELOID CELL APOPTOTIC PROCESS	0.3166	0.8929	0.64	1	1
REGULATION OF SENSORY PERCEPTION	0.2958	0.8928	0.6593	1	1
PHENOL CONTAINING COMPOUND METABOLIC PROCESS	0.2643	0.8928	0.7046	1	1
ADHESION OF SYMBIONT TO HOST CELL	0.3956	0.8927	0.5838	1	1
NEGATIVE REGULATION OF CELL MATRIX ADHESION	0.3037	0.8927	0.5932	1	1
REGULATION OF VASCULAR ASSOCIATED SMOOTH MUSCLE CELL PROLIFERATION	0.3087	0.8924	0.6201	1	1
NEGATIVE REGULATION OF CARDIAC MUSCLE TISSUE GROWTH	0.2974	0.8924	0.6552	1	1
REGULATION OF MITOCHONDRIAL FUSION	0.336	0.8923	0.5805	1	1
OLFACTORY BULB INTERNEURON DEVELOPMENT	0.517	0.8922	0.6176	1	1
POSITIVE REGULATION OF GLOMERULAR MESANGIAL CELL PROLIFERATION	0.4664	0.892	0.624	1	1
REGULATION OF CHEMOKINE MEDIATED SIGNALING PATHWAY	0.4681	0.8915	0.6383	1	1
POSITIVE REGULATION OF MYELOID CELL DIFFERENTIATION	0.2509	0.8912	0.6016	1	1
NEGATIVE REGULATION OF T HELPER 17 TYPE IMMUNE RESPONSE	0.3053	0.8907	0.6047	1	1
NEGATIVE REGULATION OF PHOSPHATIDYLINOSITOL 3 KINASE SIGNALING	0.3346	0.8902	0.6118	1	1
BRANCHING INVOLVED IN LABYRINTHINE LAYER MORPHOGENESIS	0.4628	0.8901	0.5782	1	1
CELL CELL SIGNALING INVOLVED IN CARDIAC CONDUCTION	0.3001	0.8897	0.6419	1	1
ADENOSINE METABOLIC PROCESS	0.4456	0.8894	0.6262	1	1
POSITIVE REGULATION OF LIPID BIOSYNTHETIC PROCESS	0.2746	0.8893	0.6348	1	1
PLATELET MORPHOGENESIS	0.264	0.8889	0.5734	1	1
REGULATION OF TOLL LIKE RECEPTOR 4 SIGNALING PATHWAY	0.3933	0.8889	0.6139	1	1
VASCULAR ASSOCIATED SMOOTH MUSCLE CONTRACTION	0.3968	0.8887	0.6381	1	1
NEUROTRANSMITTER BIOSYNTHETIC PROCESS	0.3422	0.8886	0.6262	1	1
HYDROCARBON METABOLIC PROCESS	0.3417	0.8885	0.6514	1	1
EMBRYONIC CRANIAL SKELETON MORPHOGENESIS	0.2994	0.8883	0.5887	1	1
CD4 POSITIVE ALPHA BETA T CELL DIFFERENTIATION	0.3519	0.8879	0.593	1	1
LIPID HOMEOSTASIS	0.2296	0.8879	0.6279	1	1
THYROID HORMONE METABOLIC PROCESS	0.3561	0.8877	0.6228	1	1
CIRCADIAN SLEEP WAKE CYCLE NON REM SLEEP	0.3497	0.887	0.6515	1	1
CELLULAR KETONE METABOLIC PROCESS	0.2342	0.8861	0.6404	1	1
RESPONSE TO LEPTIN	0.3402	0.8857	0.6243	1	1
LONG CHAIN FATTY ACID TRANSPORT	0.3014	0.8856	0.611	1	1
POSITIVE REGULATION OF ERK1 AND ERK2 CASCADE	0.3189	0.8856	0.6301	1	1
CRANIAL SUTURE MORPHOGENESIS	0.4407	0.8856	0.666	1	1
CHRONIC INFLAMMATORY RESPONSE	0.4671	0.8854	0.6687	1	1
EXTRACELLULAR MATRIX CELL SIGNALING	0.5202	0.8854	0.6824	1	1
SPONTANEOUS NEUROTRANSMITTER SECRETION	0.4593	0.8849	0.6421	1	1
REGULATION OF HISTONE DEACETYLASE ACTIVITY	0.4519	0.8848	0.5996	1	1
NEGATIVE REGULATION OF INFLAMMATORY RESPONSE	0.2914	0.8844	0.6148	1	1
REGULATION OF MYELOID CELL APOPTOTIC PROCESS	0.3031	0.8843	0.6772	1	1
NEGATIVE REGULATION OF ACTIN FILAMENT BUNDLE ASSEMBLY	0.3097	0.8837	0.6635	1	1
RRNA CATABOLIC PROCESS	0.2784	0.8833	0.6465	1	1
REGULATION OF INFLAMMATORY RESPONSE	0.3129	0.8829	0.6362	1	1
B CELL PROLIFERATION INVOLVED IN IMMUNE RESPONSE	0.529	0.8828	0.6394	1	1
POSITIVE REGULATION OF EPIDERMAL CELL DIFFERENTIATION	0.3163	0.8828	0.6492	1	1
NEGATIVE REGULATION OF POTASSIUM ION TRANSPORT	0.303	0.8828	0.6943	1	1
METANEPHRIC TUBULE MORPHOGENESIS	0.3455	0.8827	0.5996	1	1
REGULATION OF GLIAL CELL DIFFERENTIATION	0.2234	0.8808	0.7157	1	1
REGULATION OF TRANSPORTER ACTIVITY	0.229	0.8807	0.8052	1	1
NEGATIVE REGULATION OF CELL SUBSTRATE JUNCTION ORGANIZATION	0.3141	0.8803	0.6016	1	1
HISTONE MRNA CATABOLIC PROCESS	0.3309	0.8803	0.6406	1	1
ANTERIOR POSTERIOR AXIS SPECIFICATION	0.2442	0.88	0.6911	1	1
AMINO ACID NEUROTRANSMITTER REUPTAKE	0.4558	0.8799	0.6188	1	1
POSITIVE REGULATION OF SODIUM ION TRANSMEMBRANE TRANSPORTER ACTIVITY	0.3608	0.8794	0.6701	1	1
CHORIONIC TROPHOBLAST CELL PROLIFERATION	0.4992	0.8793	0.6443	1	1
LEARNED VOCALIZATION BEHAVIOR OR VOCAL LEARNING	0.4109	0.8792	0.5904	1	1
TROPHOBLAST GIANT CELL DIFFERENTIATION	0.3659	0.8792	0.5921	1	1
MYELOID DENDRITIC CELL CYTOKINE PRODUCTION	0.4124	0.8792	0.6548	1	1
POSITIVE REGULATION OF LIPASE ACTIVITY	0.3103	0.8791	0.6398	1	1
REGULATION OF CELLULAR RESPIRATION	0.2872	0.8791	0.6545	1	1
RESPONSE TO GONADOTROPIN RELEASING HORMONE	0.4131	0.8787	0.6574	1	1
REGULATION OF ATRIAL CARDIAC MUSCLE CELL MEMBRANE REPOLARIZATION	0.4029	0.8785	0.6154	1	1
RESPONSE TO ALUMINUM ION	0.511	0.8785	0.6548	1	1
EOSINOPHIL CHEMOTAXIS	0.4617	0.8781	0.6456	1	1
FATTY ACID TRANSPORT	0.2387	0.8779	0.7345	1	1
POSITIVE REGULATION OF MYELOID LEUKOCYTE DIFFERENTIATION	0.3009	0.8777	0.6114	1	1
INTERLEUKIN 1 PRODUCTION	0.3699	0.8777	0.6145	1	1
HEPARAN SULFATE PROTEOGLYCAN BIOSYNTHETIC PROCESS	0.3033	0.877	0.6938	1	1
KERATINOCYTE APOPTOTIC PROCESS	0.4956	0.8767	0.6321	1	1
REGULATION OF LIPID BIOSYNTHETIC PROCESS	0.2361	0.8763	0.6523	1	1
IRON ION IMPORT ACROSS PLASMA MEMBRANE	0.5513	0.876	0.7018	1	1
REGULATION OF VESICLE SIZE	0.2937	0.8758	0.5888	1	1
THORAX AND ANTERIOR ABDOMEN DETERMINATION	0.4187	0.8758	0.614	1	1
CELL COMMUNICATION BY ELECTRICAL COUPLING INVOLVED IN CARDIAC CONDUCTION	0.3373	0.8757	0.6484	1	1
POSITIVE REGULATION OF VASCULAR ENDOTHELIAL GROWTH FACTOR RECEPTOR SIGNALING PATHWAY	0.34	0.8756	0.6203	1	1
ORGANIC HYDROXY COMPOUND METABOLIC PROCESS	0.2227	0.8755	0.6874	1	1
CELL MIGRATION INVOLVED IN KIDNEY DEVELOPMENT	0.4302	0.8754	0.6058	1	1
REGULATION OF LYASE ACTIVITY	0.2542	0.8753	0.6809	1	1
REGULATION OF LAMELLIPODIUM MORPHOGENESIS	0.3693	0.8752	0.619	1	1
NEGATIVE REGULATION OF TISSUE REMODELING	0.3904	0.8752	0.6324	1	1
VASODILATION	0.3337	0.8749	0.6321	1	1
CELLULAR RESPONSE TO HYPEROXIA	0.4674	0.8749	0.6835	1	1
REGULATION OF XENOPHAGY	0.3844	0.8748	0.6194	1	1
TRANSPOSITION RNA MEDIATED	0.4086	0.8744	0.6331	1	1
NUCLEOTIDE TRANSPORT	0.2468	0.8743	0.6417	1	1
POSITIVE REGULATION OF PHOSPHATASE ACTIVITY	0.3505	0.8742	0.6397	1	1
POSITIVE REGULATION OF PHOSPHATIDYLINOSITOL 3 KINASE SIGNALING	0.3016	0.874	0.6262	1	1
RESPONSE TO MOLECULE OF BACTERIAL ORIGIN	0.3201	0.874	0.6441	1	1
PERICARDIUM DEVELOPMENT	0.3259	0.8729	0.651	1	1
SECRETION BY TISSUE	0.2609	0.8728	0.6894	1	1
REGULATION OF APOPTOTIC CELL CLEARANCE	0.4835	0.8723	0.6437	1	1
REFLEX	0.3499	0.8716	0.6591	1	1
CELLULAR MODIFIED AMINO ACID BIOSYNTHETIC PROCESS	0.2464	0.8716	0.7273	1	1
CRANIAL SKELETAL SYSTEM DEVELOPMENT	0.2804	0.8715	0.6449	1	1
POSITIVE REGULATION OF DENDRITIC CELL CYTOKINE PRODUCTION	0.4657	0.8715	0.6577	1	1
POSITIVE REGULATION OF EXTRACELLULAR MATRIX ORGANIZATION	0.3426	0.8714	0.6184	1	1
EOSINOPHIL MIGRATION	0.4303	0.8712	0.6405	1	1
CHANGES TO DNA METHYLATION INVOLVED IN EMBRYO DEVELOPMENT	0.3595	0.8706	0.6871	1	1
CALCIUM ION TRANSMEMBRANE TRANSPORT	0.2003	0.8705	0.7465	1	1
POSITIVE REGULATION OF STEM CELL POPULATION MAINTENANCE	0.4837	0.8704	0.6504	1	1
MAINTENANCE OF PROTEIN LOCALIZATION IN ENDOPLASMIC RETICULUM	0.2968	0.8704	0.6667	1	1
CELL CELL ADHESION MEDIATED BY INTEGRIN	0.4385	0.8701	0.6216	1	1
NEGATIVE REGULATION OF GLYCOLYTIC PROCESS	0.3529	0.8699	0.6278	1	1
REGULATION OF STORE OPERATED CALCIUM CHANNEL ACTIVITY	0.4104	0.8696	0.6163	1	1
POSITIVE REGULATION OF CYCLASE ACTIVITY	0.2635	0.8696	0.6709	1	1
REGULATION OF MAST CELL ACTIVATION	0.3353	0.8695	0.6191	1	1
TRANSFORMING GROWTH FACTOR BETA1 PRODUCTION	0.3511	0.8692	0.6189	1	1
PHOSPHATIDYLINOSITOL 3 KINASE SIGNALING	0.265	0.869	0.6589	1	1
REGULATION OF OSSIFICATION	0.234	0.869	0.747	1	1
REGULATION OF PLATELET AGGREGATION	0.4228	0.8688	0.6578	1	1
REGULATION OF LIPID LOCALIZATION	0.2601	0.8687	0.6932	1	1
DEVELOPMENT OF PRIMARY SEXUAL CHARACTERISTICS	0.2197	0.8673	0.748	1	1
SECONDARY METABOLITE BIOSYNTHETIC PROCESS	0.3191	0.8672	0.7436	1	1
FEAR RESPONSE	0.2639	0.8671	0.7464	1	1
NEGATIVE REGULATION OF OXIDATIVE STRESS INDUCED NEURON INTRINSIC APOPTOTIC SIGNALING PATHWAY	0.3784	0.8669	0.6215	1	1
DIOL BIOSYNTHETIC PROCESS	0.2594	0.8669	0.6622	1	1
NEUROINFLAMMATORY RESPONSE	0.404	0.8668	0.6628	1	1
TRANSITION METAL ION TRANSPORT	0.2312	0.8667	0.6687	1	1
SUBSTRATE DEPENDENT CELL MIGRATION	0.3462	0.8663	0.6387	1	1
GLUTAMINE METABOLIC PROCESS	0.3019	0.8663	0.6901	1	1
ADENYLATE CYCLASE ACTIVATING ADRENERGIC RECEPTOR SIGNALING PATHWAY INVOLVED IN HEART PROCESS	0.4523	0.866	0.6607	1	1
PYROPTOSIS	0.4567	0.8659	0.6569	1	1
CELLULAR RESPONSE TO IRON ION	0.4008	0.8659	0.6654	1	1
DETOXIFICATION OF INORGANIC COMPOUND	0.3938	0.8655	0.6313	1	1
REGULATION OF NITRIC OXIDE MEDIATED SIGNAL TRANSDUCTION	0.4886	0.8655	0.668	1	1
CARDIOCYTE DIFFERENTIATION	0.252	0.865	0.716	1	1
INOSITOL LIPID MEDIATED SIGNALING	0.262	0.8649	0.6739	1	1
POSITIVE REGULATION OF CALCIUM ION IMPORT	0.3503	0.8648	0.6355	1	1
NEGATIVE REGULATION OF LAMELLIPODIUM ORGANIZATION	0.405	0.8647	0.608	1	1
KERATINOCYTE DEVELOPMENT	0.379	0.8647	0.6706	1	1
EPITHELIAL CELL CELL ADHESION	0.3054	0.8647	0.6725	1	1
CELLULAR RESPONSE TO ORGANIC CYCLIC COMPOUND	0.2081	0.8642	0.7476	1	1
POSITIVE REGULATION OF TOLL LIKE RECEPTOR 4 SIGNALING PATHWAY	0.4266	0.864	0.6284	1	1
MUSCLE CELL PROLIFERATION	0.27	0.8639	0.6647	1	1
REGULATION OF T CELL COSTIMULATION	0.5465	0.8637	0.6994	1	1
INTERLEUKIN 1 BETA PRODUCTION	0.366	0.8636	0.6235	1	1
EXTRACELLULAR MATRIX DISASSEMBLY	0.3219	0.8636	0.6272	1	1
POSITIVE REGULATION OF ACTIN FILAMENT DEPOLYMERIZATION	0.3164	0.8634	0.7072	1	1
DYNAMIN FAMILY PROTEIN POLYMERIZATION INVOLVED IN MEMBRANE FISSION	0.397	0.8633	0.6583	1	1
DEFINITIVE HEMOPOIESIS	0.3056	0.8632	0.6403	1	1
TRACHEA MORPHOGENESIS	0.3626	0.8631	0.6465	1	1
PROXIMAL DISTAL PATTERN FORMATION	0.3269	0.8629	0.6389	1	1
WOUND HEALING	0.2719	0.8626	0.6373	1	1
REGULATION OF MEIOTIC CELL CYCLE	0.2791	0.8623	0.6721	1	1
SEX DIFFERENTIATION	0.2051	0.8622	0.7902	1	1
NEGATIVE REGULATION OF PRODUCTION OF MIRNAS INVOLVED IN GENE SILENCING BY MIRNA	0.305	0.8621	0.6597	1	1
ANTIFUNGAL HUMORAL RESPONSE	0.4387	0.8619	0.6548	1	1
REGULATION OF LEUKOCYTE DEGRANULATION	0.3558	0.8616	0.6157	1	1
SECRETORY GRANULE ORGANIZATION	0.2426	0.8615	0.6934	1	1
PHOSPHOLIPASE C ACTIVATING G PROTEIN COUPLED RECEPTOR SIGNALING PATHWAY	0.2909	0.8615	0.7282	1	1
MEMBRANE DEPOLARIZATION DURING CARDIAC MUSCLE CELL ACTION POTENTIAL	0.3092	0.8614	0.7076	1	1
COLLAGEN CATABOLIC PROCESS	0.3386	0.861	0.6451	1	1
CATION TRANSMEMBRANE TRANSPORT	0.1864	0.861	0.842	1	1
POSITIVE REGULATION OF SMALL GTPASE MEDIATED SIGNAL TRANSDUCTION	0.2792	0.8609	0.6517	1	1
PLASMINOGEN ACTIVATION	0.3788	0.8605	0.6585	1	1
REGULATION OF MELANOCYTE DIFFERENTIATION	0.429	0.8604	0.712	1	1
SENSORY PERCEPTION OF TOUCH	0.4958	0.8601	0.6447	1	1
T HELPER 2 CELL CYTOKINE PRODUCTION	0.3673	0.8601	0.6988	1	1
EPITHELIAL CELL DIFFERENTIATION INVOLVED IN KIDNEY DEVELOPMENT	0.2828	0.8599	0.6699	1	1
NEGATIVE REGULATION OF HORMONE SECRETION	0.2487	0.8599	0.6956	1	1
MYELOID DENDRITIC CELL ACTIVATION	0.3897	0.8597	0.6338	1	1
RESPONSE TO SALT	0.3141	0.8597	0.6754	1	1
POSITIVE REGULATION OF HYDROGEN PEROXIDE METABOLIC PROCESS	0.3843	0.8594	0.655	1	1
REGULATION OF GENE EXPRESSION BY GENETIC IMPRINTING	0.2956	0.8592	0.6401	1	1
POSITIVE REGULATION OF RETINOIC ACID RECEPTOR SIGNALING PATHWAY	0.402	0.8591	0.6788	1	1
MYELOID DENDRITIC CELL DIFFERENTIATION	0.3724	0.8587	0.6629	1	1
G PROTEIN COUPLED RECEPTOR INTERNALIZATION	0.2885	0.8586	0.6885	1	1
ALCOHOL METABOLIC PROCESS	0.2176	0.8585	0.6917	1	1
LEUKOTRIENE D4 METABOLIC PROCESS	0.3363	0.8584	0.6355	1	1
REGULATION OF TRANSMEMBRANE TRANSPORT	0.2026	0.8584	0.8552	1	1
POSITIVE REGULATION OF RYANODINE SENSITIVE CALCIUM RELEASE CHANNEL ACTIVITY	0.3811	0.8577	0.6306	1	1
BASE CONVERSION OR SUBSTITUTION EDITING	0.3401	0.8577	0.6573	1	1
BLEB ASSEMBLY	0.4695	0.8575	0.6726	1	1
UDP N ACETYLGLUCOSAMINE TRANSMEMBRANE TRANSPORT	0.4257	0.8572	0.6714	1	1
DEDIFFERENTIATION	0.412	0.8565	0.6534	1	1
ANATOMICAL STRUCTURE MATURATION	0.2041	0.8563	0.7964	1	1
REGULATION OF SECRETION	0.2089	0.8562	0.7984	1	1
NEGATIVE REGULATION OF POTASSIUM ION TRANSMEMBRANE TRANSPORT	0.3361	0.8559	0.7188	1	1
REGULATION OF CARDIAC MUSCLE ADAPTATION	0.4104	0.8556	0.6653	1	1
HISTIDINE METABOLIC PROCESS	0.3894	0.8555	0.655	1	1
SPERM MOTILITY	0.2908	0.8553	0.6539	1	1
POSITIVE REGULATION OF FATTY ACID BIOSYNTHETIC PROCESS	0.338	0.8553	0.6803	1	1
PHOSPHOLIPID TRANSPORT	0.2304	0.8551	0.749	1	1
NEGATIVE REGULATION OF LIPOPROTEIN LIPASE ACTIVITY	0.4366	0.8549	0.6673	1	1
UNSATURATED FATTY ACID BIOSYNTHETIC PROCESS	0.2915	0.8545	0.6858	1	1
BONE MINERALIZATION INVOLVED IN BONE MATURATION	0.3926	0.8545	0.699	1	1
POSITIVE REGULATION OF PATHWAY RESTRICTED SMAD PROTEIN PHOSPHORYLATION	0.2248	0.8545	0.7309	1	1
SKELETAL MUSCLE SATELLITE CELL DIFFERENTIATION	0.4182	0.8543	0.6346	1	1
PARACRINE SIGNALING	0.4246	0.8543	0.6639	1	1
REGULATION OF SODIUM ION TRANSMEMBRANE TRANSPORT	0.2968	0.854	0.6886	1	1
REGULATION OF PROTEIN AUTOPHOSPHORYLATION	0.2919	0.854	0.6959	1	1
REGULATION OF LIPOPROTEIN LIPASE ACTIVITY	0.3285	0.8537	0.6667	1	1
REGULATION OF EPITHELIAL CELL DIFFERENTIATION	0.2571	0.8532	0.6944	1	1
COPPER ION TRANSMEMBRANE TRANSPORT	0.4383	0.8531	0.6733	1	1
POSITIVE REGULATION OF FATTY ACID METABOLIC PROCESS	0.298	0.8526	0.7058	1	1
UBIQUITIN DEPENDENT SMAD PROTEIN CATABOLIC PROCESS	0.3207	0.8525	0.6358	1	1
REGULATION OF T CELL MEDIATED IMMUNITY	0.347	0.8525	0.6378	1	1
ZYMOGEN ACTIVATION	0.3313	0.8525	0.666	1	1
MULTI MULTICELLULAR ORGANISM PROCESS	0.2382	0.8522	0.754	1	1
NEGATIVE REGULATION OF MEIOTIC CELL CYCLE	0.3361	0.8521	0.6522	1	1
MYOBLAST FUSION	0.3003	0.8521	0.6535	1	1
FREE UBIQUITIN CHAIN POLYMERIZATION	0.3906	0.8518	0.6612	1	1
POSITIVE REGULATION OF PEPTIDE HORMONE SECRETION	0.2295	0.8517	0.7068	1	1
POSITIVE REGULATION OF CHEMOKINE PRODUCTION	0.3753	0.8516	0.6725	1	1
PANCREATIC JUICE SECRETION	0.3274	0.8512	0.656	1	1
NEGATIVE REGULATION OF SIGNALING RECEPTOR ACTIVITY	0.282	0.8511	0.6583	1	1
REGULATION OF RESPONSE TO TUMOR CELL	0.4625	0.851	0.6914	1	1
REGULATION OF ANTIGEN PROCESSING AND PRESENTATION OF PEPTIDE OR POLYSACCHARIDE ANTIGEN VIA MHC CLASS II	0.5099	0.8508	0.6529	1	1
MAST CELL PROLIFERATION	0.4762	0.8506	0.6902	1	1
SALIVARY GLAND DEVELOPMENT	0.3325	0.8501	0.6613	1	1
SELF PROTEOLYSIS	0.3508	0.8501	0.6825	1	1
DETECTION OF EXTERNAL BIOTIC STIMULUS	0.4357	0.85	0.6752	1	1
NLRP3 INFLAMMASOME COMPLEX ASSEMBLY	0.3997	0.849	0.6713	1	1
REGULATION OF RESPONSE TO WOUNDING	0.2824	0.8489	0.6807	1	1
FAS SIGNALING PATHWAY	0.4884	0.8489	0.6846	1	1
POSITIVE REGULATION OF ANOIKIS	0.3433	0.8486	0.743	1	1
CATION TRANSPORT	0.1885	0.8484	0.864	1	1
PROTEIN KINASE B SIGNALING	0.238	0.8483	0.7361	1	1
POSITIVE REGULATION OF ACTIVATED T CELL PROLIFERATION	0.2934	0.8481	0.6673	1	1
EXTRACELLULAR MATRIX CONSTITUENT SECRETION	0.3488	0.8479	0.6784	1	1
NEGATIVE REGULATION OF FIBROBLAST GROWTH FACTOR RECEPTOR SIGNALING PATHWAY	0.3369	0.8474	0.6518	1	1
ACTOMYOSIN STRUCTURE ORGANIZATION	0.2285	0.8472	0.7137	1	1
INTERLEUKIN 7 MEDIATED SIGNALING PATHWAY	0.3734	0.8468	0.6581	1	1
PROTEIN TRIMERIZATION	0.3411	0.8467	0.6916	1	1
NEGATIVE REGULATION OF T CELL MEDIATED IMMUNITY	0.4166	0.8466	0.6673	1	1
GLUCOSAMINE CONTAINING COMPOUND CATABOLIC PROCESS	0.4038	0.8465	0.674	1	1
CELLULAR RESPONSE TO REACTIVE NITROGEN SPECIES	0.3082	0.8464	0.6736	1	1
POSITIVE REGULATION OF HORMONE METABOLIC PROCESS	0.3845	0.8464	0.683	1	1
REGULATION OF LIPID METABOLIC PROCESS	0.2189	0.8463	0.7304	1	1
INTRACELLULAR STEROL TRANSPORT	0.2611	0.8461	0.6893	1	1
ALANINE CATABOLIC PROCESS	0.3912	0.8459	0.703	1	1
METANEPHRIC S SHAPED BODY MORPHOGENESIS	0.3896	0.8456	0.6481	1	1
NEGATIVE REGULATION OF PROTEIN MATURATION	0.3342	0.8456	0.664	1	1
CELL MIGRATION INVOLVED IN SPROUTING ANGIOGENESIS	0.3097	0.8454	0.6868	1	1
REGULATION OF MUSCLE ORGAN DEVELOPMENT	0.2566	0.8454	0.6946	1	1
RESPONSE TO OLEIC ACID	0.4446	0.8451	0.6563	1	1
POSITIVE REGULATION OF VOLTAGE GATED POTASSIUM CHANNEL ACTIVITY	0.3121	0.8446	0.7182	1	1
NEGATIVE REGULATION OF TUMOR NECROSIS FACTOR SUPERFAMILY CYTOKINE PRODUCTION	0.3211	0.8444	0.6439	1	1
POSITIVE REGULATION OF EXECUTION PHASE OF APOPTOSIS	0.392	0.8444	0.6854	1	1
GLUTAMATE METABOLIC PROCESS	0.2698	0.8442	0.6914	1	1
RETINAL BLOOD VESSEL MORPHOGENESIS	0.4192	0.8441	0.6608	1	1
CAMP METABOLIC PROCESS	0.3072	0.8436	0.7087	1	1
PYRIDINE CONTAINING COMPOUND METABOLIC PROCESS	0.303	0.8434	0.6653	1	1
REGULATION OF VASCULAR ASSOCIATED SMOOTH MUSCLE CELL DIFFERENTIATION	0.3121	0.843	0.6833	1	1
POSITIVE REGULATION OF ACTIN NUCLEATION	0.3398	0.8427	0.683	1	1
EYE MORPHOGENESIS	0.2206	0.8425	0.7112	1	1
REGULATION OF MESODERM DEVELOPMENT	0.4363	0.8423	0.7403	1	1
DIOL METABOLIC PROCESS	0.2564	0.8422	0.7303	1	1
MELANOSOME ASSEMBLY	0.422	0.8421	0.6601	1	1
GASTRULATION	0.2158	0.8421	0.6994	1	1
REGULATION OF TRANSCRIPTION ELONGATION FROM RNA POLYMERASE II PROMOTER	0.2383	0.8419	0.6865	1	1
UTERINE SMOOTH MUSCLE CONTRACTION	0.2986	0.8417	0.6324	1	1
T CELL TOLERANCE INDUCTION	0.4648	0.8417	0.6873	1	1
REGULATION OF SODIUM ION TRANSMEMBRANE TRANSPORTER ACTIVITY	0.31	0.8413	0.6906	1	1
ANION TRANSMEMBRANE TRANSPORT	0.1833	0.8413	0.8947	1	1
PARENTAL BEHAVIOR	0.3269	0.8411	0.6502	1	1
MYELIN ASSEMBLY	0.3275	0.8411	0.7185	1	1
RESPONSE TO ETHANOL	0.2278	0.8411	0.8028	1	1
REGULATION OF B CELL PROLIFERATION	0.3603	0.8409	0.643	1	1
POSITIVE REGULATION OF GONADOTROPIN SECRETION	0.3833	0.8406	0.6419	1	1
RESPONSE TO NUTRIENT	0.2439	0.8404	0.6711	1	1
LYMPH VESSEL DEVELOPMENT	0.2463	0.8404	0.7426	1	1
RESPONSE TO STEROID HORMONE	0.2153	0.8404	0.7721	1	1
TISSUE MIGRATION	0.2588	0.8403	0.6798	1	1
DETECTION OF VIRUS	0.501	0.8403	0.7162	1	1
DIGESTIVE SYSTEM DEVELOPMENT	0.2272	0.8401	0.7864	1	1
PROTEIN DESUMOYLATION	0.3452	0.8398	0.6195	1	1
HEPATICOBILIARY SYSTEM DEVELOPMENT	0.209	0.8395	0.8411	1	1
POSITIVE REGULATION OF MACROPHAGE DERIVED FOAM CELL DIFFERENTIATION	0.4273	0.8391	0.6953	1	1
MESODERM DEVELOPMENT	0.2231	0.8391	0.7101	1	1
SEMICIRCULAR CANAL DEVELOPMENT	0.4116	0.8391	0.7168	1	1
MINERALOCORTICOID METABOLIC PROCESS	0.3319	0.8387	0.6742	1	1
POSITIVE REGULATION OF DENDRITIC CELL ANTIGEN PROCESSING AND PRESENTATION	0.4786	0.8384	0.6919	1	1
MAMMALIAN OOGENESIS STAGE	0.4201	0.8383	0.6829	1	1
REGULATION OF AMPA RECEPTOR ACTIVITY	0.2672	0.8383	0.7187	1	1
MYELOID LEUKOCYTE MIGRATION	0.341	0.838	0.6825	1	1
POSITIVE REGULATION OF CELLULAR PH REDUCTION	0.4357	0.8379	0.6883	1	1
POSITIVE REGULATION OF CELLULAR RESPIRATION	0.4947	0.8379	0.7236	1	1
CELLULAR RESPONSE TO MOLECULE OF BACTERIAL ORIGIN	0.3347	0.8378	0.6613	1	1
POSITIVE REGULATION OF RELEASE OF SEQUESTERED CALCIUM ION INTO CYTOSOL	0.2811	0.8377	0.6819	1	1
REGULATION OF ION TRANSPORT	0.1876	0.8377	0.9118	1	1
NEGATIVE REGULATION OF NUCLEOTIDE METABOLIC PROCESS	0.3016	0.8374	0.688	1	1
GALACTOSE CATABOLIC PROCESS	0.3409	0.8372	0.659	1	1
REVERSIBLE DIFFERENTIATION	0.398	0.8372	0.6762	1	1
DETECTION OF BIOTIC STIMULUS	0.3918	0.8365	0.664	1	1
EXOCRINE SYSTEM DEVELOPMENT	0.292	0.8362	0.666	1	1
COMPLEMENT ACTIVATION ALTERNATIVE PATHWAY	0.4472	0.8359	0.6947	1	1
CARBOHYDRATE TRANSPORT	0.207	0.8352	0.7899	1	1
POSITIVE REGULATION OF PROTEIN KINASE A SIGNALING	0.3664	0.8351	0.7192	1	1
INTERLEUKIN 8 PRODUCTION	0.3173	0.835	0.6777	1	1
AXONOGENESIS INVOLVED IN INNERVATION	0.4426	0.835	0.6967	1	1
REGULATION OF DENDRITIC CELL ANTIGEN PROCESSING AND PRESENTATION	0.4945	0.8348	0.6788	1	1
MEMBRANE REPOLARIZATION	0.2526	0.8343	0.75	1	1
REGULATION OF PIGMENT CELL DIFFERENTIATION	0.3719	0.8342	0.7495	1	1
POSITIVE REGULATION OF TRANSPORTER ACTIVITY	0.2263	0.834	0.8466	1	1
REGULATION OF SYNCYTIUM FORMATION BY PLASMA MEMBRANE FUSION	0.3401	0.8334	0.6448	1	1
NATURAL KILLER CELL PROLIFERATION	0.4117	0.8333	0.685	1	1
NEGATIVE REGULATION OF INTERLEUKIN 10 PRODUCTION	0.4036	0.8327	0.6577	1	1
POSITIVE REGULATION OF SYNAPSE ASSEMBLY	0.2801	0.8327	0.7225	1	1
NEGATIVE REGULATION OF OSSIFICATION	0.2631	0.8326	0.736	1	1
POSITIVE REGULATION OF PROTEIN LOCALIZATION TO CELL SURFACE	0.2807	0.8326	0.7397	1	1
POSITIVE REGULATION OF PHAGOCYTOSIS	0.3757	0.8323	0.6686	1	1
RIBOFLAVIN TRANSPORT	0.3845	0.8323	0.6809	1	1
REGULATION OF CELLULAR RESPONSE TO VASCULAR ENDOTHELIAL GROWTH FACTOR STIMULUS	0.3409	0.8323	0.7	1	1
RESPONSE TO DEXAMETHASONE	0.3324	0.8323	0.7231	1	1
REGULATION OF ACTION POTENTIAL	0.2572	0.8323	0.7817	1	1
PROTEIN K29 LINKED DEUBIQUITINATION	0.409	0.8321	0.6929	1	1
GLOMERULAR EPITHELIAL CELL DEVELOPMENT	0.324	0.8319	0.6706	1	1
CELL DIFFERENTIATION INVOLVED IN KIDNEY DEVELOPMENT	0.2627	0.8313	0.7044	1	1
RETINOIC ACID RECEPTOR SIGNALING PATHWAY	0.2692	0.8313	0.7407	1	1
FARNESYL DIPHOSPHATE METABOLIC PROCESS	0.4173	0.831	0.6679	1	1
RETINA HOMEOSTASIS	0.2357	0.831	0.7742	1	1
CELLULAR RESPONSE TO LAMINAR FLUID SHEAR STRESS	0.394	0.8305	0.6765	1	1
SUBSTRATE DEPENDENT CELL MIGRATION CELL EXTENSION	0.4055	0.8303	0.6978	1	1
CELLULAR RESPONSE TO RETINOIC ACID	0.2334	0.8303	0.8151	1	1
NEURONAL ACTION POTENTIAL PROPAGATION	0.4048	0.8302	0.7053	1	1
REGULATION OF TRANSPOSITION	0.2716	0.8302	0.728	1	1
REGULATION OF FIBRINOLYSIS	0.3594	0.8301	0.7012	1	1
POSITIVE REGULATION OF ION TRANSPORT	0.1916	0.8301	0.8787	1	1
CHEMOKINE PRODUCTION	0.3319	0.8298	0.6789	1	1
BASEMENT MEMBRANE ASSEMBLY	0.2985	0.8297	0.7195	1	1
CHITIN METABOLIC PROCESS	0.4836	0.8294	0.6745	1	1
NEGATIVE REGULATION OF CATION TRANSMEMBRANE TRANSPORT	0.245	0.8294	0.7551	1	1
POST EMBRYONIC DEVELOPMENT	0.2156	0.8294	0.7946	1	1
NEGATIVE REGULATION OF GRANULOCYTE DIFFERENTIATION	0.4163	0.8293	0.7036	1	1
POSITIVE REGULATION OF LIPID STORAGE	0.3349	0.8292	0.6738	1	1
POSITIVE REGULATION OF CHEMOKINE C X C MOTIF LIGAND 2 PRODUCTION	0.443	0.829	0.6762	1	1
URETER DEVELOPMENT	0.2779	0.8288	0.6542	1	1
POSITIVE REGULATION OF LEUKOCYTE DEGRANULATION	0.3163	0.828	0.6835	1	1
VESICLE FUSION WITH GOLGI APPARATUS	0.3451	0.8279	0.694	1	1
POSITIVE REGULATION OF CD4 POSITIVE ALPHA BETA T CELL ACTIVATION	0.3795	0.8277	0.688	1	1
AORTA DEVELOPMENT	0.2676	0.8276	0.6986	1	1
IMPORT ACROSS PLASMA MEMBRANE	0.2356	0.8276	0.7574	1	1
REGULATION OF PHOSPHATIDYLINOSITOL 3 KINASE SIGNALING	0.2626	0.8275	0.7143	1	1
LYMPHATIC ENDOTHELIAL CELL DIFFERENTIATION	0.3202	0.8275	0.7191	1	1
RESPONSE TO MERCURY ION	0.3462	0.827	0.6876	1	1
[truncated: 5,356 more rows]

## Sheet: BPS
GLUTATHIONE TRANSMEMBRANE TRANSPORT
ACTIN MEDIATED CELL CONTRACTION
POSITIVE REGULATION OF HUMORAL IMMUNE RESPONSE
NATURAL KILLER CELL ACTIVATION INVOLVED IN IMMUNE RESPONSE
REGULATION OF ACTIN FILAMENT BASED MOVEMENT
LEUKOCYTE AGGREGATION
POSITIVE REGULATION OF ACTIN FILAMENT BUNDLE ASSEMBLY
MYOFIBRIL ASSEMBLY
MONOCYTE AGGREGATION
ACTIN FILAMENT NETWORK FORMATION

## Sheet: MF
Term	ES	NES	pvalue	FDR	FWER
BMP BINDING	0.6369	1.5403	0.0152	1	0.992
ACTIVIN RECEPTOR BINDING	0.606	1.5397	0.0143	1	0.992
PHOSPHATIDYLINOSITOL TRANSFER ACTIVITY	0.5957	1.5384	0.0211	1	0.992
SEROTONIN GATED CATION SELECTIVE CHANNEL ACTIVITY	0.8434	1.5209	0.0007	1	0.998
VASOPRESSIN RECEPTOR ACTIVITY	0.6514	1.5118	0.0154	1	0.999
PYRUVATE TRANSMEMBRANE TRANSPORTER ACTIVITY	0.7467	1.5095	0.0146	1	0.999
PROTEIN GLUTAMINE GAMMA GLUTAMYLTRANSFERASE ACTIVITY	0.7658	1.5078	0.0019	1	0.999
OXIDOREDUCTASE ACTIVITY ACTING ON THE CH NH2 GROUP OF DONORS OXYGEN AS ACCEPTOR	0.6997	1.5018	0.0163	1	0.999
TESTOSTERONE DEHYDROGENASE NAD P ACTIVITY	0.7971	1.4795	0.0205	1	1
CALCIUM ACTIVATED POTASSIUM CHANNEL ACTIVITY	0.6696	1.4728	0.0263	1	1
POTASSIUM CHANNEL REGULATOR ACTIVITY	0.4382	1.468	0.0054	1	1
STRUCTURAL CONSTITUENT OF EYE LENS	0.5896	1.4676	0.0114	1	1
STEROID DEHYDROGENASE ACTIVITY	0.5751	1.4666	0.0185	1	1
PYRIMIDINE NUCLEOSIDE TRANSMEMBRANE TRANSPORTER ACTIVITY	0.6892	1.4661	0.008	1	1
TRANSFERASE ACTIVITY TRANSFERRING AMINO ACYL GROUPS	0.5259	1.4631	0.0219	1	1
BILE ACID TRANSMEMBRANE TRANSPORTER ACTIVITY	0.7167	1.4607	0.0045	1	1
NEUROTRANSMITTER RECEPTOR REGULATOR ACTIVITY	0.6125	1.4585	0.026	1	1
ODORANT BINDING	0.5716	1.4449	0.0108	1	1
GLUTAMATE BINDING	0.7479	1.425	0.0267	1	1
ANDROSTAN 3 ALPHA 17 BETA DIOL DEHYDROGENASE ACTIVITY	0.8495	1.4224	0.0186	1	1
SIALIC ACID TRANSMEMBRANE TRANSPORTER ACTIVITY	0.707	1.4213	0.0152	1	1
OLFACTORY RECEPTOR ACTIVITY	0.5819	1.419	0.0103	1	1
ESTRADIOL 17 BETA DEHYDROGENASE ACTIVITY	0.6705	1.4171	0.0464	1	1
N ACYLSPHINGOSINE AMIDOHYDROLASE ACTIVITY	0.655	1.4168	0.0267	1	1
CYSTEINE TYPE ENDOPEPTIDASE ACTIVITY INVOLVED IN EXECUTION PHASE OF APOPTOSIS	0.676	1.4143	0.0372	1	1
SODIUM INDEPENDENT ORGANIC ANION TRANSMEMBRANE TRANSPORTER ACTIVITY	0.595	1.4142	0.0127	1	1
SECONDARY ACTIVE MONOCARBOXYLATE TRANSMEMBRANE TRANSPORTER ACTIVITY	0.6143	1.4081	0.0156	1	1
URIDINE TRANSMEMBRANE TRANSPORTER ACTIVITY	0.732	1.401	0.0217	1	1
ESTROGEN 16 ALPHA HYDROXYLASE ACTIVITY	0.8017	1.3994	0.0052	1	1
ABC TYPE GLUTATHIONE S CONJUGATE TRANSPORTER ACTIVITY	0.7361	1.3945	0.0318	1	1
SULFUR AMINO ACID TRANSMEMBRANE TRANSPORTER ACTIVITY	0.6586	1.3865	0.0453	1	1
SEROTONIN RECEPTOR ACTIVITY	0.5993	1.3862	0.0281	1	1
ALPHA ACTININ BINDING	0.5475	1.3849	0.0312	1	1
PHOSPHATIDYLGLYCEROL BINDING	0.572	1.3787	0.0377	1	1
ORGANIC ACID SODIUM SYMPORTER ACTIVITY	0.4651	1.3768	0.0152	1	1
POLYPEPTIDE N ACETYLGALACTOSAMINYLTRANSFERASE ACTIVITY	0.5405	1.3683	0.0327	1	1
ESTROGEN 2 HYDROXYLASE ACTIVITY	0.8139	1.3682	0.0198	1	1
TYPE I INTERFERON RECEPTOR BINDING	0.6471	1.366	0.0307	1	1
PRIMARY AMINE OXIDASE ACTIVITY	0.8338	1.3657	0.039	1	1
OXIDOREDUCTASE ACTIVITY ACTING ON SINGLE DONORS WITH INCORPORATION OF MOLECULAR OXYGEN	0.5547	1.3656	0.0327	1	1
ACTININ BINDING	0.4918	1.3616	0.0317	1	1
CALCIUM DEPENDENT CYSTEINE TYPE ENDOPEPTIDASE ACTIVITY	0.5381	1.3615	0.0305	1	1
OXIDOREDUCTASE ACTIVITY ACTING ON THE CH NH2 GROUP OF DONORS	0.5781	1.3614	0.0548	1	1
ORGANIC HYDROXY COMPOUND TRANSMEMBRANE TRANSPORTER ACTIVITY	0.5193	1.3604	0.0198	1	1
CARBOHYDRATE PROTON SYMPORTER ACTIVITY	0.5376	1.3535	0.061	1	1
CARBOHYDRATE CATION SYMPORTER ACTIVITY	0.4645	1.3521	0.0463	1	1
SIALIC ACID BINDING	0.5754	1.3516	0.0587	1	1
G PROTEIN COUPLED AMINE RECEPTOR ACTIVITY	0.4971	1.3477	0.0321	1	1
PHOSPHATIDYLINOSITOL BISPHOSPHATE KINASE ACTIVITY	0.6918	1.3469	0.0406	1	1
ENONE REDUCTASE ACTIVITY	0.7096	1.3466	0.0438	1	1
ACETYLGALACTOSAMINYLTRANSFERASE ACTIVITY	0.4189	1.3463	0.0485	1	1
MRF BINDING	0.7923	1.3461	0.0344	1	1
PEPTIDOGLYCAN MURALYTIC ACTIVITY	0.6709	1.346	0.0367	1	1
ARYLESTERASE ACTIVITY	0.7635	1.3385	0.0305	1	1
OXIDOREDUCTASE ACTIVITY ACTING ON THE CH CH GROUP OF DONORS NAD OR NADP AS ACCEPTOR	0.5145	1.338	0.0632	1	1
CARDIOLIPIN BINDING	0.5666	1.3297	0.0495	1	1
COA HYDROLASE ACTIVITY	0.4304	1.3245	0.0601	1	1
MALATE DEHYDROGENASE ACTIVITY	0.5711	1.3222	0.0449	1	1
GAP JUNCTION CHANNEL ACTIVITY	0.5959	1.321	0.0475	1	1
ACROSIN BINDING	0.6874	1.3132	0.0313	1	1
PHOSPHOLIPID SCRAMBLASE ACTIVITY	0.5921	1.3121	0.0732	1	1
TRACE AMINE RECEPTOR ACTIVITY	0.6765	1.3108	0.0527	1	1
INTERLEUKIN 1 RECEPTOR BINDING	0.6357	1.3093	0.0671	1	1
UDP GLYCOSYLTRANSFERASE ACTIVITY	0.3909	1.3081	0.0395	1	1
VOLTAGE GATED POTASSIUM CHANNEL ACTIVITY INVOLVED IN CARDIAC MUSCLE CELL ACTION POTENTIAL REPOLARIZATION	0.4933	1.3055	0.0694	1	1
AROMATASE ACTIVITY	0.6259	1.3017	0.0468	1	1
KETOSTEROID MONOOXYGENASE ACTIVITY	0.9441	1.3007	0.0538	1	1
STRUCTURAL CONSTITUENT OF TOOTH ENAMEL	0.639	1.2975	0.051	1	1
DYNEIN LIGHT CHAIN BINDING	0.683	1.2969	0.0666	1	1
GUANYLATE CYCLASE REGULATOR ACTIVITY	0.6198	1.2955	0.0455	1	1
5ALPHA ANDROSTANE 3BETA 17BETA DIOL DEHYDROGENASE ACTIVITY	0.8391	1.2953	0.0624	1	1
CALCIUM DEPENDENT PHOSPHOLIPASE A2 ACTIVITY	0.6056	1.2949	0.0384	1	1
POLYNUCLEOTIDE ADENYLYLTRANSFERASE ACTIVITY	0.4716	1.294	0.0607	1	1
WIDE PORE CHANNEL ACTIVITY	0.4787	1.2911	0.0557	1	1
STRUCTURAL CONSTITUENT OF MUSCLE	0.4845	1.2886	0.0664	1	1
G PROTEIN COUPLED RECEPTOR ACTIVITY	0.4405	1.2865	0.0346	1	1
MUSCLE ALPHA ACTININ BINDING	0.5844	1.2845	0.0639	1	1
INTERMEDIATE FILAMENT BINDING	0.4952	1.2845	0.0549	1	1
CYSTEINE TYPE ENDOPEPTIDASE ACTIVITY INVOLVED IN APOPTOTIC PROCESS	0.6326	1.283	0.0964	1	1
EXTRACELLULAR MATRIX CONSTITUENT CONFERRING ELASTICITY	0.6106	1.2819	0.0749	1	1
PEPTIDE HORMONE BINDING	0.4081	1.2812	0.0692	1	1
WATER TRANSMEMBRANE TRANSPORTER ACTIVITY	0.599	1.279	0.0684	1	1
OXIDOREDUCTASE ACTIVITY ACTING ON PAIRED DONORS WITH INCORPORATION OR REDUCTION OF MOLECULAR OXYGEN REDUCED FLAVIN OR FLAVOPROTEIN AS ONE DONOR AND INCORPORATION OF ONE ATOM OF OXYGEN	0.5837	1.2769	0.0725	1	1
AMINO ACID SODIUM SYMPORTER ACTIVITY	0.4709	1.2745	0.041	1	1
G PROTEIN COUPLED ACETYLCHOLINE RECEPTOR ACTIVITY	0.6848	1.274	0.0854	1	1
3 PHOSPHOADENOSINE 5 PHOSPHOSULFATE BINDING	0.535	1.2739	0.0539	1	1
MONOCARBOXYLATE SODIUM SYMPORTER ACTIVITY	0.5483	1.2728	0.0513	1	1
POTASSIUM CHANNEL INHIBITOR ACTIVITY	0.5296	1.2715	0.0467	1	1
ONCOSTATIN M RECEPTOR ACTIVITY	0.7395	1.2696	0.0798	1	1
ARACHIDONIC ACID MONOOXYGENASE ACTIVITY	0.6381	1.269	0.0605	1	1
NAD P PLUS PROTEIN ARGININE ADP RIBOSYLTRANSFERASE ACTIVITY	0.5711	1.2667	0.0842	1	1
FERRIC IRON BINDING	0.5189	1.2654	0.0651	1	1
ER RETENTION SEQUENCE BINDING	0.6718	1.2644	0.0834	1	1
STRUCTURAL MOLECULE ACTIVITY CONFERRING ELASTICITY	0.6103	1.2615	0.0806	1	1
MONOCARBOXYLIC ACID TRANSMEMBRANE TRANSPORTER ACTIVITY	0.4401	1.2611	0.0442	1	1
AMINO ACID CATION SYMPORTER ACTIVITY	0.4465	1.26	0.0463	1	1
RETINOIC ACID BINDING	0.6242	1.2587	0.1049	1	1
OXIDOREDUCTASE ACTIVITY ACTING ON CH OR CH2 GROUPS	0.4977	1.2572	0.0465	1	1
CALCIUM ACTIVATED CATION CHANNEL ACTIVITY	0.4283	1.257	0.0984	1	1
GLUTATHIONE PEROXIDASE ACTIVITY	0.5895	1.2561	0.0572	1	1
HYDROPEROXY ICOSATETRAENOATE DEHYDRATASE ACTIVITY	0.6848	1.2539	0.1055	1	1
TYPE 2 FIBROBLAST GROWTH FACTOR RECEPTOR BINDING	0.6981	1.2537	0.0523	1	1
D GLUCOSE TRANSMEMBRANE TRANSPORTER ACTIVITY	0.6104	1.2522	0.1042	1	1
SERINE TYPE ENDOPEPTIDASE INHIBITOR ACTIVITY	0.5299	1.2519	0.0642	1	1
BILE ACID SODIUM SYMPORTER ACTIVITY	0.6909	1.2505	0.0772	1	1
GLUCURONOSYLTRANSFERASE ACTIVITY	0.603	1.2478	0.0888	1	1
ATPASE COUPLED LIPID TRANSMEMBRANE TRANSPORTER ACTIVITY	0.6393	1.2473	0.0935	1	1
HYDROLASE ACTIVITY ACTING ON CARBON NITROGEN BUT NOT PEPTIDE BONDS IN CYCLIC AMIDES	0.4893	1.247	0.0673	1	1
GROWTH HORMONE RECEPTOR BINDING	0.5736	1.2455	0.0905	1	1
INTRACELLULAR CGMP ACTIVATED CATION CHANNEL ACTIVITY	0.6114	1.2455	0.0746	1	1
GLYCEROL CHANNEL ACTIVITY	0.7206	1.2434	0.0842	1	1
PROTON EXPORTING ATPASE ACTIVITY PHOSPHORYLATIVE MECHANISM	0.4598	1.2423	0.0751	1	1
EXTRACELLULAR MATRIX STRUCTURAL CONSTITUENT CONFERRING COMPRESSION RESISTANCE	0.5864	1.2415	0.0984	1	1
CYSTEINE TYPE EXOPEPTIDASE ACTIVITY	0.6042	1.2403	0.0623	1	1
CELL ADHESIVE PROTEIN BINDING INVOLVED IN BUNDLE OF HIS CELL PURKINJE MYOCYTE COMMUNICATION	0.8649	1.2398	0.075	1	1
BILE ACID BINDING	0.7538	1.2395	0.0795	1	1
HISTONE METHYLTRANSFERASE ACTIVITY H3 K36 SPECIFIC	0.5257	1.2391	0.0988	1	1
OPSIN BINDING	0.7137	1.2365	0.013	1	1
OXIDOREDUCTASE ACTIVITY ACTING ON METAL IONS	0.5243	1.231	0.1096	1	1
CHROMATIN INSULATOR SEQUENCE BINDING	0.5248	1.2278	0.0756	1	1
MORPHOGEN ACTIVITY	0.5767	1.2278	0.1066	1	1
STEROID HYDROXYLASE ACTIVITY	0.5174	1.2247	0.0765	1	1
UREA TRANSMEMBRANE TRANSPORTER ACTIVITY	0.7147	1.2236	0.0988	1	1
ALDITOL NADPPLUS 1 OXIDOREDUCTASE ACTIVITY	0.7098	1.2213	0.0872	1	1
PALMITOYL COA HYDROLASE ACTIVITY	0.4448	1.2205	0.0864	1	1
TRANSMEMBRANE RECEPTOR PROTEIN TYROSINE KINASE ADAPTOR ACTIVITY	0.58	1.2204	0.084	1	1
OLIGOPEPTIDE TRANSMEMBRANE TRANSPORTER ACTIVITY	0.6058	1.2182	0.0978	1	1
VOLTAGE GATED POTASSIUM CHANNEL ACTIVITY INVOLVED IN VENTRICULAR CARDIAC MUSCLE CELL ACTION POTENTIAL REPOLARIZATION	0.4989	1.2167	0.09	1	1
OXIDOREDUCTASE ACTIVITY ACTING ON METAL IONS OXYGEN AS ACCEPTOR	0.5317	1.2156	0.1045	1	1
CARBOHYDRATE TRANSMEMBRANE TRANSPORTER ACTIVITY	0.4114	1.2144	0.0769	1	1
TESTOSTERONE 17 BETA DEHYDROGENASE NADPPLUS ACTIVITY	0.7093	1.2122	0.1098	1	1
INTRACELLULAR CAMP ACTIVATED CATION CHANNEL ACTIVITY	0.5608	1.212	0.0835	1	1
CHANNEL INHIBITOR ACTIVITY	0.3769	1.2106	0.0668	1	1
TROPONIN I BINDING	0.678	1.2097	0.0738	1	1
ACTIVE ION TRANSMEMBRANE TRANSPORTER ACTIVITY	0.2983	1.2088	0.0531	1	1
ALCOHOL DEHYDROGENASE ACTIVITY ZINC DEPENDENT	0.7916	1.208	0.0924	1	1
OXIDOREDUCTASE ACTIVITY ACTING ON NAD P H QUINONE OR SIMILAR COMPOUND AS ACCEPTOR	0.4084	1.2079	0.1133	1	1
TESTOSTERONE DEHYDROGENASE NADPLUS ACTIVITY	0.6375	1.2069	0.0864	1	1
ARACHIDONIC ACID EPOXYGENASE ACTIVITY	0.6299	1.2045	0.1249	1	1
RNA ADENYLYLTRANSFERASE ACTIVITY	0.4996	1.2043	0.0728	1	1
OXIDOREDUCTASE ACTIVITY ACTING ON METAL IONS NAD OR NADP AS ACCEPTOR	0.6232	1.2022	0.1208	1	1
NUCLEOSIDE TRANSMEMBRANE TRANSPORTER ACTIVITY	0.4605	1.2015	0.0713	1	1
TRANSFERASE ACTIVITY TRANSFERRING ALDEHYDE OR KETONIC GROUPS	0.6666	1.1997	0.1383	1	1
TRANSMEMBRANE RECEPTOR PROTEIN PHOSPHATASE ACTIVITY	0.5927	1.199	0.089	1	1
LYSOZYME ACTIVITY	0.6594	1.1989	0.1064	1	1
CYTOKINE ACTIVITY	0.435	1.1976	0.0932	1	1
HORMONE ACTIVITY	0.3915	1.1974	0.1084	1	1
INTRAMOLECULAR OXIDOREDUCTASE ACTIVITY TRANSPOSING C C BONDS	0.4867	1.1963	0.0696	1	1
PROTEIN BINDING INVOLVED IN HETEROTYPIC CELL CELL ADHESION	0.629	1.1961	0.1154	1	1
FUCOSE BINDING	0.6356	1.1931	0.0813	1	1
APOLIPOPROTEIN RECEPTOR BINDING	0.546	1.1926	0.1011	1	1
SERINE HYDROLASE ACTIVITY	0.3892	1.1925	0.0802	1	1
CALCIUM DEPENDENT PROTEIN BINDING	0.4264	1.1919	0.1116	1	1
GLYCEROL TRANSMEMBRANE TRANSPORTER ACTIVITY	0.599	1.1876	0.0924	1	1
3 BETA HYDROXY DELTA5 STEROID DEHYDROGENASE ACTIVITY	0.6239	1.1869	0.1294	1	1
OLIGOPEPTIDE BINDING	0.59	1.1865	0.0969	1	1
STRUCTURAL CONSTITUENT OF SKIN EPIDERMIS	0.6564	1.1852	0.1421	1	1
IGE BINDING	0.7282	1.1851	0.0945	1	1
LEUKOTRIENE C4 SYNTHASE ACTIVITY	0.7572	1.1847	0.1043	1	1
COPPER ION BINDING	0.3979	1.1845	0.0934	1	1
RECEPTOR REGULATOR ACTIVITY	0.371	1.1836	0.0956	1	1
NATURAL KILLER CELL LECTIN LIKE RECEPTOR BINDING	0.5505	1.1807	0.0902	1	1
MYOSIN HEAVY CHAIN BINDING	0.4946	1.1806	0.1184	1	1
CILIARY NEUROTROPHIC FACTOR RECEPTOR BINDING	0.6093	1.1806	0.0961	1	1
DEHYDROASCORBIC ACID TRANSMEMBRANE TRANSPORTER ACTIVITY	0.5167	1.1787	0.1232	1	1
CERAMIDE 1 PHOSPHATE BINDING	0.5271	1.1764	0.0938	1	1
L ORNITHINE TRANSMEMBRANE TRANSPORTER ACTIVITY	0.577	1.1762	0.0988	1	1
OXIDOREDUCTASE ACTIVITY ACTING ON PAIRED DONORS WITH INCORPORATION OR REDUCTION OF MOLECULAR OXYGEN REDUCED IRON SULFUR PROTEIN AS ONE DONOR AND INCORPORATION OF ONE ATOM OF OXYGEN	0.5631	1.1735	0.108	1	1
STRUCTURAL MOLECULE ACTIVITY	0.2813	1.1698	0.0868	1	1
CALCIUM ION TRANSMEMBRANE TRANSPORTER ACTIVITY	0.2899	1.167	0.0689	1	1
ALCOHOL DEHYDROGENASE NADPPLUS ACTIVITY	0.5576	1.1669	0.1308	1	1
TYPE 1 FIBROBLAST GROWTH FACTOR RECEPTOR BINDING	0.5255	1.1656	0.0995	1	1
SOLUTE PROTON SYMPORTER ACTIVITY	0.4084	1.1632	0.1378	1	1
TROPOMYOSIN BINDING	0.5123	1.1629	0.1044	1	1
ARGININE BINDING	0.5118	1.1617	0.144	1	1
SOLUTE CATION SYMPORTER ACTIVITY	0.3312	1.1604	0.0923	1	1
SODIUM CHANNEL INHIBITOR ACTIVITY	0.5864	1.1584	0.1288	1	1
RECEPTOR SERINE THREONINE KINASE BINDING	0.3901	1.1546	0.0931	1	1
G PROTEIN COUPLED NEUROTRANSMITTER RECEPTOR ACTIVITY	0.533	1.1538	0.1493	1	1
MOLECULAR TRANSDUCER ACTIVITY	0.374	1.1522	0.0973	1	1
SUGAR TRANSMEMBRANE TRANSPORTER ACTIVITY	0.3635	1.1506	0.1312	1	1
11 CIS RETINAL BINDING	0.577	1.1449	0.1166	1	1
CASPASE BINDING	0.5134	1.1422	0.1416	1	1
MONOOXYGENASE ACTIVITY	0.4145	1.1413	0.096	1	1
3 5 CYCLIC AMP PHOSPHODIESTERASE ACTIVITY	0.5232	1.1393	0.152	1	1
CELL MATRIX ADHESION MEDIATOR ACTIVITY	0.6454	1.1392	0.118	1	1
ALDO KETO REDUCTASE NADP ACTIVITY	0.4877	1.1383	0.1409	1	1
NEUROPEPTIDE BINDING	0.4532	1.1382	0.0947	1	1
ISOPRENOID BINDING	0.4682	1.138	0.1331	1	1
ACETYLGLUCOSAMINYLTRANSFERASE ACTIVITY	0.3519	1.1371	0.0773	1	1
ALKANE 1 MONOOXYGENASE ACTIVITY	0.6389	1.136	0.1664	1	1
ADP TRANSMEMBRANE TRANSPORTER ACTIVITY	0.3882	1.1346	0.105	1	1
LIPOPROTEIN PARTICLE RECEPTOR ACTIVITY	0.5123	1.1345	0.1532	1	1
MONOCARBOXYLIC ACID BINDING	0.4813	1.1343	0.1116	1	1
ALDEHYDE DEHYDROGENASE NAD P PLUS ACTIVITY	0.5183	1.1342	0.1516	1	1
HEXOSE TRANSMEMBRANE TRANSPORTER ACTIVITY	0.3789	1.1336	0.1035	1	1
3 CHLOROALLYL ALDEHYDE DEHYDROGENASE ACTIVITY	0.6662	1.1331	0.1594	1	1
POLYOL TRANSMEMBRANE TRANSPORTER ACTIVITY	0.515	1.1316	0.126	1	1
GLUTATHIONE TRANSFERASE ACTIVITY	0.554	1.1314	0.1528	1	1
ALCOHOL DEHYDROGENASE NAD P PLUS ACTIVITY	0.663	1.1313	0.1089	1	1
PHOSPHOLIPID TRANSFER ACTIVITY	0.3236	1.1281	0.1302	1	1
LIPOPOLYSACCHARIDE BINDING	0.4826	1.1271	0.1285	1	1
FIBROBLAST GROWTH FACTOR RECEPTOR BINDING	0.4257	1.126	0.127	1	1
TELETHONIN BINDING	0.5869	1.1222	0.1373	1	1
C X3 C CHEMOKINE BINDING	0.6259	1.1197	0.1744	1	1
ENDOPEPTIDASE REGULATOR ACTIVITY	0.4022	1.1193	0.1183	1	1
RNA POLYMERASE II C TERMINAL DOMAIN PHOSPHOSERINE BINDING	0.54	1.1188	0.1497	1	1
MODIFIED AMINO ACID TRANSMEMBRANE TRANSPORTER ACTIVITY	0.3757	1.1181	0.0969	1	1
FMN BINDING	0.3851	1.1175	0.1481	1	1
PEPTIDOGLYCAN IMMUNE RECEPTOR ACTIVITY	0.5654	1.1148	0.1166	1	1
CELL ADHESION MEDIATOR ACTIVITY	0.3982	1.1133	0.1392	1	1
SOLUTE SODIUM SYMPORTER ACTIVITY	0.3453	1.1114	0.1066	1	1
NMDA GLUTAMATE RECEPTOR ACTIVITY	0.4604	1.1092	0.1527	1	1
TRIGLYCERIDE LIPASE ACTIVITY	0.409	1.108	0.1178	1	1
LACTATE TRANSMEMBRANE TRANSPORTER ACTIVITY	0.6037	1.1074	0.1587	1	1
MHC CLASS IB RECEPTOR ACTIVITY	0.7458	1.1072	0.1481	1	1
CYTOCHROME B5 REDUCTASE ACTIVITY ACTING ON NAD P H	0.6005	1.1066	0.174	1	1
RETINOL DEHYDROGENASE ACTIVITY	0.5706	1.1061	0.1272	1	1
PROTEIN ARGININE DEIMINASE ACTIVITY	0.5357	1.105	0.1673	1	1
CYTIDINE DEAMINASE ACTIVITY	0.5415	1.105	0.1337	1	1
AMINE BINDING	0.502	1.1019	0.1624	1	1
ION CHANNEL REGULATOR ACTIVITY	0.2834	1.1013	0.0899	1	1
MELANOCORTIN RECEPTOR ACTIVITY	0.5503	1.0994	0.1737	1	1
CHOLESTEROL BINDING	0.3339	1.0975	0.1068	1	1
CYCLIC NUCLEOTIDE GATED ION CHANNEL ACTIVITY	0.4843	1.0974	0.1698	1	1
PROTEIN LIPID COMPLEX BINDING	0.4482	1.0941	0.1286	1	1
ENDOPEPTIDASE ACTIVITY	0.2948	1.0934	0.1536	1	1
INSULIN RECEPTOR BINDING	0.3845	1.0919	0.1244	1	1
COLLAGEN BINDING INVOLVED IN CELL MATRIX ADHESION	0.7066	1.0893	0.198	1	1
ANION TRANSMEMBRANE TRANSPORTER ACTIVITY	0.2528	1.0892	0.0778	1	1
STEROL BINDING	0.3411	1.0888	0.1565	1	1
RETINOID X RECEPTOR BINDING	0.4439	1.0887	0.1321	1	1
CELL CELL ADHESION MEDIATOR ACTIVITY	0.3869	1.0873	0.1542	1	1
ALPHA CATENIN BINDING	0.4514	1.087	0.1128	1	1
TOXIC SUBSTANCE BINDING	0.4901	1.0864	0.1501	1	1
ABC TYPE XENOBIOTIC TRANSPORTER ACTIVITY	0.5253	1.0848	0.1368	1	1
THYROID HORMONE BINDING	0.589	1.0843	0.1804	1	1
PHOSPHOLIPASE A2 ACTIVITY	0.4381	1.0829	0.1238	1	1
OXIDOREDUCTASE ACTIVITY ACTING ON PAIRED DONORS WITH INCORPORATION OR REDUCTION OF MOLECULAR OXYGEN NAD P H AS ONE DONOR AND INCORPORATION OF ONE ATOM OF OXYGEN	0.4595	1.0828	0.1787	1	1
NUCLEOBASE TRANSMEMBRANE TRANSPORTER ACTIVITY	0.5821	1.0819	0.1367	1	1
TITIN BINDING	0.4282	1.0811	0.1658	1	1
HISTAMINE RECEPTOR ACTIVITY	0.4432	1.081	0.1192	1	1
RETINOIC ACID 4 HYDROXYLASE ACTIVITY	0.5937	1.0807	0.1936	1	1
KERATIN FILAMENT BINDING	0.5228	1.0798	0.1316	1	1
PHOSPHOLIPASE A2 ACTIVITY CONSUMING 1 2 DIPALMITOYLPHOSPHATIDYLCHOLINE	0.4548	1.0773	0.1609	1	1
CYSTEINE TYPE ENDOPEPTIDASE ACTIVITY INVOLVED IN APOPTOTIC SIGNALING PATHWAY	0.6056	1.0761	0.1525	1	1
NEUREGULIN BINDING	0.6293	1.076	0.2013	1	1
RAGE RECEPTOR BINDING	0.6883	1.0755	0.1581	1	1
HORMONE BINDING	0.3249	1.0738	0.1703	1	1
BUTYRATE COA LIGASE ACTIVITY	0.5207	1.0737	0.127	1	1
EXTRACELLULAR MATRIX STRUCTURAL CONSTITUENT	0.3923	1.0729	0.1868	1	1
INTRACELLULAR LIGAND GATED ION CHANNEL ACTIVITY	0.3913	1.0726	0.1222	1	1
CILIARY NEUROTROPHIC FACTOR RECEPTOR ACTIVITY	0.5555	1.0722	0.1804	1	1
TRANSPORTER ACTIVITY	0.232	1.0711	0.0869	1	1
CARBOXYLIC ACID BINDING	0.3117	1.0711	0.1692	1	1
HSP70 PROTEIN BINDING	0.2673	1.0697	0.1208	1	1
PHOSPHATIDIC ACID TRANSFER ACTIVITY	0.4703	1.0693	0.1718	1	1
AMINOACYLASE ACTIVITY	0.5736	1.0691	0.1573	1	1
POLYSOME BINDING	0.4603	1.0686	0.1823	1	1
ICOSANOID BINDING	0.6936	1.0672	0.1636	1	1
OXIDOREDUCTASE ACTIVITY ACTING ON CH OH GROUP OF DONORS	0.3203	1.0668	0.1584	1	1
PROLINE RICH REGION BINDING	0.3999	1.0665	0.1213	1	1
IMMUNOGLOBULIN BINDING	0.5573	1.0656	0.2076	1	1
ION GATED CHANNEL ACTIVITY	0.34	1.065	0.1203	1	1
POLYSACCHARIDE BINDING	0.431	1.0648	0.1796	1	1
HIGH DENSITY LIPOPROTEIN PARTICLE BINDING	0.4916	1.0641	0.145	1	1
PHOSPHOSERINE RESIDUE BINDING	0.4465	1.0627	0.1801	1	1
TRANSFERASE ACTIVITY TRANSFERRING HEXOSYL GROUPS	0.2869	1.0624	0.1105	1	1
SECONDARY ACTIVE TRANSMEMBRANE TRANSPORTER ACTIVITY	0.2558	1.0598	0.1564	1	1
GLYCINE TRANSMEMBRANE TRANSPORTER ACTIVITY	0.4661	1.0595	0.1391	1	1
CALCIUM DEPENDENT PHOSPHOLIPID BINDING	0.3229	1.0571	0.1529	1	1
SYMPORTER ACTIVITY	0.2926	1.0558	0.1272	1	1
CATALYTIC ACTIVITY ACTING ON A GLYCOPROTEIN	0.385	1.0555	0.1612	1	1
SPHINGOSINE 1 PHOSPHATE RECEPTOR ACTIVITY	0.4039	1.0531	0.1292	1	1
ORGANIC ACID TRANSMEMBRANE TRANSPORTER ACTIVITY	0.2784	1.0528	0.1532	1	1
SODIUM ION BINDING	0.5211	1.0521	0.14	1	1
TRIPEPTIDE TRANSMEMBRANE TRANSPORTER ACTIVITY	0.6422	1.0516	0.2011	1	1
CADHERIN BINDING INVOLVED IN CELL CELL ADHESION	0.4752	1.0515	0.1412	1	1
ATP GATED ION CHANNEL ACTIVITY	0.502	1.0492	0.1833	1	1
STAT FAMILY PROTEIN BINDING	0.4824	1.0478	0.1391	1	1
METALLOENDOPEPTIDASE ACTIVITY	0.3127	1.047	0.173	1	1
GLUCOSE SODIUM SYMPORTER ACTIVITY	0.4954	1.0442	0.1537	1	1
PASSIVE TRANSMEMBRANE TRANSPORTER ACTIVITY	0.2741	1.0435	0.1638	1	1
PEPTIDASE REGULATOR ACTIVITY	0.3602	1.0423	0.1421	1	1
HEME TRANSMEMBRANE TRANSPORTER ACTIVITY	0.3938	1.038	0.1787	1	1
ANTIOXIDANT ACTIVITY	0.3495	1.0371	0.1459	1	1
PROTEIN PHOSPHATASE 1 BINDING	0.2623	1.035	0.1817	1	1
MECHANOSENSITIVE ION CHANNEL ACTIVITY	0.4184	1.0333	0.1372	1	1
CO RECEPTOR BINDING	0.488	1.0333	0.2042	1	1
CALCIUM SENSITIVE GUANYLATE CYCLASE ACTIVATOR ACTIVITY	0.505	1.0333	0.1674	1	1
HYALURONONGLUCOSAMINIDASE ACTIVITY	0.4756	1.0323	0.2073	1	1
CYCLIC NUCLEOTIDE PHOSPHODIESTERASE ACTIVITY	0.4136	1.0318	0.1405	1	1
XENOBIOTIC TRANSMEMBRANE TRANSPORTER ACTIVITY	0.3307	1.0316	0.1841	1	1
INTERLEUKIN 1 RECEPTOR ACTIVITY	0.6488	1.031	0.1696	1	1
LYSOPHOSPHOLIPASE ACTIVITY	0.3549	1.0308	0.1866	1	1
PHOSPHATIDYLCHOLINE FLIPPASE ACTIVITY	0.5023	1.0295	0.1447	1	1
OXIDOREDUCTASE ACTIVITY ACTING ON THE ALDEHYDE OR OXO GROUP OF DONORS NAD OR NADP AS ACCEPTOR	0.3883	1.0285	0.1967	1	1
PEPTIDE RECEPTOR ACTIVITY	0.3314	1.0247	0.1585	1	1
CGMP BINDING	0.4574	1.0241	0.1922	1	1
CARBOXYLIC ESTER HYDROLASE ACTIVITY	0.2853	1.0237	0.1369	1	1
LIPASE INHIBITOR ACTIVITY	0.5298	1.0235	0.2248	1	1
ORGANIC ACID BINDING	0.2889	1.0217	0.1398	1	1
LOW DENSITY LIPOPROTEIN PARTICLE RECEPTOR ACTIVITY	0.4957	1.018	0.2236	1	1
TETRAPYRROLE BINDING	0.33	1.0177	0.1536	1	1
G PROTEIN ALPHA SUBUNIT BINDING	0.3717	1.0174	0.1902	1	1
CHLORIDE TRANSMEMBRANE TRANSPORTER ACTIVITY	0.2831	1.0173	0.1384	1	1
PHOSPHATIDYLCHOLINE STEROL O ACYLTRANSFERASE ACTIVATOR ACTIVITY	0.5293	1.017	0.2356	1	1
THROMBIN ACTIVATED RECEPTOR ACTIVITY	0.5765	1.0157	0.1748	1	1
GROWTH FACTOR ACTIVITY	0.3048	1.0155	0.1964	1	1
POTASSIUM CHLORIDE SYMPORTER ACTIVITY	0.361	1.0151	0.1492	1	1
ACTIVE TRANSMEMBRANE TRANSPORTER ACTIVITY	0.2471	1.0096	0.1926	1	1
ION TRANSMEMBRANE TRANSPORTER ACTIVITY	0.2254	1.0093	0.1419	1	1
OXIDOREDUCTASE ACTIVITY ACTING ON PAIRED DONORS WITH INCORPORATION OR REDUCTION OF MOLECULAR OXYGEN	0.3137	1.0093	0.2101	1	1
FATTY ACID BINDING	0.451	1.0089	0.1694	1	1
LONG CHAIN FATTY ACID BINDING	0.5748	1.0065	0.2489	1	1
OXIDOREDUCTASE ACTIVITY ACTING ON PEROXIDE AS ACCEPTOR	0.3681	1.0049	0.164	1	1
SODIUM ION TRANSMEMBRANE TRANSPORTER ACTIVITY	0.2787	1.0046	0.2081	1	1
LEUKOTRIENE B4 20 MONOOXYGENASE ACTIVITY	0.6523	1.0044	0.1919	1	1
NEUROPEPTIDE RECEPTOR ACTIVITY	0.372	1.0041	0.2186	1	1
STRUCTURAL CONSTITUENT OF MYELIN SHEATH	0.5242	1.004	0.1676	1	1
OLFACTORY RECEPTOR BINDING	0.4672	1.0039	0.2153	1	1
LIPOPROTEIN LIPASE ACTIVITY	0.6112	1.0017	0.1644	1	1
EXTRACELLULARLY ATP GATED CATION CHANNEL ACTIVITY	0.5118	1.0005	0.2094	1	1
BENZODIAZEPINE RECEPTOR ACTIVITY	0.4936	0.9994	0.165	1	1
PHOSPHATIDYLINOSITOL 4 PHOSPHATE BINDING	0.3277	0.9992	0.224	1	1
OXIDOREDUCTASE ACTIVITY ACTING ON NAD P H HEME PROTEIN AS ACCEPTOR	0.4513	0.9985	0.1572	1	1
3 KETO STEROL REDUCTASE ACTIVITY	0.4628	0.9973	0.1985	1	1
OXIDOREDUCTASE ACTIVITY ACTING ON NAD P H	0.2999	0.9967	0.1485	1	1
CHANNEL REGULATOR ACTIVITY	0.2459	0.9966	0.2089	1	1
INTERFERON RECEPTOR ACTIVITY	0.5274	0.9963	0.1703	1	1
ESTROGEN RECEPTOR ACTIVITY	0.5429	0.9944	0.2523	1	1
CUPROUS ION BINDING	0.431	0.9943	0.168	1	1
FIBRONECTIN BINDING	0.4421	0.992	0.2258	1	1
LIPID ANTIGEN BINDING	0.5982	0.9909	0.2019	1	1
NEUROTRANSMITTER RECEPTOR ACTIVITY	0.3465	0.9895	0.2008	1	1
DEAD H BOX RNA HELICASE BINDING	0.3833	0.9888	0.152	1	1
INTERLEUKIN 12 RECEPTOR BINDING	0.5044	0.9884	0.243	1	1
LYSOPHOSPHATIDIC ACID ACYLTRANSFERASE ACTIVITY	0.3588	0.9873	0.1624	1	1
LIPID TRANSPORTER ACTIVITY	0.2974	0.987	0.2302	1	1
NON MEMBRANE SPANNING PROTEIN TYROSINE KINASE ACTIVITY	0.3588	0.9864	0.1586	1	1
GPI ANCHOR BINDING	0.4942	0.9862	0.2186	1	1
APOLIPOPROTEIN BINDING	0.3406	0.9843	0.1628	1	1
CHLORIDE CHANNEL INHIBITOR ACTIVITY	0.4519	0.9816	0.2277	1	1
STEROL ESTERASE ACTIVITY	0.4379	0.9814	0.1679	1	1
PHOSPHATIDYLINOSITOL 4 5 BISPHOSPHATE BINDING	0.264	0.9806	0.2378	1	1
STEROID BINDING	0.27	0.9804	0.1647	1	1
HIGH VOLTAGE GATED CALCIUM CHANNEL ACTIVITY	0.4746	0.978	0.2245	1	1
ENDORIBONUCLEASE ACTIVITY PRODUCING 3 PHOSPHOMONOESTERS	0.5043	0.9774	0.1811	1	1
LIPID TRANSFER ACTIVITY	0.2558	0.9758	0.2145	1	1
PEPTIDASE ACTIVITY	0.2364	0.9756	0.1653	1	1
ICOSATETRAENOIC ACID BINDING	0.6661	0.9747	0.2612	1	1
CALCIUM ION BINDING	0.2581	0.9742	0.1781	1	1
PHOSPHATIDYLINOSITOL 3 4 BISPHOSPHATE BINDING	0.3385	0.9736	0.2218	1	1
IRON ION BINDING	0.2973	0.9736	0.1735	1	1
TRANSMEMBRANE RECEPTOR PROTEIN TYROSINE KINASE ACTIVATOR ACTIVITY	0.5327	0.973	0.2474	1	1
CYTOKINE RECEPTOR BINDING	0.352	0.9728	0.1762	1	1
PEROXISOME PROLIFERATOR ACTIVATED RECEPTOR BINDING	0.374	0.9723	0.2222	1	1
DEOXYRIBONUCLEASE I ACTIVITY	0.4557	0.9712	0.1623	1	1
THIOREDOXIN DISULFIDE REDUCTASE ACTIVITY	0.425	0.9707	0.2183	1	1
INTERLEUKIN 1 BINDING	0.5255	0.9704	0.1853	1	1
NADPLUS NUCLEOSIDASE ACTIVITY	0.5556	0.9665	0.2555	1	1
MINOR GROOVE OF ADENINE THYMINE RICH DNA BINDING	0.405	0.9641	0.169	1	1
CARBOHYDRATE BINDING	0.3092	0.9617	0.2332	1	1
SERINE TYPE CARBOXYPEPTIDASE ACTIVITY	0.5085	0.9611	0.1733	1	1
MHC CLASS I PROTEIN COMPLEX BINDING	0.6278	0.9597	0.2657	1	1
EXTRACELLULAR MATRIX BINDING	0.3876	0.9587	0.1738	1	1
COLLAGEN BINDING	0.3859	0.9547	0.239	1	1
PEPTIDE BINDING	0.262	0.9536	0.1707	1	1
ENZYME INHIBITOR ACTIVITY	0.2747	0.9532	0.2483	1	1
RNA POLYMERASE II C TERMINAL DOMAIN BINDING	0.3773	0.9521	0.1804	1	1
INORGANIC ANION TRANSMEMBRANE TRANSPORTER ACTIVITY	0.2496	0.9521	0.2504	1	1
C METHYLTRANSFERASE ACTIVITY	0.4481	0.9499	0.172	1	1
PHOSPHORIC DIESTER HYDROLASE ACTIVITY	0.2945	0.9489	0.2537	1	1
TBP CLASS PROTEIN BINDING	0.2678	0.9482	0.1888	1	1
AMMONIA LYASE ACTIVITY	0.4842	0.9464	0.256	1	1
RETINAL DEHYDROGENASE ACTIVITY	0.5654	0.9453	0.1955	1	1
CALCIUM CATION ANTIPORTER ACTIVITY	0.3981	0.9434	0.2455	1	1
TRANSFERASE ACTIVITY TRANSFERRING ALKYL OR ARYL OTHER THAN METHYL GROUPS	0.3193	0.9424	0.1789	1	1
MEDIUM CHAIN FATTY ACID COA LIGASE ACTIVITY	0.5221	0.9414	0.2599	1	1
LIGAND GATED SODIUM CHANNEL ACTIVITY	0.3696	0.9393	0.1876	1	1
HYDROLASE ACTIVITY ACTING ON CARBON NITROGEN BUT NOT PEPTIDE BONDS IN LINEAR AMIDES	0.2245	0.9385	0.2602	1	1
HYDROLASE ACTIVITY ACTING ON CARBON NITROGEN BUT NOT PEPTIDE BONDS	0.226	0.9378	0.189	1	1
3 5 CYCLIC GMP PHOSPHODIESTERASE ACTIVITY	0.4111	0.9368	0.246	1	1
SIGNALING RECEPTOR BINDING	0.2428	0.9358	0.1845	1	1
PHOSPHATIDYLINOSITOL BISPHOSPHATE BINDING	0.2283	0.9353	0.2807	1	1
CYTOKINE BINDING	0.3567	0.9349	0.1777	1	1
GLUCOSE BINDING	0.4335	0.934	0.2444	1	1
GTP DEPENDENT PROTEIN BINDING	0.2812	0.9337	0.1986	1	1
ANION CHANNEL ACTIVITY	0.2622	0.9326	0.2864	1	1
STEROL TRANSFER ACTIVITY	0.3333	0.9322	0.1875	1	1
DYSTROGLYCAN BINDING	0.4443	0.9319	0.2417	1	1
BUBBLE DNA BINDING	0.4057	0.93	0.1843	1	1
TRANSFERRIN RECEPTOR BINDING	0.3557	0.9287	0.2542	1	1
COLLAGEN RECEPTOR ACTIVITY	0.4814	0.9265	0.2061	1	1
METAL ION TRANSMEMBRANE TRANSPORTER ACTIVITY	0.2293	0.9256	0.2586	1	1
FATTY ACID OMEGA HYDROXYLASE ACTIVITY	0.5623	0.9256	0.2209	1	1
VOLTAGE GATED CALCIUM CHANNEL ACTIVITY INVOLVED IN CARDIAC MUSCLE CELL ACTION POTENTIAL	0.547	0.9249	0.2623	1	1
1 ACYLGLYCEROPHOSPHOCHOLINE O ACYLTRANSFERASE ACTIVITY	0.4089	0.9241	0.1862	1	1
GALACTOSIDE BINDING	0.4872	0.9241	0.2524	1	1
PHOSPHOLIPASE INHIBITOR ACTIVITY	0.5114	0.9234	0.2003	1	1
MICROFILAMENT MOTOR ACTIVITY	0.3299	0.9231	0.2401	1	1
GAP JUNCTION CHANNEL ACTIVITY INVOLVED IN CELL COMMUNICATION BY ELECTRICAL COUPLING	0.5399	0.921	0.1988	1	1
PHOSPHATIDYLINOSITOL 3 5 BISPHOSPHATE BINDING	0.2219	0.9209	0.3012	1	1
PHOSPHATIDYL PHOSPHOLIPASE B ACTIVITY	0.389	0.9207	0.1807	1	1
AXON GUIDANCE RECEPTOR ACTIVITY	0.5212	0.9205	0.2619	1	1
ARYL SULFOTRANSFERASE ACTIVITY	0.4749	0.9195	0.185	1	1
D LOOP DNA BINDING	0.5463	0.9179	0.2824	1	1
VIRION BINDING	0.3905	0.9176	0.1991	1	1
CCR CHEMOKINE RECEPTOR BINDING	0.4824	0.9142	0.2615	1	1
ACTIN BINDING	0.2286	0.9136	0.1981	1	1
HISTONE METHYLTRANSFERASE ACTIVITY H3 K4 SPECIFIC	0.287	0.9107	0.2512	1	1
PHOSPHATIDYLINOSITOL 3 4 5 TRISPHOSPHATE 3 PHOSPHATASE ACTIVITY	0.5171	0.9104	0.2011	1	1
FAD BINDING	0.3098	0.9087	0.2665	1	1
TOLL LIKE RECEPTOR BINDING	0.5162	0.9082	0.2058	1	1
GROWTH FACTOR RECEPTOR BINDING	0.2832	0.9076	0.2688	1	1
LAMININ BINDING	0.373	0.9074	0.1877	1	1
STEROL TRANSPORTER ACTIVITY	0.2828	0.9061	0.2612	1	1
LIGAND GATED ION CHANNEL ACTIVITY	0.2919	0.9057	0.2209	1	1
C X C CHEMOKINE BINDING	0.4769	0.9052	0.2699	1	1
ANION SODIUM SYMPORTER ACTIVITY	0.3956	0.9049	0.1948	1	1
CATION TRANSMEMBRANE TRANSPORTER ACTIVITY	0.2058	0.9049	0.3024	1	1
TRANSFERASE ACTIVITY TRANSFERRING GLYCOSYL GROUPS	0.233	0.9041	0.2068	1	1
GAMMA AMINOBUTYRIC ACID TRANSMEMBRANE TRANSPORTER ACTIVITY	0.3986	0.9036	0.2641	1	1
ALCOHOL BINDING	0.2678	0.9033	0.2169	1	1
MANNOSE BINDING	0.3205	0.9029	0.2626	1	1
TUMOR NECROSIS FACTOR RECEPTOR BINDING	0.3679	0.9013	0.198	1	1
PHOSPHATIDYLINOSITOL 3 KINASE ACTIVITY	0.3963	0.8979	0.2789	1	1
GLYCOGEN BINDING	0.3547	0.8972	0.1889	1	1
LYSOPHOSPHOLIPID ACYLTRANSFERASE ACTIVITY	0.3123	0.8955	0.2766	1	1
DIOXYGENASE ACTIVITY	0.2418	0.8952	0.206	1	1
NEUROPEPTIDE Y RECEPTOR ACTIVITY	0.522	0.8952	0.2828	1	1
METALLOPEPTIDASE ACTIVITY	0.245	0.8944	0.2243	1	1
VOLTAGE GATED SODIUM CHANNEL ACTIVITY	0.3518	0.8928	0.2813	1	1
ORGANIC ANION TRANSMEMBRANE TRANSPORTER ACTIVITY	0.2138	0.8926	0.2339	1	1
SUPEROXIDE GENERATING NAD P H OXIDASE ACTIVITY	0.4361	0.8922	0.274	1	1
CATION CHLORIDE SYMPORTER ACTIVITY	0.3154	0.8921	0.2085	1	1
ANION CATION SYMPORTER ACTIVITY	0.3165	0.892	0.2744	1	1
GLYCINE BINDING	0.3748	0.8916	0.1917	1	1
INTERLEUKIN 6 RECEPTOR BINDING	0.4797	0.8914	0.2848	1	1
GLYCERALDEHYDE 3 PHOSPHATE DEHYDROGENASE NADPLUS NON PHOSPHORYLATING ACTIVITY	0.4328	0.8897	0.2126	1	1
HEPARAN SULFATE PROTEOGLYCAN BINDING	0.3647	0.8893	0.2755	1	1
BETA 2 ADRENERGIC RECEPTOR BINDING	0.509	0.8886	0.2089	1	1
CATION CHANNEL ACTIVITY	0.2438	0.8885	0.2736	1	1
CHEMOKINE RECEPTOR BINDING	0.4493	0.8884	0.2049	1	1
CALCIUM POTASSIUM SODIUM ANTIPORTER ACTIVITY	0.5394	0.8868	0.2975	1	1
ARMADILLO REPEAT DOMAIN BINDING	0.3336	0.8867	0.2083	1	1
FATZ BINDING	0.5031	0.8847	0.3032	1	1
NADH PYROPHOSPHATASE ACTIVITY	0.4356	0.8843	0.2025	1	1
LIPASE ACTIVITY	0.274	0.8836	0.3027	1	1
CHEMOREPELLENT ACTIVITY	0.3293	0.8829	0.2169	1	1
PHOSPHOLIPASE D ACTIVITY	0.4659	0.879	0.294	1	1
GUANYLATE CYCLASE ACTIVITY	0.4535	0.8784	0.2149	1	1
PHOTORECEPTOR ACTIVITY	0.3259	0.8784	0.2928	1	1
PEPTIDOGLYCAN BINDING	0.4027	0.8778	0.2014	1	1
PHOSPHORYLATION DEPENDENT PROTEIN BINDING	0.5429	0.8773	0.2935	1	1
AP 1 ADAPTOR COMPLEX BINDING	0.491	0.8756	0.2249	1	1
HYALURONIC ACID BINDING	0.3815	0.8753	0.2725	1	1
OXIDOREDUCTASE ACTIVITY ACTING ON THE ALDEHYDE OR OXO GROUP OF DONORS	0.3099	0.8746	0.2147	1	1
EXTRACELLULAR MATRIX PROTEIN BINDING	0.5053	0.8744	0.3053	1	1
MODIFIED AMINO ACID BINDING	0.2428	0.8735	0.2464	1	1
INSULIN LIKE GROWTH FACTOR I BINDING	0.3791	0.8732	0.2804	1	1
EUKARYOTIC INITIATION FACTOR 4E BINDING	0.3311	0.8724	0.2185	1	1
CYCLOSPORIN A BINDING	0.2973	0.8722	0.2951	1	1
LIPOPEPTIDE BINDING	0.5102	0.8711	0.2253	1	1
OXYGEN BINDING	0.3193	0.8703	0.2946	1	1
N ACETYLGLUCOSAMINE 6 O SULFOTRANSFERASE ACTIVITY	0.3711	0.87	0.1991	1	1
TRANSITION METAL ION BINDING	0.1938	0.8695	0.3403	1	1
GLYCOSAMINOGLYCAN BINDING	0.2835	0.8691	0.2077	1	1
LOW DENSITY LIPOPROTEIN PARTICLE BINDING	0.4152	0.868	0.284	1	1
PHOSPHATIDYLINOSITOL 3 KINASE REGULATOR ACTIVITY	0.3	0.8669	0.1979	1	1
STEROID HORMONE RECEPTOR ACTIVITY	0.2753	0.866	0.2984	1	1
ENOYL COA HYDRATASE ACTIVITY	0.301	0.8643	0.2191	1	1
CYCLIC NUCLEOTIDE BINDING	0.2859	0.8638	0.3106	1	1
CALCIUM INDEPENDENT PHOSPHOLIPASE A2 ACTIVITY	0.4329	0.8635	0.2227	1	1
NUCLEOTIDE RECEPTOR ACTIVITY	0.4464	0.8624	0.2954	1	1
THIOLESTER HYDROLASE ACTIVITY	0.2355	0.8624	0.2342	1	1
CYTOKINE RECEPTOR ACTIVITY	0.3576	0.8619	0.276	1	1
PHOSPHOLIPASE A2 INHIBITOR ACTIVITY	0.5479	0.8618	0.2341	1	1
PHOSPHATIDYLINOSITOL 3 KINASE REGULATORY SUBUNIT BINDING	0.442	0.8599	0.2957	1	1
COPPER ION TRANSMEMBRANE TRANSPORTER ACTIVITY	0.4383	0.8594	0.2176	1	1
GATED CHANNEL ACTIVITY	0.2451	0.8588	0.3032	1	1
TUMOR NECROSIS FACTOR BINDING	0.4228	0.8586	0.2052	1	1
LONG CHAIN FATTY ACYL COA BINDING	0.3486	0.8575	0.2927	1	1
DTTP DIPHOSPHATASE ACTIVITY	0.5023	0.8565	0.2005	1	1
PHOSPHOLIPASE BINDING	0.3267	0.8562	0.3052	1	1
1 ALKYL 2 ACETYLGLYCEROPHOSPHOCHOLINE ESTERASE ACTIVITY	0.3843	0.8561	0.2176	1	1
ASPARTIC TYPE PEPTIDASE ACTIVITY	0.2676	0.8559	0.2915	1	1
IMMUNE RECEPTOR ACTIVITY	0.3849	0.8543	0.2141	1	1
INHIBITORY EXTRACELLULAR LIGAND GATED ION CHANNEL ACTIVITY	0.3736	0.854	0.3111	1	1
HEPARIN BINDING	0.2819	0.8537	0.2196	1	1
LIGAND GATED CATION CHANNEL ACTIVITY	0.277	0.8536	0.3137	1	1
SODIUM CHLORIDE SYMPORTER ACTIVITY	0.3865	0.8523	0.2178	1	1
MHC CLASS I RECEPTOR ACTIVITY	0.4966	0.8518	0.31	1	1
CLATHRIN HEAVY CHAIN BINDING	0.3716	0.8511	0.2376	1	1
CADMIUM ION BINDING	0.3676	0.8506	0.292	1	1
PHOSPHOLIPASE ACTIVITY	0.2751	0.8457	0.2316	1	1
UDP N ACETYLGLUCOSAMINE TRANSMEMBRANE TRANSPORTER ACTIVITY	0.4257	0.8451	0.3036	1	1
PROTEIN HOMODIMERIZATION ACTIVITY	0.2066	0.8451	0.2505	1	1
C C CHEMOKINE BINDING	0.4345	0.8437	0.2972	1	1
BIOACTIVE LIPID RECEPTOR ACTIVITY	0.3657	0.8436	0.2202	1	1
OXIDOREDUCTASE ACTIVITY ACTING ON THE CH CH GROUP OF DONORS	0.2822	0.8423	0.3073	1	1
RIBOFLAVIN TRANSMEMBRANE TRANSPORTER ACTIVITY	0.3845	0.8422	0.2233	1	1
SEMAPHORIN RECEPTOR BINDING	0.2986	0.8408	0.3005	1	1
JUN KINASE KINASE KINASE ACTIVITY	0.3696	0.8393	0.2209	1	1
LIGAND GATED ANION CHANNEL ACTIVITY	0.3679	0.8391	0.3168	1	1
SUMO SPECIFIC PROTEASE ACTIVITY	0.3452	0.8389	0.1995	1	1
CYSTEINE TYPE ENDOPEPTIDASE INHIBITOR ACTIVITY	0.3207	0.8377	0.3148	1	1
SECONDARY ACTIVE SULFATE TRANSMEMBRANE TRANSPORTER ACTIVITY	0.3684	0.8375	0.2224	1	1
AMIDE BINDING	0.2128	0.8365	0.3255	1	1
LIGASE ACTIVITY FORMING CARBON CARBON BONDS	0.3843	0.8344	0.2148	1	1
GLUTATHIONE HYDROLASE ACTIVITY	0.3212	0.8332	0.2957	1	1
OXIDOREDUCTASE ACTIVITY	0.2064	0.8325	0.2549	1	1
CONNEXIN BINDING	0.3958	0.8318	0.3012	1	1
INSULIN LIKE GROWTH FACTOR BINDING	0.2986	0.8288	0.2125	1	1
IGG BINDING	0.5296	0.8278	0.3154	1	1
G PROTEIN COUPLED CHEMOATTRACTANT RECEPTOR ACTIVITY	0.4152	0.8255	0.2312	1	1
SOLUTE ANION ANTIPORTER ACTIVITY	0.2935	0.8246	0.2992	1	1
LYSOPHOSPHATIDIC ACID BINDING	0.3941	0.8242	0.2505	1	1
SULFUR COMPOUND BINDING	0.2276	0.8239	0.3454	1	1
CORTICOTROPIN RELEASING HORMONE RECEPTOR BINDING	0.3797	0.8237	0.2258	1	1
CYCLASE REGULATOR ACTIVITY	0.3773	0.8235	0.3151	1	1
LIPOPOLYSACCHARIDE IMMUNE RECEPTOR ACTIVITY	0.56	0.8225	0.2401	1	1
COMPLEMENT BINDING	0.3736	0.8224	0.3035	1	1
SODIUM CHANNEL REGULATOR ACTIVITY	0.2843	0.8186	0.2521	1	1
LIPID BINDING	0.2037	0.8158	0.3669	1	1
TRANSLATION TERMINATION FACTOR ACTIVITY	0.3507	0.8157	0.2306	1	1
MYOSIN II BINDING	0.3164	0.8156	0.3315	1	1
POTASSIUM ION ANTIPORTER ACTIVITY	0.3207	0.8149	0.2472	1	1
ACTIN FILAMENT BINDING	0.2018	0.8134	0.3429	1	1
ABC TYPE TRANSPORTER ACTIVITY	0.3184	0.8121	0.2332	1	1
ERBB 3 CLASS RECEPTOR BINDING	0.3702	0.8116	0.3443	1	1
GAMMA CATENIN BINDING	0.407	0.8111	0.2429	1	1
SH3 DOMAIN BINDING	0.2159	0.8111	0.3801	1	1
PROSTANOID RECEPTOR ACTIVITY	0.3878	0.8102	0.2507	1	1
MACROLIDE BINDING	0.3266	0.8099	0.3372	1	1
HYDROLASE ACTIVITY HYDROLYZING N GLYCOSYL COMPOUNDS	0.3138	0.8087	0.23	1	1
PROTEASE BINDING	0.2379	0.8079	0.3182	1	1
PHOSPHOLIPID TRANSPORTER ACTIVITY	0.2164	0.8075	0.2561	1	1
CHEMOKINE BINDING	0.3811	0.8074	0.3015	1	1
SUPEROXIDE GENERATING NADPH OXIDASE ACTIVATOR ACTIVITY	0.4088	0.8069	0.2307	1	1
CHROMATIN DNA BINDING	0.1873	0.8066	0.3661	1	1
CHEMOKINE ACTIVITY	0.4222	0.8064	0.2354	1	1
METALLOCHAPERONE ACTIVITY	0.3498	0.8051	0.325	1	1
PROTEIN HORMONE RECEPTOR ACTIVITY	0.3168	0.8042	0.2515	1	1
1 PHOSPHATIDYLINOSITOL 4 PHOSPHATE 5 KINASE ACTIVITY	0.3455	0.8035	0.3133	1	1
OXIDOREDUCTASE ACTIVITY ACTING ON A SULFUR GROUP OF DONORS NAD P AS ACCEPTOR	0.3002	0.8026	0.2237	1	1
VOLTAGE GATED CALCIUM CHANNEL ACTIVITY	0.2504	0.8026	0.3315	1	1
PROTEIN KINASE A REGULATORY SUBUNIT BINDING	0.2581	0.8026	0.2599	1	1
CHLORIDE CHANNEL REGULATOR ACTIVITY	0.3293	0.8014	0.3396	1	1
ZINC ION BINDING	0.1681	0.8011	0.3171	1	1
CAMP RESPONSE ELEMENT BINDING	0.251	0.801	0.3411	1	1
GUANYLATE KINASE ACTIVITY	0.3336	0.7971	0.2515	1	1
QUINONE BINDING	0.3063	0.7962	0.3111	1	1
RECEPTOR TYROSINE KINASE BINDING	0.1979	0.7946	0.2785	1	1
SULFURTRANSFERASE ACTIVITY	0.4002	0.7942	0.3244	1	1
MYOSIN BINDING	0.2074	0.794	0.2661	1	1
ANKYRIN BINDING	0.3026	0.7926	0.3394	1	1
ANDROGEN RECEPTOR BINDING	0.2274	0.7916	0.2737	1	1
PROTEIN DIMERIZATION ACTIVITY	0.1759	0.7912	0.4099	1	1
G QUADRUPLEX DNA BINDING	0.3016	0.7903	0.2422	1	1
LIGAND ACTIVATED TRANSCRIPTION FACTOR ACTIVITY	0.2672	0.7899	0.3471	1	1
1 PHOSPHATIDYLINOSITOL 3 KINASE ACTIVITY	0.3668	0.7889	0.2503	1	1
INWARD RECTIFIER POTASSIUM CHANNEL ACTIVITY	0.3565	0.7871	0.3347	1	1
NITRIC OXIDE SYNTHASE BINDING	0.2897	0.787	0.2515	1	1
NADPLUS ADP RIBOSYLTRANSFERASE ACTIVITY	0.2925	0.7869	0.3309	1	1
INTRONIC TRANSCRIPTION REGULATORY REGION SEQUENCE SPECIFIC DNA BINDING	0.3426	0.7868	0.2413	1	1
EXTRACELLULAR LIGAND GATED ION CHANNEL ACTIVITY	0.2802	0.7867	0.3395	1	1
INTEGRIN BINDING	0.2755	0.7866	0.2347	1	1
CARBOHYDRATE PHOSPHATASE ACTIVITY	0.3246	0.7854	0.341	1	1
CARD DOMAIN BINDING	0.3425	0.784	0.2437	1	1
RETINOL BINDING	0.3392	0.7816	0.3501	1	1
CELL ADHESION MOLECULE BINDING	0.2055	0.7815	0.2673	1	1
CALCITONIN FAMILY RECEPTOR ACTIVITY	0.3275	0.7812	0.3554	1	1
MICROTUBULE SEVERING ATPASE ACTIVITY	0.3605	0.7794	0.2376	1	1
PLATELET DERIVED GROWTH FACTOR BINDING	0.4162	0.7782	0.3159	1	1
ASPARTIC TYPE ENDOPEPTIDASE INHIBITOR ACTIVITY	0.3089	0.7782	0.2532	1	1
1 PHOSPHATIDYLINOSITOL 4 PHOSPHATE 3 KINASE ACTIVITY	0.4014	0.7782	0.3392	1	1
ACTIN MONOMER BINDING	0.2477	0.7778	0.247	1	1
PHOSPHATIDIC ACID BINDING	0.2412	0.7776	0.3404	1	1
1 PHOSPHATIDYLINOSITOL 3 KINASE REGULATOR ACTIVITY	0.2722	0.777	0.2443	1	1
INTRACELLULAR CALCIUM ACTIVATED CHLORIDE CHANNEL ACTIVITY	0.3025	0.7767	0.3494	1	1
BOX H ACA SNORNA BINDING	0.3802	0.7766	0.2483	1	1
CARBON NITROGEN LIGASE ACTIVITY WITH GLUTAMINE AS AMIDO N DONOR	0.3426	0.7766	0.3481	1	1
DELTA CATENIN BINDING	0.3456	0.7761	0.2582	1	1
CXCR CHEMOKINE RECEPTOR BINDING	0.4241	0.7756	0.3331	1	1
GABA RECEPTOR ACTIVITY	0.3282	0.7746	0.2544	1	1
ACTIN DEPENDENT ATPASE ACTIVITY	0.2963	0.7737	0.3387	1	1
AMMONIUM TRANSMEMBRANE TRANSPORTER ACTIVITY	0.3258	0.7731	0.241	1	1
S100 PROTEIN BINDING	0.3358	0.7725	0.3183	1	1
L ASPARTATE TRANSMEMBRANE TRANSPORTER ACTIVITY	0.3024	0.7723	0.2673	1	1
DEOXYCYTIDINE DEAMINASE ACTIVITY	0.4237	0.7709	0.3308	1	1
RETINAL BINDING	0.3062	0.7681	0.2707	1	1
ARYLSULFATASE ACTIVITY	0.3025	0.7678	0.3528	1	1
CARBONATE DEHYDRATASE ACTIVITY	0.3616	0.766	0.262	1	1
POTASSIUM CHANNEL ACTIVITY	0.2465	0.7653	0.3675	1	1
FERROUS IRON BINDING	0.2341	0.7653	0.2834	1	1
HEXOSAMINIDASE ACTIVITY	0.2967	0.7624	0.3272	1	1
SODIUM CHANNEL ACTIVITY	0.283	0.7621	0.2703	1	1
CARGO RECEPTOR ACTIVITY	0.2927	0.7614	0.3263	1	1
POTASSIUM ION TRANSMEMBRANE TRANSPORTER ACTIVITY	0.2251	0.7613	0.2804	1	1
AMINO ACID BINDING	0.2194	0.761	0.3753	1	1
VOLTAGE GATED CATION CHANNEL ACTIVITY	0.2229	0.7608	0.2807	1	1
G PROTEIN COUPLED RECEPTOR BINDING	0.2041	0.7605	0.4008	1	1
ION TRANSMEMBRANE TRANSPORTER ACTIVITY PHOSPHORYLATIVE MECHANISM	0.2562	0.7603	0.2752	1	1
PHOSPHOLIPID BINDING	0.1803	0.7599	0.4156	1	1
C ACYLTRANSFERASE ACTIVITY	0.308	0.7587	0.2525	1	1
PATTERN RECOGNITION RECEPTOR ACTIVITY	0.4128	0.7566	0.3336	1	1
TUMOR NECROSIS FACTOR RECEPTOR SUPERFAMILY BINDING	0.2544	0.755	0.2424	1	1
CAMP BINDING	0.2528	0.754	0.3941	1	1
HYDROXYMETHYL FORMYL AND RELATED TRANSFERASE ACTIVITY	0.3246	0.7537	0.2814	1	1
PHOSPHODIESTERASE I ACTIVITY	0.4043	0.7523	0.3376	1	1
RECEPTOR ANTAGONIST ACTIVITY	0.3319	0.7516	0.2754	1	1
INTERLEUKIN 17 RECEPTOR ACTIVITY	0.3242	0.7504	0.3327	1	1
PHOSPHATIDYLCHOLINE TRANSPORTER ACTIVITY	0.261	0.7504	0.2739	1	1
NEUTRAL AMINO ACID TRANSMEMBRANE TRANSPORTER ACTIVITY	0.2231	0.7491	0.3856	1	1
G PROTEIN COUPLED PURINERGIC NUCLEOTIDE RECEPTOR ACTIVITY	0.4373	0.7487	0.2543	1	1
PROTEIN PRENYLTRANSFERASE ACTIVITY	0.2973	0.7481	0.3397	1	1
PHOSPHATIDYLINOSITOL TRISPHOSPHATE PHOSPHATASE ACTIVITY	0.3751	0.7481	0.2564	1	1
MHC CLASS IB PROTEIN BINDING	0.4315	0.7478	0.3398	1	1
UBIQUITIN DEPENDENT PROTEIN BINDING	0.2569	0.747	0.2885	1	1
PEPTIDE DISULFIDE OXIDOREDUCTASE ACTIVITY	0.3119	0.7467	0.3354	1	1
3 HYDROXYACYL COA DEHYDROGENASE ACTIVITY	0.3294	0.7451	0.2477	1	1
DELAYED RECTIFIER POTASSIUM CHANNEL ACTIVITY	0.2498	0.7451	0.3813	1	1
TYPE II TRANSFORMING GROWTH FACTOR BETA RECEPTOR BINDING	0.3517	0.7441	0.2633	1	1
INTERLEUKIN 2 RECEPTOR BINDING	0.3273	0.7434	0.3497	1	1
METALLODIPEPTIDASE ACTIVITY	0.3427	0.7409	0.2622	1	1
SULFUR COMPOUND TRANSMEMBRANE TRANSPORTER ACTIVITY	0.2344	0.7404	0.3879	1	1
OXALATE TRANSMEMBRANE TRANSPORTER ACTIVITY	0.3574	0.7375	0.2663	1	1
OUTWARD RECTIFIER POTASSIUM CHANNEL ACTIVITY	0.3366	0.7331	0.3597	1	1
HYDROLASE ACTIVITY ACTING ON CARBON NITROGEN BUT NOT PEPTIDE BONDS IN CYCLIC AMIDINES	0.2603	0.733	0.266	1	1
CHITIN BINDING	0.3989	0.7318	0.3577	1	1
SULFURIC ESTER HYDROLASE ACTIVITY	0.2641	0.7312	0.2828	1	1
TRANSMITTER GATED CHANNEL ACTIVITY	0.2754	0.7307	0.378	1	1
FOUR WAY JUNCTION HELICASE ACTIVITY	0.3706	0.7292	0.2614	1	1
C X C CHEMOKINE RECEPTOR ACTIVITY	0.3818	0.729	0.3455	1	1
ENDONUCLEASE ACTIVITY ACTIVE WITH EITHER RIBO OR DEOXYRIBONUCLEIC ACIDS AND PRODUCING 3 PHOSPHOMONOESTERS	0.2852	0.7284	0.2711	1	1
ICOSANOID RECEPTOR ACTIVITY	0.3316	0.7271	0.3667	1	1
CATION CATION ANTIPORTER ACTIVITY	0.2477	0.7261	0.2818	1	1
PEPTIDE TRANSMEMBRANE TRANSPORTER ACTIVITY	0.2327	0.7248	0.4153	1	1
OLIGOSACCHARIDE BINDING	0.3219	0.7246	0.2639	1	1
URIDYLYLTRANSFERASE ACTIVITY	0.2824	0.7235	0.376	1	1
EXTRACELLULAR MATRIX STRUCTURAL CONSTITUENT CONFERRING TENSILE STRENGTH	0.2827	0.7226	0.2461	1	1
FATTY ACID LIGASE ACTIVITY	0.2913	0.7221	0.3507	1	1
TASTE RECEPTOR ACTIVITY	0.338	0.7211	0.2714	1	1
ENDODEOXYRIBONUCLEASE ACTIVITY PRODUCING 3 PHOSPHOMONOESTERS	0.273	0.7207	0.3521	1	1
MAP KINASE KINASE KINASE ACTIVITY	0.2388	0.7206	0.2656	1	1
QUATERNARY AMMONIUM GROUP TRANSMEMBRANE TRANSPORTER ACTIVITY	0.3134	0.7195	0.3397	1	1
PROTEIN TYROSINE KINASE ACTIVITY	0.1955	0.7192	0.3058	1	1
GABA GATED CHLORIDE ION CHANNEL ACTIVITY	0.3521	0.7186	0.3737	1	1
ACYLGLYCEROL O ACYLTRANSFERASE ACTIVITY	0.2369	0.7184	0.2901	1	1
STEROID HORMONE RECEPTOR BINDING	0.1763	0.7169	0.421	1	1
CARBOHYDRATE DERIVATIVE TRANSMEMBRANE TRANSPORTER ACTIVITY	0.2053	0.7166	0.286	1	1
HEPARAN SULFATE SULFOTRANSFERASE ACTIVITY	0.2795	0.716	0.3888	1	1
HEXOKINASE ACTIVITY	0.3551	0.7148	0.2827	1	1
HORMONE RECEPTOR BINDING	0.1489	0.7146	0.4374	1	1
COBALAMIN BINDING	0.2927	0.7135	0.2766	1	1
NADP RETINOL DEHYDROGENASE ACTIVITY	0.3316	0.713	0.3696	1	1
VOLTAGE GATED ION CHANNEL ACTIVITY	0.2007	0.7129	0.3067	1	1
DEAMINASE ACTIVITY	0.2653	0.7119	0.3692	1	1
LIPASE BINDING	0.3214	0.7116	0.2754	1	1
HMG BOX DOMAIN BINDING	0.3003	0.7108	0.3756	1	1
CYSTEINE TYPE ENDOPEPTIDASE ACTIVITY	0.1988	0.7099	0.311	1	1
CALCIUM RELEASE CHANNEL ACTIVITY	0.2823	0.7083	0.3881	1	1
ARP2 3 COMPLEX BINDING	0.3428	0.7072	0.2878	1	1
HYDROLASE ACTIVITY ACTING ON GLYCOSYL BONDS	0.2061	0.7055	0.3859	1	1
COMPLEMENT RECEPTOR ACTIVITY	0.4321	0.7047	0.2682	1	1
5 3 EXODEOXYRIBONUCLEASE ACTIVITY	0.3031	0.7044	0.3765	1	1
CADHERIN BINDING	0.1732	0.7036	0.3087	1	1
SCAVENGER RECEPTOR ACTIVITY	0.2784	0.7012	0.3627	1	1
EXOPEPTIDASE ACTIVITY	0.1979	0.6992	0.3247	1	1
PROSTAGLANDIN E RECEPTOR ACTIVITY	0.392	0.699	0.3664	1	1
NEUROPEPTIDE HORMONE ACTIVITY	0.2641	0.699	0.2832	1	1
VINCULIN BINDING	0.2755	0.6972	0.379	1	1
PLATELET DERIVED GROWTH FACTOR RECEPTOR BINDING	0.3525	0.6966	0.2641	1	1
LYSOPHOSPHATIDIC ACID RECEPTOR ACTIVITY	0.4269	0.6954	0.3891	1	1
NON MEMBRANE SPANNING PROTEIN TYROSINE PHOSPHATASE ACTIVITY	0.2826	0.6927	0.286	1	1
C PALMITOYLTRANSFERASE ACTIVITY	0.4332	0.6926	0.3695	1	1
PROTEIN TYROSINE KINASE ACTIVATOR ACTIVITY	0.2831	0.6926	0.2864	1	1
ELECTRON TRANSFER ACTIVITY	0.1929	0.6915	0.4078	1	1
RECEPTOR INHIBITOR ACTIVITY	0.2565	0.6898	0.3059	1	1
CALMODULIN BINDING	0.1784	0.6894	0.4222	1	1
INOSITOL 1 4 5 TRISPHOSPHATE BINDING	0.2907	0.6884	0.3066	1	1
RETINOIC ACID RECEPTOR BINDING	0.2295	0.6875	0.3851	1	1
PROTEIN TYROSINE KINASE BINDING	0.1878	0.6873	0.3116	1	1
PHOSPHATIDYLINOSITOL PHOSPHATE KINASE ACTIVITY	0.2584	0.6872	0.3564	1	1
PHOSPHATIDYLINOSITOL 3 4 5 TRISPHOSPHATE BINDING	0.2329	0.687	0.2862	1	1
PHOSPHORUS OXYGEN LYASE ACTIVITY	0.2458	0.6852	0.3792	1	1
CALCIUM DEPENDENT PROTEIN SERINE THREONINE PHOSPHATASE REGULATOR ACTIVITY	0.3656	0.6848	0.282	1	1
TRANSMEMBRANE RECEPTOR PROTEIN TYROSINE KINASE ACTIVITY	0.2212	0.6837	0.4303	1	1
AMIDE TRANSMEMBRANE TRANSPORTER ACTIVITY	0.2016	0.6835	0.3191	1	1
NADP BINDING	0.213	0.6832	0.4159	1	1
STRUCTURAL CONSTITUENT OF CYTOSKELETON	0.2043	0.6818	0.308	1	1
VOLTAGE GATED POTASSIUM CHANNEL ACTIVITY	0.2214	0.6806	0.4237	1	1
PHOSPHATIDYLSERINE BINDING	0.2102	0.6772	0.3154	1	1
VASCULAR ENDOTHELIAL GROWTH FACTOR ACTIVATED RECEPTOR ACTIVITY	0.4213	0.6755	0.3723	1	1
BMP RECEPTOR ACTIVITY	0.3424	0.6746	0.2854	1	1
MANNOSYL OLIGOSACCHARIDE 1 2 ALPHA MANNOSIDASE ACTIVITY	0.3092	0.6739	0.3515	1	1
EPIDERMAL GROWTH FACTOR RECEPTOR BINDING	0.2558	0.672	0.3076	1	1
VITAMIN D BINDING	0.3263	0.6703	0.3722	1	1
PROTEIN GERANYLGERANYLTRANSFERASE ACTIVITY	0.2973	0.6689	0.2793	1	1
VITAMIN TRANSMEMBRANE TRANSPORTER ACTIVITY	0.1908	0.6682	0.4111	1	1
ADENYLATE KINASE ACTIVITY	0.3402	0.6665	0.2915	1	1
THYROID HORMONE TRANSMEMBRANE TRANSPORTER ACTIVITY	0.3053	0.6617	0.4012	1	1
UBIQUITIN LIKE PROTEIN SPECIFIC PROTEASE ACTIVITY	0.2311	0.6612	0.2913	1	1
PROTEIN KINASE C ACTIVITY	0.2437	0.6612	0.413	1	1
ACID THIOL LIGASE ACTIVITY	0.2376	0.6565	0.3035	1	1
CARBONYL REDUCTASE NADPH ACTIVITY	0.3677	0.6542	0.3915	1	1
TRAIL BINDING	0.3825	0.6526	0.3011	1	1
DIACYLGLYCEROL BINDING	0.2632	0.6512	0.4064	1	1
PRIMARY ACTIVE TRANSMEMBRANE TRANSPORTER ACTIVITY	0.2122	0.649	0.3199	1	1
INSULIN RECEPTOR SUBSTRATE BINDING	0.2561	0.6485	0.3996	1	1
HYDROLASE ACTIVITY HYDROLYZING O GLYCOSYL COMPOUNDS	0.1749	0.6468	0.3162	1	1
ATP ACTIVATED INWARD RECTIFIER POTASSIUM CHANNEL ACTIVITY	0.3717	0.6464	0.4121	1	1
PHOSPHOLIPASE C ACTIVITY	0.2801	0.6464	0.3092	1	1
PROTON TRANSMEMBRANE TRANSPORTER ACTIVITY	0.1328	0.646	0.433	1	1
EFFLUX TRANSMEMBRANE TRANSPORTER ACTIVITY	0.2314	0.6448	0.3077	1	1
N ACETYLLACTOSAMINE SYNTHASE ACTIVITY	0.3199	0.6441	0.3999	1	1
LIGAND GATED CALCIUM CHANNEL ACTIVITY	0.2211	0.6441	0.3171	1	1
DICARBOXYLIC ACID TRANSMEMBRANE TRANSPORTER ACTIVITY	0.2282	0.6426	0.416	1	1
DEATH RECEPTOR BINDING	0.1711	0.642	0.3151	1	1
UBIQUITINATION LIKE MODIFICATION DEPENDENT PROTEIN BINDING	0.2026	0.6388	0.4208	1	1
GROWTH FACTOR BINDING	0.204	0.6386	0.3001	1	1
CYSTEINE TYPE PEPTIDASE ACTIVITY	0.1522	0.6378	0.4427	1	1
DIPEPTIDASE ACTIVITY	0.2371	0.6354	0.3176	1	1
SIGNALING RECEPTOR COMPLEX ADAPTOR ACTIVITY	0.1953	0.6317	0.409	1	1
GLUCURONOSYL N ACETYLGALACTOSAMINYL PROTEOGLYCAN 4 BETA N ACETYLGALACTOSAMINYLTRANSFERASE ACTIVITY	0.2817	0.6312	0.2899	1	1
EPHRIN RECEPTOR ACTIVITY	0.2632	0.629	0.4108	1	1
UDP GALACTOSYLTRANSFERASE ACTIVITY	0.2327	0.6287	0.3208	1	1
TRANSMEMBRANE RECEPTOR PROTEIN KINASE ACTIVITY	0.1999	0.6282	0.4368	1	1
INSULIN LIKE GROWTH FACTOR II BINDING	0.3346	0.6261	0.2965	1	1
FIBROBLAST GROWTH FACTOR BINDING	0.2227	0.6259	0.416	1	1
MYOSIN V BINDING	0.2447	0.6246	0.3181	1	1
OXYSTEROL BINDING	0.3161	0.624	0.3996	1	1
BETA GLUCOSIDASE ACTIVITY	0.264	0.6199	0.3071	1	1
VITAMIN B6 BINDING	0.1922	0.6182	0.4365	1	1
HISTONE METHYLTRANSFERASE ACTIVITY H4 K20 SPECIFIC	0.2624	0.6168	0.3095	1	1
MHC PROTEIN COMPLEX BINDING	0.3233	0.611	0.3717	1	1
GPI LINKED EPHRIN RECEPTOR ACTIVITY	0.3609	0.6102	0.3118	1	1
CD4 RECEPTOR BINDING	0.303	0.61	0.4058	1	1
QUATERNARY AMMONIUM GROUP BINDING	0.2218	0.6086	0.3046	1	1
CERAMIDE BINDING	0.2038	0.6085	0.4132	1	1
GLUTAMATE GATED CALCIUM ION CHANNEL ACTIVITY	0.3079	0.6075	0.3048	1	1
TRANSFORMING GROWTH FACTOR BETA ACTIVATED RECEPTOR ACTIVITY	0.247	0.6017	0.4152	1	1
L LEUCINE TRANSMEMBRANE TRANSPORTER ACTIVITY	0.3159	0.6012	0.3081	1	1
ACID AMINO ACID LIGASE ACTIVITY	0.2006	0.5982	0.4269	1	1
EXOGENOUS PROTEIN BINDING	0.221	0.5943	0.3208	1	1
SODIUM PHOSPHATE SYMPORTER ACTIVITY	0.2275	0.5929	0.4237	1	1
EXOPOLYPHOSPHATASE ACTIVITY	0.3347	0.5919	0.3119	1	1
LONG CHAIN FATTY ACID COA LIGASE ACTIVITY	0.2386	0.59	0.4085	1	1
HEMOGLOBIN BINDING	0.3505	0.5885	0.3143	1	1
NERVE GROWTH FACTOR RECEPTOR BINDING	0.2701	0.5881	0.4148	1	1
MANNOSYL OLIGOSACCHARIDE MANNOSIDASE ACTIVITY	0.2442	0.5869	0.2989	1	1
OPIOID RECEPTOR BINDING	0.2648	0.5793	0.4291	1	1
PHOSPHATIDYLINOSITOL PHOSPHATE 5 PHOSPHATASE ACTIVITY	0.2092	0.5763	0.3199	1	1
WNT PROTEIN BINDING	0.1997	0.5722	0.4339	1	1
GLUTATHIONE DISULFIDE OXIDOREDUCTASE ACTIVITY	0.3076	0.5719	0.3194	1	1
PHOSPHATE ION TRANSMEMBRANE TRANSPORTER ACTIVITY	0.2636	0.5654	0.4268	1	1
SPHINGOSINE 1 PHOSPHATE PHOSPHATASE ACTIVITY	0.2838	0.5648	0.3201	1	1
NUCLEOSIDE MONOPHOSPHATE KINASE ACTIVITY	0.2063	0.5645	0.4224	1	1
CHEMOATTRACTANT ACTIVITY	0.2204	0.5644	0.328	1	1
MAP KINASE ACTIVITY	0.2169	0.5627	0.4293	1	1
N N DIMETHYLANILINE MONOOXYGENASE ACTIVITY	0.3848	0.5617	0.3169	1	1
GLYCOLIPID BINDING	0.2023	0.5598	0.43	1	1
SPHINGOLIPID TRANSPORTER ACTIVITY	0.2052	0.5596	0.3195	0.9992	1
SYNTAXIN 1 BINDING	0.2152	0.5555	0.4383	0.9999	1
PROTEIN ANTIGEN BINDING	0.293	0.5543	0.3175	0.9991	1
CYCLASE ACTIVITY	0.1876	0.5516	0.4331	0.9991	1
CYCLIN DEPENDENT PROTEIN SERINE THREONINE KINASE ACTIVATOR ACTIVITY	0.235	0.5513	0.3188	0.9979	1
MUTLALPHA COMPLEX BINDING	0.2593	0.5495	0.4152	0.9974	1
TRNA ADENINE METHYLTRANSFERASE ACTIVITY	0.2653	0.5468	0.3172	0.9974	1
DIPEPTIDYL PEPTIDASE ACTIVITY	0.2646	0.5419	0.4383	0.9981	1
MHC CLASS II RECEPTOR ACTIVITY	0.3556	0.5399	0.3042	0.9976	1
IONOTROPIC GLUTAMATE RECEPTOR ACTIVITY	0.2381	0.5384	0.4308	0.997	1
RNA 7 METHYLGUANOSINE CAP BINDING	0.1689	0.5331	0.3208	0.9978	1
METALLOENDOPEPTIDASE INHIBITOR ACTIVITY	0.2064	0.5284	0.4392	0.9982	1
OPSONIN BINDING	0.2462	0.5279	0.3121	0.9971	1
NUCLEOBASE BINDING	0.2866	0.5187	0.4293	0.9991	1
TRANSMEMBRANE RECEPTOR PROTEIN SERINE THREONINE KINASE ACTIVITY	0.2057	0.5178	0.3266	0.9981	1
CCR1 CHEMOKINE RECEPTOR BINDING	0.3578	0.5155	0.4216	0.9976	1
ORGANIC CATION TRANSMEMBRANE TRANSPORTER ACTIVITY	0.1838	0.514	0.3281	0.9968	1
STRUCTURAL CONSTITUENT OF PRESYNAPTIC ACTIVE ZONE	0.3189	0.5122	0.4188	0.9961	1
TRANSLATION ACTIVATOR ACTIVITY	0.2064	0.5103	0.3206	0.9954	1
GLYCOSPHINGOLIPID BINDING	0.2246	0.4997	0.4306	0.9973	1
DNA SECONDARY STRUCTURE BINDING	0.1815	0.4799	0.3259	1	1
GLUCOSIDASE ACTIVITY	0.1724	0.4752	0.4436	1	1
BMP RECEPTOR BINDING	0.2134	0.4689	0.3282	1	1
SERINE TYPE EXOPEPTIDASE ACTIVITY	0.1965	0.4589	0.4345	1	1
COMPLEMENT COMPONENT C3B BINDING	0.2964	0.4569	0.3274	1	1
PROTEIN ADP RIBOSYLASE ACTIVITY	0.1941	0.4524	0.4363	0.9997	1
NUCLEOSIDE DIPHOSPHATE KINASE ACTIVITY	0.1648	0.4499	0.3307	0.9988	1
FIBROBLAST GROWTH FACTOR ACTIVATED RECEPTOR ACTIVITY	0.2217	0.4439	0.4417	0.9984	1
ANTIGEN BINDING	0.1828	0.4186	0.332	1	1
VOLUME SENSITIVE ANION CHANNEL ACTIVITY	0.1533	0.4066	0.4436	0.9997	1
GLUCOCORTICOID RECEPTOR BINDING	0.1637	0.3716	0.3333	1	1
MHC CLASS II PROTEIN COMPLEX BINDING	0.1443	0.2596	0.4444	1	1
CXCR3 CHEMOKINE RECEPTOR BINDING	-0.2907	-0.4074	0.3275	0.9972	1
UDP GLUCOSYLTRANSFERASE ACTIVITY	-0.172	-0.4087	0.4436	0.9982	1
TYPE 2A SEROTONIN RECEPTOR BINDING	-0.2248	-0.4301	0.3333	0.9975	1
CHOLINE TRANSMEMBRANE TRANSPORTER ACTIVITY	-0.2124	-0.4329	0.4408	0.9983	1
ACETYLCHOLINE RECEPTOR INHIBITOR ACTIVITY	-0.2204	-0.4383	0.33	0.9987	1
HEME COPPER TERMINAL OXIDASE ACTIVITY	-0.1516	-0.4558	0.4372	0.9974	1
PROTEIN LYSINE 6 OXIDASE ACTIVITY	-0.2425	-0.4589	0.3307	0.998	1
ARACHIDONATE COA LIGASE ACTIVITY	-0.1997	-0.4624	0.4427	0.9986	1
CYSTEINE TYPE ENDOPEPTIDASE INHIBITOR ACTIVITY INVOLVED IN APOPTOTIC PROCESS	-0.1833	-0.4671	0.3299	0.999	1
AMP ACTIVATED PROTEIN KINASE ACTIVITY	-0.2096	-0.4682	0.4417	0.9999	1
CCR5 CHEMOKINE RECEPTOR BINDING	-0.2858	-0.4731	0.3212	1	1
BITTER TASTE RECEPTOR ACTIVITY	-0.2472	-0.4734	0.4391	1	1
ENDODEOXYRIBONUCLEASE ACTIVITY	-0.1471	-0.4983	0.332	0.9965	1
PROTEOGLYCAN BINDING	-0.2071	-0.5069	0.4392	0.9952	1
MANGANESE ION TRANSMEMBRANE TRANSPORTER ACTIVITY	-0.2104	-0.508	0.3284	0.996	1
OXIDOREDUCTASE ACTIVITY ACTING ON OTHER NITROGENOUS COMPOUNDS AS DONORS	-0.247	-0.5132	0.4363	0.9955	1
RNA CAP BINDING	-0.1688	-0.5271	0.3186	0.9919	1
SPECTRIN BINDING	-0.1842	-0.5335	0.4376	0.9907	1
PHOSPHATIDYLINOSITOL N ACETYLGLUCOSAMINYLTRANSFERASE ACTIVITY	-0.2418	-0.5343	0.3255	0.9915	1
PHOSPHOTYROSINE RESIDUE BINDING	-0.1646	-0.5412	0.4285	0.99	1
TRANSFORMING GROWTH FACTOR BETA RECEPTOR ACTIVITY TYPE I	-0.2812	-0.5424	0.3163	0.9907	1
T CELL RECEPTOR BINDING	-0.3201	-0.5428	0.407	0.9916	1
LIGASE ACTIVITY FORMING CARBON NITROGEN BONDS	-0.1721	-0.543	0.3261	0.9926	1
IMMUNOGLOBULIN RECEPTOR BINDING	-0.2877	-0.5431	0.4204	0.9938	1
GUANOSINE DIPHOSPHATASE ACTIVITY	-0.2299	-0.5462	0.3232	0.9936	1
ENDODEOXYRIBONUCLEASE ACTIVITY PRODUCING 5 PHOSPHOMONOESTERS	-0.2329	-0.5495	0.4082	0.9934	1
SIGNALING ADAPTOR ACTIVITY	-0.153	-0.552	0.3313	0.9936	1
LIPASE ACTIVATOR ACTIVITY	-0.2621	-0.5544	0.3904	0.9937	1
SELENIUM BINDING	-0.2858	-0.5547	0.3193	0.9947	1
LIM DOMAIN BINDING	-0.3056	-0.5602	0.3946	0.9932	1
5 3 EXONUCLEASE ACTIVITY	-0.2164	-0.561	0.3145	0.994	1
PHOSPHATIDYLINOSITOL 5 PHOSPHATE BINDING	-0.2125	-0.5697	0.4201	0.9907	1
CORECEPTOR ACTIVITY	-0.209	-0.5711	0.3112	0.9911	1
MITOCHONDRION TARGETING SEQUENCE BINDING	-0.2682	-0.5716	0.4218	0.992	1
COMPLEMENT COMPONENT C1Q COMPLEX BINDING	-0.2547	-0.5732	0.3145	0.9924	1
STRUCTURAL CONSTITUENT OF RIBOSOME	-0.1715	-0.5735	0.4041	0.9934	1
HISTONE ACETYLTRANSFERASE BINDING	-0.1685	-0.5744	0.3237	0.9941	1
TRANSFORMING GROWTH FACTOR BETA RECEPTOR BINDING	-0.1931	-0.5803	0.4173	0.992	1
LONG CHAIN FATTY ACID TRANSPORTER ACTIVITY	-0.2491	-0.5825	0.3229	0.9919	1
VERY LONG CHAIN FATTY ACID COA LIGASE ACTIVITY	-0.252	-0.5833	0.4146	0.9926	1
TRANSLATION INITIATION FACTOR BINDING	-0.1762	-0.5838	0.3165	0.9934	1
INOSITOL 1 3 4 5 TETRAKISPHOSPHATE BINDING	-0.3359	-0.5849	0.3989	0.994	1
G PROTEIN BETA GAMMA SUBUNIT COMPLEX BINDING	-0.2098	-0.5857	0.328	0.9947	1
G PROTEIN COUPLED SEROTONIN RECEPTOR BINDING	-0.2354	-0.5864	0.4322	0.9955	1
MANNOSIDASE ACTIVITY	-0.2269	-0.5888	0.3085	0.9952	1
PROTEIN PHOSPHORYLATED AMINO ACID BINDING	-0.1702	-0.5933	0.4294	0.9936	1
RACEMASE AND EPIMERASE ACTIVITY	-0.2394	-0.5946	0.3185	0.994	1
OXIDOREDUCTASE ACTIVITY ACTING ON NAD P H OXYGEN AS ACCEPTOR	-0.259	-0.595	0.4309	0.9961	1
GALACTOSYLTRANSFERASE ACTIVITY	-0.2076	-0.595	0.3293	0.9949	1
PATCHED BINDING	-0.2449	-0.5953	0.4244	0.9971	1
BETA 2 MICROGLOBULIN BINDING	-0.3467	-0.5969	0.2919	0.9973	1
MHC PROTEIN BINDING	-0.2548	-0.5989	0.3672	0.9971	1
ACTIVIN ACTIVATED RECEPTOR ACTIVITY	-0.2689	-0.6013	0.3054	0.9968	1
ACTIVIN RECEPTOR ACTIVITY TYPE I	-0.3038	-0.6019	0.402	0.9975	1
NOTCH BINDING	-0.2159	-0.6063	0.3028	0.9959	1
BETA 1 3 GALACTOSYLTRANSFERASE ACTIVITY	-0.274	-0.6087	0.4339	0.9955	1
LOW DENSITY LIPOPROTEIN PARTICLE RECEPTOR BINDING	-0.2055	-0.6151	0.3178	0.9922	1
ADENYLATE CYCLASE ACTIVITY	-0.2747	-0.6198	0.3851	0.9901	1
FLAVIN ADENINE DINUCLEOTIDE BINDING	-0.1812	-0.6209	0.3299	0.9904	1
METAL ION PROTON ANTIPORTER ACTIVITY	-0.2252	-0.6215	0.4115	0.9912	1
S METHYLTRANSFERASE ACTIVITY	-0.2955	-0.6238	0.2905	0.9906	1
GLYCOLIPID MANNOSYLTRANSFERASE ACTIVITY	-0.2968	-0.626	0.3912	0.9902	1
MACROMOLECULE TRANSMEMBRANE TRANSPORTER ACTIVITY	-0.2083	-0.6265	0.316	0.991	1
ALPHA GLUCOSIDASE ACTIVITY	-0.2908	-0.6286	0.4021	0.9907	1
SULFOTRANSFERASE ACTIVITY	-0.1703	-0.6306	0.3273	0.9904	1
2 ACYLGLYCEROL O ACYLTRANSFERASE ACTIVITY	-0.2704	-0.6309	0.3989	0.9913	1
NUCLEOBASE CONTAINING COMPOUND KINASE ACTIVITY	-0.1907	-0.6319	0.3178	0.9917	1
ACETYLESTERASE ACTIVITY	-0.3041	-0.6333	0.408	0.9918	1
PYRUVATE DEHYDROGENASE ACTIVITY	-0.2579	-0.6341	0.3064	0.9924	1
UDP GALACTOSE BETA N ACETYLGLUCOSAMINE BETA 1 3 GALACTOSYLTRANSFERASE ACTIVITY	-0.3353	-0.6345	0.418	0.9932	1
STORE OPERATED CALCIUM CHANNEL ACTIVITY	-0.2431	-0.6362	0.319	0.993	1
PDZ DOMAIN BINDING	-0.1806	-0.6368	0.4317	0.9938	1
SOLUTE CATION ANTIPORTER ACTIVITY	-0.1984	-0.637	0.3172	0.9948	1
3 5 EXODEOXYRIBONUCLEASE ACTIVITY	-0.2687	-0.6383	0.3887	0.995	1
D1 DOPAMINE RECEPTOR BINDING	-0.2438	-0.6387	0.2921	0.9959	1
POSTSYNAPTIC NEUROTRANSMITTER RECEPTOR ACTIVITY	-0.2362	-0.6406	0.4148	0.9956	1
PHOSPHOPROTEIN BINDING	-0.1682	-0.6407	0.3127	0.9967	1
DEOXYRIBONUCLEASE ACTIVITY	-0.1886	-0.6424	0.4064	0.9965	1
SODIUM PROTON ANTIPORTER ACTIVITY	-0.2507	-0.647	0.301	0.9938	1
TFIID CLASS TRANSCRIPTION FACTOR COMPLEX BINDING	-0.261	-0.6474	0.3963	0.9947	1
PEPTIDE ANTIGEN BINDING	-0.3339	-0.6495	0.2621	0.9941	1
PEROXISOME TARGETING SEQUENCE BINDING	-0.3188	-0.6495	0.3973	0.9954	1
IMPORTIN ALPHA FAMILY PROTEIN BINDING	-0.2688	-0.652	0.2951	0.9944	1
NUCLEOTIDE DIPHOSPHATASE ACTIVITY	-0.2516	-0.654	0.4048	0.9936	1
SH2 DOMAIN BINDING	-0.2366	-0.6549	0.2984	0.994	1
ZINC ION TRANSMEMBRANE TRANSPORTER ACTIVITY	-0.1941	-0.6594	0.4132	0.9911	1
OXIDOREDUCTASE ACTIVITY ACTING ON THE CH NH GROUP OF DONORS	-0.2251	-0.6618	0.2946	0.9901	1
C4 DICARBOXYLATE TRANSMEMBRANE TRANSPORTER ACTIVITY	-0.233	-0.6628	0.4099	0.9903	1
INOSITOL TRISPHOSPHATE KINASE ACTIVITY	-0.2877	-0.6636	0.287	0.9909	1
RACEMASE AND EPIMERASE ACTIVITY ACTING ON CARBOHYDRATES AND DERIVATIVES	-0.3016	-0.6643	0.386	0.9914	1
RIBOSOMAL SMALL SUBUNIT BINDING	-0.2372	-0.6645	0.2956	0.9925	1
INTRAMOLECULAR TRANSFERASE ACTIVITY PHOSPHOTRANSFERASES	-0.2514	-0.6645	0.4047	0.9937	1
INTRAMOLECULAR TRANSFERASE ACTIVITY	-0.2258	-0.6654	0.3039	0.9941	1
ATP DEPENDENT MICROTUBULE MOTOR ACTIVITY MINUS END DIRECTED	-0.3121	-0.6694	0.3648	0.9915	1
SULFATE TRANSMEMBRANE TRANSPORTER ACTIVITY	-0.2614	-0.6695	0.3068	0.9926	1
MONOSACCHARIDE BINDING	-0.2158	-0.6721	0.3903	0.9913	1
SPHINGOLIPID BINDING	-0.231	-0.6737	0.2854	0.9909	1
PHOSPHOTRANSFERASE ACTIVITY PHOSPHATE GROUP AS ACCEPTOR	-0.2012	-0.674	0.4073	0.9919	1
I SMAD BINDING	-0.2328	-0.6753	0.283	0.9918	1
SHORT CHAIN CARBOXYLESTERASE ACTIVITY	-0.3041	-0.6768	0.3809	0.9916	1
OXIDOREDUCTASE ACTIVITY ACTING ON A SULFUR GROUP OF DONORS	-0.2003	-0.6778	0.2937	0.9919	1
LYS63 SPECIFIC DEUBIQUITINASE ACTIVITY	-0.2865	-0.6789	0.3624	0.992	1
ISOPEPTIDASE ACTIVITY	-0.209	-0.6799	0.2835	0.9922	1
MAP KINASE SCAFFOLD ACTIVITY	-0.2672	-0.68	0.3789	0.9934	1
TRANSFORMING GROWTH FACTOR BETA BINDING	-0.2442	-0.6818	0.2876	0.9928	1
TAT PROTEIN BINDING	-0.2374	-0.6831	0.4013	0.9927	1
DISULFIDE OXIDOREDUCTASE ACTIVITY	-0.1906	-0.6834	0.2963	0.9937	1
SINGLE STRANDED DNA 3 5 EXODEOXYRIBONUCLEASE ACTIVITY	-0.3834	-0.6838	0.3836	0.9946	1
CYSTEINE TYPE ENDOPEPTIDASE REGULATOR ACTIVITY INVOLVED IN APOPTOTIC PROCESS	-0.2222	-0.6847	0.2821	0.9949	1
RETINOIC ACID RESPONSIVE ELEMENT BINDING	-0.365	-0.6888	0.3755	0.9917	1
NADPLUS BINDING	-0.279	-0.6898	0.2926	0.9919	1
RDNA BINDING	-0.3304	-0.6905	0.3751	0.9923	1
INHIBIN BINDING	-0.3567	-0.6934	0.2882	0.9904	1
HISTONE SERINE KINASE ACTIVITY	-0.3734	-0.6965	0.3629	0.9881	1
NUCLEAR RECEPTOR BINDING	-0.1609	-0.6984	0.3182	0.9872	1
MRNA 5 UTR BINDING	-0.2298	-0.7002	0.366	0.9865	1
POTASSIUM ION BINDING	-0.2463	-0.7032	0.2803	0.9843	1
DIACYLGLYCEROL KINASE ACTIVITY	-0.2998	-0.7032	0.3816	0.9855	1
PROTEIN CONTAINING COMPLEX BINDING	-0.1617	-0.7055	0.3267	0.9841	1
TAU PROTEIN KINASE ACTIVITY	-0.2394	-0.7056	0.3531	0.9852	1
JUN KINASE BINDING	-0.2859	-0.708	0.2851	0.9836	1
NEUROTRANSMITTER RECEPTOR ACTIVITY INVOLVED IN REGULATION OF POSTSYNAPTIC MEMBRANE POTENTIAL	-0.267	-0.7086	0.3849	0.9842	1
SOMATOSTATIN RECEPTOR ACTIVITY	-0.3854	-0.7112	0.2684	0.9826	1
PROTEIN SERINE THREONINE KINASE ACTIVATOR ACTIVITY	-0.1773	-0.7121	0.4268	0.9827	1
CYCLOHYDROLASE ACTIVITY	-0.3164	-0.7131	0.287	0.9828	1
ALPHA N ACETYLNEURAMINATE ALPHA 2 8 SIALYLTRANSFERASE ACTIVITY	-0.3752	-0.716	0.3871	0.9805	1
INTRAMEMBRANE LIPID TRANSPORTER ACTIVITY	-0.246	-0.7164	0.2979	0.9813	1
VASCULAR ENDOTHELIAL GROWTH FACTOR RECEPTOR 2 BINDING	-0.2809	-0.7171	0.3681	0.9818	1
VITAMIN BINDING	-0.1863	-0.7175	0.3228	0.9826	1
CALMODULIN DEPENDENT PROTEIN PHOSPHATASE ACTIVITY	-0.3528	-0.7182	0.3529	0.9831	1
PROTEIN TRANSPORTER ACTIVITY	-0.2185	-0.7211	0.3062	0.9808	1
AMYLOID BETA BINDING	-0.2245	-0.7247	0.4098	0.9776	1
PHOSPHOLIPASE A1 ACTIVITY	-0.3507	-0.727	0.2725	0.9759	1
TOXIN TRANSMEMBRANE TRANSPORTER ACTIVITY	-0.3228	-0.7286	0.3745	0.9751	1
SPHINGOMYELIN PHOSPHODIESTERASE ACTIVITY	-0.4091	-0.7287	0.2676	0.9762	1
L SERINE TRANSMEMBRANE TRANSPORTER ACTIVITY	-0.354	-0.7293	0.3479	0.9768	1
KINASE ACTIVATOR ACTIVITY	-0.1816	-0.7302	0.3166	0.9769	1
3 OXO ARACHIDOYL COA SYNTHASE ACTIVITY	-0.4179	-0.7308	0.3717	0.9774	1
PHOSPHATE ION BINDING	-0.2865	-0.7313	0.2862	0.9781	1
METALLOEXOPEPTIDASE ACTIVITY	-0.2176	-0.7319	0.4151	0.9787	1
PHOSPHATIDYLCHOLINE FLOPPASE ACTIVITY	-0.3812	-0.7327	0.2589	0.9789	1
GDP DISSOCIATION INHIBITOR ACTIVITY	-0.2732	-0.7345	0.3641	0.9777	1
ADRENERGIC RECEPTOR ACTIVITY	-0.3569	-0.7349	0.2575	0.9786	1
N ACETYLLACTOSAMINIDE BETA 1 3 N ACETYLGLUCOSAMINYLTRANSFERASE ACTIVITY	-0.3237	-0.7357	0.3665	0.9788	1
OXIDOREDUCTASE ACTIVITY ACTING ON PAIRED DONORS WITH INCORPORATION OR REDUCTION OF MOLECULAR OXYGEN REDUCED PTERIDINE AS ONE DONOR AND INCORPORATION OF ONE ATOM OF OXYGEN	-0.435	-0.7359	0.2661	0.9798	1
TRANSFERASE ACTIVITY TRANSFERRING SULFUR CONTAINING GROUPS	-0.1881	-0.736	0.4171	0.981	1
E BOX BINDING	-0.2263	-0.7364	0.2895	0.9817	1
RNA POLYMERASE II INTRONIC TRANSCRIPTION REGULATORY REGION SEQUENCE SPECIFIC DNA BINDING	-0.3065	-0.7368	0.3517	0.9825	1
EXODEOXYRIBONUCLEASE ACTIVITY	-0.2682	-0.7379	0.2536	0.9824	1
LAMININ 1 BINDING	-0.3727	-0.7382	0.3383	0.9833	1
UBIQUITIN LIGASE INHIBITOR ACTIVITY	-0.3337	-0.7386	0.2692	0.9841	1
UNMETHYLATED CPG BINDING	-0.3046	-0.7395	0.3499	0.9842	1
LARGE RIBOSOMAL SUBUNIT RRNA BINDING	-0.4023	-0.7435	0.2568	0.98	1
ACID PHOSPHATASE ACTIVITY	-0.3526	-0.7438	0.3345	0.9809	1
NEUROPEPTIDE RECEPTOR BINDING	-0.2473	-0.7445	0.3035	0.9812	1
NFAT PROTEIN BINDING	-0.3122	-0.7454	0.3557	0.9814	1
Y FORM DNA BINDING	-0.3999	-0.7466	0.251	0.9809	1
SINGLE STRANDED DNA EXODEOXYRIBONUCLEASE ACTIVITY	-0.3628	-0.7483	0.346	0.98	1
ADP RIBOSE DIPHOSPHATASE ACTIVITY	-0.3942	-0.7484	0.2582	0.9811	1
BICARBONATE TRANSMEMBRANE TRANSPORTER ACTIVITY	-0.313	-0.749	0.3693	0.9817	1
ALPHA ADRENERGIC RECEPTOR ACTIVITY	-0.3795	-0.7493	0.2574	0.9826	1
ENZYME REGULATOR ACTIVITY	-0.1667	-0.7494	0.4187	0.9839	1
ADENYLYLTRANSFERASE ACTIVITY	-0.2332	-0.7495	0.2816	0.9864	1
DNA BINDING TRANSCRIPTION ACTIVATOR ACTIVITY	-0.1668	-0.7495	0.4121	0.9851	1
BHLH TRANSCRIPTION FACTOR BINDING	-0.2482	-0.7513	0.2665	0.9853	1
CARBOXY LYASE ACTIVITY	-0.2287	-0.7515	0.384	0.9864	1
ACTIVIN BINDING	-0.2849	-0.7521	0.2508	0.9869	1
COPPER CHAPERONE ACTIVITY	-0.3275	-0.7537	0.3333	0.9859	1
HISTONE DEMETHYLASE ACTIVITY H3 K9 SPECIFIC	-0.2664	-0.7547	0.2419	0.9859	1
APOLIPOPROTEIN A I BINDING	-0.3462	-0.7552	0.3602	0.988	1
LYSINE N ACETYLTRANSFERASE ACTIVITY ACTING ON ACETYL PHOSPHATE AS DONOR	-0.348	-0.7552	0.2825	0.9866	1
NAD P H DEHYDROGENASE QUINONE ACTIVITY	-0.2437	-0.7556	0.3216	0.9889	1
PROCOLLAGEN PROLINE DIOXYGENASE ACTIVITY	-0.357	-0.7562	0.2567	0.9893	1
NUCLEOSIDE DIPHOSPHATASE ACTIVITY	-0.2399	-0.7566	0.3648	0.9901	1
STRUCTURAL CONSTITUENT OF SYNAPSE	-0.357	-0.7569	0.2536	0.991	1
OXIDOREDUCTASE ACTIVITY ACTING ON A SULFUR GROUP OF DONORS DISULFIDE AS ACCEPTOR	-0.3149	-0.7571	0.3717	0.9921	1
G QUADRUPLEX RNA BINDING	-0.3337	-0.7609	0.2671	0.9879	1
FATTY ACID TRANSMEMBRANE TRANSPORTER ACTIVITY	-0.277	-0.761	0.3863	0.9892	1
AROMATIC AMINO ACID TRANSMEMBRANE TRANSPORTER ACTIVITY	-0.3328	-0.7613	0.2639	0.9901	1
DNA BINDING TRANSCRIPTION REPRESSOR ACTIVITY	-0.1719	-0.7617	0.3887	0.991	1
ACETYLCHOLINE RECEPTOR ACTIVITY	-0.3259	-0.7633	0.2483	0.9899	1
GLUTAMATE RECEPTOR ACTIVITY	-0.3264	-0.7647	0.3333	0.9891	1
LIPID PHOSPHATASE ACTIVITY	-0.3217	-0.7673	0.2633	0.9867	1
CERAMIDE 1 PHOSPHATE TRANSFER ACTIVITY	-0.2991	-0.7678	0.3263	0.9872	1
PROTEIN TRANSMEMBRANE TRANSPORTER ACTIVITY	-0.2527	-0.7703	0.2868	0.985	1
RNA POLYMERASE II CTD HEPTAPEPTIDE REPEAT KINASE ACTIVITY	-0.3083	-0.7706	0.3396	0.9859	1
CIS TRANS ISOMERASE ACTIVITY	-0.2353	-0.7712	0.2827	0.9864	1
SIGNAL SEQUENCE BINDING	-0.1907	-0.7719	0.3581	0.9867	1
PROTEIN KINASE ACTIVITY	-0.1736	-0.7722	0.3054	0.9878	1
DIACYLGLYCEROL O ACYLTRANSFERASE ACTIVITY	-0.3866	-0.7742	0.328	0.9862	1
1 ACYL 2 LYSOPHOSPHATIDYLSERINE ACYLHYDROLASE ACTIVITY	-0.3961	-0.7746	0.2447	0.9868	1
PROTEIN SELF ASSOCIATION	-0.2263	-0.7754	0.3342	0.9872	1
NUCLEOSIDE TRIPHOSPHATE DIPHOSPHATASE ACTIVITY	-0.4006	-0.7754	0.2509	0.9885	1
PHOSPHATIDYLINOSITOL PHOSPHATE 4 PHOSPHATASE ACTIVITY	-0.3491	-0.7789	0.3254	0.9843	1
DYNACTIN BINDING	-0.2866	-0.7794	0.2427	0.985	1
NUCLEAR HORMONE RECEPTOR BINDING	-0.1621	-0.7803	0.4146	0.985	1
FRUCTOSE BINDING	-0.4067	-0.782	0.2451	0.9838	1
HISTONE DEMETHYLASE ACTIVITY H3 K36 SPECIFIC	-0.3188	-0.7828	0.3175	0.984	1
HYPOGLYCIN A GAMMA GLUTAMYL TRANSPEPTIDASE ACTIVITY	-0.334	-0.7835	0.2502	0.9843	1
FRIZZLED BINDING	-0.2342	-0.7874	0.3256	0.9794	1
PHOSPHATIDATE PHOSPHATASE ACTIVITY	-0.3471	-0.7884	0.2429	0.9793	1
ANNEALING ACTIVITY	-0.3092	-0.789	0.3338	0.9798	1
PROTEIN KINASE B BINDING	-0.2862	-0.79	0.233	0.9796	1
TRANSLATION INITIATION FACTOR ACTIVITY	-0.216	-0.7901	0.3025	0.9808	1
METALLOCARBOXYPEPTIDASE ACTIVITY	-0.305	-0.7903	0.2825	0.982	1
SPHINGOLIPID TRANSFER ACTIVITY	-0.2991	-0.7922	0.3068	0.9804	1
VOLTAGE GATED ANION CHANNEL ACTIVITY	-0.2306	-0.7929	0.2557	0.9807	1
5 DEOXYRIBOSE 5 PHOSPHATE LYASE ACTIVITY	-0.3973	-0.7952	0.313	0.9783	1
ANAPHASE PROMOTING COMPLEX BINDING	-0.4261	-0.7952	0.2453	0.9796	1
O PALMITOYLTRANSFERASE ACTIVITY	-0.4185	-0.7965	0.337	0.979	1
VOLTAGE GATED CHLORIDE CHANNEL ACTIVITY	-0.2611	-0.7987	0.2618	0.9769	1
TPR DOMAIN BINDING	-0.3512	-0.7998	0.3071	0.9765	1
PROTEIN KINASE A BINDING	-0.2147	-0.8006	0.2723	0.9766	1
CALCIUM DEPENDENT PROTEIN KINASE ACTIVITY	-0.2528	-0.8011	0.3464	0.9772	1
OXIDOREDUCTASE ACTIVITY ACTING ON THE CH NH GROUP OF DONORS NAD OR NADP AS ACCEPTOR	-0.3049	-0.8013	0.247	0.9783	1
LACTATE DEHYDROGENASE ACTIVITY	-0.3531	-0.8021	0.3165	0.9784	1
14 3 3 PROTEIN BINDING	-0.2487	-0.8025	0.2304	0.9793	1
PHOSPHATIDYLINOSITOL PHOSPHATE BINDING	-0.188	-0.803	0.3879	0.9799	1
G PROTEIN BETA SUBUNIT BINDING	-0.2983	-0.8044	0.243	0.9791	1
PROTEIN SERINE KINASE ACTIVITY	-0.1954	-0.806	0.3445	0.9779	1
TRANSFERASE ACTIVITY TRANSFERRING PENTOSYL GROUPS	-0.2456	-0.8101	0.2502	0.9726	1
CARBOXYPEPTIDASE ACTIVITY	-0.2696	-0.8105	0.3699	0.9734	1
PHOSPHATIDYLINOSITOL 4 5 BISPHOSPHATE 5 PHOSPHATASE ACTIVITY	-0.3516	-0.8122	0.2398	0.9733	1
NUCLEOTIDASE ACTIVITY	-0.324	-0.8122	0.3277	0.9719	1
WW DOMAIN BINDING	-0.2584	-0.8153	0.2549	0.9694	1
SERINE TRANSMEMBRANE TRANSPORTER ACTIVITY	-0.3969	-0.8155	0.3055	0.9705	1
EXCITATORY EXTRACELLULAR LIGAND GATED ION CHANNEL ACTIVITY	-0.3259	-0.8168	0.2272	0.9697	1
L LACTATE DEHYDROGENASE ACTIVITY	-0.3849	-0.8169	0.3141	0.971	1
IDENTICAL PROTEIN BINDING	-0.1808	-0.8171	0.3019	0.9722	1
7S RNA BINDING	-0.3512	-0.8174	0.3053	0.9731	1
ALKALI METAL ION BINDING	-0.2749	-0.8177	0.2603	0.974	1
CYTIDYLYLTRANSFERASE ACTIVITY	-0.3655	-0.8182	0.3111	0.9747	1
FLAP ENDONUCLEASE ACTIVITY	-0.4711	-0.8186	0.2319	0.9755	1
NUCLEOBASE CONTAINING COMPOUND TRANSMEMBRANE TRANSPORTER ACTIVITY	-0.2263	-0.8187	0.3378	0.9768	1
PHOSPHATIDYLCHOLINE TRANSFER ACTIVITY	-0.3761	-0.8212	0.2256	0.974	1
DNA DIRECTED DNA POLYMERASE ACTIVITY	-0.2838	-0.8215	0.3161	0.9748	1
2 OXOGLUTARATE DEPENDENT DIOXYGENASE ACTIVITY	-0.2704	-0.8261	0.2326	0.9683	1
GUANYL NUCLEOTIDE EXCHANGE FACTOR ACTIVITY	-0.203	-0.8262	0.3379	0.9695	1
INORGANIC ANION EXCHANGER ACTIVITY	-0.3504	-0.8275	0.2252	0.9689	1
FIBRINOGEN BINDING	-0.4626	-0.829	0.309	0.9676	1
NAD BINDING	-0.2609	-0.8302	0.2348	0.9669	1
PEPTIDASE ACTIVATOR ACTIVITY INVOLVED IN APOPTOTIC PROCESS	-0.3002	-0.8315	0.317	0.966	1
PYRIMIDINE NUCLEOTIDE SUGAR TRANSMEMBRANE TRANSPORTER ACTIVITY	-0.3766	-0.8316	0.2394	0.9673	1
NEUROTROPHIN RECEPTOR BINDING	-0.2891	-0.832	0.3241	0.9682	1
MITOGEN ACTIVATED PROTEIN KINASE KINASE KINASE BINDING	-0.2378	-0.8322	0.2364	0.9694	1
DRUG BINDING	-0.2401	-0.8326	0.3476	0.9701	1
PROTEIN MEMBRANE ADAPTOR ACTIVITY	-0.2542	-0.8336	0.2309	0.9699	1
DOUBLE STRANDED RNA ADENOSINE DEAMINASE ACTIVITY	-0.4018	-0.8337	0.2957	0.9712	1
NEUROTRANSMITTER TRANSMEMBRANE TRANSPORTER ACTIVITY	-0.334	-0.8343	0.2262	0.9715	1
INSULIN LIKE GROWTH FACTOR RECEPTOR BINDING	-0.3406	-0.8345	0.3092	0.9727	1
ADENOSINE DEAMINASE ACTIVITY	-0.2995	-0.8345	0.2347	0.9742	1
PSEUDOURIDINE SYNTHASE ACTIVITY	-0.3351	-0.8351	0.2912	0.9745	1
SYNDECAN BINDING	-0.4492	-0.8352	0.2371	0.976	1
DYNEIN LIGHT INTERMEDIATE CHAIN BINDING	-0.3322	-0.8359	0.2776	0.9762	1
PHOSPHATASE INHIBITOR ACTIVITY	-0.2253	-0.8361	0.235	0.9774	1
PHOSPHATIDYLETHANOLAMINE BINDING	-0.3431	-0.8366	0.3004	0.978	1
VASCULAR ENDOTHELIAL GROWTH FACTOR BINDING	-0.5269	-0.8374	0.2268	0.9781	1
PRENYLTRANSFERASE ACTIVITY	-0.2635	-0.8385	0.2912	0.9777	1
IONOTROPIC GLUTAMATE RECEPTOR BINDING	-0.2902	-0.8395	0.2369	0.9772	1
PEPTIDE HORMONE RECEPTOR BINDING	-0.2952	-0.8396	0.325	0.9803	1
LIPOPROTEIN PARTICLE RECEPTOR BINDING	-0.2583	-0.8396	0.251	0.9788	1
CYTOSKELETAL PROTEIN BINDING	-0.1985	-0.8413	0.3313	0.9785	1
PROTEIN TYROSINE PHOSPHATASE ACTIVITY	-0.2375	-0.8451	0.2477	0.973	1
INSULIN BINDING	-0.4132	-0.8452	0.2963	0.9744	1
KINETOCHORE BINDING	-0.5117	-0.8482	0.2273	0.9702	1
MISMATCH REPAIR COMPLEX BINDING	-0.3398	-0.8492	0.2742	0.9699	1
ALANINE TRANSMEMBRANE TRANSPORTER ACTIVITY	-0.3087	-0.8498	0.2468	0.9702	1
UBIQUINOL CYTOCHROME C REDUCTASE ACTIVITY	-0.4475	-0.8504	0.2815	0.9706	1
PHOSPHATIDYLINOSITOL 3 KINASE BINDING	-0.2865	-0.8506	0.2373	0.9718	1
PROTEIN SERINE THREONINE KINASE ACTIVITY	-0.1924	-0.8513	0.3378	0.972	1
PROTEIN GLUTAMIC ACID LIGASE ACTIVITY	-0.3325	-0.8524	0.2119	0.9714	1
PHOSPHOTRANSFERASE ACTIVITY FOR OTHER SUBSTITUTED PHOSPHATE GROUPS	-0.2731	-0.8527	0.2916	0.9725	1
RNA STRAND ANNEALING ACTIVITY	-0.3997	-0.8531	0.2238	0.9734	1
AMINOPEPTIDASE ACTIVITY	-0.2505	-0.8563	0.3085	0.9688	1
ALPHA N ACETYLGALACTOSAMINIDE ALPHA 2 6 SIALYLTRANSFERASE ACTIVITY	-0.3549	-0.8567	0.2305	0.9697	1
OXIDATIVE RNA DEMETHYLASE ACTIVITY	-0.4305	-0.8577	0.2866	0.9694	1
PHOSPHATIDYLINOSITOL 4 5 BISPHOSPHATE PHOSPHATASE ACTIVITY	-0.3398	-0.8579	0.2195	0.9705	1
PEPTIDYLTRANSFERASE ACTIVITY	-0.4054	-0.8581	0.2997	0.9716	1
EPINEPHRINE BINDING	-0.4344	-0.8601	0.2322	0.9693	1
FLOPPASE ACTIVITY	-0.4128	-0.8628	0.2725	0.9657	1
ATPASE COUPLED ION TRANSMEMBRANE TRANSPORTER ACTIVITY	-0.2463	-0.8632	0.2229	0.9664	1
PURINE NUCLEOTIDE TRANSMEMBRANE TRANSPORTER ACTIVITY	-0.2956	-0.8649	0.2826	0.9647	1
AP 2 ADAPTOR COMPLEX BINDING	-0.3316	-0.8651	0.2039	0.966	1
PROTEIN PHOSPHATASE 2B BINDING	-0.3322	-0.8681	0.2748	0.9616	1
NEUROTROPHIN BINDING	-0.3798	-0.8687	0.2108	0.962	1
PHOSPHATIDYLINOSITOL PHOSPHATE PHOSPHATASE ACTIVITY	-0.2633	-0.8706	0.298	0.9598	1
AMINOPHOSPHOLIPID FLIPPASE ACTIVITY	-0.4405	-0.871	0.2195	0.9607	1
DOPAMINE NEUROTRANSMITTER RECEPTOR ACTIVITY	-0.5059	-0.8711	0.2893	0.9621	1
SOLUTE PROTON ANTIPORTER ACTIVITY	-0.2762	-0.8711	0.2229	0.9637	1
METALLOAMINOPEPTIDASE ACTIVITY	-0.269	-0.874	0.3062	0.9594	1
RIBOSOMAL LARGE SUBUNIT BINDING	-0.3465	-0.8743	0.2053	0.9605	1
PROTON CHANNEL ACTIVITY	-0.2405	-0.8751	0.2824	0.9604	1
CARBON NITROGEN LYASE ACTIVITY	-0.3476	-0.8766	0.2105	0.9592	1
NUCLEOTIDE SUGAR TRANSMEMBRANE TRANSPORTER ACTIVITY	-0.3718	-0.8786	0.2871	0.9568	1
LYSINE ACETYLATED HISTONE BINDING	-0.2772	-0.8815	0.1989	0.9523	1
O ACYLTRANSFERASE ACTIVITY	-0.2527	-0.8816	0.3173	0.9538	1
PROTEIN TYROSINE SERINE THREONINE PHOSPHATASE ACTIVITY	-0.2337	-0.8841	0.2107	0.9504	1
AZOLE TRANSMEMBRANE TRANSPORTER ACTIVITY	-0.3525	-0.8843	0.2698	0.9517	1
MHC CLASS II PROTEIN BINDING	-0.4806	-0.8848	0.2082	0.9521	1
FATTY ACID SYNTHASE ACTIVITY	-0.4371	-0.886	0.2877	0.9513	1
SPHINGOSINE N ACYLTRANSFERASE ACTIVITY	-0.4155	-0.8875	0.2136	0.9498	1
GANGLIOSIDE BINDING	-0.4022	-0.8882	0.2643	0.9501	1
VOLTAGE GATED CALCIUM CHANNEL ACTIVITY INVOLVED IN REGULATION OF CYTOSOLIC CALCIUM LEVELS	-0.4581	-0.8888	0.2103	0.9504	1
ATP TRANSMEMBRANE TRANSPORTER ACTIVITY	-0.317	-0.8893	0.2732	0.9511	1
RIBOSOMAL PROTEIN S6 KINASE ACTIVITY	-0.4529	-0.8903	0.2122	0.9508	1
CARBON SULFUR LYASE ACTIVITY	-0.3216	-0.8908	0.3074	0.9513	1
SIGNAL RECOGNITION PARTICLE BINDING	-0.4353	-0.8913	0.2013	0.952	1
LRR DOMAIN BINDING	-0.287	-0.8932	0.2926	0.9496	1
GUANYLYLTRANSFERASE ACTIVITY	-0.3849	-0.8937	0.2156	0.9503	1
ION CHANNEL BINDING	-0.2187	-0.8937	0.3206	0.9519	1
PEPTIDASE ACTIVATOR ACTIVITY	-0.2872	-0.8947	0.1913	0.9514	1
SULFATIDE BINDING	-0.5067	-0.8949	0.2808	0.9528	1
ATPASE COUPLED INTRAMEMBRANE LIPID TRANSPORTER ACTIVITY	-0.3297	-0.8951	0.1985	0.9555	1
INTRACILIARY TRANSPORT PARTICLE B BINDING	-0.4859	-0.8951	0.2723	0.9539	1
G PROTEIN COUPLED ADENOSINE RECEPTOR ACTIVITY	-0.516	-0.8955	0.2078	0.9564	1
ESTROGEN RECEPTOR BINDING	-0.2349	-0.8978	0.2855	0.9532	1
HYDROLASE ACTIVITY ACTING ON ETHER BONDS	-0.3643	-0.8982	0.1946	0.9542	1
PHOSPHATIDYLSERINE FLIPPASE ACTIVITY	-0.4906	-0.8993	0.2724	0.9535	1
HYDROLASE ACTIVITY ACTING ON ESTER BONDS	-0.1842	-0.8994	0.2617	0.955	1
KAINATE SELECTIVE GLUTAMATE RECEPTOR ACTIVITY	-0.5649	-0.9014	0.2863	0.9525	1
CALCIUM CHANNEL INHIBITOR ACTIVITY	-0.2891	-0.902	0.1935	0.9528	1
DNA BINDING TRANSCRIPTION FACTOR ACTIVITY	-0.207	-0.9042	0.276	0.9497	1
DEATH RECEPTOR ACTIVITY	-0.3368	-0.9044	0.1948	0.9511	1
MHC CLASS I PROTEIN BINDING	-0.379	-0.9045	0.248	0.9527	1
PROTEIN TYROSINE THREONINE PHOSPHATASE ACTIVITY	-0.387	-0.905	0.1904	0.9531	1
GABA RECEPTOR BINDING	-0.3333	-0.9058	0.2654	0.9532	1
HYDRO LYASE ACTIVITY	-0.2517	-0.9078	0.1957	0.9507	1
ENZYME ACTIVATOR ACTIVITY	-0.209	-0.9096	0.2599	0.9485	1
DEACETYLASE ACTIVITY	-0.3074	-0.9102	0.1984	0.9489	1
VOLTAGE GATED SODIUM CHANNEL ACTIVITY INVOLVED IN CARDIAC MUSCLE CELL ACTION POTENTIAL	-0.5027	-0.9116	0.2668	0.9475	1
TUMOR NECROSIS FACTOR ACTIVATED RECEPTOR ACTIVITY	-0.3563	-0.9117	0.2011	0.949	1
PROTEIN DISULFIDE ISOMERASE ACTIVITY	-0.3269	-0.914	0.2465	0.9456	1
PROFILIN BINDING	-0.3868	-0.915	0.1875	0.9452	1
FOUR WAY JUNCTION DNA BINDING	-0.4189	-0.9181	0.253	0.94	1
ANTIPORTER ACTIVITY	-0.2417	-0.9188	0.2172	0.9402	1
HISTONE DEMETHYLASE ACTIVITY H3 K4 SPECIFIC	-0.3763	-0.92	0.2578	0.9393	1
ISOCITRATE DEHYDROGENASE ACTIVITY	-0.4695	-0.92	0.2011	0.941	1
HSP90 PROTEIN BINDING	-0.2577	-0.9209	0.2731	0.9408	1
RNA POLYMERASE II GENERAL TRANSCRIPTION INITIATION FACTOR ACTIVITY	-0.2567	-0.9215	0.1907	0.9412	1
FK506 BINDING	-0.3525	-0.9219	0.2521	0.942	1
RNA POLYMERASE BINDING	-0.2199	-0.9227	0.2018	0.942	1
OMEGA PEPTIDASE ACTIVITY	-0.2127	-0.9241	0.2755	0.9405	1
L ASCORBIC ACID BINDING	-0.3664	-0.9243	0.186	0.9419	1
MANGANESE ION BINDING	-0.238	-0.9256	0.2752	0.9408	1
HEPARAN SULFATE GLUCOSAMINE 3 SULFOTRANSFERASE 1 ACTIVITY	-0.3911	-0.9257	0.1888	0.9423	1
ARRESTIN FAMILY PROTEIN BINDING	-0.3359	-0.9259	0.2468	0.9436	1
NEUROTROPHIN TRK RECEPTOR BINDING	-0.4303	-0.9262	0.1893	0.9447	1
KINASE ACTIVITY	-0.2025	-0.9277	0.2785	0.9431	1
CALCIUM CHANNEL REGULATOR ACTIVITY	-0.2402	-0.9283	0.1904	0.9436	1
TRANSITION METAL ION TRANSMEMBRANE TRANSPORTER ACTIVITY	-0.2531	-0.9284	0.2417	0.9452	1
PROTEIN DOMAIN SPECIFIC BINDING	-0.1938	-0.9287	0.2362	0.9463	1
CALCIUM DEPENDENT PROTEIN SERINE THREONINE PHOSPHATASE ACTIVITY	-0.3528	-0.9293	0.2465	0.9484	1
AMIDINE LYASE ACTIVITY	-0.4825	-0.9293	0.1974	0.9466	1
GTPASE ACTIVATOR ACTIVITY	-0.2346	-0.934	0.248	0.9394	1
ACIDIC AMINO ACID TRANSMEMBRANE TRANSPORTER ACTIVITY	-0.3353	-0.9344	0.2024	0.9402	1
ROUNDABOUT BINDING	-0.4629	-0.9348	0.2498	0.9411	1
CIS REGULATORY REGION SEQUENCE SPECIFIC DNA BINDING	-0.2124	-0.9365	0.1928	0.939	1
PHOSPHORIC ESTER HYDROLASE ACTIVITY	-0.2073	-0.9373	0.2922	0.939	1
N ACYLTRANSFERASE ACTIVITY	-0.1946	-0.938	0.2035	0.9392	1
PROTEIN DISULFIDE OXIDOREDUCTASE ACTIVITY	-0.2838	-0.9395	0.2469	0.9377	1
L PROLINE TRANSMEMBRANE TRANSPORTER ACTIVITY	-0.4074	-0.9397	0.1901	0.939	1
MYOSIN LIGHT CHAIN BINDING	-0.4506	-0.9435	0.2567	0.932	1
GTPASE ACTIVATING PROTEIN BINDING	-0.3627	-0.9438	0.1861	0.9332	1
CO SMAD BINDING	-0.4073	-0.9446	0.2418	0.9331	1
PHOSPHATASE BINDING	-0.2151	-0.9446	0.1822	0.9348	1
INTRAMOLECULAR OXIDOREDUCTASE ACTIVITY	-0.2774	-0.9454	0.2422	0.9347	1
MOTOR ACTIVITY	-0.2731	-0.9456	0.1791	0.9362	1
OXIDIZED DNA BINDING	-0.4284	-0.9457	0.2391	0.9379	1
DOPAMINE BINDING	-0.4884	-0.9479	0.1911	0.9342	1
LBD DOMAIN BINDING	-0.4443	-0.9481	0.2366	0.9356	1
PHOSPHATIDYLINOSITOL BINDING	-0.2154	-0.9483	0.1937	0.937	1
PHOSPHATIDYLINOSITOL 3 PHOSPHATE BINDING	-0.2353	-0.9489	0.2476	0.9374	1
STRUCTURAL CONSTITUENT OF POSTSYNAPSE	-0.4476	-0.9491	0.1813	0.9388	1
PROTEIN KINASE C BINDING	-0.3015	-0.9492	0.2485	0.9404	1
OXYGEN CARRIER ACTIVITY	-0.4054	-0.9493	0.1782	0.9421	1
FOLIC ACID BINDING	-0.3702	-0.9507	0.2236	0.9407	1
CORECEPTOR ACTIVITY INVOLVED IN WNT SIGNALING PATHWAY	-0.4431	-0.9507	0.1708	0.9425	1
SINGLE STRANDED DNA ENDODEOXYRIBONUCLEASE ACTIVITY	-0.3674	-0.9513	0.2326	0.943	1
NEUROTRANSMITTER BINDING	-0.4216	-0.9525	0.1709	0.9422	1
ISOMERASE ACTIVITY	-0.2517	-0.9538	0.238	0.9409	1
NUCLEOTIDE TRANSMEMBRANE TRANSPORTER ACTIVITY	-0.3084	-0.9539	0.1817	0.9427	1
UBIQUINONE BINDING	-0.4258	-0.9542	0.231	0.9439	1
BIOTIN BINDING	-0.4767	-0.9542	0.1759	0.9456	1
FRUCTOSE 6 PHOSPHATE BINDING	-0.5223	-0.9561	0.2667	0.9431	1
GUANYL NUCLEOTIDE BINDING	-0.2286	-0.9584	0.1785	0.9396	1
UBIQUITIN PROTEIN TRANSFERASE ACTIVATOR ACTIVITY	-0.4174	-0.9584	0.252	0.9414	1
AMP BINDING	-0.4114	-0.9608	0.1735	0.9375	1
7SK SNRNA BINDING	-0.3444	-0.9611	0.2293	0.9387	1
L LYSINE TRANSMEMBRANE TRANSPORTER ACTIVITY	-0.4913	-0.965	0.168	0.9316	1
PROTEIN HETERODIMERIZATION ACTIVITY	-0.2153	-0.9664	0.2456	0.9299	1
NERVE GROWTH FACTOR BINDING	-0.4022	-0.9668	0.1761	0.9307	1
EPOXIDE HYDROLASE ACTIVITY	-0.4776	-0.9673	0.2441	0.9315	1
UBIQUITIN PROTEIN TRANSFERASE REGULATOR ACTIVITY	-0.3422	-0.9679	0.1733	0.9321	1
FUCOSYLTRANSFERASE ACTIVITY	-0.3524	-0.9693	0.2213	0.9306	1
SNRNP BINDING	-0.5205	-0.9709	0.1867	0.9287	1
DISORDERED DOMAIN SPECIFIC BINDING	-0.3099	-0.9713	0.243	0.9296	1
FILAMIN BINDING	-0.4249	-0.9722	0.1861	0.9293	1
ATPASE ACTIVITY COUPLED TO TRANSMEMBRANE MOVEMENT OF IONS ROTATIONAL MECHANISM	-0.2689	-0.9738	0.2132	0.9273	1
PEPTIDE ALPHA N ACETYLTRANSFERASE ACTIVITY	-0.2926	-0.9741	0.1657	0.9285	1
3 5 DNA HELICASE ACTIVITY	-0.4257	-0.9743	0.2317	0.9301	1
CYCLIN DEPENDENT PROTEIN KINASE ACTIVITY	-0.2909	-0.9752	0.1746	0.93	1
RIBOSOME BINDING	-0.2684	-0.9757	0.2199	0.9307	1
DOUBLE STRANDED RNA BINDING	-0.2453	-0.9768	0.1498	0.9302	1
DEMETHYLASE ACTIVITY	-0.2991	-0.9768	0.2258	0.9319	1
LIGASE ACTIVITY FORMING CARBON SULFUR BONDS	-0.2988	-0.9772	0.1527	0.933	1
MAGNESIUM ION TRANSMEMBRANE TRANSPORTER ACTIVITY	-0.3441	-0.9773	0.2137	0.9347	1
PEPTIDYL PROLINE DIOXYGENASE ACTIVITY	-0.4336	-0.9781	0.1653	0.9345	1
UBIQUITIN PROTEIN TRANSFERASE INHIBITOR ACTIVITY	-0.4533	-0.9782	0.2236	0.9363	1
ACETYLCHOLINE RECEPTOR BINDING	-0.4208	-0.9788	0.1693	0.9368	1
DYNEIN INTERMEDIATE CHAIN BINDING	-0.3896	-0.9793	0.219	0.9376	1
MAP KINASE KINASE ACTIVITY	-0.3309	-0.9796	0.1726	0.9387	1
NUCLEOSIDE KINASE ACTIVITY	-0.4465	-0.98	0.2362	0.9398	1
AMINO ACID TRANSMEMBRANE TRANSPORTER ACTIVITY	-0.2503	-0.9809	0.1746	0.9397	1
P TYPE TRANSMEMBRANE TRANSPORTER ACTIVITY	-0.3959	-0.9815	0.2067	0.9402	1
R SMAD BINDING	-0.3268	-0.9815	0.1596	0.9421	1
RNA POLYMERASE III TRANSCRIPTION REGULATORY REGION SEQUENCE SPECIFIC DNA BINDING	-0.4248	-0.9824	0.2267	0.9419	1
TRNA SPECIFIC ADENOSINE DEAMINASE ACTIVITY	-0.3622	-0.9825	0.1554	0.9437	1
K63 LINKED POLYUBIQUITIN MODIFICATION DEPENDENT PROTEIN BINDING	-0.2951	-0.9835	0.207	0.9432	1
NF KAPPAB INDUCING KINASE ACTIVITY	-0.47	-0.9837	0.1725	0.9446	1
ADP BINDING	-0.3465	-0.9847	0.2244	0.9442	1
MAP KINASE PHOSPHATASE ACTIVITY	-0.368	-0.9869	0.1537	0.9408	1
CARBON OXYGEN LYASE ACTIVITY	-0.2605	-0.987	0.2083	0.9425	1
KINESIN BINDING	-0.3146	-0.9886	0.1646	0.9406	1
ATP DEPENDENT MICROTUBULE MOTOR ACTIVITY PLUS END DIRECTED	-0.4716	-0.9889	0.2287	0.9418	1
HISTONE METHYLTRANSFERASE ACTIVITY H3 K9 SPECIFIC	-0.3829	-0.9915	0.1614	0.9372	1
PROTEIN PHOSPHATASE BINDING	-0.2403	-0.9926	0.2032	0.9366	1
LYASE ACTIVITY	-0.2374	-0.9935	0.1566	0.9364	1
NUCLEOSOMAL DNA BINDING	-0.3423	-0.9955	0.2231	0.9334	1
DOLICHYL DIPHOSPHOOLIGOSACCHARIDE PROTEIN GLYCOTRANSFERASE ACTIVITY	-0.4726	-0.9957	0.1579	0.9352	1
PROCOLLAGEN PROLINE 4 DIOXYGENASE ACTIVITY	-0.5349	-0.9971	0.2185	0.9336	1
RNA POLYMERASE II TRANSCRIPTION FACTOR BINDING	-0.2244	-0.9973	0.1515	0.9351	1
SIALYLTRANSFERASE ACTIVITY	-0.3726	-0.9974	0.2041	0.937	1
SEMAPHORIN RECEPTOR ACTIVITY	-0.4992	-0.9978	0.1611	0.9379	1
DNA TOPOISOMERASE BINDING	-0.4376	-1.0003	0.2079	0.9336	1
CORECEPTOR ACTIVITY INVOLVED IN WNT SIGNALING PATHWAY PLANAR CELL POLARITY PATHWAY	-0.5449	-1.0009	0.1683	0.934	1
SMALL MOLECULE SENSOR ACTIVITY	-0.4375	-1.0027	0.2053	0.9316	1
SEQUENCE SPECIFIC DNA BINDING	-0.2313	-1.0043	0.1498	0.9295	1
ORGANOPHOSPHATE ESTER TRANSMEMBRANE TRANSPORTER ACTIVITY	-0.3261	-1.0044	0.2128	0.9313	1
WNT ACTIVATED RECEPTOR ACTIVITY	-0.4125	-1.0049	0.1563	0.9321	1
TRANSCRIPTION COACTIVATOR BINDING	-0.3354	-1.005	0.1995	0.9338	1
DNA BINDING BENDING	-0.3581	-1.0052	0.1507	0.9355	1
PURINE RIBONUCLEOTIDE TRANSMEMBRANE TRANSPORTER ACTIVITY	-0.3534	-1.0066	0.209	0.9339	1
CHLORIDE ION BINDING	-0.4244	-1.0067	0.1475	0.9359	1
MEMBRANE INSERTASE ACTIVITY	-0.385	-1.0078	0.2153	0.9351	1
STEROID HORMONE BINDING	-0.4721	-1.008	0.1589	0.9368	1
PROTEIN DEMETHYLASE ACTIVITY	-0.3483	-1.0107	0.2041	0.9317	1
CALCIUM TRANSMEMBRANE TRANSPORTER ACTIVITY PHOSPHORYLATIVE MECHANISM	-0.4286	-1.0114	0.1544	0.9323	1
DNA POLYMERASE ACTIVITY	-0.3524	-1.012	0.2178	0.9328	1
KINASE BINDING	-0.2321	-1.0172	0.1476	0.921	1
RETROMER COMPLEX BINDING	-0.3872	-1.0174	0.1772	0.9226	1
THIOREDOXIN PEROXIDASE ACTIVITY	-0.4643	-1.0181	0.1453	0.9229	1
TAP1 BINDING	-0.6731	-1.0217	0.2307	0.9157	1
EXONUCLEASE ACTIVITY	-0.2903	-1.022	0.1493	0.917	1
TRANSCRIPTION REGULATOR ACTIVITY	-0.2224	-1.0242	0.1818	0.9134	1
OLIGOSACCHARYL TRANSFERASE ACTIVITY	-0.4726	-1.0259	0.1496	0.911	1
ADENYLATE CYCLASE BINDING	-0.3774	-1.0271	0.1949	0.9101	1
ARYL HYDROCARBON RECEPTOR BINDING	-0.3997	-1.0282	0.1444	0.9093	1
ALDEHYDE LYASE ACTIVITY	-0.4363	-1.0297	0.2098	0.9072	1
NAD P H OXIDASE H2O2 FORMING ACTIVITY	-0.5131	-1.0315	0.1435	0.9046	1
DOPAMINE RECEPTOR BINDING	-0.3345	-1.0318	0.1742	0.9061	1
SNARE BINDING	-0.2799	-1.0318	0.1375	0.9082	1
STRUCTURAL CONSTITUENT OF POSTSYNAPTIC ACTIN CYTOSKELETON	-0.609	-1.0321	0.2139	0.9095	1
VASCULAR ENDOTHELIAL GROWTH FACTOR RECEPTOR BINDING	-0.4153	-1.033	0.1366	0.9091	1
NUCLEOSIDE TRIPHOSPHATASE REGULATOR ACTIVITY	-0.2387	-1.0335	0.1697	0.9099	1
PROTEIN MACROMOLECULE ADAPTOR ACTIVITY	-0.2419	-1.0341	0.1261	0.9104	1
P TYPE SODIUM POTASSIUM EXCHANGING ATPASE ACTIVITY	-0.4709	-1.0361	0.1946	0.907	1
INTRAMOLECULAR OXIDOREDUCTASE ACTIVITY INTERCONVERTING ALDOSES AND KETOSES	-0.5706	-1.0361	0.1633	0.9091	1
ALPHA 2A ADRENERGIC RECEPTOR BINDING	-0.6685	-1.0362	0.2267	0.911	1
ATP DEPENDENT MICROTUBULE MOTOR ACTIVITY	-0.4034	-1.0366	0.1302	0.9124	1
GTPASE ACTIVITY	-0.2444	-1.0369	0.1585	0.9138	1
MONOAMINE TRANSMEMBRANE TRANSPORTER ACTIVITY	-0.4319	-1.0371	0.1317	0.9156	1
BRANCHED CHAIN AMINO ACID TRANSMEMBRANE TRANSPORTER ACTIVITY	-0.4571	-1.0374	0.1801	0.9169	1
TRANSFERASE ACTIVITY TRANSFERRING PHOSPHORUS CONTAINING GROUPS	-0.2269	-1.0384	0.1226	0.9163	1
ALPHA 1 3 FUCOSYLTRANSFERASE ACTIVITY	-0.4647	-1.0387	0.2063	0.9175	1
UBIQUITIN LIKE PROTEIN LIGASE ACTIVITY	-0.2014	-1.041	0.1241	0.9134	1
ATPASE ACTIVATOR ACTIVITY	-0.3196	-1.0418	0.1765	0.9134	1
FLIPPASE ACTIVITY	-0.3981	-1.0419	0.1348	0.9153	1
ACETYLCHOLINE GATED CATION SELECTIVE CHANNEL ACTIVITY	-0.4932	-1.044	0.1943	0.9116	1
CHAPERONE BINDING	-0.269	-1.0453	0.1293	0.9107	1
THIAMINE PYROPHOSPHATE BINDING	-0.5047	-1.0456	0.2058	0.9123	1
U2 SNRNA BINDING	-0.4674	-1.0458	0.1344	0.9141	1
PRIMARY MIRNA BINDING	-0.3876	-1.0469	0.1687	0.9134	1
ANGIOTENSIN RECEPTOR BINDING	-0.4775	-1.0481	0.1268	0.9123	1
PROTEIN ARGININE N METHYLTRANSFERASE ACTIVITY	-0.5075	-1.0483	0.2172	0.9141	1
TRANSFERASE ACTIVITY TRANSFERRING NITROGENOUS GROUPS	-0.3303	-1.0485	0.1206	0.9157	1
ACYL COA OXIDASE ACTIVITY	-0.4797	-1.0487	0.1714	0.9174	1
NADPH BINDING	-0.3558	-1.0491	0.1198	0.9185	1
MOLECULAR ADAPTOR ACTIVITY	-0.2367	-1.0504	0.1491	0.9175	1
GLYCEROPHOSPHOLIPID FLIPPASE ACTIVITY	-0.424	-1.0526	0.1244	0.9137	1
NITRIC OXIDE SYNTHASE REGULATOR ACTIVITY	-0.3965	-1.0526	0.1681	0.9159	1
TYPE 5 METABOTROPIC GLUTAMATE RECEPTOR BINDING	-0.5209	-1.0544	0.1309	0.9134	1
CYCLIC NUCLEOTIDE DEPENDENT PROTEIN KINASE ACTIVITY	-0.4383	-1.0567	0.1587	0.9093	1
OPIOID RECEPTOR ACTIVITY	-0.4846	-1.057	0.1335	0.9132	1
4 GALACTOSYL N ACETYLGLUCOSAMINIDE 3 ALPHA L FUCOSYLTRANSFERASE ACTIVITY	-0.5174	-1.057	0.204	0.9109	1
ENDONUCLEASE ACTIVITY	-0.2635	-1.0574	0.1216	0.9143	1
L ALANINE TRANSMEMBRANE TRANSPORTER ACTIVITY	-0.4061	-1.0602	0.1586	0.9087	1
TRANSLATION FACTOR ACTIVITY RNA BINDING	-0.3081	-1.0604	0.1376	0.9106	1
PROTEIN ARGININE OMEGA N MONOMETHYLTRANSFERASE ACTIVITY	-0.6656	-1.0618	0.2178	0.9086	1
POLY A BINDING	-0.3516	-1.0654	0.1184	0.9007	1
RIBONUCLEOTIDE BINDING	-0.2318	-1.0656	0.152	0.9025	1
DYNEIN HEAVY CHAIN BINDING	-0.4487	-1.0698	0.1317	0.893	1
CHROMO SHADOW DOMAIN BINDING	-0.4932	-1.0702	0.1609	0.8943	1
UDP XYLOSYLTRANSFERASE ACTIVITY	-0.4968	-1.0708	0.1339	0.8951	1
NUCLEOSOMAL HISTONE BINDING	-0.607	-1.0708	0.2195	0.8974	1
SNORNA BINDING	-0.3679	-1.0712	0.1352	0.8986	1
ACETYLCHOLINE BINDING	-0.5457	-1.0724	0.1853	0.8975	1
HISTONE LYSINE N METHYLTRANSFERASE ACTIVITY	-0.2905	-1.0755	0.1204	0.8907	1
DNA TRANSLOCASE ACTIVITY	-0.6475	-1.0758	0.1992	0.8922	1
MICROTUBULE MOTOR ACTIVITY	-0.3783	-1.0776	0.1309	0.8895	1
ENZYME BINDING	-0.2322	-1.078	0.1429	0.8907	1
ALPHA TUBULIN BINDING	-0.3474	-1.0783	0.1205	0.8923	1
CAMP RESPONSE ELEMENT BINDING PROTEIN BINDING	-0.3847	-1.0793	0.1531	0.8917	1
ARGININE TRANSMEMBRANE TRANSPORTER ACTIVITY	-0.4891	-1.0803	0.1176	0.8911	1
LYS48 SPECIFIC DEUBIQUITINASE ACTIVITY	-0.3707	-1.0809	0.1701	0.8916	1
H4 HISTONE ACETYLTRANSFERASE ACTIVITY	-0.4432	-1.0822	0.1399	0.8904	1
CARBON CARBON LYASE ACTIVITY	-0.3083	-1.0839	0.1591	0.8879	1
LEUCINE ZIPPER DOMAIN BINDING	-0.3687	-1.0842	0.117	0.8896	1
TRANSCRIPTION REGULATOR INHIBITOR ACTIVITY	-0.4266	-1.0842	0.1884	0.8919	1
ATPASE ACTIVITY	-0.2515	-1.085	0.1098	0.8944	1
SYNTAXIN BINDING	-0.3081	-1.085	0.1548	0.8919	1
WD40 REPEAT DOMAIN BINDING	-0.603	-1.0851	0.1497	0.8965	1
TRANSLATION REPRESSOR ACTIVITY MRNA REGULATORY ELEMENT BINDING	-0.4713	-1.0861	0.1787	0.8961	1
KINASE REGULATOR ACTIVITY	-0.2384	-1.0867	0.091	0.897	1
ADENYL NUCLEOTIDE BINDING	-0.2358	-1.0867	0.1319	0.8993	1
RNA DNA HYBRID RIBONUCLEASE ACTIVITY	-0.6603	-1.0871	0.1535	0.9004	1
PROTEIN ARGININE OMEGA N ASYMMETRIC METHYLTRANSFERASE ACTIVITY	-0.6836	-1.088	0.201	0.9005	1
SNAP RECEPTOR ACTIVITY	-0.322	-1.0901	0.1051	0.8966	1
NARROW PORE CHANNEL ACTIVITY	-0.4502	-1.0912	0.1771	0.896	1
ATPASE BINDING	-0.2876	-1.0924	0.0986	0.8947	1
5S RRNA BINDING	-0.4334	-1.0936	0.1652	0.8938	1
ANNEALING HELICASE ACTIVITY	-0.5604	-1.0936	0.1296	0.8963	1
TRANSFERASE ACTIVITY TRANSFERRING ACYL GROUPS	-0.2313	-1.0947	0.1192	0.8954	1
SIRNA BINDING	-0.3419	-1.0963	0.1064	0.8934	1
CLATHRIN BINDING	-0.3487	-1.0973	0.146	0.8928	1
CYTOSKELETAL ANCHOR ACTIVITY	-0.3946	-1.0981	0.1107	0.8929	1
BETA CATENIN BINDING	-0.2858	-1.103	0.1242	0.8805	1
SUMO POLYMER BINDING	-0.5083	-1.1031	0.1198	0.8828	1
SUCCINATE TRANSMEMBRANE TRANSPORTER ACTIVITY	-0.4599	-1.106	0.1281	0.8763	1
ENDORIBONUCLEASE ACTIVITY	-0.3112	-1.1073	0.109	0.875	1
HYDROLASE ACTIVITY ACTING ON ACID ANHYDRIDES	-0.2425	-1.1086	0.1176	0.8736	1
1 PHOSPHATIDYLINOSITOL BINDING	-0.4593	-1.1098	0.1043	0.8725	1
HEAT SHOCK PROTEIN BINDING	-0.2503	-1.1099	0.1298	0.8749	1
PROTON TRANSPORTING ATP SYNTHASE ACTIVITY ROTATIONAL MECHANISM	-0.3836	-1.11	0.1166	0.8768	1
ASPARTIC ENDOPEPTIDASE ACTIVITY INTRAMEMBRANE CLEAVING	-0.5621	-1.1101	0.1711	0.8791	1
GAMMA TUBULIN BINDING	-0.374	-1.1116	0.1049	0.8771	1
CATECHOLAMINE BINDING	-0.4825	-1.1138	0.1529	0.8726	1
PROTEIN PHOSPHATASE 2A BINDING	-0.3485	-1.1144	0.1192	0.8733	1
NETRIN RECEPTOR ACTIVITY	-0.5523	-1.1145	0.1536	0.8756	1
NUCLEAR LOCALIZATION SEQUENCE BINDING	-0.2914	-1.1153	0.0967	0.8756	1
MYRISTOYLTRANSFERASE ACTIVITY	-0.526	-1.1169	0.1548	0.8734	1
N ACETYLTRANSFERASE ACTIVITY	-0.224	-1.1179	0.0862	0.8726	1
HISTONE DEACETYLASE BINDING	-0.279	-1.1181	0.1191	0.8749	1
SCAFFOLD PROTEIN BINDING	-0.3299	-1.1188	0.0942	0.8751	1
SOLUTE BICARBONATE SYMPORTER ACTIVITY	-0.5991	-1.121	0.1419	0.871	1
TAP BINDING	-0.7078	-1.1218	0.1353	0.871	1
MDM2 MDM4 FAMILY PROTEIN BINDING	-0.5489	-1.122	0.1517	0.8729	1
UBIQUITIN BINDING	-0.3443	-1.1222	0.1164	0.8749	1
POTASSIUM ION LEAK CHANNEL ACTIVITY	-0.5005	-1.1229	0.1641	0.8754	1
NUCLEASE ACTIVITY	-0.2737	-1.1242	0.0964	0.8738	1
GTPASE BINDING	-0.2624	-1.1272	0.1042	0.8666	1
TAU PROTEIN BINDING	-0.3513	-1.1275	0.1039	0.8686	1
PHOSPHATASE ACTIVITY	-0.2598	-1.1282	0.0837	0.8691	1
G PROTEIN GAMMA SUBUNIT BINDING	-0.6053	-1.1316	0.1264	0.8607	1
PROMOTER SPECIFIC CHROMATIN BINDING	-0.3256	-1.1319	0.1207	0.8625	1
HAPTOGLOBIN BINDING	-0.5712	-1.1322	0.1207	0.8642	1
DEATH DOMAIN BINDING	-0.4812	-1.133	0.1266	0.8643	1
HISTONE DEMETHYLASE ACTIVITY H3 K27 SPECIFIC	-0.7013	-1.1342	0.123	0.8633	1
GENERAL TRANSCRIPTION INITIATION FACTOR ACTIVITY	-0.2995	-1.135	0.1276	0.8636	1
INOSITOL HEXAKISPHOSPHATE KINASE ACTIVITY	-0.5092	-1.1365	0.1224	0.8612	1
STRUCTURAL CONSTITUENT OF NUCLEAR PORE	-0.396	-1.1383	0.1623	0.8584	1
METHYL CPG BINDING	-0.4358	-1.1385	0.1152	0.8603	1
S ADENOSYL L METHIONINE BINDING	-0.463	-1.1394	0.1559	0.8602	1
THREONINE TYPE PEPTIDASE ACTIVITY	-0.3833	-1.1395	0.1071	0.8627	1
ACTIVATING TRANSCRIPTION FACTOR BINDING	-0.2819	-1.1408	0.1065	0.8614	1
LYSINE N METHYLTRANSFERASE ACTIVITY	-0.2883	-1.1427	0.0973	0.8579	1
DOLICHYL PHOSPHATE MANNOSE PROTEIN MANNOSYLTRANSFERASE ACTIVITY	-0.5887	-1.1428	0.1455	0.8605	1
PORIN ACTIVITY	-0.5957	-1.1438	0.1034	0.8599	1
ENDONUCLEASE ACTIVITY ACTIVE WITH EITHER RIBO OR DEOXYRIBONUCLEIC ACIDS AND PRODUCING 5 PHOSPHOMONOESTERS	-0.4348	-1.1439	0.1617	0.8625	1
DNA REPLICATION ORIGIN BINDING	-0.5811	-1.1439	0.1321	0.8652	1
PEROXIREDOXIN ACTIVITY	-0.4812	-1.1441	0.1413	0.8673	1
RRNA BINDING	-0.3413	-1.1448	0.1189	0.8679	1
ATPASE REGULATOR ACTIVITY	-0.3087	-1.1452	0.1303	0.8696	1
ORNITHINE DECARBOXYLASE REGULATOR ACTIVITY	-0.4954	-1.1465	0.0937	0.8685	1
C3HC4 TYPE RING FINGER DOMAIN BINDING	-0.494	-1.147	0.1357	0.8697	1
NEDD8 SPECIFIC PROTEASE ACTIVITY	-0.5113	-1.1479	0.1143	0.8692	1
TRANSLATION REGULATOR ACTIVITY NUCLEIC ACID BINDING	-0.3295	-1.1483	0.1412	0.8711	1
TUBULIN BINDING	-0.3338	-1.1496	0.1005	0.8697	1
OXIDOREDUCTASE ACTIVITY ACTING ON A SULFUR GROUP OF DONORS OXYGEN AS ACCEPTOR	-0.4644	-1.1496	0.1349	0.8726	1
PALMITOYL PROTEIN HYDROLASE ACTIVITY	-0.4352	-1.1497	0.0933	0.8754	1
LIGASE ACTIVITY	-0.3003	-1.1498	0.1303	0.878	1
SMAD BINDING	-0.3111	-1.1512	0.0944	0.8762	1
HYDROLASE ACTIVITY ACTING ON CARBON NITROGEN BUT NOT PEPTIDE BONDS IN LINEAR AMIDINES	-0.4503	-1.1513	0.1393	0.8816	1
DNA N GLYCOSYLASE ACTIVITY	-0.4827	-1.1513	0.115	0.8786	1
RNA HELICASE ACTIVITY	-0.2911	-1.1516	0.1166	0.8837	1
UBIQUITIN SPECIFIC PROTEASE BINDING	-0.3885	-1.1525	0.1107	0.8838	1
DNA INSERTION OR DELETION BINDING	-0.5725	-1.1528	0.1637	0.8857	1
DNA TOPOISOMERASE ACTIVITY	-0.5266	-1.154	0.108	0.885	1
MELANOCORTIN RECEPTOR BINDING	-0.6184	-1.1543	0.1408	0.8868	1
U1 SNRNA BINDING	-0.5907	-1.1545	0.1176	0.8894	1
PRE MIRNA BINDING	-0.4435	-1.1561	0.132	0.8869	1
RNA POLYMERASE II ACTIVATING TRANSCRIPTION FACTOR BINDING	-0.3586	-1.158	0.0769	0.8835	1
SINGLE STRANDED RNA BINDING	-0.2786	-1.1588	0.0782	0.8836	1
IRON ION TRANSMEMBRANE TRANSPORTER ACTIVITY	-0.4964	-1.16	0.1095	0.8827	1
MICROTUBULE PLUS END BINDING	-0.4857	-1.1629	0.135	0.8756	1
OXO ACID LYASE ACTIVITY	-0.4859	-1.1644	0.084	0.8733	1
GLUCOSYLTRANSFERASE ACTIVITY	-0.461	-1.1662	0.1111	0.8697	1
SINGLE STRANDED DNA HELICASE ACTIVITY	-0.6475	-1.1665	0.1156	0.8718	1
GLUTAMATE RECEPTOR BINDING	-0.3563	-1.1692	0.1013	0.8658	1
NAADP SENSITIVE CALCIUM RELEASE CHANNEL ACTIVITY	-0.6508	-1.1699	0.0976	0.8664	1
O ACETYLTRANSFERASE ACTIVITY	-0.466	-1.1701	0.1003	0.8688	1
CDP ALCOHOL PHOSPHATIDYLTRANSFERASE ACTIVITY	-0.5158	-1.1708	0.0858	0.8694	1
PROTEIN C TERMINUS BINDING	-0.2983	-1.1718	0.1002	0.8691	1
RNA POLYMERASE CORE ENZYME BINDING	-0.3254	-1.1734	0.0889	0.8666	1
GLIAL CELL DERIVED NEUROTROPHIC FACTOR RECEPTOR ACTIVITY	-0.6845	-1.1758	0.1371	0.8616	1
MICROTUBULE BINDING	-0.3548	-1.1765	0.0904	0.8621	1
DNA DEPENDENT ATPASE ACTIVITY	-0.4559	-1.177	0.1493	0.8637	1
DYNEIN COMPLEX BINDING	-0.3355	-1.1773	0.0686	0.866	1
L HISTIDINE TRANSMEMBRANE TRANSPORTER ACTIVITY	-0.5732	-1.1784	0.1155	0.8652	1
CAMP DEPENDENT PROTEIN KINASE INHIBITOR ACTIVITY	-0.648	-1.1786	0.1022	0.8679	1
CYTOSKELETON NUCLEAR MEMBRANE ANCHOR ACTIVITY	-0.6625	-1.1798	0.1274	0.8669	1
HELICASE ACTIVITY	-0.3407	-1.1803	0.0927	0.8682	1
DNA HELICASE ACTIVITY	-0.4468	-1.1835	0.134	0.8597	1
CATALYTIC ACTIVITY ACTING ON DNA	-0.3775	-1.1858	0.1039	0.8546	1
UBIQUITIN LIKE PROTEIN TRANSFERASE ACTIVITY	-0.2447	-1.1882	0.0594	0.849	1
PROTEIN TAG	-0.41	-1.1884	0.0884	0.8518	1
MUTSALPHA COMPLEX BINDING	-0.4458	-1.1888	0.106	0.8534	1
O METHYLTRANSFERASE ACTIVITY	-0.467	-1.1895	0.1097	0.8543	1
TELOMERASE RNA BINDING	-0.3407	-1.1902	0.0875	0.8551	1
PHEROMONE RECEPTOR ACTIVITY	-0.6156	-1.1918	0.1003	0.8526	1
SMALL PROTEIN ACTIVATING ENZYME BINDING	-0.5985	-1.1932	0.1382	0.851	1
ENDOPEPTIDASE ACTIVATOR ACTIVITY	-0.5387	-1.194	0.0785	0.8512	1
CLASS I DNA APURINIC OR APYRIMIDINIC SITE ENDONUCLEASE ACTIVITY	-0.5325	-1.1942	0.1203	0.8539	1
MITOGEN ACTIVATED PROTEIN KINASE P38 BINDING	-0.5347	-1.1946	0.0699	0.8559	1
HISTONE ARGININE N METHYLTRANSFERASE ACTIVITY	-0.7313	-1.1959	0.1414	0.8543	1
UBIQUITIN UBIQUITIN LIGASE ACTIVITY	-0.4016	-1.1963	0.0876	0.8564	1
PROTEIN SERINE THREONINE PHOSPHATASE INHIBITOR ACTIVITY	-0.51	-1.1987	0.1123	0.851	1
GDP BINDING	-0.3133	-1.1991	0.0569	0.8532	1
2 IRON 2 SULFUR CLUSTER BINDING	-0.4349	-1.2001	0.1138	0.8526	1
HISTONE BINDING	-0.2962	-1.2029	0.0704	0.8494	1
RIBONUCLEOPROTEIN COMPLEX BINDING	-0.3213	-1.2029	0.1191	0.846	1
CARGO ADAPTOR ACTIVITY	-0.494	-1.2044	0.0787	0.8469	1
L GLUTAMINE TRANSMEMBRANE TRANSPORTER ACTIVITY	-0.5364	-1.2044	0.1189	0.8503	1
CARBOHYDRATE KINASE ACTIVITY	-0.441	-1.2073	0.0782	0.8428	1
DOUBLE STRANDED METHYLATED DNA BINDING	-0.6072	-1.2074	0.1142	0.8461	1
PHOSPHOPROTEIN PHOSPHATASE ACTIVITY	-0.2856	-1.2079	0.0311	0.8474	1
TRNA GUANINE METHYLTRANSFERASE ACTIVITY	-0.4908	-1.2085	0.1024	0.8487	1
L AMINO ACID TRANSMEMBRANE TRANSPORTER ACTIVITY	-0.3323	-1.2093	0.0312	0.8492	1
POLY PURINE TRACT BINDING	-0.3839	-1.2097	0.0844	0.8513	1
HISTONE METHYLTRANSFERASE ACTIVITY	-0.3508	-1.2102	0.079	0.8531	1
TRANSCRIPTION COREPRESSOR BINDING	-0.458	-1.2103	0.129	0.8563	1
P53 BINDING	-0.3148	-1.2112	0.0667	0.8565	1
TRNA METHYLTRANSFERASE ACTIVITY	-0.4232	-1.2116	0.1179	0.8586	1
PEPTIDYL PROLINE 4 DIOXYGENASE ACTIVITY	-0.6074	-1.2119	0.0936	0.8614	1
G PROTEIN COUPLED RECEPTOR KINASE ACTIVITY	-0.6244	-1.2158	0.1305	0.8499	1
RRNA ADENINE METHYLTRANSFERASE ACTIVITY	-0.4493	-1.2165	0.0837	0.8508	1
PHOSPHATIDYLINOSITOL MONOPHOSPHATE PHOSPHATASE ACTIVITY	-0.4048	-1.2196	0.0828	0.8426	1
PHOSPHATIDYLETHANOLAMINE FLIPPASE ACTIVITY	-0.5366	-1.22	0.065	0.8446	1
DNA POLYMERASE BINDING	-0.5988	-1.2201	0.1376	0.8477	1
C2H2 ZINC FINGER DOMAIN BINDING	-0.4219	-1.2209	0.0692	0.8485	1
RRNA GUANINE METHYLTRANSFERASE ACTIVITY	-0.6496	-1.2212	0.1084	0.8511	1
LIGASE ACTIVITY FORMING PHOSPHORIC ESTER BONDS	-0.5198	-1.2223	0.066	0.8502	1
INOSITOL 1 3 4 5 TETRAKISPHOSPHATE 5 PHOSPHATASE ACTIVITY	-0.5704	-1.224	0.0999	0.8475	1
REGULATORY RNA BINDING	-0.3348	-1.2252	0.077	0.8467	1
BASIC AMINO ACID TRANSMEMBRANE TRANSPORTER ACTIVITY	-0.4593	-1.2267	0.0855	0.8449	1
N METHYLTRANSFERASE ACTIVITY	-0.3105	-1.229	0.0556	0.8398	1
CLATHRIN LIGHT CHAIN BINDING	-0.6792	-1.2292	0.0961	0.8426	1
CAMP DEPENDENT PROTEIN KINASE REGULATOR ACTIVITY	-0.5627	-1.2294	0.0684	0.8458	1
RNA POLYMERASE II SPECIFIC DNA BINDING TRANSCRIPTION FACTOR BINDING	-0.2647	-1.2302	0.0313	0.8463	1
TRANSLATION REGULATOR ACTIVITY	-0.3404	-1.2308	0.0813	0.8482	1
INOSITOL POLYPHOSPHATE 5 PHOSPHATASE ACTIVITY	-0.5487	-1.2314	0.0947	0.8496	1
TRANSLATION REPRESSOR ACTIVITY	-0.4763	-1.2314	0.0753	0.8532	1
FRUCTOSE 2 6 BISPHOSPHATE 2 PHOSPHATASE ACTIVITY	-0.6307	-1.2325	0.107	0.8531	1
BETA TUBULIN BINDING	-0.3763	-1.2338	0.0494	0.8516	1
EXONUCLEASE ACTIVITY ACTIVE WITH EITHER RIBO OR DEOXYRIBONUCLEIC ACIDS AND PRODUCING 5 PHOSPHOMONOESTERS	-0.3794	-1.2344	0.1015	0.8532	1
DAMAGED DNA BINDING	-0.3913	-1.2347	0.0865	0.8561	1
PROTEIN SERINE THREONINE TYROSINE KINASE ACTIVITY	-0.3623	-1.2358	0.0792	0.8557	1
TYPE I TRANSFORMING GROWTH FACTOR BETA RECEPTOR BINDING	-0.5187	-1.2361	0.0879	0.8587	1
SMALL RIBOSOMAL SUBUNIT RRNA BINDING	-0.5117	-1.2394	0.1116	0.8493	1
ADENYL NUCLEOTIDE EXCHANGE FACTOR ACTIVITY	-0.4629	-1.2399	0.0805	0.8512	1
HISTONE METHYLTRANSFERASE ACTIVITY H3 K27 SPECIFIC	-0.7191	-1.24	0.0945	0.855	1
INOSITOL TRISPHOSPHATE PHOSPHATASE ACTIVITY	-0.5446	-1.2457	0.0685	0.8349	1
CHONDROITIN SULFATE BINDING	-0.58	-1.2471	0.0843	0.8332	1
GTPASE INHIBITOR ACTIVITY	-0.5212	-1.2506	0.0626	0.8223	1
THIOL OXIDASE ACTIVITY	-0.6481	-1.2523	0.088	0.8192	1
DNA BINDING TRANSCRIPTION FACTOR BINDING	-0.2686	-1.2546	0.0236	0.8144	1
PROTEIN N TERMINUS BINDING	-0.3086	-1.2547	0.0684	0.8178	1
1 4 ALPHA OLIGOGLUCAN PHOSPHORYLASE ACTIVITY	-0.5873	-1.2568	0.0582	0.8134	1
K48 LINKED POLYUBIQUITIN MODIFICATION DEPENDENT PROTEIN BINDING	-0.5018	-1.2591	0.0802	0.8079	1
UBIQUITIN LIKE PROTEIN BINDING	-0.3801	-1.2601	0.0678	0.8079	1
RNA 2 O METHYLTRANSFERASE ACTIVITY	-0.6025	-1.263	0.1007	0.7999	1
G PROTEIN COUPLED GLUTAMATE RECEPTOR ACTIVITY	-0.7058	-1.2647	0.0702	0.797	1
CHROMATIN BINDING	-0.3084	-1.2649	0.0632	0.8045	1
CATALYTIC ACTIVITY ACTING ON A TRNA	-0.4136	-1.2649	0.0878	0.8004	1
HISTONE KINASE ACTIVITY	-0.5893	-1.2653	0.0873	0.807	1
OXIDOREDUCTASE ACTIVITY ACTING ON THE CH CH GROUP OF DONORS OXYGEN AS ACCEPTOR	-0.5193	-1.2675	0.065	0.8025	1
TRANSCRIPTION COREGULATOR BINDING	-0.3706	-1.2685	0.0979	0.8021	1
3 5 EXONUCLEASE ACTIVITY	-0.3907	-1.2691	0.06	0.804	1
MAGNESIUM ION BINDING	-0.3095	-1.2699	0.0489	0.8046	1
TRANSFERASE ACTIVITY TRANSFERRING ONE CARBON GROUPS	-0.3339	-1.2717	0.0583	0.8012	1
RNA POLYMERASE I TRANSCRIPTION REGULATORY REGION SEQUENCE SPECIFIC DNA BINDING	-0.6355	-1.2727	0.0935	0.8013	1
INOSITOL HEXAKISPHOSPHATE 5 KINASE ACTIVITY	-0.6892	-1.2739	0.0604	0.8007	1
BETA N ACETYLHEXOSAMINIDASE ACTIVITY	-0.6598	-1.2745	0.0972	0.8028	1
PROTEIN KINASE A CATALYTIC SUBUNIT BINDING	-0.5304	-1.2759	0.059	0.801	1
PHOSPHATASE REGULATOR ACTIVITY	-0.2892	-1.2761	0.0411	0.8049	1
NADPLUS KINASE ACTIVITY	-0.4803	-1.2762	0.0483	0.809	1
MISFOLDED PROTEIN BINDING	-0.4608	-1.2769	0.0868	0.8104	1
MITOGEN ACTIVATED PROTEIN KINASE BINDING	-0.3901	-1.2782	0.0648	0.8091	1
TRNA BINDING	-0.4242	-1.2787	0.0975	0.8118	1
NEUREXIN FAMILY PROTEIN BINDING	-0.6772	-1.2797	0.0611	0.8119	1
TRANSCRIPTION FACTOR BINDING	-0.2739	-1.2818	0.0324	0.8075	1
ATP DEPENDENT PEPTIDASE ACTIVITY	-0.7356	-1.2832	0.0621	0.8057	1
MIRNA BINDING	-0.4309	-1.2837	0.1056	0.8085	1
INOSITOL PHOSPHATE PHOSPHATASE ACTIVITY	-0.467	-1.2844	0.0546	0.8103	1
CALMODULIN DEPENDENT PROTEIN KINASE ACTIVITY	-0.38	-1.287	0.0389	0.8037	1
INORGANIC PHOSPHATE TRANSMEMBRANE TRANSPORTER ACTIVITY	-0.5966	-1.2871	0.0359	0.8078	1
ANKYRIN REPEAT BINDING	-0.7014	-1.2882	0.0671	0.8078	1
DNA CLAMP LOADER ACTIVITY	-0.7739	-1.2894	0.0431	0.8071	1
LAMIN BINDING	-0.4861	-1.2897	0.0283	0.8106	1
RIBOSE PHOSPHATE DIPHOSPHOKINASE ACTIVITY	-0.7519	-1.2905	0.0447	0.8118	1
PHOSPHOFRUCTOKINASE ACTIVITY	-0.6774	-1.2913	0.0693	0.8136	1
HISTONE DEACETYLASE ACTIVITY H3 K14 SPECIFIC	-0.5216	-1.2917	0.0569	0.8163	1
SEQUENCE SPECIFIC MRNA BINDING	-0.5322	-1.2919	0.0672	0.8208	1
S ADENOSYLMETHIONINE DEPENDENT METHYLTRANSFERASE ACTIVITY	-0.3503	-1.2937	0.051	0.8173	1
U4 SNRNA BINDING	-0.7215	-1.294	0.0597	0.8212	1
SELENOCYSTEINE INSERTION SEQUENCE BINDING	-0.5065	-1.2944	0.0507	0.8247	1
ENDORIBONUCLEASE ACTIVITY PRODUCING 5 PHOSPHOMONOESTERS	-0.5249	-1.295	0.0912	0.8268	1
ACYLGLYCEROL LIPASE ACTIVITY	-0.5134	-1.2965	0.0453	0.8249	1
CAMP DEPENDENT PROTEIN KINASE ACTIVITY	-0.5466	-1.2967	0.0807	0.8294	1
OXIDOREDUCTASE ACTIVITY ACTING ON THE ALDEHYDE OR OXO GROUP OF DONORS DISULFIDE AS ACCEPTOR	-0.7261	-1.2972	0.0528	0.8377	1
M7G 5 PPPN DIPHOSPHATASE ACTIVITY	-0.6589	-1.2972	0.0826	0.8323	1
CHONDROITIN SULFOTRANSFERASE ACTIVITY	-0.6831	-1.2979	0.0463	0.8397	1
RIBONUCLEASE ACTIVITY	-0.3388	-1.2994	0.0567	0.8377	1
RNA POLYMERASE II REPRESSING TRANSCRIPTION FACTOR BINDING	-0.3592	-1.3005	0.0531	0.8376	1
PYRIMIDINE NUCLEOTIDE BINDING	-0.7246	-1.3009	0.0695	0.8416	1
RNA POLYMERASE I GENERAL TRANSCRIPTION INITIATION FACTOR ACTIVITY	-0.6846	-1.3015	0.0382	0.8499	1
NUCLEOTIDYLTRANSFERASE ACTIVITY	-0.3745	-1.3015	0.0585	0.8443	1
CENTROMERIC DNA BINDING	-0.7252	-1.3019	0.0461	0.8539	1
CARNITINE O ACYLTRANSFERASE ACTIVITY	-0.6852	-1.3033	0.076	0.8524	1
PROTEIN CARBOXYL O METHYLTRANSFERASE ACTIVITY	-0.7011	-1.3046	0.0525	0.8522	1
RNA DEPENDENT ATPASE ACTIVITY	-0.6686	-1.3061	0.0544	0.8511	1
LEUCINE BINDING	-0.5667	-1.3063	0.059	0.856	1
CULLIN FAMILY PROTEIN BINDING	-0.4349	-1.3065	0.0597	0.8609	1
NEUROLIGIN FAMILY PROTEIN BINDING	-0.8192	-1.3068	0.0419	0.866	1
SUCCINATE DEHYDROGENASE ACTIVITY	-0.7091	-1.3084	0.0525	0.8639	1
TRANSCRIPTION COREGULATOR ACTIVITY	-0.2745	-1.3085	0.012	0.8696	1
DNA METHYLTRANSFERASE ACTIVITY	-0.7216	-1.3107	0.0522	0.8643	1
TRANSFERASE ACTIVITY TRANSFERRING ACYL GROUPS ACYL GROUPS CONVERTED INTO ALKYL ON TRANSFER	-0.6449	-1.3116	0.0536	0.8665	1
UBIQUITIN LIKE PROTEIN LIGASE BINDING	-0.3168	-1.3117	0.0475	0.8724	1
RNA STEM LOOP BINDING	-0.5198	-1.3128	0.0606	0.8731	1
NEDD8 TRANSFERASE ACTIVITY	-0.5981	-1.3129	0.0963	0.8788	1
MITOGEN ACTIVATED PROTEIN KINASE KINASE BINDING	-0.5625	-1.3137	0.0439	0.8814	1
UBIQUITIN CONJUGATING ENZYME BINDING	-0.4376	-1.3142	0.051	0.8854	1
SINGLE STRANDED DNA BINDING	-0.4296	-1.3142	0.0611	0.8921	1
THREONINE TYPE ENDOPEPTIDASE ACTIVITY	-0.5564	-1.3152	0.0714	0.8934	1
GENERAL TRANSCRIPTION INITIATION FACTOR BINDING	-0.3538	-1.3166	0.037	0.8927	1
PYRUVATE DEHYDROGENASE ACETYL TRANSFERRING KINASE ACTIVITY	-0.7425	-1.3219	0.0506	0.8713	1
NAD DEPENDENT PROTEIN DEACETYLASE ACTIVITY	-0.5572	-1.323	0.0674	0.8723	1
C ACETYLTRANSFERASE ACTIVITY	-0.55	-1.3236	0.0647	0.8762	1
ACETYLTRANSFERASE ACTIVITY	-0.2696	-1.326	0.0284	0.8707	1
DNA APURINIC OR APYRIMIDINIC SITE ENDONUCLEASE ACTIVITY	-0.5322	-1.3276	0.0708	0.8694	1
TRANSCRIPTION COACTIVATOR ACTIVITY	-0.2832	-1.328	0.0088	0.8744	1
POLY G BINDING	-0.5286	-1.3298	0.0567	0.8718	1
FATTY ACID DERIVATIVE BINDING	-0.4487	-1.3323	0.0407	0.8655	1
U3 SNORNA BINDING	-0.5299	-1.3324	0.0821	0.8723	1
RNA DIRECTED DNA POLYMERASE ACTIVITY	-0.6893	-1.3343	0.0444	0.8691	1
TELOMERASE ACTIVITY	-0.6893	-1.3343	0.0592	0.8765	1
5 3 DNA HELICASE ACTIVITY	-0.7048	-1.3344	0.0337	0.8836	1
TRNA CYTOSINE METHYLTRANSFERASE ACTIVITY	-0.638	-1.3344	0.0933	0.8912	1
ACETYL COA C ACETYLTRANSFERASE ACTIVITY	-0.5809	-1.3355	0.0527	0.8931	1
PHOSPHATIDYLINOSITOL 3 5 BISPHOSPHATE PHOSPHATASE ACTIVITY	-0.5845	-1.3362	0.069	0.8969	1
THIOESTERASE BINDING	-0.6269	-1.3363	0.0427	0.9043	1
ATP DEPENDENT PROTEIN BINDING	-0.7479	-1.3385	0.0567	0.8999	1
CATALYTIC ACTIVITY ACTING ON RNA	-0.3549	-1.3403	0.0561	0.8976	1
HISTONE THREONINE KINASE ACTIVITY	-0.7078	-1.3404	0.0533	0.9053	1
KINASE INHIBITOR ACTIVITY	-0.3594	-1.344	0.0183	0.8932	1
BH3 DOMAIN BINDING	-0.7609	-1.345	0.0511	0.896	1
ACYL COA BINDING	-0.4569	-1.3457	0.0339	0.9	1
PEPTIDE LYSINE N ACETYLTRANSFERASE ACTIVITY	-0.3411	-1.3459	0.0527	0.9071	1
ADENYLATE CYCLASE ACTIVATOR ACTIVITY	-0.6327	-1.3461	0.0473	0.915	1
TRANSCRIPTION COREPRESSOR ACTIVITY	-0.3008	-1.3467	0.0088	0.92	1
PHOSPHATIDYLINOSITOL KINASE ACTIVITY	-0.4975	-1.3475	0.0444	0.9248	1
BASAL TRANSCRIPTION MACHINERY BINDING	-0.3866	-1.3517	0.0441	0.9087	1
SUMO BINDING	-0.4867	-1.3544	0.0357	0.9012	1
TRANSLATION ELONGATION FACTOR ACTIVITY	-0.6684	-1.3549	0.0514	0.9073	1
DOUBLE STRANDED TELOMERIC DNA BINDING	-0.5049	-1.355	0.0443	0.9158	1
RNA POLYMERASE III GENERAL TRANSCRIPTION INITIATION FACTOR ACTIVITY	-0.5799	-1.3581	0.0622	0.9063	1
PHOSPHOTRANSFERASE ACTIVITY NITROGENOUS GROUP AS ACCEPTOR	-0.6143	-1.3582	0.0221	0.915	1
PHOSPHATIDYLINOSITOL 3 5 BISPHOSPHATE 3 PHOSPHATASE ACTIVITY	-0.6663	-1.3621	0.0451	0.9013	1
PROTEIN METHYLTRANSFERASE ACTIVITY	-0.3746	-1.3632	0.0269	0.9041	1
UBIQUITIN LIKE PROTEIN CONJUGATING ENZYME ACTIVITY	-0.3645	-1.3649	0.0463	0.9028	1
MICROTUBULE MINUS END BINDING	-0.5857	-1.3667	0.0337	0.9015	1
ACETYL COA C ACYLTRANSFERASE ACTIVITY	-0.5361	-1.3707	0.0668	0.887	1
CATALYTIC ACTIVITY ACTING ON A RRNA	-0.4503	-1.371	0.0431	0.8949	1
PEPTIDE N ACETYLTRANSFERASE ACTIVITY	-0.3239	-1.3712	0.0436	0.9043	1
PHOSPHATIDYLINOSITOL BISPHOSPHATE PHOSPHATASE ACTIVITY	-0.464	-1.3714	0.0402	0.9129	1
RNA BINDING	-0.3135	-1.3723	0.0421	0.918	1
4 IRON 4 SULFUR CLUSTER BINDING	-0.5312	-1.3729	0.0346	0.9248	1
EPHRIN RECEPTOR BINDING	-0.5252	-1.3762	0.0382	0.9146	1
PRE MRNA 3 SPLICE SITE BINDING	-0.6827	-1.3773	0.0271	0.9179	1
BETA GALACTOSIDASE ACTIVITY	-0.7207	-1.3826	0.0514	0.895	1
MOLECULAR CARRIER ACTIVITY	-0.3651	-1.3849	0.0294	0.891	1
LIPID KINASE ACTIVITY	-0.8055	-1.3883	0.0499	0.8806	1
PROTEIN DEACETYLASE ACTIVITY	-0.5437	-1.3887	0.0477	0.8889	1
NUCLEAR EXPORT SIGNAL RECEPTOR ACTIVITY	-0.6395	-1.3896	0.056	0.8941	1
RNA POLYMERASE II CTD HEPTAPEPTIDE REPEAT PHOSPHATASE ACTIVITY	-0.6089	-1.3903	0.0407	0.9009	1
RNA METHYLTRANSFERASE ACTIVITY	-0.451	-1.3907	0.0724	0.9102	1
OXIDOREDUCTASE ACTIVITY ACTING ON PAIRED DONORS WITH OXIDATION OF A PAIR OF DONORS RESULTING IN THE REDUCTION OF MOLECULAR OXYGEN TO TWO MOLECULES OF WATER	-0.8425	-1.3974	0.0157	0.879	1
NUCLEAR RECEPTOR COACTIVATOR ACTIVITY	-0.3502	-1.4001	0.0092	0.873	1
PROTEASOME BINDING	-0.4979	-1.4024	0.0258	0.8702	1
NUCLEOSOME BINDING	-0.4868	-1.4034	0.0549	0.8759	1
RNA POLYMERASE ACTIVITY	-0.4921	-1.404	0.0323	0.8843	1
MRNA BINDING	-0.339	-1.4042	0.0252	0.8955	1
UBIQUITIN LIKE PROTEIN CONJUGATING ENZYME BINDING	-0.4629	-1.4101	0.0244	0.8707	1
SUPERCOILED DNA BINDING	-0.6718	-1.4104	0.0528	0.8813	1
PROTEIN SERINE THREONINE PHOSPHATASE ACTIVITY	-0.3489	-1.4128	0.008	0.8778	1
N ACETYLGALACTOSAMINE 4 O SULFOTRANSFERASE ACTIVITY	-0.8088	-1.4148	0.0232	0.8772	1
UNFOLDED PROTEIN BINDING	-0.3415	-1.4179	0.0148	0.87	1
METAL CLUSTER BINDING	-0.4719	-1.4226	0.0164	0.8536	1
MAGNESIUM DEPENDENT PROTEIN SERINE THREONINE PHOSPHATASE ACTIVITY	-0.632	-1.4236	0.0156	0.8604	1
AMINOACYL TRNA EDITING ACTIVITY	-0.6456	-1.4253	0.0378	0.8622	1
PHOSPHATASE ACTIVATOR ACTIVITY	-0.5228	-1.4264	0.0225	0.869	1
MRNA METHYLTRANSFERASE ACTIVITY	-0.585	-1.4268	0.0497	0.8802	1
POLYUBIQUITIN MODIFICATION DEPENDENT PROTEIN BINDING	-0.4126	-1.427	0.0306	0.8934	1
RIBONUCLEASE P RNA BINDING	-0.6452	-1.4292	0.0472	0.8929	1
MRNA 3 UTR AU RICH REGION BINDING	-0.5778	-1.4317	0.0153	0.8909	1
RNA POLYMERASE II GENERAL TRANSCRIPTION INITIATION FACTOR BINDING	-0.5071	-1.4325	0.0227	0.9007	1
L ARGININE TRANSMEMBRANE TRANSPORTER ACTIVITY	-0.8266	-1.4326	0.0054	0.9324	1
CYCLIN DEPENDENT PROTEIN SERINE THREONINE KINASE INHIBITOR ACTIVITY	-0.6547	-1.4326	0.0219	0.9162	1
PROTEIN PHOSPHATASE ACTIVATOR ACTIVITY	-0.5715	-1.4334	0.0148	0.9435	1
EXORIBONUCLEASE ACTIVITY	-0.4387	-1.4348	0.0255	0.9494	1
UBIQUITIN LIGASE SUBSTRATE ADAPTOR ACTIVITY	-0.5586	-1.4396	0.0247	0.933	1
MANNOSYLTRANSFERASE ACTIVITY	-0.5431	-1.4397	0.0382	0.9499	1
RNA POLYMERASE II TRANSCRIPTION COREPRESSOR BINDING	-0.6613	-1.4413	0.0157	0.9564	1
REPRESSING TRANSCRIPTION FACTOR BINDING	-0.4113	-1.4427	0.0176	0.9653	0.999
HISTONE METHYLTRANSFERASE BINDING	-0.5755	-1.449	0.0353	0.9366	0.999
PALMITOYLTRANSFERASE ACTIVITY	-0.4985	-1.4499	0.012	0.9502	0.999
POLY PYRIMIDINE TRACT BINDING	-0.488	-1.4518	0.0096	0.956	0.999
NUCLEAR IMPORT SIGNAL RECEPTOR ACTIVITY	-0.549	-1.4524	0.0231	0.9722	0.999
CYCLIN DEPENDENT PROTEIN SERINE THREONINE KINASE REGULATOR ACTIVITY	-0.4663	-1.4527	0.011	0.9916	0.999
PROTEIN SERINE PHOSPHATASE ACTIVITY	-0.4008	-1.4554	0.0141	0.9919	0.999
DIPHOSPHOTRANSFERASE ACTIVITY	-0.7335	-1.4628	0.0117	0.9555	0.999
TELOMERIC DNA BINDING	-0.4244	-1.4678	0.0458	0.9385	0.999
ADRENERGIC RECEPTOR BINDING	-0.5271	-1.4686	0.0104	0.9554	0.999
INOSITOL TETRAKISPHOSPHATE PHOSPHATASE ACTIVITY	-0.6138	-1.4732	0.0286	0.943	0.999
RNA POLYMERASE II TRANSCRIPTION COACTIVATOR BINDING	-0.7559	-1.4738	0.0284	0.9617	0.999
UBIQUITIN LIKE MODIFIER ACTIVATING ENZYME ACTIVITY	-0.7198	-1.4746	0.0137	0.981	0.999
PROTEIN FOLDING CHAPERONE	-0.4856	-1.4842	0.0183	0.9297	0.999
MRNA 3 UTR BINDING	-0.4367	-1.4851	0.0106	0.9482	0.999
U6 SNRNA BINDING	-0.7041	-1.4885	0.006	0.9486	0.999
THYROID HORMONE RECEPTOR BINDING	-0.3523	-1.494	0.0144	0.9311	0.998
PROTEIN SERINE THREONINE KINASE INHIBITOR ACTIVITY	-0.5757	-1.5021	0.0094	0.8923	0.996
RIBONUCLEASE P ACTIVITY	-0.6797	-1.5042	0.0191	0.903	0.996
GALACTOSIDASE ACTIVITY	-0.7142	-1.5043	0.0197	0.9312	0.996
POLY A SPECIFIC RIBONUCLEASE ACTIVITY	-0.6084	-1.5062	0.0244	0.9468	0.995
CORE PROMOTER SEQUENCE SPECIFIC DNA BINDING	-0.5497	-1.511	0.0172	0.9385	0.994
PRE MRNA INTRONIC BINDING	-0.68	-1.5142	0.0066	0.9445	0.992
RNA POLYMERASE II CORE PROMOTER SEQUENCE SPECIFIC DNA BINDING	-0.5567	-1.5158	0.0146	0.9659	0.992
BETA 1 ADRENERGIC RECEPTOR BINDING	-0.7275	-1.5194	0.015	0.9706	0.992
HISTONE ACETYLTRANSFERASE ACTIVITY H3 K23 SPECIFIC	-0.7805	-1.52	0.004	1	0.99
G RICH STRAND TELOMERIC DNA BINDING	-0.6521	-1.5217	0.0072	1	0.99
METHYLATED HISTONE BINDING	-0.4493	-1.5251	0.006	1	0.988
DEOXYRIBONUCLEOTIDE BINDING	-0.6593	-1.5289	0.0152	1	0.988
NUCLEOCYTOPLASMIC CARRIER ACTIVITY	-0.5674	-1.5364	0.0144	1	0.984
SNRNA BINDING	-0.5673	-1.5383	0.0162	1	0.984
SEQUENCE SPECIFIC SINGLE STRANDED DNA BINDING	-0.5222	-1.5466	0.0201	1	0.982
LIGASE ACTIVITY FORMING CARBON OXYGEN BONDS	-0.6741	-1.55	0.0122	1	0.976
VITAMIN D RECEPTOR BINDING	-0.5676	-1.5534	0.0179	1	0.975
SUMO LIGASE ACTIVITY	-0.6146	-1.5541	0.0166	1	0.975
MODIFICATION DEPENDENT PROTEIN BINDING	-0.3639	-1.5552	0	1	0.974
N6 METHYLADENOSINE CONTAINING RNA BINDING	-0.6088	-1.5569	0.0142	1	0.972
TRNA SPECIFIC RIBONUCLEASE ACTIVITY	-0.6912	-1.5575	0.0068	1	0.972
CYCLIN BINDING	-0.4624	-1.56	0.0035	1	0.97
PRE MRNA BINDING	-0.5583	-1.5621	0.0054	1	0.968
BH DOMAIN BINDING	-0.7046	-1.5641	0.0099	1	0.968
SINGLE STRANDED TELOMERIC DNA BINDING	-0.5492	-1.5712	0.0172	1	0.963
RNA POLYMERASE II TRANSCRIPTION COREGULATOR BINDING	-0.6464	-1.578	0.0037	1	0.955
G PROTEIN COUPLED GLUTAMATE RECEPTOR BINDING	-0.5883	-1.5851	0.0047	1	0.947
NF KAPPAB BINDING	-0.4836	-1.5862	0.0176	1	0.946
ACYL COA DEHYDROGENASE ACTIVITY	-0.7717	-1.588	0.0027	1	0.946
S ACYLTRANSFERASE ACTIVITY	-0.6476	-1.5959	0.0009	1	0.941
SUMO TRANSFERASE ACTIVITY	-0.6253	-1.6161	0.0007	1	0.928
H3 HISTONE ACETYLTRANSFERASE ACTIVITY	-0.7258	-1.7	0	1	0.766
MISMATCHED DNA BINDING	-0.6381	-1.7062	0.0046	1	0.752

## Sheet: MFS
ALPHA ACTININ BINDING
ACTININ BINDING
OXIDOREDUCTASE ACTIVITY ACTING ON THE CH CH GROUP OF DONORS NAD OR NADP AS ACCEPTOR
INTERMEDIATE FILAMENT BINDING
GLUTATHIONE PEROXIDASE ACTIVITY
TROPONIN I BINDING
OXIDOREDUCTASE ACTIVITY ACTING ON NAD P H QUINONE OR SIMILAR COMPOUND AS ACCEPTOR
OXIDOREDUCTASE ACTIVITY ACTING ON METAL IONS NAD OR NADP AS ACCEPTOR
CYTOKINE ACTIVITY
MYOSIN HEAVY CHAIN BINDING
TROPOMYOSIN BINDING
MONOOXYGENASE ACTIVITY
CELL ADHESION MEDIATOR ACTIVITY
MHC CLASS IB RECEPTOR ACTIVITY
COLLAGEN BINDING INVOLVED IN CELL MATRIX ADHESION
CYTOKINE RECEPTOR BINDING
MHC CLASS I PROTEIN COMPLEX BINDING
MICROFILAMENT MOTOR ACTIVITY
ACTIN FILAMENT BINDING
CELL ADHESION MOLECULE BINDING

## Sheet: KEGG
Term	ES	NES	pvalue	FDR	FWER
AMINOACYL TRNA BIOSYNTHESIS	-0.6636	-1.5963	0.0027	1	0.472
LINOLEIC ACID METABOLISM	0.6525	1.4348	0.007	1	0.878
OLFACTORY TRANSDUCTION	0.5573	1.4109	0.0131	1	0.92
ARACHIDONIC ACID METABOLISM	0.5368	1.4323	0.0182	1	0.879
VALINE LEUCINE AND ISOLEUCINE DEGRADATION	-0.4855	-1.5001	0.0208	1	0.736
SPLICEOSOME	-0.5123	-1.5091	0.0283	1	0.712
GLYCOSPHINGOLIPID BIOSYNTHESIS GLOBO SERIES	-0.5588	-1.3658	0.0279	1	0.941
METABOLISM OF XENOBIOTICS BY CYTOCHROME P450	0.6769	1.3686	0.0379	1	0.971
UBIQUITIN MEDIATED PROTEOLYSIS	-0.3416	-1.3206	0.0353	1	0.976
STEROID HORMONE BIOSYNTHESIS	0.6141	1.3402	0.0484	1	0.989
CITRATE CYCLE TCA CYCLE	-0.4885	-1.4181	0.0389	1	0.881
VALINE LEUCINE AND ISOLEUCINE BIOSYNTHESIS	-0.5224	-1.3111	0.0524	1	0.98
P53 SIGNALING PATHWAY	-0.4566	-1.3044	0.0397	1	0.984
TRYPTOPHAN METABOLISM	0.4353	1.2611	0.0577	1	0.998
ALPHA LINOLENIC ACID METABOLISM	0.5227	1.3066	0.0437	1	0.997
RETINOL METABOLISM	0.6077	1.3213	0.0596	1	0.993
DRUG METABOLISM CYTOCHROME P450	0.6483	1.3129	0.0465	1	0.995
RNA DEGRADATION	-0.3897	-1.3253	0.0677	1	0.973
N GLYCAN BIOSYNTHESIS	-0.4748	-1.3596	0.0509	1	0.949
OOCYTE MEIOSIS	-0.4116	-1.2914	0.0796	1	0.988
STARCH AND SUCROSE METABOLISM	0.5614	1.3062	0.064	1	0.997
DRUG METABOLISM OTHER ENZYMES	0.5276	1.3015	0.0853	1	0.997
LYSINE DEGRADATION	-0.3415	-1.1817	0.0724	1	1
NEUROTROPHIN SIGNALING PATHWAY	-0.2823	-1.1666	0.0973	1	1
RNA POLYMERASE	-0.4422	-1.2443	0.0754	1	0.997
O GLYCAN BIOSYNTHESIS	0.4659	1.2082	0.102	1	0.999
SELENOAMINO ACID METABOLISM	-0.4114	-1.215	0.0788	1	1
CELL CYCLE	-0.4927	-1.262	0.1061	1	0.995
PROPANOATE METABOLISM	-0.3724	-1.192	0.0823	1	1
PENTOSE AND GLUCURONATE INTERCONVERSIONS	0.6606	1.2743	0.1103	1	0.998
GLYCOSAMINOGLYCAN BIOSYNTHESIS KERATAN SULFATE	-0.4492	-1.2025	0.085	1	1
NUCLEOTIDE EXCISION REPAIR	-0.4613	-1.2361	0.116	1	0.998
RENAL CELL CARCINOMA	-0.3242	-1.1272	0.0877	1	1
SNARE INTERACTIONS IN VESICULAR TRANSPORT	-0.3452	-1.1473	0.1187	1	1
TYROSINE METABOLISM	0.4277	1.1649	0.0917	1	1
ASCORBATE AND ALDARATE METABOLISM	0.6927	1.2349	0.1264	1	0.998
PORPHYRIN AND CHLOROPHYLL METABOLISM	0.559	1.2355	0.0952	1	0.998
PATHOGENIC ESCHERICHIA COLI INFECTION	-0.3445	-1.1268	0.136	1	1
HISTIDINE METABOLISM	0.3707	1.1244	0.1028	1	1
PROXIMAL TUBULE BICARBONATE RECLAMATION	-0.3814	-1.1227	0.1402	1	1
BLADDER CANCER	-0.3715	-1.0826	0.1054	1	1
HOMOLOGOUS RECOMBINATION	-0.4452	-1.1713	0.1408	1	1
HYPERTROPHIC CARDIOMYOPATHY HCM	0.3648	1.1307	0.107	1	1
JAK STAT SIGNALING PATHWAY	0.3918	1.1518	0.1436	1	1
OXIDATIVE PHOSPHORYLATION	-0.2637	-1.1121	0.1082	1	1
BIOSYNTHESIS OF UNSATURATED FATTY ACIDS	-0.4096	-1.102	0.1496	1	1
MTOR SIGNALING PATHWAY	-0.3317	-1.0856	0.1134	1	1
PHENYLALANINE METABOLISM	0.4782	1.1318	0.1521	1	1
DILATED CARDIOMYOPATHY	0.3341	1.0919	0.1196	1	1
DNA REPLICATION	-0.6224	-1.1912	0.1605	1	1
ONE CARBON POOL BY FOLATE	-0.4038	-1.0931	0.1213	1	1
LYSOSOME	-0.3926	-1.1245	0.166	1	1
PARKINSONS DISEASE	-0.2588	-1.0538	0.1259	1	1
ALDOSTERONE REGULATED SODIUM REABSORPTION	0.3706	1.0714	0.1688	1	1
GLUTATHIONE METABOLISM	0.4022	1.0495	0.1296	1	1
PROGESTERONE MEDIATED OOCYTE MATURATION	-0.3457	-1.0727	0.1756	1	1
MISMATCH REPAIR	-0.4906	-1.1447	0.1324	1	1
HUNTINGTONS DISEASE	-0.2229	-1.0104	0.1813	1	1
PYRIMIDINE METABOLISM	-0.348	-1.0929	0.1378	1	1
GLYCOSPHINGOLIPID BIOSYNTHESIS LACTO AND NEOLACTO SERIES	0.3418	1.0326	0.1842	1	1
INOSITOL PHOSPHATE METABOLISM	-0.3403	-1.0389	0.1403	1	1
AMINO SUGAR AND NUCLEOTIDE SUGAR METABOLISM	-0.338	-1.0444	0.1872	1	1
CARDIAC MUSCLE CONTRACTION	0.2778	1.0187	0.1411	1	1
NICOTINATE AND NICOTINAMIDE METABOLISM	0.4193	1.0244	0.1906	1	1
RENIN ANGIOTENSIN SYSTEM	0.4987	1.0635	0.1432	1	1
GNRH SIGNALING PATHWAY	0.2802	1.0166	0.1917	1	1
BASE EXCISION REPAIR	-0.4261	-1.1106	0.1461	1	1
FRUCTOSE AND MANNOSE METABOLISM	-0.3842	-1.0325	0.198	1	1
ETHER LIPID METABOLISM	0.4084	1.0301	0.1495	1	1
VIBRIO CHOLERAE INFECTION	-0.2668	-0.9865	0.2055	1	1
VEGF SIGNALING PATHWAY	0.2513	0.9796	0.1588	1	1
NOTCH SIGNALING PATHWAY	-0.3388	-1.0257	0.2155	1	1
HEMATOPOIETIC CELL LINEAGE	0.4789	1.019	0.1636	1	1
VASCULAR SMOOTH MUSCLE CONTRACTION	0.2918	0.9789	0.2204	1	1
COLORECTAL CANCER	-0.2719	-0.9831	0.1673	1	1
ARRHYTHMOGENIC RIGHT VENTRICULAR CARDIOMYOPATHY ARVC	0.3183	0.9695	0.2283	1	1
GLYCOSAMINOGLYCAN BIOSYNTHESIS CHONDROITIN SULFATE	-0.3674	-0.9574	0.1713	1	1
CYTOKINE CYTOKINE RECEPTOR INTERACTION	0.3932	0.9794	0.2302	1	1
GLYCEROLIPID METABOLISM	-0.2946	-0.9749	0.1769	1	1
BUTANOATE METABOLISM	-0.2894	-0.9461	0.2375	1	1
CHRONIC MYELOID LEUKEMIA	-0.2779	-0.9367	0.1791	1	1
GLYCOSPHINGOLIPID BIOSYNTHESIS GANGLIO SERIES	-0.3595	-0.9285	0.2395	1	1
COMPLEMENT AND COAGULATION CASCADES	0.4571	0.9716	0.1802	1	1
LIMONENE AND PINENE DEGRADATION	0.3637	0.9236	0.2404	1	1
VASOPRESSIN REGULATED WATER REABSORPTION	-0.2381	-0.934	0.1891	1	1
FOLATE BIOSYNTHESIS	-0.3318	-0.9142	0.255	1	1
PRIMARY BILE ACID BIOSYNTHESIS	0.3922	0.9372	0.1929	1	1
CYSTEINE AND METHIONINE METABOLISM	-0.2632	-0.9235	0.2577	1	1
EPITHELIAL CELL SIGNALING IN HELICOBACTER PYLORI INFECTION	-0.2542	-0.9304	0.1966	1	1
NATURAL KILLER CELL MEDIATED CYTOTOXICITY	0.3375	0.8937	0.2656	1	1
GLYCOSYLPHOSPHATIDYLINOSITOL GPI ANCHOR BIOSYNTHESIS	-0.3295	-0.8856	0.1999	1	1
PANCREATIC CANCER	-0.2771	-0.9103	0.2672	1	1
CIRCADIAN RHYTHM MAMMAL	0.327	0.8836	0.2013	1	1
AMYOTROPHIC LATERAL SCLEROSIS ALS	-0.2659	-0.9253	0.2708	1	1
MATURITY ONSET DIABETES OF THE YOUNG	0.3216	0.8872	0.2057	1	1
PROTEASOME	-0.2478	-0.8288	0.2747	1	1
PURINE METABOLISM	-0.2259	-0.9381	0.2068	1	1
RIG I LIKE RECEPTOR SIGNALING PATHWAY	0.2621	0.8893	0.2764	1	1
ASTHMA	0.4767	0.8848	0.2076	1	1
LEUKOCYTE TRANSENDOTHELIAL MIGRATION	0.2767	0.8573	0.282	1	1
NITROGEN METABOLISM	0.3779	0.8909	0.2128	1	1
PENTOSE PHOSPHATE PATHWAY	-0.3531	-0.8629	0.2846	1	1
ENDOCYTOSIS	-0.2235	-0.8841	0.214	1	1
REGULATION OF AUTOPHAGY	0.2637	0.8873	0.2892	1	1
NEUROACTIVE LIGAND RECEPTOR INTERACTION	0.2709	0.8934	0.2197	1	1
THYROID CANCER	0.2704	0.8652	0.2945	1	1
STEROID BIOSYNTHESIS	-0.3426	-0.8433	0.2222	1	1
GLYCOSAMINOGLYCAN DEGRADATION	-0.2717	-0.7926	0.2969	1	1
TIGHT JUNCTION	0.2165	0.8978	0.2271	1	1
PRIMARY IMMUNODEFICIENCY	0.3888	0.8082	0.3029	1	1
PEROXISOME	-0.2261	-0.839	0.2298	1	1
ECM RECEPTOR INTERACTION	0.3035	0.8094	0.3088	1	1
PYRUVATE METABOLISM	-0.2116	-0.8058	0.2322	1	1
FC EPSILON RI SIGNALING PATHWAY	0.2544	0.7974	0.3136	1	1
GLYCOSAMINOGLYCAN BIOSYNTHESIS HEPARAN SULFATE	-0.2997	-0.8512	0.2353	1	1
ERBB SIGNALING PATHWAY	-0.2286	-0.8678	0.3146	1	1
ARGININE AND PROLINE METABOLISM	-0.228	-0.8288	0.2408	1	1
PHOSPHATIDYLINOSITOL SIGNALING SYSTEM	-0.2518	-0.8389	0.3214	1	1
ABC TRANSPORTERS	0.302	0.8381	0.2412	1	1
NON HOMOLOGOUS END JOINING	-0.2689	-0.7949	0.3216	1	1
AXON GUIDANCE	-0.2133	-0.8535	0.2429	1	1
OTHER GLYCAN DEGRADATION	-0.2981	-0.7358	0.3247	1	1
TGF BETA SIGNALING PATHWAY	-0.2112	-0.8537	0.2437	1	1
DORSO VENTRAL AXIS FORMATION	0.2361	0.7987	0.3266	1	1
TOLL LIKE RECEPTOR SIGNALING PATHWAY	0.2773	0.7512	0.247	1	1
FATTY ACID METABOLISM	-0.2779	-0.7538	0.3344	1	1
GLYCEROPHOSPHOLIPID METABOLISM	0.2419	0.8683	0.2528	1	1
BASAL CELL CARCINOMA	-0.211	-0.7801	0.3389	1	1
NOD LIKE RECEPTOR SIGNALING PATHWAY	0.2796	0.7215	0.2579	1	1
TAURINE AND HYPOTAURINE METABOLISM	0.3364	0.7845	0.3446	1	1
CYTOSOLIC DNA SENSING PATHWAY	0.28	0.752	0.2629	1	1
PROSTATE CANCER	-0.2139	-0.8037	0.3514	1	1
LONG TERM POTENTIATION	-0.2182	-0.8146	0.2684	1	1
GRAFT VERSUS HOST DISEASE	0.3607	0.6506	0.3612	1	1
GLYOXYLATE AND DICARBOXYLATE METABOLISM	-0.247	-0.7838	0.271	1	1
GLIOMA	-0.2274	-0.7938	0.3615	1	1
APOPTOSIS	0.2128	0.7442	0.2725	1	1
REGULATION OF ACTIN CYTOSKELETON	0.1996	0.7753	0.3638	1	1
AUTOIMMUNE THYROID DISEASE	0.3119	0.6364	0.273	1	1
LEISHMANIA INFECTION	0.2821	0.6087	0.3668	1	1
ANTIGEN PROCESSING AND PRESENTATION	0.2746	0.6288	0.2753	1	1
TERPENOID BACKBONE BIOSYNTHESIS	-0.2578	-0.7142	0.3676	1	1
PROTEIN EXPORT	0.2146	0.7017	0.2758	1	1
CALCIUM SIGNALING PATHWAY	0.2139	0.8113	0.3683	1	1
SULFUR METABOLISM	-0.3069	-0.7641	0.2771	1	1
INTESTINAL IMMUNE NETWORK FOR IGA PRODUCTION	0.3077	0.5952	0.3705	1	1
ALANINE ASPARTATE AND GLUTAMATE METABOLISM	-0.2298	-0.78	0.2788	0.996	1
NON SMALL CELL LUNG CANCER	-0.2314	-0.8043	0.3719	1	1
GLYCINE SERINE AND THREONINE METABOLISM	0.2331	0.7707	0.2796	1	1
PANTOTHENATE AND COA BIOSYNTHESIS	0.2945	0.709	0.3853	1	1
B CELL RECEPTOR SIGNALING PATHWAY	0.2171	0.6022	0.2903	1	1
VIRAL MYOCARDITIS	0.2301	0.5373	0.3923	0.9926	1
HEDGEHOG SIGNALING PATHWAY	-0.1858	-0.6862	0.2946	1	1
LONG TERM DEPRESSION	0.2327	0.7676	0.3935	1	1
MELANOMA	0.2238	0.7767	0.2958	1	1
T CELL RECEPTOR SIGNALING PATHWAY	0.1934	0.5648	0.3952	1	1
TYPE I DIABETES MELLITUS	0.2828	0.5762	0.2982	1	1
RIBOSOME	0.1818	0.5585	0.3982	1	1
TYPE II DIABETES MELLITUS	-0.1843	-0.7067	0.3004	1	1
FOCAL ADHESION	0.2009	0.6685	0.4039	1	1
BETA ALANINE METABOLISM	-0.2172	-0.6804	0.3053	0.9948	1
PATHWAYS IN CANCER	-0.1843	-0.75	0.408	1	1
TASTE TRANSDUCTION	-0.2542	-0.6482	0.3068	1	1
GLYCOLYSIS GLUCONEOGENESIS	-0.2085	-0.6853	0.4099	1	1
GAP JUNCTION	0.1963	0.7329	0.3093	1	1
PPAR SIGNALING PATHWAY	0.217	0.6529	0.4126	1	1
SYSTEMIC LUPUS ERYTHEMATOSUS	0.2348	0.4591	0.3112	0.9891	1
ADHERENS JUNCTION	-0.1952	-0.6811	0.415	1	1
WNT SIGNALING PATHWAY	0.1642	0.7425	0.3121	1	1
CELL ADHESION MOLECULES CAMS	0.228	0.5661	0.4242	1	1
PRION DISEASES	-0.218	-0.5998	0.3207	1	1
RIBOFLAVIN METABOLISM	-0.2391	-0.5532	0.4303	0.9826	1
ADIPOCYTOKINE SIGNALING PATHWAY	0.1619	0.6338	0.3241	1	1
MELANOGENESIS	-0.1551	-0.6417	0.4324	1	1
GALACTOSE METABOLISM	-0.1715	-0.5933	0.3258	1	1
ENDOMETRIAL CANCER	-0.1772	-0.6895	0.4356	1	1
SPHINGOLIPID METABOLISM	-0.1839	-0.5836	0.3272	0.9977	1
BASAL TRANSCRIPTION FACTORS	0.1671	0.5437	0.4364	1	1
MAPK SIGNALING PATHWAY	-0.155	-0.7266	0.3282	1	1
ALZHEIMERS DISEASE	-0.1337	-0.6297	0.439	1	1
ACUTE MYELOID LEUKEMIA	-0.1655	-0.5792	0.3294	0.99	1
FC GAMMA R MEDIATED PHAGOCYTOSIS	-0.1649	-0.511	0.4409	0.9873	1
SMALL CELL LUNG CANCER	-0.1695	-0.5602	0.3313	0.9894	1
CHEMOKINE SIGNALING PATHWAY	0.175	0.5119	0.4427	0.9891	1
INSULIN SIGNALING PATHWAY	-0.135	-0.6233	0.332	1	1
ALLOGRAFT REJECTION	-0.142	-0.2622	0.4436	0.9999	1

## Sheet: KEGGS
GLUTATHIONE METABOLISM
CYTOKINE CYTOKINE RECEPTOR INTERACTION
NATURAL KILLER CELL MEDIATED CYTOTOXICITY
LEUKOCYTE TRANSENDOTHELIAL MIGRATION
REGULATION OF ACTIN CYTOSKELETON
CELL ADHESION MOLECULES CAMS
T CELL RECEPTOR SIGNALING PATHWAY
