# Supplementary material for: PANX2 Suppresses Lung Adenocarcinoma Progression by Inducing Disulfidptosis and Enhancing Antitumor Immunity
Source: Adv Sci (Weinh). 2026 May 29:e75662. Online ahead of print. doi: 10.1002/advs.75662 (PMC13335910; doi:10.1002/advs.75662)
Supplement: Supplementary file 3 — Supporting File 3: advs75662‐sup‐0003‐TableS1‐S9.zip. [file ADVS-9999-e75662-s001.zip › Table S7.xlsx]

## Sheet: correlation analysis
PANX2	SLC7A11	NFE2L2	G6PD	SLC2A1	SLC2A3
6.26007	7.64557	8.12532	6.37431	7.44909	9.15552
6.17321	5.48051	7.94901	6.16992	8.62641	8.0624
6.1303	9.63081	8.92442	7.68246	8.82927	7.95569
6.10353	7.23056	8.48525	5.22802	7.06177	7.8667
6.04671	8.26097	8.31929	6.73209	8.18096	7.86351
6.014	8.06914	8.01499	6.82904	7.12963	9.01697
6.00111	3.32129	7.24602	7.24289	7.41376	7.7985
5.99436	5.3038	9.06728	5.98167	7.90159	8.30937
5.9667	6.54236	7.65833	6.57684	7.13181	9.49061
5.94439	5.58857	7.67803	7.16569	6.81562	9.05371
5.92781	5.81505	7.6498	7.52686	8.51261	8.36002
5.92088	10.2097	8.34727	6.93641	8.34562	8.29315
5.88578	6.54362	8.78846	5.32364	8.18549	8.9243
5.86786	5.9409	7.9742	7.25719	10.4136	7.47614
5.8383	3.1518	7.30707	7.25177	10.2636	8.76652
5.82242	4.4651	8.32853	5.43458	7.58047	7.53712
5.80834	5.73886	7.34696	6.65408	8.48163	8.43425
5.79515	6.04539	7.79821	7.1869	8.52865	8.22853
5.76891	7.35066	8.20448	6.86105	7.28635	8.17318
5.75766	4.99777	8.07383	5.58406	7.36186	8.36216
5.75389	7.69291	7.66017	6.00619	8.57436	6.53837
5.75295	7.81651	9.62404	5.14469	8.34489	6.49948
5.74859	7.14819	7.93684	6.9739	6.81771	8.71603
5.72682	6.64647	7.40814	6.59763	8.22453	8.32853
5.72357	5.80288	7.72627	6.89109	9.53939	8.7444
5.71145	8.01007	9.11293	6.71147	7.51076	6.49086
5.70877	5.1626	8.42367	5.42586	8.54498	6.78652
5.704	6.6536	7.6617	6.71938	6.76642	8.70413
5.69675	3.24369	7.4915	7.11659	8.22937	7.22482
5.67691	3.48078	7.17603	9.39909	6.91124	8.84859
5.62383	5.58868	7.49034	6.87456	9.78238	8.63172
5.56719	3.59152	7.40029	9.39056	8.31105	7.31549
5.55226	4.56678	7.35744	8.34018	9.24276	6.716
5.49887	4.57653	7.3238	6.69715	9.05473	6.68474
5.48432	3.35158	7.42594	9.39973	9.73548	8.70598
5.45672	6.68939	8.3112	6.40149	8.30676	6.79378
5.4048	4.50127	7.3764	6.65637	8.12829	7.3853
