# Supplementary material for: PANX2 Suppresses Lung Adenocarcinoma Progression by Inducing Disulfidptosis and Enhancing Antitumor Immunity
Source: Adv Sci (Weinh). 2026 May 29:e75662. Online ahead of print. doi: 10.1002/advs.75662 (PMC13335910; doi:10.1002/advs.75662)
Supplement: Supplementary file 3 — Supporting File 3: advs75662‐sup‐0003‐TableS1‐S9.zip. [file ADVS-9999-e75662-s001.zip › Table S8.xlsx]

## Sheet: ssGSVA
	GSM990226	GSM990227	GSM990225	GSM990243	GSM990236	GSM990249	GSM990246	GSM990247	GSM990241	GSM990235	GSM990231	GSM990248	GSM990213	GSM990222	GSM990238	GSM990244	GSM990239	GSM990223	GSM990233	GSM990250	GSM990220	GSM990224	GSM990217	GSM990242	GSM990237	GSM990240	GSM990218	GSM990211	GSM990221	GSM990251	GSM990234	GSM990212	GSM990232	GSM990215	GSM990219	GSM990216	GSM990207	GSM990206	GSM990214	GSM990245	GSM990205
PANX2	6.70212	6.44304	6.3532	6.26007	6.17321	6.1303	6.10353	6.05367	6.04671	6.014	6.00111	5.99436	5.9667	5.94439	5.92781	5.92088	5.88578	5.86786	5.8383	5.82242	5.80834	5.79515	5.76891	5.75766	5.75389	5.75295	5.74859	5.72682	5.72357	5.71145	5.70877	5.704	5.69675	5.67691	5.62383	5.56719	5.55226	5.49887	5.48432	5.45672	5.4048
Activated B cell	-0.0121158	-0.00133653	-0.000952838	-0.0753955	-0.0337574	-0.122684	-0.196414	-0.0289891	-0.160518	-0.0596003	-0.266865	-0.182957	-0.26772	0.0602216704228168	-0.171289	-0.117174	-0.123933	0.0851796262087833	-0.262012	-0.200907	-0.228229	0.0572723041508287	-0.242025	-0.0519951	-0.157297	-0.104354	-0.252138	-0.279903	-0.227051	-0.0743725	0.0988658988297513	-0.272262	-0.291809	-0.0571395	-0.230305	-0.0651158	-0.269295	-0.252357	-0.0643714	-0.0846334	-0.263452
Activated CD4 T cell	0.237406579602434	0.254184069072154	0.24101990063445	0.18142642809198	0.142991993412682	0.235383774819872	0.178044232176596	0.320125147636628	0.0786837904420373	0.304946617346148	-0.0518194	0.189891930679827	0.203222329422789	0.233516208028791	0.234310086484028	0.269595992224475	0.355978845616242	0.267395818224264	-0.0328296	0.162497067061666	0.158655903177846	0.286924154501624	0.150771247882097	0.168920537122163	0.263365649494508	0.312570440454447	0.161624197852394	0.212160770793986	0.178061135565841	0.30709347764494	0.374226176844911	0.196529949281102	0.00200746892869104	0.273449013450592	0.178540776825028	0.28798105195643	0.102577689450062	0.0904122395539439	0.19040900591627	0.152176339659588	0.0960035076025848
Activated CD8 T cell	0.134360643476744	0.156204205658707	0.14504873225512	0.100936751623757	0.112569802773952	0.100192306566272	-0.029942	0.126116633351479	0.0149418316441912	0.20241747004422	-0.0122663	0.0692780841270789	-0.00812235	0.162629582947205	0.0992188295330022	0.0276833824505101	0.157518121278025	0.19831318224562	-0.0191475	-0.0170772	0.0758895866562194	0.182619583818501	0.0212788597661397	0.112986006607657	0.0767240556261625	0.108149317608021	0.0219740299746853	-0.006679	0.102174792567181	0.136499021903289	0.307428393509293	-0.000260452	-0.0152519	0.092307247357621	0.0807447798180625	0.199184420537663	-0.0182195	-0.0208969	-0.210079	0.096637568070241	-0.0143685
Activated dendritic cell	0.198789555910538	0.192166715424144	0.195655552355019	0.183121710770084	0.216872062926906	0.172867423338894	0.0751866211734229	0.162962894145416	0.15133133859456	0.21562596691862	0.0788716872347992	0.105146693744646	0.100594774421198	0.20360069919755	0.157446042548224	0.126679366598567	0.130448423658093	0.203320266262255	0.0863681549099148	0.110084923812373	0.113423542187257	0.198272433041098	0.0868206276194675	0.241781322323487	0.17573933914004	0.113899712090288	0.0909660153947492	0.110523414898938	0.118199413470589	0.172934271804371	0.290079437959314	0.10899252034432	0.0782536927078178	0.17840322479234	0.114443054201919	0.187270526703512	-0.00862994	0.0175353987083655	0.187091647988311	0.233023848770629	0.00403745961720612
CD56bright natural killer cell	0.215755228417605	0.220948577283798	0.223234670429537	0.217108035540473	0.187378768417559	0.198965641825093	0.142948418582119	0.19931350783351	0.176672352037334	0.21617399453393	0.228509462689456	0.233636321796468	0.198739206127328	0.232814960931622	0.205952529923445	0.213363740256724	0.189944032742453	0.237216096295498	0.229043252681252	0.227638596386081	0.285613539092634	0.232409491134947	0.19002254875581	0.220703122074845	0.181577512195731	0.247840924265414	0.196843253954747	0.193094204667396	0.291947324178975	0.236578372540687	0.231770860984815	0.19982290271222	0.229932109812183	0.170157002827018	0.288537167449906	0.182060261594385	0.125917253326311	0.233697988662959	0.177599288190317	0.226691587458554	0.134419728408105
CD56dim natural killer cell	0.198948970954987	0.197454636225624	0.196376608058112	0.0982847909799746	0.12162220717238	0.120811671120681	0.2329991710055976	0.1704466288745895	0.160795834624294	0.109669410737991	0.115499611159853	0.098082390511012	0.122605000007464	0.197221916751965	0.11200433700181	0.100157774292155	0.0512840347623083	0.172197268261878	0.119849661535791	0.117473550769689	0.146948194360191	0.168413754047577	0.126354430073403	0.113861616926808	0.104279396129644	0.0663252997424368	0.115047236605535	0.11816833290761	0.144991498813915	0.09741451727991	0.128621121942877	0.129476189746353	0.0946538657782111	0.056273564887086	0.05397040438101	0.045076019517035	0.126199573827017	0.123011217482642	0.142290578120372	0.107043123984067	0.122346572670109
Central memory CD4 T cell	0.49633999325089	0.492265891203732	0.490385030313999	0.453701995498509	0.439859868049669	0.473034190678198	0.400333276634764	0.43350207729872	0.440590163580817	0.505203427083826	0.41167668680052	0.474407378959416	0.405169571234897	0.504731875818235	0.411664959477631	0.414546423922651	0.412422573665531	0.508854087704153	0.417009416578271	0.435324754578005	0.444046424693596	0.508817245450139	0.421542581645861	0.465542873237724	0.43041320059067	0.416130808958686	0.426808360570251	0.397804102637759	0.447067914566497	0.483850022390642	0.507534752850905	0.396731308040961	0.413955027983339	0.446746985302824	0.451052820013908	0.444064755637592	0.381126493617169	0.382691223636765	0.451560178249358	0.472938009932884	0.393019674668601
Central memory CD8 T cell	0.271558519000572	0.275341344846129	0.277102212132817	0.317486300339994	0.288635403064213	0.292963393940203	0.17481196433009	0.282127807357343	0.246610013592943	0.277274052860123	0.176924257376081	0.311147007585907	0.159084057481072	0.28030650579553	0.241241651512993	0.22543335421155	0.216740452925104	0.280228367716175	0.181071087216849	0.280347393885595	0.221915734713786	0.285686638342356	0.169071884766558	0.279479279442458	0.283749613812275	0.195708362161283	0.175231859163454	0.152769440543353	0.232107411130631	0.342805563187227	0.303053781332399	0.171857442825618	0.185899438501528	0.254503438685655	0.224345728573191	0.250060121840839	0.123568510663986	0.122365711765792	0.252222431049429	0.33106139002356	0.130311501953593
Effector memeory CD4 T cell	0.219394863123575	0.229333520350289	0.211583979408974	0.255088692727687	0.251458428627395	0.275467533081949	0.301418117471885	0.300300186821927	0.206438687944398	0.242474410569215	0.112641043637376	0.176889580634175	0.1864516402259	0.21500095341035	0.262879223507985	0.231070169042136	0.300139151666781	0.23173072393917	0.112237538813645	0.245920051652593	0.171692216800862	0.241906091034766	0.242504345122443	0.241602685425458	0.275524654402467	0.233303830103751	0.243444598445446	0.185594492730874	0.180256718257566	0.26497331789915	0.295091557666602	0.185444023598638	0.119881715319112	0.182023724739478	0.185348607487956	0.193425601058933	0.150702614443739	0.153904563300287	0.183357230405216	0.264664378516243	0.146189932424037
Effector memeory CD8 T cell	0.230451361228812	0.221428046690006	0.227679206500236	0.277137715819706	0.301898305857075	0.2993357710685	0.14566550633013	0.242881737963569	0.193904074747527	0.324610327179642	0.173782797582632	0.243347039577243	0.114961352973993	0.307216399408272	0.235552847084873	0.214447820570342	0.208165204016125	0.303500979378857	0.180509693347812	0.223384748367739	0.18432696872856	0.300748600935475	0.0705290913314798	0.363655754688576	0.263424514469769	0.245512447438148	0.0518170797763916	0.112436520862102	0.166666754319284	0.283927769358598	0.447137838752791	0.116690739076144	0.158968095633648	0.180663031232239	0.159042528761248	0.185381395963026	0.0876398234906613	0.09666352701716	0.176781591197176	0.339654324063904	0.0921847878404988
Eosinophil	-0.206504	-0.18747	-0.204982	-0.126803	-0.112954	-0.0951176	-0.173988	-0.106759	-0.121878	-0.0693021	-0.170383	-0.17158	-0.236349	-0.1584	-0.0885579	-0.134136	-0.158105	-0.158901	-0.170806	-0.137276	-0.229564	-0.138751	-0.267312	0.0431800862997592	-0.152513	-0.0933479	-0.255993	-0.242464	-0.219818	0.0408149941656643	0.0701722199156706	-0.240085	-0.187061	-0.0985292	-0.220059	-0.111469	-0.220404	-0.211624	-0.0809276	0.00153097737132001	-0.207288
Gamma delta T cell	0.223083318627271	0.215383400209245	0.229800385488533	0.19858328421993	0.233741598540144	0.214748355583486	0.13317493611797	0.195909630816626	0.156480267422364	0.255230126369687	0.153232646391032	0.203941604284445	0.176095850109272	0.209259848471131	0.250861630596926	0.181301626009569	0.19973537067829	0.220662223622526	0.152447674581868	0.223004749858493	0.220283055250081	0.210936679833004	0.187810694639429	0.243426626606178	0.213646469093903	0.14268794628555	0.178442639722823	0.154582828129114	0.231928687798205	0.228305280011631	0.30694683346784	0.176929700974014	0.141981975703223	0.227531095644225	0.225759228681943	0.22303067951557	0.101390382438014	0.0950183907540473	0.224127266842578	0.331955044937553	0.0972149569827527
Immature B cell	0.0118105982320022	0.0452628731242876	0.0340136204278473	0.0329973745897909	0.0651904328545832	0.00913014108004617	-0.0486422	0.103572298468675	0.0380384166803262	0.121260342124266	-0.129551	-0.0589542	-0.105428	0.085322004048646	-0.074803	-0.027217	0.0355407148418691	0.117230097036371	-0.129189	-0.0635954	-0.119838	0.0982333477136626	-0.123828	0.117255007314414	0.0437753233317604	0.0399957509282127	-0.128992	-0.0925429	-0.0884085	0.14253328753465	0.320737792793698	-0.0856981	-0.107219	-0.0280998	-0.108181	-0.0244726	-0.230436	-0.229986	-0.0182825	0.0689559523629079	-0.234349
Immature dendritic cell	0.251368575659984	0.247952652782214	0.251203197953303	0.363769079227723	0.365595447173698	0.369579317228547	0.27521975634984	0.292525006725714	0.344209870007436	0.347114319359791	0.242270926508212	0.357096498453864	0.206742211821004	0.275041091095847	0.349246801783803	0.313911149742105	0.300548976831646	0.2842564317639	0.234050309878303	0.358042069460213	0.234077479272929	0.293265625066668	0.213114603804389	0.390486438548944	0.384928128637792	0.341628854414989	0.200004676447984	0.220952823499222	0.236745509520997	0.373708819430261	0.378381033569222	0.218908290191787	0.240422994780456	0.238802135568566	0.228544466357013	0.243157257956825	0.281352308501369	0.273437682924376	0.233883483588736	0.37579064548248	0.262279901652919
MDSC	0.191902645778047	0.196623144381636	0.198462580835687	0.169287737669916	0.232427187216125	0.219639346126388	0.0304287238125065	0.196194112408136	0.118763767351729	0.288832124523999	-0.0615599	0.109397796159767	-0.0206711	0.249152469752396	0.141260022966118	0.21014497298248	0.110859458177714	0.271173190657767	-0.0680558	0.0285730339192463	0.0608232050376643	0.248772778297444	0.00567081546736399	0.31884890913216	0.185805464478907	0.0966578598657276	-0.00244398	-0.0310922	0.0613199553265853	0.213622431375939	0.418020914875879	-0.0287949	-0.0840984	0.175586565598791	0.0578603652487962	0.166534528718176	-0.0722901	-0.062677	0.172674638021678	0.364275381083421	-0.0804898
Macrophage	0.0125051452928436	0.0197623096819172	0.0252865226151133	0.0384857475664301	0.0360666209219041	0.1162226552613501	-0.0481008	0.00806112486947206	-0.0116204	0.0569462095143596	-0.071744	-0.02194	-0.0831601	0.0290914839824764	0.00779924215685404	0.0544135642737475	0.0044723797117489	0.0447748416720342	-0.0806669	0.00704688376121461	-0.0562132	0.0339852239162579	-0.0552224	0.0959526760909547	0.00307437216541353	0.00894682396731518	-0.0595724	-0.082695	-0.0562198	0.0516021168387952	0.143421878961799	-0.0814971	-0.0992831	0.0200132891867871	-0.150012	0.0184850147978136	-0.113413	-0.106974	0.0159381877286534	0.158395998187525	-0.0975293
Mast cell	-0.114278	-0.101935	-0.0991368	0.151428353444078	0.16818084883005	0.0743957694367548	-0.0678459	-0.0251904	0.134548621553913	0.117809827905634	-0.222505	0.0346423706050092	-0.190023	-0.0492243	-0.00794215	0.0440627771097696	-0.00648317	-0.0279948	-0.238108	0.0549762280411838	-0.0672369	-0.043942	-0.13781	0.258545268922529	0.142083848370723	0.0806965560385938	-0.155258	-0.196293	-0.051746	0.142640194540844	0.142987374671898	-0.184273	-0.242966	-0.0563494	-0.0564211	-0.047125	-0.197375	-0.20046	-0.050267	0.215043186325037	-0.172003
Memory B cell	0.0915715785037942	0.0999092088670874	0.0954304854360815	0.0757146968900658	0.0303636394324871	0.0758658630286388	0.0972962809031794	0.164494479661064	0.0186672865998004	0.0643829722418672	-0.0228994	0.152088637205328	0.0744345306138538	0.0033488039300097	0.0642122190040631	0.0987937272401244	0.125458047864522	0.026818501865877	-0.0277726	0.0736334922369437	-0.0006616	0.0251902243539431	0.0174917746136564	-0.0132558	0.133548483061127	0.0278092213848398	0.0257563364278674	0.0731100475891047	0.00135854274649063	0.135676277367057	0.0850935110243367	0.0687631664528116	-0.00963625	-0.00254391	-0.00950529	-0.0168414	-0.00951394	-0.0234456	0.00281075579291857	0.0866217918155429	-0.0162695
Monocyte	0.291130545144751	0.282566217298298	0.284520440162472	0.282765900226545	0.313331809338277	0.278654200986065	0.225532498079749	0.266273457200803	0.266271653660779	0.288889594044922	0.288844606252207	0.286948267828443	0.259669482120951	0.308593960129145	0.263020571870129	0.317511893516354	0.248181002262307	0.299638928899968	0.293058511633418	0.272869215400672	0.261524047731465	0.287234828271591	0.247301498757033	0.276343070513755	0.283306295700622	0.269058661971698	0.244637675742188	0.242987091191216	0.261201457521207	0.266138728734017	0.311623967357417	0.258129457032504	0.28851583322006	0.277860565666863	0.262161977267354	0.275430921799298	0.252635289768515	0.262656231978196	0.271120050524085	0.28236338832676	0.257954232916511
Natural killer T cell	0.038851437358754	0.0400664932070639	0.0446563045268013	0.0858787762244944	0.0797546931677371	0.0759827195227474	0.10676955335537123	0.0512536218271687	0.0338726737406703	0.120278042664118	0.0554845350603601	0.0490337710058333	0.00171660733241092	0.104069800862433	0.0322028113225166	0.0638829011839634	0.0272594485134839	0.0984203860008163	0.0548344394566078	0.00289361638082648	0.0332982070718858	0.0894283982015522	-0.00340631	0.0764806987550442	0.0703826339907809	0.067314068746124	-0.00378383	-0.00944874	0.0308838625495497	0.0951012712280277	0.152728757567327	-0.00103697	0.050115825170661	0.0438424646606421	0.0383527289423736	0.0415364042904641	-0.0222817	-0.0147058	0.0403795090303839	0.10224350521507	-0.0110492
Natural killer cell	0.300178180231077	0.304063002632267	0.304699742567413	0.264791993300785	0.302852148458468	0.254068812373131	0.253184402209976	0.288330629877512	0.239391246646034	0.283591315654532	0.131021227455119	0.261698070637197	0.270020406408031	0.348517891129421	0.253407183997775	0.205842788695899	0.270613749316741	0.362886593251485	0.128144470117821	0.213353424221764	0.319873055219997	0.352173264820532	0.233830147798694	0.323287301038913	0.205533221838154	0.275167957380297	0.231702611772345	0.273974669011238	0.314034067378008	0.292793132494679	0.346202551047826	0.274653054190748	0.127849197225484	0.242379578069506	0.116816609669361	0.245260585172717	0.249334193628232	0.250554932917603	0.241976901173217	0.102405434238314	0.247283470556795
Neutrophil	-0.301827	-0.300945	-0.298412	-0.212574	-0.194033	-0.160876	-0.297537	-0.276507	-0.184192	-0.0477148	-0.438012	-0.155245	-0.350033	-0.289252	-0.302458	-0.0880241	-0.306172	-0.291603	-0.422945	-0.318004	-0.343902	-0.309244	-0.342951	-0.150829	-0.256507	-0.208768	-0.344372	-0.338292	-0.347389	-0.223171	-0.201798	-0.329439	-0.419567	-0.36263	-0.354332	-0.355533	-0.348153	-0.361641	-0.353124	-0.183221	-0.360354
Plasmacytoid dendritic cell	0.335249266337529	0.334191563512976	0.331456775389462	0.30771708342777	0.321978710322704	0.297739398893126	0.234926296505297	0.302039155601795	0.283806872373453	0.304179130585201	0.29813698281443	0.277197068999241	0.217462089071406	0.311381523320576	0.276026541839214	0.286003909137602	0.28102622653936	0.329111646244341	0.30363116528557	0.266997917379704	0.26477028401227	0.318240146321908	0.218008634355183	0.303129123881561	0.284704986632411	0.298899595252575	0.228810439107156	0.215631118143814	0.260506153716735	0.306733538512294	0.342427560477324	0.215805057096484	0.304758872391054	0.272334972984533	0.257014944352571	0.274930583264668	0.236266204518249	0.242251143180519	0.26626841301089	0.345366795997046	0.245708617005387
Regulatory T cell	0.186602447107675	0.200159566439264	0.202918552914768	0.133578904563302	0.198989591053692	0.211896353353132	-0.0428522	0.181275304938976	0.11692410232674	0.191465842789185	-0.0817873	0.0905486962122456	0.0722732746400443	0.218754403391693	0.153800829249288	0.135604703783446	0.140749300745474	0.222943980554694	-0.0914008	0.0800022722028547	0.0519794010738743	0.219272749757438	0.0234976441385696	0.283108903616324	0.158674702905315	0.153616817457899	0.0166039146924666	0.0699730460527532	0.068141775297558	0.199841725657427	0.313141114829573	0.0800194908544642	-0.079768	0.130900930240466	0.0613100235064506	0.139695969530279	-0.0482721	-0.0550944	0.135033906815713	0.352410496286165	-0.0473804
T follicular helper cell	0.149392993484881	0.141557803903448	0.141629834242442	0.123551834426314	0.1621645212084	0.132746499131189	0.0560623816190734	0.129910826697998	0.131445394579081	0.173505599364587	0.0377986808184778	0.125451938624531	0.0932245734905818	0.156229599428223	0.139916834513252	0.111529296270411	0.129685094533623	0.163670574314373	0.033220798742485	0.0691444263944073	0.111674167727364	0.15548934730593	0.0641903374274033	0.186955457699995	0.146041652698904	0.0657320556598368	0.054922217486924	0.0903482683548071	0.107206659793297	0.1719259296501	0.245700741188658	0.0942216340040552	0.0286130925097005	0.147521051077028	0.103077236023825	0.15187859414996	0.0572719466673988	0.0547332435703289	0.157347463505004	0.197252970372379	0.0508761112780341
Type 1 T helper cell	0.120789112310725	0.122131856711659	0.121555714438382	0.145371563387054	0.122841375291839	0.108723422387881	0.0336591476895935	0.103609212116701	0.0776160048880851	0.149677652950176	0.00706298247547541	0.0617495575184456	0.00840687059015259	0.142173555557243	0.0728916877068198	0.141420075078302	0.0954920156558579	0.136041851576321	-0.00359697	0.105069740192407	0.0806273755688913	0.134035468007125	0.0275905838222639	0.1385374578844	0.107050135719286	0.105392066186685	0.022993869614641	0.00233970396415275	0.0759674136874445	0.126143131552421	0.202123496694658	0.011394404662018	-0.00044983	0.105462636629786	0.0777651390895376	0.10363687540585	0.0183796700122343	0.0246595334338319	0.102410494913446	0.15420105314363	0.0236717073716864
Type 17 T helper cell	-0.0697919	-0.0857074	-0.0684429	-0.0279377	-0.0394734	-0.0360699	-0.0247815	-0.0359129	-0.0213539	-0.0180967	-0.138379	-0.0465643	-0.117233	-0.0274505	-0.0681226	0.0263519121477814	-0.0218196	-0.0317202	-0.135206	-0.0283705	-0.121978	-0.0310407	-0.0730604	0.0346724851260867	-0.000957075	0.0122944288393201	-0.073172	-0.119253	-0.132759	-0.0195184	0.00860118629675696	-0.117681	-0.14064	-0.148762	-0.12973	-0.153017	-0.0961727	-0.110738	-0.159878	-0.0154308	-0.0953814
Type 2 T helper cell	0.0640349436897227	0.0977873478825797	0.0792316278210887	0.184218557922055	0.152629988370314	0.12498530722991	0.12063045045271	0.137851444279666	0.178832071408237	0.169577279868684	0.0314125514910989	0.176471050904538	0.0585038870401959	0.0617079939083992	0.0991816199413349	0.14063039443955	0.132243866710519	0.0951651827019743	0.0322189184155415	0.156369076327441	0.0747513835612448	0.0891550683981034	0.0938914036642259	0.164413703411308	0.188884594620423	0.185045221098141	0.0873339276884409	0.0798447391453056	0.0871954259513636	0.184312356559054	0.147726924530158	0.0822654843927298	0.0579169039147687	0.133204956085254	0.0824823093331877	0.154090609833799	0.0525121018177545	0.0418648444383839	0.144244041510257	0.21777897662796	0.0467311097877952

## Sheet: Group
Group	PANX2	Activated CD4 T cell	Activated CD8 T cell	Natural killer T cell	Natural killer cell	CD56bright natural killer cell	CD56dim natural killer cell	Activated B cell	Monocyte	Macrophage	Activated dendritic cell	Central memory CD4 T cell	Central memory CD8 T cell	Effector memeory CD4 T cell	Effector memeory CD8 T cell	Gamma delta T cell	Regulatory T cell	T follicular helper cell	Type 1 T helper cell	Type 17 T helper cell	Type 2 T helper cell	Memory B cell	Immature B cell	Plasmacytoid dendritic cell	Immature dendritic cell	Neutrophil	Eosinophil	MDSC	Mast cell
PANX2 high	6.70212	0.237406579602434	0.134360643476744	0.038851437358754	0.300178180231077	0.215755228417605	0.198948970954987	-0.0121158	0.291130545144751	0.0125051452928436	0.198789555910538	0.49633999325089	0.271558519000572	0.219394863123575	0.230451361228812	0.223083318627271	0.186602447107675	0.149392993484881	0.120789112310725	-0.0697919	0.0640349436897227	0.0915715785037942	0.0118105982320022	0.335249266337529	0.251368575659984	-0.301827	-0.206504	0.191902645778047	-0.114278
PANX2 high	6.44304	0.254184069072154	0.156204205658707	0.0400664932070639	0.304063002632267	0.220948577283798	0.197454636225624	-0.00133653	0.282566217298298	0.0197623096819172	0.192166715424144	0.492265891203732	0.275341344846129	0.229333520350289	0.221428046690006	0.215383400209245	0.200159566439264	0.141557803903448	0.122131856711659	-0.0857074	0.0977873478825797	0.0999092088670874	0.0452628731242876	0.334191563512976	0.247952652782214	-0.300945	-0.18747	0.196623144381636	-0.101935
PANX2 high	6.3532	0.24101990063445	0.14504873225512	0.0446563045268013	0.304699742567413	0.223234670429537	0.196376608058112	-0.000952838	0.284520440162472	0.0252865226151133	0.195655552355019	0.490385030313999	0.277102212132817	0.211583979408974	0.227679206500236	0.229800385488533	0.202918552914768	0.141629834242442	0.121555714438382	-0.0684429	0.0792316278210887	0.0954304854360815	0.0340136204278473	0.331456775389462	0.251203197953303	-0.298412	-0.204982	0.198462580835687	-0.0991368
PANX2 high	6.26007	0.18142642809198	0.100936751623757	0.0858787762244944	0.264791993300785	0.217108035540473	0.0982847909799746	-0.0753955	0.282765900226545	0.0384857475664301	0.183121710770084	0.453701995498509	0.317486300339994	0.255088692727687	0.277137715819706	0.19858328421993	0.133578904563302	0.123551834426314	0.145371563387054	-0.0279377	0.184218557922055	0.0757146968900658	0.0329973745897909	0.30771708342777	0.363769079227723	-0.212574	-0.126803	0.169287737669916	0.151428353444078
PANX2 high	6.17321	0.142991993412682	0.112569802773952	0.0797546931677371	0.302852148458468	0.187378768417559	0.12162220717238	-0.0337574	0.313331809338277	0.0360666209219041	0.216872062926906	0.439859868049669	0.288635403064213	0.251458428627395	0.301898305857075	0.233741598540144	0.198989591053692	0.1621645212084	0.122841375291839	-0.0394734	0.152629988370314	0.0303636394324871	0.0651904328545832	0.321978710322704	0.365595447173698	-0.194033	-0.112954	0.232427187216125	0.16818084883005
PANX2 high	6.1303	0.235383774819872	0.100192306566272	0.0759827195227474	0.254068812373131	0.198965641825093	0.120811671120681	-0.122684	0.278654200986065	0.1162226552613501	0.172867423338894	0.473034190678198	0.292963393940203	0.275467533081949	0.2993357710685	0.214748355583486	0.211896353353132	0.132746499131189	0.108723422387881	-0.0360699	0.12498530722991	0.0758658630286388	0.00913014108004617	0.297739398893126	0.369579317228547	-0.160876	-0.0951176	0.219639346126388	0.0743957694367548
PANX2 high	6.10353	0.178044232176596	-0.029942	0.10676955335537123	0.253184402209976	0.142948418582119	0.2329991710055976	-0.196414	0.225532498079749	-0.0481008	0.0751866211734229	0.400333276634764	0.17481196433009	0.301418117471885	0.14566550633013	0.13317493611797	-0.0428522	0.0560623816190734	0.0336591476895935	-0.0247815	0.12063045045271	0.0972962809031794	-0.0486422	0.234926296505297	0.27521975634984	-0.297537	-0.173988	0.0304287238125065	-0.0678459
PANX2 high	6.05367	0.320125147636628	0.126116633351479	0.0512536218271687	0.288330629877512	0.19931350783351	0.1704466288745895	-0.0289891	0.266273457200803	0.00806112486947206	0.162962894145416	0.43350207729872	0.282127807357343	0.300300186821927	0.242881737963569	0.195909630816626	0.181275304938976	0.129910826697998	0.103609212116701	-0.0359129	0.137851444279666	0.164494479661064	0.103572298468675	0.302039155601795	0.292525006725714	-0.276507	-0.106759	0.196194112408136	-0.0251904
PANX2 high	6.04671	0.0786837904420373	0.0149418316441912	0.0338726737406703	0.239391246646034	0.176672352037334	0.160795834624294	-0.160518	0.266271653660779	-0.0116204	0.15133133859456	0.440590163580817	0.246610013592943	0.206438687944398	0.193904074747527	0.156480267422364	0.11692410232674	0.131445394579081	0.0776160048880851	-0.0213539	0.178832071408237	0.0186672865998004	0.0380384166803262	0.283806872373453	0.344209870007436	-0.184192	-0.121878	0.118763767351729	0.134548621553913
PANX2 high	6.014	0.304946617346148	0.20241747004422	0.120278042664118	0.283591315654532	0.21617399453393	0.109669410737991	-0.0596003	0.288889594044922	0.0569462095143596	0.21562596691862	0.505203427083826	0.277274052860123	0.242474410569215	0.324610327179642	0.255230126369687	0.191465842789185	0.173505599364587	0.149677652950176	-0.0180967	0.169577279868684	0.0643829722418672	0.121260342124266	0.304179130585201	0.347114319359791	-0.0477148	-0.0693021	0.288832124523999	0.117809827905634
PANX2 low	5.704	0.196529949281102	-0.000260452	-0.00103697	0.274653054190748	0.19982290271222	0.129476189746353	-0.272262	0.258129457032504	-0.0814971	0.10899252034432	0.396731308040961	0.171857442825618	0.185444023598638	0.116690739076144	0.176929700974014	0.0800194908544642	0.0942216340040552	0.011394404662018	-0.117681	0.0822654843927298	0.0687631664528116	-0.0856981	0.215805057096484	0.218908290191787	-0.329439	-0.240085	-0.0287949	-0.184273
PANX2 low	5.69675	0.00200746892869104	-0.0152519	0.050115825170661	0.127849197225484	0.229932109812183	0.0946538657782111	-0.291809	0.28851583322006	-0.0992831	0.0782536927078178	0.413955027983339	0.185899438501528	0.119881715319112	0.158968095633648	0.141981975703223	-0.079768	0.0286130925097005	-0.00044983	-0.14064	0.0579169039147687	-0.00963625	-0.107219	0.304758872391054	0.240422994780456	-0.419567	-0.187061	-0.0840984	-0.242966
PANX2 low	5.67691	0.273449013450592	0.092307247357621	0.0438424646606421	0.242379578069506	0.170157002827018	0.056273564887086	-0.0571395	0.277860565666863	0.0200132891867871	0.17840322479234	0.446746985302824	0.254503438685655	0.182023724739478	0.180663031232239	0.227531095644225	0.130900930240466	0.147521051077028	0.105462636629786	-0.148762	0.133204956085254	-0.00254391	-0.0280998	0.272334972984533	0.238802135568566	-0.36263	-0.0985292	0.175586565598791	-0.0563494
PANX2 low	5.62383	0.178540776825028	0.0807447798180625	0.0383527289423736	0.116816609669361	0.288537167449906	0.05397040438101	-0.230305	0.262161977267354	-0.150012	0.114443054201919	0.451052820013908	0.224345728573191	0.185348607487956	0.159042528761248	0.225759228681943	0.0613100235064506	0.103077236023825	0.0777651390895376	-0.12973	0.0824823093331877	-0.00950529	-0.108181	0.257014944352571	0.228544466357013	-0.354332	-0.220059	0.0578603652487962	-0.0564211
PANX2 low	5.56719	0.28798105195643	0.199184420537663	0.0415364042904641	0.245260585172717	0.182060261594385	0.045076019517035	-0.0651158	0.275430921799298	0.0184850147978136	0.187270526703512	0.444064755637592	0.250060121840839	0.193425601058933	0.185381395963026	0.22303067951557	0.139695969530279	0.15187859414996	0.10363687540585	-0.153017	0.154090609833799	-0.0168414	-0.0244726	0.274930583264668	0.243157257956825	-0.355533	-0.111469	0.166534528718176	-0.047125
PANX2 low	5.55226	0.102577689450062	-0.0182195	-0.0222817	0.249334193628232	0.125917253326311	0.126199573827017	-0.269295	0.252635289768515	-0.113413	-0.00862994	0.381126493617169	0.123568510663986	0.150702614443739	0.0876398234906613	0.101390382438014	-0.0482721	0.0572719466673988	0.0183796700122343	-0.0961727	0.0525121018177545	-0.00951394	-0.230436	0.236266204518249	0.281352308501369	-0.348153	-0.220404	-0.0722901	-0.197375
PANX2 low	5.49887	0.0904122395539439	-0.0208969	-0.0147058	0.250554932917603	0.233697988662959	0.123011217482642	-0.252357	0.262656231978196	-0.106974	0.0175353987083655	0.382691223636765	0.122365711765792	0.153904563300287	0.09666352701716	0.0950183907540473	-0.0550944	0.0547332435703289	0.0246595334338319	-0.110738	0.0418648444383839	-0.0234456	-0.229986	0.242251143180519	0.273437682924376	-0.361641	-0.211624	-0.062677	-0.20046
PANX2 low	5.48432	0.19040900591627	-0.210079	0.0403795090303839	0.241976901173217	0.177599288190317	0.142290578120372	-0.0643714	0.271120050524085	0.0159381877286534	0.187091647988311	0.451560178249358	0.252222431049429	0.183357230405216	0.176781591197176	0.224127266842578	0.135033906815713	0.157347463505004	0.102410494913446	-0.159878	0.144244041510257	0.00281075579291857	-0.0182825	0.26626841301089	0.233883483588736	-0.353124	-0.0809276	0.172674638021678	-0.050267
PANX2 low	5.45672	0.152176339659588	0.096637568070241	0.10224350521507	0.102405434238314	0.226691587458554	0.107043123984067	-0.0846334	0.28236338832676	0.158395998187525	0.233023848770629	0.472938009932884	0.33106139002356	0.264664378516243	0.339654324063904	0.331955044937553	0.352410496286165	0.197252970372379	0.15420105314363	-0.0154308	0.21777897662796	0.0866217918155429	0.0689559523629079	0.345366795997046	0.37579064548248	-0.183221	0.00153097737132001	0.364275381083421	0.215043186325037
PANX2 low	5.4048	0.0960035076025848	-0.0143685	-0.0110492	0.247283470556795	0.134419728408105	0.122346572670109	-0.263452	0.257954232916511	-0.0975293	0.00403745961720612	0.393019674668601	0.130311501953593	0.146189932424037	0.0921847878404988	0.0972149569827527	-0.0473804	0.0508761112780341	0.0236717073716864	-0.0953814	0.0467311097877952	-0.0162695	-0.234349	0.245708617005387	0.262279901652919	-0.360354	-0.207288	-0.0804898	-0.172003
