# Supplementary material for: PANX2 Suppresses Lung Adenocarcinoma Progression by Inducing Disulfidptosis and Enhancing Antitumor Immunity
Source: Adv Sci (Weinh). 2026 May 29:e75662. Online ahead of print. doi: 10.1002/advs.75662 (PMC13335910; doi:10.1002/advs.75662)
Supplement: Supplementary file 3 — Supporting File 3: advs75662‐sup‐0003‐TableS1‐S9.zip. [file ADVS-9999-e75662-s001.zip › Table S9.xlsx]

## Sheet: P-G
	GSM990243	GSM990236	GSM990249	GSM990246	GSM990241	GSM990235	GSM990231	GSM990248	GSM990213	GSM990222	GSM990238	GSM990244	GSM990251	GSM990234	GSM990212	GSM990232	GSM990215	GSM990219	GSM990216	GSM990207	GSM990206	GSM990214	GSM990245	GSM990205
PANX2	6.26007	6.17321	6.1303	6.10353	6.04671	6.014	6.00111	5.99436	5.9667	5.94439	5.92781	5.92088	5.71145	5.70877	5.704	5.69675	5.67691	5.62383	5.56719	5.55226	5.49887	5.48432	5.45672	5.4048
Camptothecin_1003	-2.02689	-2.61236	-2.11138	-2.08296	-0.653403	-2.09508	-4.5738	-1.67534	-2.62692	-2.75058	-1.19404	-1.965	-1.55897	-3.33757	-2.70098	-4.62155	-2.49479	-2.68033	-2.56419	-1.84009	-1.82059	-2.67671	-2.72976	-1.87328
Vinblastine_1004	-3.99897	-4.32061	-4.88036	-4.28643	-3.72901	-4.73963	-5.17789	-4.9552	-3.58977	-3.93556	-4.60996	-5.0655	-4.52211	-5.07651	-3.57913	-5.3992	-5.05541	-3.37656	-5.12492	-3.07269	-3.01256	-5.23299	-4.15552	-3.06549
Cisplatin_1005	3.2446434478949	2.79175607714453	2.83237016344367	3.05683415530761	3.94204000287405	2.4941141302721	1.2297488726169	2.31491445930904	2.96255776860605	2.51700991448573	3.18715181522873	3.12702982023572	2.72989299430455	1.65911952091924	2.87366680286304	1.17947959395957	2.12907529426713	3.11554173582191	2.02024733707543	4.06488920212548	3.99056616389384	1.94413101327606	2.57887351457698	3.99566693128408
Cytarabine_1006	1.16335280984021	1.48484939303042	1.79401389856309	1.79956030218402	2.28854546233768	1.37061906997302	-1.11523	1.51199800864298	2.21486688987077	1.10526946927603	1.33823680680562	0.786330283931146	1.76492747315101	0.590039771618676	2.21123348871662	-1.48584	1.29471468807962	1.93398755524856	1.18500158406785	2.32067	2.30012139679692	1.11569061203708	1.54129611596041	2.26875617576765
Docetaxel_1007	-5.01543	-5.0412	-5.48226	-4.86873	-4.43947	-5.44894	-5.58603	-5.72271	-4.60752	-4.90935	-5.25409	-5.52869	-5.26112	-5.20261	-4.64895	-5.7301	-5.40179	-4.40133	-5.48301	-4.30491	-4.25119	-5.53614	-4.76174	-4.28301
Gefitinib_1010	2.86766100151232	2.79178754533365	1.82752	3.0738833742047	2.71548415761325	2.42328180855092	3.17269657581064	1.87097521020293	3.34492692963651	3.13335919228707	3.00794457187727	2.32320801892558	2.09550917204513	2.60682832104295	3.36165660811181	3.22541162698743	2.99608777138274	3.27684214672391	2.91325647071943	3.83164095618427	3.76769068918196	3.00113292066265	3.26278855632351	3.76791726809492
Navitoclax_1011	2.1405338620333	1.8591678959198	2.48847514916535	2.18454353051447	2.78681445359203	2.3570172561963	1.9597609789796	2.37502175874105	1.157933211444728	1.19057	2.01282593333375	2.71568342076239	2.10231204961637	2.26063371121261	0.0549452448100123	2.04667757390902	1.08635136491467	1.78649581061738	1.05963501604821	1.29829488716384	1.33971238455192	0.911607871362948	2.5482818065394	1.30137791802979
Vorinostat_1012	1.53911480238444	1.26912	1.51771077490692	0.975729443307507	1.54310911145707	1.33586500926772	0.99067754484299	1.38579774315597	1.24609158859267	1.13935267903782	1.08181607645012	1.49756784803592	1.51522083591034	1.21557650052183	1.28585691680714	0.957848975647754	0.840125501781543	1.62893432719111	0.85226884569798	1.44624999106454	1.42731402220672	0.798364731191149	1.61105987329661	1.40077469243812
Nilotinib_1013	3.62075872911965	3.32524765679596	3.66651857023955	3.21944264962459	3.81802152358752	3.58750828554275	3.07947841431856	3.53217023300784	3.36088943064155	3.06511000718954	2.99598847949184	3.65750335071569	3.69338107513351	3.00595474305465	3.29396170637035	2.9687	3.25914148298491	3.80607453109545	3.14512989143766	3.80310221700656	3.81302883194021	3.12568405438189	3.42149144853809	3.77889408808991
Olaparib_1017	4.70423047587855	4.27322327994933	4.84497268383987	4.49040693423219	5.10139403679132	4.58377364843181	4.35533339125293	4.20025565991697	3.70430881967921	3.35474041748217	4.6442784297897	5.05836048762184	4.49363493609838	4.16494919062988	3.60429	3.37172266182095	3.80837687374163	4.09358255118208	3.74554011381503	4.23323277306762	4.2599630936812	3.71214018878787	4.79408969484982	4.22954822150745
Axitinib_1021	3.00175123457672	3.02912558035832	2.89397116759131	2.98945746457048	2.95242620584656	3.02106275516579	3.04342289442135	2.91558223368963	2.97125488008455	3.08217525295012	3.03762977665123	2.89293465298451	2.80785356521602	2.93868608317394	2.97120207596111	3.06713159885458	3.11905089177976	3.15679298712663	3.07459542092345	3.26681643685654	3.25441361802995	3.13341299461086	2.93727703286916	3.27385376256314
AZD7762_1022	0.205563301048805	0.195805229461043	-0.626538	0.145961986394239	0.573647980568412	-0.196702	-0.274919	-0.755096	0.498164171626707	-0.0248771	-0.174725	-0.472494	-0.255775	-0.83084	0.478401293590649	-0.442812	-0.886516	0.404113943298183	-1.00019	1.0064995646386	1.0301489686328	-1.03348	-0.253115	0.989861571673733
SB216763_1025	3.12039376143966	3.16119693099736	3.03942133388309	3.03693006004574	3.18248944466941	3.08187490461389	3.12509193071799	3.07373818808598	3.08477556945344	2.98704078542498	3.08578036989038	3.04032945430699	3.0294229998363	3.05990507689561	3.10211630873424	3.1255600346868	3.09862603392813	3.25870624622078	3.11605902603715	3.13177292228546	3.12491487874161	3.11399883905795	3.10172890288467	3.1167907512984
KU-55933_1030	3.05190976624007	3.06100090108241	3.05432738400635	3.02074388641782	3.11006648527693	3.0782227264048	3.02977	3.01170248535177	3.03744725215285	2.98032319683549	3.06196613307993	3.01702015117389	3.01433975791353	3.03846	3.03811850784947	3.03406673318873	3.11710092440985	3.18629902134702	3.1082959067893	3.19206348859061	3.17901321819144	3.13665254373936	3.03414452597343	3.17735149241185
Afatinib_1032	1.41574101354167	1.59759192139881	0.717099314283098	1.41061715400901	1.20156253772623	1.29351227073902	1.96801648958735	0.621832244095053	1.70453191745664	1.80055783801713	2.17747135263805	1.19543475043489	0.945023199477406	1.44625200499905	1.67926680761582	2.02946543659169	1.82714508342821	2.07145157562928	1.83122516148069	2.26424020347722	2.23634658425989	1.88307282260442	1.94463438922246	2.22906795022481
Staurosporine_1034	-3.34886	-3.34326	-3.67393	-3.20195	-3.46293	-3.613	-2.46494	-3.71917	-2.51608	-3.18436	-2.9252	-2.99978	-3.84005	-3.81829	-2.55146	-2.56737	-2.7749	-2.11771	-2.86497	-1.76685	-1.7453	-2.92085	-3.35459	-1.81961
PLX-4720_1036	4.31649667612545	4.16687252288771	4.86389769193302	4.73588427031334	5.25494560057726	4.30404502700166	4.79803959753428	4.10421741144463	5.16304035263132	4.15240267467624	4.13858183141872	4.60654634851362	4.42204377284376	4.36804071970522	5.07977441553732	5.03608085289854	4.93109720798986	5.11920944797042	4.93545686991218	5.77081630000755	5.68652956051998	4.99470866478696	4.83626518827988	5.7057928907897
NU7441_1038	2.98603447115073	2.9860316087531	2.98602509761688	2.98603608709031	2.98602239037532	2.98602711228755	2.98606560781308	2.98603380480097	2.98604613706619	2.98605114450829	2.98603831602045	2.98603604729613	2.98601163177285	2.98602195369573	2.98604438765934	2.98606170648887	2.98606818844336	2.98605200302041	2.98606376221628	2.98606165636433	2.9860631526695	2.98606579980891	2.98602526734638	2.98606265857002
Doramapimod_1042	3.05606807927445	3.01835446585122	3.06045837726014	2.98655663462299	3.05027252159243	3.10964739090979	3.08991638460939	3.06630717042235	3.16330996814153	3.05077242285607	3.13682238752186	2.96990230384659	2.97908654433016	3.04793491670269	3.18055996343381	3.07838584768694	3.20962983327375	3.21734628033367	3.20515037561899	3.24274655933975	3.23625082024028	3.22823649831011	3.03860027269469	3.23874993676399
Wee1 Inhibitor_1046	2.0774774333058	1.67301722926962	1.39079736462482	1.45291816722584	2.69213839135738	1.81076501555508	1.6384203695413	1.12061277029778	1.64453840474068	1.43219594640101	1.32650447404762	1.38108901524581	1.60485141196943	1.10248918206735	1.52717883352973	1.47362152377278	0.602788914716798	2.01833164073132	0.444098822241119	1.93904413604241	1.98805464527591	0.446949902616502	1.98836689775917	1.94141978081791
Nutlin-3a (-)_1047	3.93652343998028	4.03779106831957	5.16375907846979	5.05729050796101	5.16505922160088	4.55336580336704	4.6795891386105	4.60042560122087	5.22112088108769	4.6217	4.89612367717256	4.76910238376672	4.5250616535733	3.41563849526898	5.17334660808458	4.91770726000847	4.89219706554664	5.20017627776875	4.84970436037812	5.76595546072191	5.61129906161164	4.83902797222008	4.97877030043813	5.55046175836074
Mirin_1048	4.73476780535805	4.37590470194457	4.4855703238077	4.39776113046189	5.19259829548458	4.69957	4.29184783919115	4.50836690942275	4.65504887607745	4.18879209990598	4.60732109087991	4.81178446426303	5.02754911381462	4.44410503537696	4.72744402161061	4.39537292747207	4.21116380166005	4.67672992696681	4.20638153751144	4.70524861600728	4.61344361386164	4.26232378371436	4.91425923540954	4.64144968012409
PD173074_1049	4.1240841338847	3.93815880562893	4.56680197869535	4.31791495974882	4.59125108587291	4.81539264265156	3.86394961053595	3.82779302851186	4.23986249810302	3.37760540765316	4.04241803949473	4.36703565986696	4.41784836903268	3.73347393318141	4.10475281634309	3.87219153288098	3.45538998064675	4.25142020018979	3.31518897500338	4.54345436046889	4.50474885498691	3.34273789847801	4.48440125187883	4.46099536041901
ZM447439_1050	3.00242087012947	3.03540949247348	3.01804521333144	2.98069175325367	2.93223279335525	2.98277223611458	3.14969964725326	2.91100701965241	2.97712910170128	3.04451664093436	3.06146742278559	3.01011677993781	2.92854474203456	2.91595730474359	2.9792495796605	3.18541680726414	3.09656819977103	2.97626136946766	3.07261035328102	3.20403548932175	3.19538326619435	3.11385691601899	3.06479096655565	3.19238126233656
Alisertib_1051	2.26806924366975	1.7884001580466	1.3993457115274	1.47158029007956	3.18901046809892	2.20323551306543	1.27305700574846	1.43038262253413	2.03542170121292	1.63704418166723	1.73943350514638	2.19692944920337	2.11238233010138	1.43785032273779	2.04620650947534	1.2680653650011	1.54103672443009	2.82870511000309	1.34711865039731	2.99981438098465	2.94486454247928	1.47567401282649	2.35474177021251	2.92638083792778
RO-3306_1052	2.99154650676698	2.9857879961608	2.98508360441589	2.97255625831781	2.99296694413489	2.99321507980258	3.01886962543114	2.9920384837644	2.98688918214937	3.00438829280991	2.97731288008075	2.97801945865742	2.97051127878991	2.97763647392862	2.98520703427617	3.01612724487349	3.00777732931076	3.02098950077581	3.00245281822385	3.02193594476427	3.02307918359552	3.00460642071623	2.97124119096815	3.02143002063758
MK-2206_1053	3.03499539894618	2.78337976269885	3.08894108403741	2.63276760706482	3.22658211655647	3.23365044918422	2.77090751996822	2.91283166167149	3.30663271164581	3.22069339644067	3.92359406582277	3.33991789112209	2.96043187537878	2.51910137896013	3.35481352611422	2.85381987015746	2.92591502234328	3.72505657647652	2.92374788878555	3.95258779189694	3.87443223503532	2.95928910526497	3.11093451447058	3.94716561434844
Palbociclib_1054	3.42810194732175	3.48606255801589	3.83106112346719	3.38803729879472	3.96413870234816	3.91823289490862	2.38388554865242	3.25457623522008	3.91687313720434	3.39012997265691	3.40472993464835	3.72406416408223	3.53523658627206	3.05428110821863	3.91510942854697	2.43998726358388	3.80026080542385	4.42583573471307	3.87256960346282	4.73414821973523	4.62511473318443	3.8213329763152	3.8977848418322	4.62322609378539
Dactolisib_1057	-1.84239	-1.86304	-2.0641	-1.16818	-1.54238	-2.16537	-2.48678	-1.77452	-0.65922	-1.14858	-1.43362	-1.84186	-2.0031	-2.35346	-0.688789	-2.64329	-1.46118	-0.956387	-1.44704	-0.346805	-0.313846	-1.54404	-1.89389	-0.370116
Pictilisib_1058	1.18589404268977	1.2972630895347	1.07567578169689	1.56050655719004	1.53372575603491	1.00679169274991	0.757324867917784	1.11191768969871	1.85716075990982	1.91349589142299	2.43562195150684	1.36896468310991	1.37311166571831	1.19444870505329	1.91884324301026	0.807009703124784	1.47364347543566	2.01174888234268	1.52167800963668	2.62430484883515	2.54814131255215	1.50801010310677	1.70071795581207	2.56747180382742
AZD8055_1059	2.63795888109399	2.73892366249467	2.96641850665718	2.83544935955238	2.68281223387787	2.91325585554193	2.50033055461515	2.91707070380252	2.6254357262658	3.02137781528607	2.84624960139427	2.7851328902055	2.92075713213852	2.86771899874792	2.58148261319364	2.48074982042288	2.85513063458014	2.48455668357834	2.80065462584068	2.85124800046623	2.84059699399517	2.85885992953731	2.75954153343597	2.85852430148411
PD0325901_1060	0.361487841442363	0.453296115344587	0.342609933202367	1.52766005220789	0.829432476639696	0.254706689358217	1.13229345394361	1.04601649208603	1.66533201077973	0.621378717519166	0.581902091982684	-0.0186902	0.522101891301438	0.0956743058163356	1.65036121279362	1.22276825511208	1.72581161197291	1.30828809986324	1.64234762481372	1.77239846917942	1.7304796663038	1.69879422318288	0.564020569636896	1.72439569897165
Obatoclax Mesylate_1068	1.69519633181669	1.36026294932634	1.4267525950093	1.62857058264186	2.2797035337579	1.63539622015572	0.875993274456802	1.29382684019818	1.93069158546663	1.64388100816321	1.61068420626813	1.87337234295946	1.41972639743206	1.32558815757621	1.93439902205248	0.888699188792604	1.85850182469593	2.20122552084315	1.8439464904637	2.16284062927101	2.10831958923731	1.86815067074684	1.75785355310114	2.04728875135375
5-Fluorouracil_1073	4.65143324994697	5.07009247027418	4.77497984800144	6.02399918090728	6.10941119385847	4.52286119508857	3.39594728313168	4.6504830851976	5.93572565575575	4.20860381468662	5.02899984299315	3.68927740282269	5.64060442642688	3.54157924844118	5.88859387483499	3.39624880675147	4.78790811180739	5.39320917633449	4.5376163613297	5.82058219586953	5.67915849261822	4.62870236540112	4.87814316188768	5.69047359006695
Dasatinib_1079	1.80274321534264	1.77912483044248	1.4334977884531	2.15862339864898	1.80023323900732	1.48750011976136	2.16318570563638	1.55026164828959	2.33582460915266	1.82787	2.05426132904055	1.87126577481473	1.4196232717798	1.18198167724767	2.34582335699442	2.15194577827692	2.06697525191371	2.06721597974431	2.05788866200701	2.39984880539759	2.3878657910979	2.04458261512177	1.3901415114428	2.38246119403934
Paclitaxel_1080	-3.15767	-3.50449	-4.13175	-3.30164	-2.96197	-3.95553	-4.32976	-4.26223	-2.77768	-3.45148	-3.78313	-3.8781	-3.58179	-3.87067	-2.79795	-4.59285	-4.2839	-2.81393	-4.35453	-2.5668	-2.45395	-4.43008	-2.90571	-2.54318
Crizotinib_1083	3.09253948928531	2.71727411388681	3.19240767122523	3.13354	3.42698375426282	3.18053551056883	2.99119362624576	3.09350631339543	3.42391840522591	3.21754069391625	3.10449914623933	2.81638008354782	3.40165348742354	2.67579833750445	3.43921893952138	2.9743040297125	3.23758342295412	3.38744241758105	3.13026245116557	3.77337755517402	3.72579782168123	3.21947090261203	2.91252644805152	3.74809729843951
Rapamycin_1084	-2.49495	-2.31203	-3.1056	-1.87928	-2.24219	-2.95951	-2.78153	-2.72209	-1.15453	-1.86149	-2.28448	-2.49443	-2.83267	-3.41966	-1.24265	-3.07568	-2.25932	-1.58829	-2.39234	-1.06974	-0.93894	-2.43213	-2.71165	-1.00832
Sorafenib_1085	2.54491621696091	2.30952808463034	2.57262385405534	2.67141690389743	3.11448111660554	2.56223131350189	2.0743626470977	2.33738595254403	2.4245931575276	2.23608094542584	1.72114251950965	2.51158024624057	2.74153656135238	2.31367732249112	2.35722987250859	2.05421619853201	2.00803494513106	2.60486946143418	1.97858170119103	2.97227784870591	2.9761997182924	1.94499923650294	2.73811299382367	2.94355587951965
BI-2536_1086	2.89438869304313	2.9051332200432	2.85956185618606	2.83635421297324	2.73504003319167	2.85769996482836	2.98110601499345	2.77492	2.69987367375583	2.90180575521767	2.94788021060263	3.0350689768986	2.7967724980998	3.03244046851411	2.7246650332857	2.93937845817144	2.94242073095471	2.62590480482013	2.90857683975401	2.82734026625852	2.83319698325968	2.88495690815171	2.98464958761283	2.82391194061043
Irinotecan_1088	2.78285931252998	2.13274391087542	2.84972890102305	2.44694135387117	3.92129179032368	2.55181631400639	-0.514786	2.88305928140816	2.34887	2.25950335674536	3.09037621582657	3.17987263654224	3.11300129920234	1.69492977751794	2.32664663541372	-0.637375	1.98188456280202	2.2772857941114	1.89521634740253	3.06647930992373	3.05152571365179	1.86886276304809	2.51434615147594	3.03147
Oxaliplatin_1089	4.01752687691265	3.43977510072535	4.08465456175181	4.02916801779727	4.91998390466466	3.63434401885731	3.54974721390536	3.74376972222073	3.55047179175952	3.33522550854947	3.39844862462385	3.41204225811709	4.12299347339659	2.81325700298341	3.50042432865234	2.62451427261312	2.76674061549295	3.21503140897846	2.66507799932177	3.59288323336939	3.53383758048838	2.67857537571648	3.77368393215437	3.58907689456191
BMS-536924_1091	2.16149187698504	2.13335979499287	1.89619856487403	2.55690940986457	2.25300917575747	1.84768238965822	1.50400798535449	1.95528540997028	2.46378773030738	2.21587969232959	2.09015642278996	1.98046020615455	2.0869313922212	1.75508098671514	2.43354730984873	1.49823116396304	2.0144159540625	2.75961448395783	1.99773137539108	3.21612861470965	3.18618867199245	2.01128786342882	2.38619536168784	3.14054766421647
GSK1904529A_1093	4.28249094560748	4.29014411049519	4.4932650191565	4.01256197892795	4.92973922752212	4.49904506160192	3.64824765115569	3.91157429532407	4.1015759645208	4.11614835301444	3.65363201996972	4.01079124401854	4.7436670083377	4.51058945755299	4.06675742261393	3.64632725827665	3.90264464678268	4.40600341228832	3.80998029577545	4.2606910718268	4.24164465286593	3.84981680550554	4.78569191822177	4.21461722081471
Tozasertib_1096	2.91045760926953	2.97230802838726	2.88180191464941	2.87090156593105	2.94967963033273	3.03541117869422	3.14533836221745	2.88110653212361	2.91687489351992	3.03792818003289	2.96162491672732	2.90254022003395	2.80654774451758	2.95884142184921	2.92554531176843	3.18391662816935	3.07266235965593	3.0923179462206	3.04449106589691	3.27294469716964	3.25664706886304	3.07751289927466	2.91024557689557	3.26234470475009
PF-4708671_1129	3.06401204183777	2.98844039464977	3.0335278844263	2.97170295094437	3.10974074751955	3.05697208138065	3.02051046193229	2.95515493293453	2.99957022345868	3.00365129962162	3.06622342015562	2.96203854898108	3.01570731187958	2.99369205101446	3.01664821477406	3.06010452022934	3.11394803040443	3.0948552059258	3.12197379422239	3.20810605945323	3.18375462698086	3.14854332949593	3.00035861886212	3.19707520117298
PRIMA-1MET_1131	4.88355160183466	4.16582778820812	5.44754728267918	4.23065023018978	5.26208600421343	4.61787539398169	4.53040917157044	5.73361266832638	4.82003446963824	4.28352841817002	5.04121131872581	5.11721968396829	5.79086572054451	3.76280065919614	4.89823495434936	4.64218432823841	3.60074593393172	4.52704863632768	3.60616915196651	4.37044128417814	4.27659795696617	3.61358599391634	4.46219921403589	4.30440137486702
Erlotinib_1168	2.24354258680545	2.2370121772504	1.19445959043032	2.32784883102655	2.12462452648256	1.82338956729383	2.84915047669538	1.31952946052316	2.64071142122564	2.60300575341417	2.10411566762568	2.00389955608508	1.47530497547913	2.04993130092532	2.64902670784555	2.84343605658831	2.2732914183596	2.67213882600845	2.1685707913063	3.18335194792343	3.15105943553708	2.22816224672482	2.56915319321326	3.15516008631306
Niraparib_1177	4.1742210928312	4.07242937223638	4.18656380872849	3.88822743740013	4.50355386490332	4.22762478943978	2.99222751331739	4.53749210952177	4.47690385774925	4.03686858123991	4.2233168050812	4.30186411978954	4.46533369026332	3.54302943504608	4.52662201089168	2.97822979892824	3.61900347450108	4.44943548009087	3.62690858866856	4.13204988205131	4.08481610688319	3.62189848196928	4.32022531770261	4.10144954960548
MK-1775_1179	0.438402360000577	0.313224854361048	-0.273794	-0.0870728	0.998655527119304	0.129344767288992	0.661118648228458	-0.574518	-0.00205155	0.0715271083498181	-0.0741252	-0.51789	-0.0141132	-0.209033	-0.0414854	0.556456301800484	-0.580467	0.477007139599847	-0.673734	0.494669552969718	0.530849793421672	-0.696449	0.424316921348646	0.533819929995337
Dinaciclib_1180	-2.90014	-2.91341	-3.25774	-2.12037	-2.64309	-3.06836	-3.16366	-3.42182	-1.4338	-2.48109	-2.27605	-2.75789	-3.03438	-3.43535	-1.36804	-3.2387	-2.36364	-2.27684	-2.52705	-1.58489	-1.66642	-2.50433	-2.60061	-1.74915
Gemcitabine_1190	-0.758004	-0.478288	-0.818208	-0.724152	0.634259777449629	-1.44824	-3.58472	-0.838742	-0.415256	-1.03131	-0.341699	-1.18926	-0.52381	-2.66415	-0.446569	-3.8991	-0.191145	0.272763453097065	-0.194456	0.71267157053582	0.699137075132007	-0.484418	-2.07955	0.640752672216829
Bortezomib_1191	-4.70434	-4.95104	-5.22253	-4.69045	-4.90667	-5.29947	-5.11716	-5.32959	-4.51574	-4.85279	-4.79353	-4.43723	-5.19449	-5.52752	-4.56099	-5.27125	-5.44611	-4.99355	-5.49445	-4.16425	-4.11164	-5.52663	-5.13545	-4.14125
GSK269962A_1192	2.99420317157099	2.99244807285041	2.99729273432475	2.99365745486658	2.99299629258996	2.99510401830437	2.99089121034418	2.99599986544715	2.99072759078342	2.99201455955145	2.99454034492172	2.99503823053159	2.99599751856085	2.99460700709443	2.99083459088778	2.9915467242832	2.99362609744242	2.99197415258657	2.99369661434691	2.99226441044105	2.9918841776065	2.9942698997856	2.99613125050851	2.99218396876238
SB505124_1194	2.85859657506398	2.91690948369996	2.89367757799165	2.97009779562247	2.91528853663664	2.89834749351544	2.95808631757108	2.90252169542622	3.01503800578227	3.00244413573472	2.83240171638568	2.81857089110408	2.91213130478166	2.92922209283117	3.0098661922788	2.9546705311668	3.01082904682674	2.95303631599019	3.00784865569575	2.98982209770926	2.98889092508286	3.0092150034588	2.92665659350757	2.99021365788337
Tamoxifen_1199	3.62368335446843	3.46499020790235	3.44397510223922	3.30941981152312	4.00335423847748	3.77527465792179	3.41337955840246	3.22545535044473	3.40130331207611	3.12754291123257	3.29167672576473	3.64956029660221	3.56899233765417	3.28639751184069	3.34022824648772	3.42153939018861	3.16138078232943	3.59015082719287	3.13777600675473	3.94405129005012	3.92045652533524	3.12886674916097	3.87020796531587	3.88232941269501
Fulvestrant_1200	2.98665767003773	2.65628018910166	2.91034744887946	2.77504733019337	3.10301766373103	2.84842957223392	2.46932044168342	2.58035918032292	2.84210089369452	2.50333139837652	2.70001968632273	2.91346932195211	3.10098097251054	2.5015664723174	2.85461097347203	2.38962081357265	2.52061137271444	2.78131439472369	2.45527694279415	2.9470788947523	2.96323770720394	2.45831567888139	2.92500424154531	2.93845575785248
EPZ004777_1237	5.23780607619916	4.84732585148816	5.49998268553328	5.26009913883396	5.76713457303785	5.1996761080993	4.90673420564221	5.00925001840313	5.18015442085497	4.8929672204962	4.93461665079589	5.22393984315431	5.36635863371598	4.80832100242532	5.15427752310045	4.98982651915885	4.87429410050308	5.25307710893745	4.76270912820888	5.34920143223581	5.26973052507128	4.82833025691488	5.41701506581225	5.3010826293852
YK-4-279_1239	2.3149937526225	1.84030436130584	1.86767907563673	2.2703674562886	2.76100781561288	1.64239739763235	1.58365980625521	1.42108708717802	2.33427649041462	1.48130547958231	1.66420200607523	1.70964582667285	2.04079695212136	1.38815311329891	2.25451500607765	1.53397664059342	1.35459465790765	2.18178157416445	1.23872678650946	2.75882536318324	2.72763216310661	1.24153526806045	2.28342131226619	2.72775089162084
Daporinad_1248	-0.24608	-0.255696	-0.4012	-0.848862	-0.0818156	0.00351122424581973	-1.29548	-0.550238	-0.540383	-0.468206	-0.470158	-0.434206	-0.363897	-0.347864	-0.52597	-1.40886	-0.698712	-0.420042	-0.714904	-0.580742	-0.579906	-0.733313	-0.245714	-0.583202
BMS-345541_1249	3.42231875784408	3.30424353936911	3.05267643328452	3.02273681773773	3.75617913110449	3.20219868967774	2.39735288605848	3.19123501506095	3.22431903227414	3.33072247545998	2.79568579550907	3.00989858299161	3.86679291044081	2.85241858113414	3.16131810329639	2.29495237464111	2.36974939800456	3.11167808190034	2.25249266474982	3.07331855200861	3.08636676181697	2.27068059224204	3.45281127526132	3.07318841327279
AZ960_1250	2.64401134897858	2.22809105650102	2.45550719702403	2.40283339981463	3.07367513707401	2.35743365159801	2.29347627664111	2.39254377960944	2.4597806240959	1.97546262784077	2.36668884007512	2.75982011895985	2.54772558951927	1.61818433302783	2.40513127489625	2.27353613172891	1.91410845937974	2.74294593627657	1.78305082303079	3.33336228539832	3.3144932948108	1.76540491778292	2.44294023163978	3.26719511805272
Talazoparib_1259	3.3043858199725	3.12282771523524	4.60468968237822	3.25964235777472	3.83384296829863	3.15733545111517	2.325072092740911	3.48236612015524	2.67877109302028	2.66005664820159	3.78489659684085	3.57249839072426	3.09870197858262	2.40078794354563	2.55749283481228	2.0275742418807763	2.64641931841933	2.72180024787606	2.55248211391769	3.46480773185885	3.51525244871264	2.49442401588734	3.14274084599456	3.49182688393726
XAV939_1268	4.00411504012579	4.00133819497666	4.03983500488017	4.08668518954291	4.12628339155561	3.91160420226822	4.80024934946807	4.16371439548771	4.41077415737943	4.17640152173264	4.13259182926568	4.15918710980115	4.05215381722616	3.83129890978474	4.44505688549305	4.90836472072287	4.03988739496979	4.46800961426416	4.01601332846437	4.5819419436561	4.55866760473621	4.04675182629408	4.18760900274526	4.57920913417326
Trametinib_1372	-0.299036	0.575850942954157	-0.202541	1.39921060718014	0.475114804928932	-0.0342339	1.73839205416771	0.446730279526552	2.5437290492369	1.56399899905981	0.434184454360924	0.10146635989929	-0.0374113	0.089352415396279	2.58212250216026	1.8567696397284	2.63840589381427	2.41420754411722	2.72630677893824	2.68178691804637	2.60886774890625	2.70708559552808	-0.101807	2.59946985481245
Dabrafenib_1373	4.42646955285855	4.02624332343555	4.51071977008417	4.46660747936908	5.07809223695284	4.48207926625537	3.94365360830784	4.42926784627064	4.50985221415743	3.96765491400825	3.61243844672524	4.18357757476807	4.55890740286122	3.67006107451969	4.53685066935314	3.99489458519289	4.53928888562601	5.36005115072548	4.48273315387589	5.53430202501372	5.45492474693593	4.46166996129783	4.48321133541839	5.44803405645631
Temozolomide_1375	6.29111726939673	5.92043586256873	6.17693459877205	5.90584121828867	6.90207130170587	6.31382642008669	5.36167339174237	5.62288726852488	5.44272819041929	5.16405521913044	5.89959472574734	6.14340928297616	6.30905087890032	5.62645649295481	5.39496970446835	5.38033609691685	5.19455232530714	6.0854394943095	5.0795726388697	6.1268780649398	6.08267823741036	5.16515723835083	6.31575139284415	6.09667173275543
AZD5438_1401	1.92748134185138	1.96766820328275	1.9820564173788	2.64922176600941	2.48497439832949	1.94328371967568	2.18717545417432	1.73189808542943	3.2763367431269	2.11940158279201	2.43033698140305	2.28884246175094	2.09343575129871	1.46140278837366	3.31528045566351	2.24771017411411	2.62987389808131	2.75498307655791	2.49769577127855	3.43215990900747	3.32470546618276	2.51780172844876	2.2750574702771	3.23758541186013
IAP_5620_1428	4.73633943443752	4.68433615195909	5.02537846403644	4.59136253799875	4.83774986412208	4.74842169260035	4.77474151239397	4.72113349413669	5.46938291891103	4.93764949421716	4.52673771215072	4.74799044537374	5.12229943548764	3.78831590614474	5.46940332992387	4.63973637696956	4.46751602003454	4.4745275818298	4.39525836183054	4.87770957798756	4.90013408923903	4.37342840613221	4.99825059876124	4.90746325132372
AZD2014_1441	2.21243373064394	2.16013546580179	2.36609975616695	2.92626442149329	2.70396455355365	2.25778484390624	1.58379918632654	2.45477454672067	3.05676336277998	2.38454350551192	2.88894141500923	2.49632192465692	2.46285306479876	1.8938875194309	3.09959087869855	1.59697969383525	2.53696052170781	2.77111399272901	2.5721308615507	2.91395533705278	2.87978165654707	2.5693403263874	2.35288922834023	2.8316419472625
AZD1208_1449	5.15699245125033	4.92304308426783	5.1708500770142	4.84364968533186	5.2969784619689	5.31737116911711	5.14120384522008	5.1663882772735	5.00798131328981	4.67118822859794	4.88537494586072	5.27241250421713	5.24521219350214	4.79975697119276	5.02967359445131	5.17801746754159	4.54238201336406	5.03899709050089	4.50552982684968	4.97164774289611	4.93825989958652	4.54936686236525	5.3008361258593	4.96144442949196
AZD1332_1463	4.21633544936929	4.03036533564209	4.31033517230931	4.43946746908053	4.67219208092985	4.7429426102641	3.91578708477948	4.33968555111066	4.13933445529993	3.68136148408726	4.37084386930778	4.58706718203353	4.22917899067573	4.02977493323596	4.12026595688328	4.05513167024921	3.64485562537295	3.78111031670073	3.65142208422702	4.22725287243466	4.18113365327213	3.65897252560765	4.40319546476193	4.1578490838463
Ruxolitinib_1507	4.53675284425915	4.50176297219399	4.33308402188299	4.47086919488714	4.61416435003419	4.36543311572811	4.91310231881154	4.42004209118733	5.03045904954144	4.57871574483321	4.23965793866687	4.47800662048651	4.45303976668279	3.83099323150619	4.99635597613791	4.92566406607076	4.36822929993738	4.75852626129064	4.29131031061862	4.93543664373763	4.94901010459561	4.31278354448125	4.3925869098774	4.97099359380971
Linsitinib_1510	3.5994949125695	3.62781823812965	3.96240285399602	3.47381168030754	3.88699805581585	3.82382930353199	1.77154371801001	3.44813386717301	3.46906956564261	3.7369774165059	3.10398572159947	3.26245792991768	4.16921382835496	4.00210752183803	3.53103040218161	1.78888401504081	3.05035319397389	4.28490086105206	2.9868413582397	3.9159120381422	3.8832375377311	3.08309336568441	4.49716469461783	3.83331266891611
Epirubicin_1511	-0.84148	-1.2483	-0.983902	-0.711657	-0.200296	-1.37727	-2.28918	-1.29118	-0.337818	-0.784914	-0.479903	-0.981085	-0.944981	-1.98725	-0.351709	-2.46257	-1.64088	-0.600049	-1.64399	0.0899078171891476	0.105598253836448	-1.73118	-1.31496	0.0582249428933101
Cyclophosphamide_1512	5.21931698759704	4.82803495513329	5.41893074815344	4.84048564372287	5.36837587835293	5.29473165493386	5.15159019201883	4.92646594311047	4.87446849569747	4.45840815669533	4.80174505915497	5.32271796630453	5.33535021233383	4.7160687122914	4.80526585402247	5.18896983073389	4.79003264037473	5.06386780724504	4.68259933013879	5.01781944741536	4.98782957820334	4.73444210914332	5.27341049885773	4.98017061976512
Pevonedistat_1529	1.01908874166002	0.774428780928869	0.0427581418529144	0.819470109252427	1.38200603175635	0.00551476720183697	-1.29912	-0.215433	0.281439566782404	0.370520503468375	0.126706083682488	1.11984459077273	0.013853347001433	-0.0979231	0.192364064707449	-1.59149	-0.387644	0.745970105927561	-0.587671	1.73030080814478	1.82275608062243	-0.646043	0.434854597774504	1.66385354385974
Sapitinib_1549	3.6171102395142	3.72296340701026	2.42811064213446	4.03204579663127	3.62960137909888	3.56784936770396	4.47166609404687	2.66802008012121	4.4639630863371	4.27783643332183	4.36508042191795	3.2786069262084	3.2393945382213	3.90623996780086	4.53462816241041	4.7199509861143	4.02116301144175	4.03534116082501	3.9965820594858	4.56039377691204	4.44407084429807	4.1167	4.49908900004145	4.4560559190067
Uprosertib_1553	3.14348776685565	3.04985132820366	2.84302587854527	3.38542629903969	3.67117874776009	3.56756750736893	3.2795979860453	3.10436982301495	3.93158096993918	3.46118499757501	4.57214340776613	3.67767003474437	3.12013138660542	2.99687915000269	4.05292097038011	3.46683574847679	3.50629718172627	3.38578810693408	3.52651568618482	3.69301822151897	3.5976714798996	3.59945667974325	3.36509203238452	3.64813154427457
LCL161_1557	4.53735996726395	4.4656877140279	4.29294925319323	4.28723203741094	4.5851670841645	4.42648329908461	5.01331570566608	4.20773410779404	5.03634088146799	4.93570231145403	4.28991588775087	4.27102944055289	4.59852250129313	4.13178533477072	5.0650683640226	4.97236701087557	4.57199710576541	4.71455512123578	4.50780518906511	4.82324323218568	4.84273678489621	4.54009736625094	4.53631020797998	4.83597916579909
Lapatinib_1558	2.64442994659528	2.52124818052283	1.5302678479406	2.35455202674563	2.46731678016749	2.28298108134551	3.12330191449061	1.67547049778422	2.94470706599655	2.86183514207888	2.66718355743316	2.39560291409605	2.21063726005191	2.79320529786217	2.97016027609303	3.38342432713647	2.83073827533161	3.17364705115821	2.87512886207672	3.28676765456133	3.19458237740455	2.92216440764389	3.47309488042708	3.23138234133333
Luminespib_1559	-2.13888	-2.39199	-2.34143	-2.49329	-1.02654	-2.2411	-2.93418	-2.88307	-1.83259	-2.36386	-1.6928	-2.35643	-2.45203	-3.09107	-1.85276	-3.03079	-2.30719	-2.33114	-2.37042	-1.26698	-1.2214	-2.44534	-2.41776	-1.3314
Alpelisib_1560	3.24749651469908	3.40900110174589	2.84504211624717	3.73494308379543	3.59995339929064	3.02692055417791	2.99214242544887	2.62074781794426	4.03160795162192	3.76135954097954	4.33674321418616	2.93159740254958	3.27606796886542	3.35761480970016	4.13255848957192	3.0341391790709	3.57154861560221	4.43219853488266	3.59349646303811	4.59197550218201	4.49638894429895	3.57193758246629	4.15205432960092	4.49967790001084
Taselisib_1561	1.99157665516463	2.06577779374898	1.36837129305197	2.70076239575587	2.45866281349183	1.84602749301896	1.54924672598399	0.11487910059456	3.21083978076447	2.69939166364609	4.19680698283637	2.02495046269614	1.81193178027657	1.94637984389651	4.31226376474152	1.7539539008957	2.81584039896153	3.19932487712546	2.90036089856777	3.92670154361039	3.74442574475266	2.91106733840703	2.76465825093755	3.7870486160528
EPZ5676_1563	5.75079168165146	5.37371306865616	5.97765806090382	5.53812368662606	6.15462572564433	5.55960985403846	5.30844381416932	5.62471731831552	5.41533679848058	5.12606437929459	5.32010481462284	5.6042831238628	5.936	5.20067495485237	5.41547798295736	5.39084361635724	5.37561588190834	5.71671434862062	5.26788225213116	5.83400160970972	5.7675740043672	5.30456702022173	5.74340411719087	5.76233089445227
SCH772984_1564	2.24142865373756	2.65409333928927	1.87672185968455	3.58555992845084	2.85852530364385	2.2190532585093	3.36745097766406	2.31162632773128	3.76872800822925	3.09639067079964	2.61638843675747	1.62537719305144	2.38106180777616	2.40059888798396	3.74286458181274	3.49187129286186	4.06758690249726	3.73178292789103	4.02682348667729	3.89874490608698	3.85197211259969	4.09973846555978	2.55349758676216	3.85763767287583
IWP-2_1576	2.90347024953476	2.65471739544878	2.66642711410445	2.70096272527489	3.05053099614802	2.66220794841296	2.59995667972857	2.67531641872508	2.82718429937818	2.78406387325824	2.65144987278182	2.58261417664221	3.04296061575006	2.43315388583331	2.80477998008767	2.62069069960695	2.41566790751776	2.91268152197715	2.3213203340396	2.79712890403351	2.7694388782185	2.37121443689897	2.95412082556893	2.78641900459391
Leflunomide_1578	4.72724792492254	4.58828043212437	4.71042173456245	4.46456736757631	4.76211374206208	4.62839870600166	4.73737752996492	4.74452513640044	4.78143567176527	4.66998027228016	4.47834273313715	4.74022475771083	4.88779363409635	4.16492893686568	4.78905064447162	4.72299137978354	4.24847663119166	4.96774746888971	4.22693763918788	4.82258789575038	4.79910791255609	4.24684624320949	4.67396595307628	4.8365084291211
Entinostat_1593	2.21474580638808	1.66106654487762	2.22270949917853	1.70554767631669	2.11360376421807	1.63753569877767	2.11044121852473	2.19550768300874	2.44986266712698	2.12901896468723	1.98467847082781	1.96148590438102	2.59999207537657	1.25307468133352	2.46085666742434	2.05195266251156	2.03119563782111	2.69680987914032	1.88531112757305	2.74178639719975	2.67468578918223	1.86450725430921	1.97686908719293	2.65409461150758
OSI-027_1594	3.42473189954886	3.40511067963012	3.05295426394558	3.12537339774206	3.11313821906611	3.41469439829159	3.78503664987926	2.98713743092835	3.03579371044214	3.36200241424704	3.34374528133115	3.64604910492101	3.25713267317613	3.44956714202133	3.04109295531447	3.80567024763808	3.23982389922709	2.95967070199693	3.19543210843992	2.97691912193333	3.02672923884677	3.20417092935884	3.28153501415729	3.0275867160057
LGK974_1598	3.62612402420311	3.65338756445549	3.84490181123681	4.24769221649645	4.45095	3.57271499815309	3.87092623724177	3.44566201731882	3.93986004215214	3.55360968078327	3.23602334185578	3.76698853390843	4.15867579452784	3.62586829630227	3.91604933974877	3.9958047857431	3.56828898688448	4.1742055638282	3.51932191648728	4.32152304775236	4.27707389913094	3.55486500488321	4.25797677321063	4.26686505577178
VE-822_1613	2.78716260826304	2.83239696969918	2.25374554905272	2.90299649386019	3.35004179916041	2.90519652211434	2.77117136576223	2.41724790306177	3.59625501171766	3.4404935801871	2.76829694605874	2.14659916131204	2.47579852396863	2.16202681121863	3.6126174750685	2.72444164253365	2.90052334295395	4.07779	2.78745999347953	3.87135543939307	3.79280502606884	2.82089812439204	3.06671616951816	3.82448490607257
WZ4003_1614	3.88102292704799	3.63877050498634	4.32720459309184	4.05028776394355	4.21162596896183	4.10048743094688	3.67407133394566	4.11105354767279	4.65594412758255	3.48313733260744	3.93641289163975	4.16629111902754	4.39504070718659	3.47446189411496	4.70426130199963	3.86065397546118	3.50146983902916	4.47726386469623	3.48015079048434	4.68430755496242	4.47838126871722	3.53212410327624	3.98682244849927	4.57282835010526
CZC24832_1615	5.07004464290392	4.75028102069955	5.06486758385429	4.85800822566484	5.08585136076471	4.95979096243799	5.06857159505511	4.99549806667564	5.09280463632894	4.55932276669615	4.77645189331001	5.2038947937607	5.17333636710127	4.48562649273505	5.10427445412489	5.08908281248625	4.46894819357336	4.96701167879118	4.39734434320493	5.16995134364545	5.13066001792912	4.44215496020711	4.95251514473372	5.16313900715871
AZD5582_1617	2.31715921931487	2.03343798083184	2.62975517377432	1.94241374905513	1.78453855694466	1.52983046049694	1.92325371048334	2.03870649449367	3.28569180577226	2.50162248471692	3.44480630896823	1.87147466960264	3.4183807510787	0.737528034925133	3.28637466039094	1.61996110090781	1.93992824149415	2.21529765682831	1.67112603351738	2.69685009552402	2.68708960669897	1.73821753731649	2.79096010954402	2.76515031844584
GSK2606414_1618	3.86973089825134	3.84377741249148	3.90559533363798	3.83389517020074	4.2928707484084	3.89308017032769	3.36125439059104	3.68102713499274	4.03476893931678	3.59094237536122	3.47480330904687	3.95027577593666	4.01248743036069	3.35164870733239	3.9992575483515	3.4115971376481	3.75864053657254	4.27071289777413	3.72858634293511	4.40278913211954	4.3537712743968	3.73338	3.94714924292227	4.37399900331639
PFI3_1620	5.20052958780965	5.02026689756181	5.09793942395521	4.8899394679984	5.26854063575904	5.12599148058611	5.11065637609967	4.9909246336378	5.0884420256199	4.83358746142314	4.84927775719564	5.25799000803551	5.17622804214228	4.73870675807717	5.08747881161947	5.0994962275651	4.72107567174808	5.16143381685634	4.65580734313275	5.21998915831199	5.20862362064353	4.69054500330913	5.12363315366671	5.22621415380117
PCI-34051_1621	4.29071315021444	3.96472507504274	4.71000427915898	3.74490383077357	4.3704177012284	4.44582456307437	4.35738663061312	4.65502238315107	4.34887359378303	4.2651752381086	4.05864649235782	4.49755587776299	4.42133414019272	3.67814906545415	4.34129370247249	4.35767024384648	3.73346917100119	4.77238157159137	3.65726892874742	4.65442518455973	4.62299558496937	3.66708721634423	4.28329069114733	4.62957655235357
Wnt-C59_1622	3.92312223335355	4.00046000544403	3.97457351255323	3.8960749517533	4.15450589293115	3.89304385012559	4.21865436655523	3.86658782540921	4.07677694145522	3.84721251367412	3.57333062760717	3.85549929668573	4.09813810069625	3.65896925363557	4.06869894558298	4.29087722029873	3.56078786156675	4.04427675743674	3.54159	4.07449245062161	4.05066967461634	3.53396882317597	4.15614455034033	4.0738873246743
I-BET-762_1624	3.33213681079874	3.46338153581882	3.21229425721372	3.31356747134027	3.65009517383388	3.06615797492225	3.15087318607211	2.9758301130144	3.69590434598441	3.09199026713364	3.42061151278197	3.54631531831791	3.17582802757396	2.45057570654162	3.6885097707605	3.12891697928674	3.24565243733584	3.72293051070155	3.15205830634973	3.85269686327495	3.80251226561177	3.1459278979907	3.29336711534594	3.78297935613672
RVX-208_1625	4.6473829814337	4.51852061034414	4.68464054303616	4.56673798369705	4.68860977558958	4.39694899545524	4.8067827235116	4.54468067362783	4.81485245206643	4.14784707679103	4.32874254948403	4.78271137883593	4.55943861789283	4.00819564227836	4.82663338550538	4.83019691202774	4.33339203216324	4.76340988253053	4.29463467641968	4.87271848043587	4.8425177446772	4.29546136000892	4.52318396504222	4.85623083245999
OTX015_1626	2.69706390445588	2.74511862369573	2.67013380306424	2.85580071658023	2.85832053708346	2.59366618869549	2.21572700874226	2.41549531121082	3.26685835171136	2.40631112890533	2.99896063260296	2.93162614251357	2.61833060831864	2.00521133989879	3.32341034199692	2.23298150239016	2.83157399616173	3.40391138704439	2.75469082127902	3.45709986958987	3.38693342830098	2.8243450502553	2.74659908596108	3.35935452461662
GSK343_1627	2.77143878261171	2.71800105844743	2.88193348069024	2.88771224000414	2.9510016186924	2.64184475509623	2.72548326242738	2.70483451972071	3.19095566699069	2.69398704287216	2.77447260686863	2.69761784322885	2.91345221784011	2.32067593045429	3.20506420375466	2.73227808540418	2.77230008711716	3.05163167399759	2.7010428125695	3.25976127065376	3.21869460747635	2.72296206007313	2.75024568826685	3.21713787126663
ML323_1629	4.10991578800148	4.02559497759331	4.20825766708441	3.96039548127127	4.23091682911228	3.99927312546769	4.18354612128829	4.02087561463416	4.00084222870637	3.9291563965486	3.47083079272533	4.05065132994098	4.36955103843383	3.93575836073238	3.98962861714086	4.18544574069731	3.78081067353266	4.1194395635751	3.75709705998346	4.10134341934194	4.10504948289452	3.73672625172691	4.29733964898018	4.1153808345657
Entospletinib_1630	3.79532349961336	3.69580639537186	3.85860098442027	4.29598756356488	3.96850277550372	3.65853044582186	4.11033104580556	3.7859273573099	4.57216259329972	3.70699009711479	3.87633572943223	3.81498759965954	3.82780640932817	3.21226210209609	4.56306197562605	4.21827049016972	3.85958361819355	4.31588060279037	3.81635418494411	4.65262254251927	4.59690053615187	3.85012997433787	3.58627748483511	4.59034617138754
PRT062607_1631	3.45269668549105	3.19299739482822	3.48646451395464	3.51706959093802	3.51752281728127	3.48638070108606	3.25554448362373	3.63565968009167	4.05978490542945	3.11617574390548	3.55306893898313	3.31240020092596	3.61104701889728	2.69496502553476	4.11645736351564	3.33669409438339	3.20461143596573	3.8903886265749	3.17414490429786	4.02412904519058	3.92730701113507	3.18171998552192	3.31394196823233	3.94666955065206
Ribociclib_1632	3.00120971113759	3.06560037636359	3.02662467397958	3.0087935629275	3.0888252788065	3.05440398007208	2.96583365072204	3.00774132094333	3.07265428566144	2.97576437961227	3.00622348577793	2.96105290866605	2.98235419613167	2.97714311094246	3.07165171122567	2.97391403486763	3.03842313077268	3.11263637992564	3.04148100691521	3.11637316358702	3.10383	3.04917627516809	2.99536305816415	3.10427516939431
AGI-6780_1634	3.7100565465045	3.68240492671257	3.76669837767814	3.55870444388411	3.9208594856966	3.66583269177695	3.87974127184512	3.68251480270407	3.83122	3.69542162567634	3.32445971927465	3.68646528041333	3.82342721463551	3.49896036100596	3.82285231351086	3.86299027570609	3.53069888402499	3.99822914921175	3.4941781423011	3.96158572666272	3.97085563182523	3.48969128526964	3.80861271380535	3.96744608878524
Picolinici-acid_1635	4.99070116681484	4.88025372464348	4.84275973794172	4.89514254103534	5.09771620467509	4.93535390267124	5.03610324666722	4.74808372346464	5.12815124926214	4.75953576055351	4.61348103300643	5.05584449289681	4.97836983363511	4.60613311675665	5.12049177901757	5.05359881834715	4.63253456264739	5.05519388463712	4.59436299958934	5.01431724695609	4.98989742104302	4.60782380837637	5.06987889210285	5.02005045922775
AZD5153_1706	1.94470745743654	1.96908662678334	2.34752735340918	2.36854552639458	2.5240336963255	1.86266044957652	1.38881329705299	2.0925797297005	2.50058436294252	1.69414617344349	2.36561536998814	2.2936181591946	2.24347735747468	1.2687258439977	2.54263610137717	1.4450206641815	2.11651299050401	2.67934484560357	2.11870538678938	2.76573388676737	2.6944701887966	2.12425515649999	2.28805689203551	2.60660024734629
CDK9_5576_1708	-0.491888	-0.438864	-0.339157	0.632998175479462	0.104779236563825	-0.580612	-0.26075	-0.484188	1.03834522104146	-0.031249	0.204124033899533	-0.114082	-0.205016	-0.958677	1.01634818125766	-0.187615	0.36843190771734	0.257745217749561	0.252336233179435	0.883475134449267	0.830633818118288	0.211746771438855	0.00262482746395332	0.678107362028227
CDK9_5038_1709	-2.09317	-2.22536	-2.30133	-1.17343	-1.50117	-2.39762	-2.63777	-2.62276	-1.15501	-2.19073	-1.19932	-1.75452	-2.03208	-3.02155	-1.11596	-2.60733	-1.81025	-1.492	-1.92045	-1.03787	-1.10545	-1.9623	-1.76842	-1.22308
Eg5_9814_1712	-2.57574	-2.6871	-2.99034	-2.62601	-2.29028	-2.68271	-3.83693	-3.31554	-2.90116	-3.02671	-2.84043	-2.707	-2.7518	-3.30694	-2.8686	-3.80101	-2.63754	-2.31215	-2.72581	-1.83117	-1.90442	-2.78013	-2.21597	-2.05173
ERK_2440_1713	3.20781729309475	3.1665742494805	3.4643635587763	3.70634597191658	3.7904642848973	3.10384170709785	3.31010869783905	3.38426429990829	3.55736717220393	3.12047139355851	3.8132014747929	3.28249613331858	3.63779885195167	3.10952878925402	3.61460286807307	3.48825265453237	4.12021500442927	3.15736229176938	4.13913377154677	3.68663832326339	3.59419496263928	4.1760668416857	3.35240054977887	3.62597226627456
ERK_6604_1714	3.07709038762799	3.47697662188065	3.08400425392226	3.90688526060992	3.89732914318348	3.28203915984635	4.20083959701443	3.37260853796904	4.13195444909655	3.5194849296926	3.70408048601129	3.02033369415451	3.52232555304354	3.31863670308402	4.17166627570068	4.38659817677669	4.32038536920254	3.97038200212499	4.33915145831618	4.15371669703315	4.07211669423549	4.39917419748886	3.61356351573457	4.09262893773164
IRAK4_4710_1716	4.7118395474214	4.65434987941689	4.43140298417944	4.60425197233278	4.90916661201396	4.85923318256343	5.07885680772667	4.47781247297488	4.88316889619254	4.56978700462527	4.45838943015568	4.92903008103319	4.67924407362874	4.45742629084974	4.87218600568274	5.14879678221876	4.3618833481803	4.88981442639523	4.36875078056964	4.83712013996442	4.80562482185325	4.37004906777848	4.8509201096512	4.82131962554429
JAK1_8709_1718	4.4403365096602	4.13526983807636	4.33661009883022	4.66773236411705	4.73830399227129	4.47342306293972	4.17151635949621	4.24768932101249	4.76887302003574	4.05839993144901	4.49690052075319	4.68100723593111	4.43872241893872	3.75321516018239	4.8066943902133	4.3432068256046	4.08897733392237	4.28480404449421	4.10960247221848	4.75843966418783	4.62400674389755	4.11801793079597	4.67529652754878	4.65463769231998
AZD5991_1720	3.78632452061564	3.07455628670411	3.62108351196629	3.37708188518485	3.58035009882348	3.4667716140231	3.35031542142484	2.81788028059287	4.60982881877628	3.2734189577276	2.94882820660554	4.14161512060907	4.0802363800836	2.8084353650039	4.62684156925147	3.23271618876238	3.10926361018278	3.72802973477026	2.76172705594729	4.18349165996022	4.11603291951904	2.88433098932841	4.19524851190473	4.1084954815072
PAK_5339_1730	2.57024654856443	2.43461089809786	2.4881324362462	2.43882284395673	2.72801671568919	2.52916604473652	2.55398936386172	2.36916321855617	2.71393399093449	2.44457826085021	2.40766670673734	2.47659642937201	2.63938243738415	2.01256352613389	2.68560226466512	2.58834929716493	2.33721776093622	2.89072892010207	2.31662841725466	2.76654498146334	2.74965883222284	2.27949165789377	2.64887447701341	2.72014779909538
TAF1_5496_1732	3.19925767787434	3.22740384649433	3.40818118345994	3.55369489340013	3.67460270735288	3.35117989671715	3.81200256267069	3.1849402491867	3.37827110192747	3.36412538403724	2.23707114665629	3.28933308735228	3.54150251622464	3.20545565708559	3.41949432672634	3.94541352184393	3.21887956967791	3.57230344134258	3.20592359335564	3.68434	3.68859426009484	3.22357083331149	3.69540656455913	3.61655505564178
ULK1_4989_1733	2.73914718174719	2.15858823451141	1.94997627867969	2.1096225462491	2.33395968018867	2.22837066127592	1.81087203734851	1.44804025064985	2.46717276013414	2.02923679653551	3.25863419557688	3.04587244876078	2.85063014735881	1.62144600028886	2.49923799279911	1.74245346328135	1.67230862836825	2.07541309507505	1.59132593774665	2.41928833685172	2.40099725839597	1.56880688840653	3.0207987675334	2.31311589525484
VSP34_8731_1734	1.93790499916655	2.07840141132866	2.23947181655938	2.50202200151561	2.21093287496718	2.09637057295174	2.50834920825202	2.21542462365901	3.35325798226118	2.62922766633393	2.64732486496499	2.02927527722555	2.56299991230059	1.7950807002134	3.38452212762458	2.54032307261005	2.9313074292614	2.73050634260263	2.85634958618627	3.39433694629455	3.33006868578286	2.9021427818606	2.54497427825877	3.25188409180968
Selumetinib_1736	4.06746127347851	4.22684327662973	4.4282048922621	5.36629746172933	4.5965830009868	4.12076884332608	5.60319917924262	4.90277644389301	5.37700921143554	4.30207700160177	4.90840347442333	4.08921346472336	4.61392711719378	4.06601897827291	5.44939555173163	5.87205311383608	5.55690207982183	4.98220144872454	5.59137289018489	5.36857784996197	5.24417849929118	5.70990091385636	4.46917201090251	5.30687075691289
IGF1R_3801_1738	2.19360029908926	2.06396711067422	2.02251205371095	2.24686802352114	3.04018966539613	2.50760440591901	0.479400279479202	1.88131109615152	2.27852443346598	2.18258310068909	2.2885077035357	2.24744660367433	2.37895787851968	2.01833440582153	2.39140337962689	0.460933082229436	1.50048734105598	2.23928784324952	1.43534746588528	2.6836920575432	2.66142741706633	1.46075331671724	2.56763554579218	2.5663992457464
JAK_8517_1739	3.27093189958772	3.06087469109703	3.17989796100008	3.30789084758045	3.74419609691068	3.75008867353237	2.94167710872268	3.29264464451827	3.10370054618794	2.96530301809576	3.29328902825437	3.49825327170856	3.14236319663649	2.76132263241684	3.11834441754132	2.96869853522391	2.8926034911718	3.17254060592373	2.8212168699055	3.73846699512979	3.74748076401942	2.83617342147595	3.53532596864405	3.67530164052295
AZD4547_1786	2.98179296038828	2.71017079014045	3.0153634891332	3.27848924142962	3.30279954341831	3.01346992655493	2.25318552304114	2.28491171980955	2.43871734449782	2.4409399391117	2.56748060912542	3.18781308234338	3.21936353947712	2.78865252866029	2.32424482244314	2.1792709506891	2.0609723986309	2.44393119597575	2.01226525697588	3.10323163872074	3.10780905354663	1.91051523055997	3.56934123764995	3.02129098390639
Ibrutinib_1799	3.92310418965053	4.13614070425816	3.12445097549139	4.28756700760896	3.92784897555438	4.2605673151933	5.36873923465121	3.16752725232393	4.98658654492488	4.78249463647376	4.21928182570263	4.05700563847122	3.47420258958221	3.9059022378609	4.99294241531641	5.51302	4.36761552750558	4.57476555592652	4.33072750541011	4.9952799110041	5.00413861306132	4.37660686682201	4.49959994540464	4.97775429455528
Zoledronate_1802	3.79447147729202	3.62512995975121	3.92929108664488	3.59399209620153	4.09516693730519	3.98687801718043	3.42778435959026	3.59075594097645	3.83427181796589	3.51046335190137	3.74355201678015	4.10822538471275	4.01935698926604	3.39578318012249	3.80723118751916	3.41333350430329	3.14211926037921	3.82617889237076	3.05417683118638	3.69264633988127	3.66683	3.08422638808082	3.85270623831838	3.68718183959871
Acetalax_1804	4.50029556921822	4.56785113094773	4.45481605694974	4.66144737743903	4.42160634125881	4.53010603342028	4.51099581669936	4.36553147634496	4.6553488913259	4.65761170103697	4.61400580624879	4.46879291234834	4.5658087400118	4.65764841984641	4.66854134701509	4.51026351602271	4.72262217924933	4.52924730960548	4.73752709907844	4.57264429768348	4.56748888037557	4.74708618671011	4.69887800359594	4.56890555550344
Oxaliplatin_1806	4.82683886469846	4.50476951526079	5.3022491633156	4.86602562320072	5.49090575751406	5.28622245249788	4.19554876318245	5.15702084870816	4.96748090720425	4.53745612885748	4.78563416720125	4.98296486638028	5.25370551789123	4.13159620425633	4.98207107795482	4.26788765957637	3.86619845777696	4.65854480216189	3.81993075397799	4.80807283494957	4.72134766262504	3.85117945624518	5.10853073862321	4.78328363292539
Carmustine_1807	5.80318956371718	5.71832624528549	5.89959189801867	5.56772307316195	6.04433359246858	5.89835190122745	5.49637491538663	5.68606953588367	5.80180237744393	5.60776724857598	5.48744456921472	5.78958464547889	6.05342741249511	5.51886678208971	5.75694800146626	5.45998780297305	5.27572962356776	5.80412663551464	5.2197999047132	5.74436488354489	5.73521973724206	5.23296462228548	6.02456677920531	5.75165023171042
Topotecan_1808	0.505167180218749	0.0261172219415018	-0.141121	0.849616943709753	1.50822922600341	0.396135930838499	-1.86973	0.238089130072313	0.852620755473864	0.564135131240818	1.29494118385939	0.431681582143967	0.774237242182002	-0.913378	0.882576585628538	-1.9137	0.570526684599803	0.666143955554539	0.578290970449927	1.25456286613379	1.2249051436189	0.473889597516341	-0.0583777	1.11718076218438
Teniposide_1809	1.20483429077533	0.637521011867687	1.12378594284052	1.09263593917571	2.4924991007724	1.07109084696713	-1.13249	1.17991805159969	1.3177033420272	0.366940330205389	1.86302038665346	1.02531494121957	1.96909387290787	-0.364484	1.42154219559773	-1.10391	0.647138516076135	0.843500109877802	0.622808293638551	1.44526903666283	1.38550204547827	0.56832556311128	0.6895044813802	1.30501248117873
Mitoxantrone_1810	0.972528180412027	0.713603165961894	0.435423440496022	1.05321172790105	1.87529116583553	0.935782440305575	-1.06534	0.951498866773687	1.62963560906369	1.03323748370595	1.56089298070038	0.621719661538465	0.937220611153049	-0.85152	1.74375600900826	-1.12017	0.758569598886917	1.44831152379844	0.724470379396648	1.98318622002755	1.91648260783581	0.653226010806591	0.357687929926114	1.8319135757408
Dactinomycin_1811	-2.42487	-2.58181	-2.37101	-1.7727	-1.47959	-2.3348	-3.51849	-2.59987	-1.37574	-2.22646	-1.68986	-2.59839	-2.24001	-3.2888	-1.40836	-3.59955	-2.29851	-2.10051	-2.35729	-1.15753	-1.22552	-2.40628	-2.47374	-1.31992
Fludarabine_1813	4.69138611544132	4.87780199140921	4.73866120233182	4.65715511579855	5.18127801380832	4.64017028956944	4.32711113117851	4.48506623341833	5.21472086802015	4.77251755794799	4.73669146623564	4.95829248817921	4.65785135321988	3.67991699528555	5.21013066623886	4.25701154366793	4.85247112966991	5.29427872114599	4.84735202830901	5.32594585295462	5.3097725231875	4.81036677788826	4.59941140658283	5.2580109624743
Nelarabine_1814	5.77551319364433	5.61255237675138	5.8114249318381	5.34811658891958	5.9006924855955	5.81139511522652	5.90408937371683	5.62870290903574	5.81810459567669	5.53489698625484	5.62047041840073	5.87731060390626	5.85246922589525	5.36363289768652	5.83067740027103	5.94583622362842	5.57782563473325	5.95114414626054	5.55373095885461	6.00648964845557	5.96929614096788	5.57868942537619	5.91477609647099	5.99118666577293
Fulvestrant_1816	4.22561616117082	4.14471498171285	4.30090822287572	4.00941069475963	4.52142638035736	4.34419242140392	4.04683581432255	4.12966255725668	4.18819024997462	4.03884525948583	3.92555348858787	4.13240739286767	4.5169160647939	4.05468153969563	4.21170500418523	4.0605164410942	3.99120839912976	4.31878767686696	3.98293597044927	4.25981973234044	4.24961486577786	3.99793539165898	4.41670845083789	4.25537269340618
Vincristine_1818	-1.30821	-1.8322	-1.83553	-1.73925	-0.373723	-1.73222	-3.36929	-2.60256	-1.55235	-1.93783	-1.3941	-2.09763	-1.28298	-2.91743	-1.56811	-3.50781	-2.09146	-0.632225	-2.19321	-0.349389	-0.416819	-2.32453	-1.45259	-0.543909
Docetaxel_1819	-1.73339	-2.20491	-2.61132	-0.886737	-0.764912	-2.58459	-3.36179	-2.92303	-0.660039	-1.58422	-1.51424	-3.11611	-1.76272	-3.01575	-0.653887	-3.50824	-0.731419	-0.221743	-0.983936	0.323775904878595	0.29825058502899	-1.06652	-1.81174	0.0959165511743398
Podophyllotoxin bromide_1825	-0.571649	-0.846537	-0.841006	-0.62889	-0.123963	-0.804448	-1.44377	-1.13159	-0.0712547	-0.567696	-0.63329	-0.862616	-0.560051	-1.37675	-0.0888834	-1.54044	-0.604472	0.35855384377825	-0.717789	0.460271939073959	0.406277861617138	-0.766294	-0.630793	0.346178252421967
Dihydrorotenone_1827	0.474498600349246	0.521851690065695	0.473952412853968	1.31049567435948	0.973152035354248	0.469461755512301	0.451214699739038	-0.310934	1.05158091579865	1.06728179725123	0.155547827240021	0.79825829075754	0.793900781209405	0.792363014615595	1.02182228031196	0.50241469935881	1.32992302898871	0.570893799967112	1.36825229989501	1.40377089268078	1.45118221015163	1.33884965174236	1.13289884376908	1.31831856800984
Gallibiscoquinazole_1830	2.59360614997976	2.44162068991384	2.70788226203045	2.74409397406856	2.9473604201794	2.72237273670937	2.02092146511233	2.3580787534761	2.6811336680795	2.51500973992868	2.70303338296729	2.71920823051019	2.92680535947651	2.23687691310909	2.64343631775884	1.9597869598453	2.2292609423453	2.2251872319347	2.1598230886336	2.64112257725103	2.62261099453941	2.18183445662848	2.71230656189132	2.64541702917362
Elephantin_1835	4.23030908405221	3.35959843663088	4.71579572149708	3.58820055636954	4.81336364497739	4.26213888941154	2.72074271718614	4.01336883717183	3.73907987222751	3.31520550735129	4.26663777684203	4.48469992694658	4.99431774765694	3.1388048671696	3.85730706506181	2.84458733819059	2.65274218224445	3.0765881553809	2.65676638599163	3.37772247667874	3.23273905904886	2.63052028890027	4.08619369688751	3.27486925800366
Sinularin_1838	3.77170297273853	3.48577207381191	3.7810811818892	3.56815310893356	3.85170057468817	3.93517251067792	3.16543178998674	3.61591976194592	3.63323539421732	3.51755418891254	3.69958686366312	3.91912022835419	3.94268506118133	3.51033893572281	3.58663460705829	3.11504548686471	3.06715903724848	3.21863976573932	3.00174377643273	3.38939102945831	3.37663	2.99715309108792	3.95266002057927	3.38446675776381
Sabutoclax_1849	-0.309118	-0.668708	-0.532774	-0.440846	0.191289920364827	-0.578757	-1.36486	-0.747853	-0.28242	-0.140255	0.16260859540481	-0.370772	-0.330212	-0.961725	-0.256255	-1.48673	-0.627632	-0.388896	-0.699569	0.226581297426502	0.214758867999285	-0.75605	-0.583253	0.12793974893534
LY2109761_1852	5.10802912990167	4.84800503616712	4.91280225483732	4.71606862232181	5.28238145767171	5.20750999436739	5.01654776378442	4.79666577233277	4.92488554792927	4.58763960708574	4.74278411665922	5.23484851185512	4.98559102244628	4.58741829658252	4.93202143686832	5.03283952085007	4.63042947677926	4.95316466190728	4.60663413114104	4.85296662187125	4.82917548481785	4.61791092938227	5.14155081853363	4.82340521896052
OF-1_1853	3.42298209567736	3.4354270537998	3.45044237187726	3.78796830291642	3.56588324893572	3.4722006565546	4.09592138854964	3.25024882848625	4.11690877399081	3.87421470006524	2.67565559933991	3.76161874038697	3.56660891469762	3.34187844841227	4.12028558803521	4.06691598372826	3.89446091200867	3.92143987180909	3.86772097216468	4.15526291074029	4.20774308853186	3.86068822383317	3.67927772815263	4.13092953972166
MN-64_1854	4.36782714366772	4.2834665376155	4.29609501805998	4.36860280376397	4.28226197375181	4.30981476434562	5.01313626494845	4.24849712834411	4.50679398947925	4.32094230909019	4.10942716504403	4.58836206256039	4.32357042289824	4.00917828670079	4.48610850587667	5.00225521213659	4.21835624762769	4.55056812322483	4.14219234016548	4.65140216113397	4.67380481869976	4.16005321226157	4.39707572032563	4.66557909693856
KRAS (G12C) Inhibitor-12_1855	3.95325446999327	3.78080287793388	4.08827400785125	3.51564832748742	4.14693157867226	3.94909648363573	3.48204609338915	3.66375809592678	4.09386705947681	3.9610156352578	3.38153461060182	3.90486338640651	4.29853048510496	3.18079817972005	4.04353801820301	3.3444143415986	3.68023160130822	4.19896378790973	3.57787212345878	3.95535441662056	4.00146595075968	3.54320057745906	3.97388566664205	3.93509190406356
MG-132_1862	-1.41582	-1.71426	-1.7577	-1.85821	-1.56489	-1.72833	-1.82517	-2.07253	-1.74257	-1.78966	-1.34014	-1.32675	-1.88926	-1.96424	-1.78037	-1.94503	-1.94127	-1.74488	-1.98602	-1.39997	-1.38571	-1.99791	-1.74925	-1.40422
BDP-00009066_1866	2.11966698675446	2.35405429924667	2.10544812263869	2.43923061551324	2.41734989322522	2.06786775393084	2.11278648388469	1.90280493780786	2.46300962149626	2.2492359827801	2.41818606802933	2.13428293562721	2.05166620539662	1.75784150310589	2.3749183561803	1.9951988331838	2.08582261932292	2.42860500478835	2.03539882608634	2.90773663551693	2.97941352741161	1.97387372775108	2.30874921429323	2.91049133525444
Buparlisib_1873	0.760858034572597	0.797561093736535	0.575299951414467	1.19969123914461	0.991347698037613	0.472556441337682	0.609342749428742	0.604138344845728	1.43170205698686	1.18707999599553	0.938871197684228	0.650281761143972	0.658178380698276	0.496859888192858	1.43236791004793	0.535355118001098	0.706195631555201	1.2867230120496	0.688531768550473	1.64270996661532	1.65337195061762	0.643246175182147	0.87358839002668	1.62970680903122
Ulixertinib_1908	2.40775319336728	2.75750073230963	2.34676876672032	3.19890022610794	2.88680120675337	2.4364679491667	2.44055822338032	2.51317198129129	3.33709929180625	2.849	2.45962	2.25307815298666	2.38269609460498	2.52647617569455	3.28415362906386	2.45841669754561	3.36165073869942	3.48292064446038	3.35217074343982	3.54592870047892	3.52956235417871	3.36012180044759	2.8125146981882	3.49981121176103
Venetoclax_1909	2.14426146232153	2.09623406303954	2.02370213655876	1.88082559905814	2.41075	1.79119907574652	1.83861178946164	1.86118870263948	1.37721933431984	1.65020916711138	1.60956523090756	2.11508441010701	1.68485371193151	1.64134703704193	1.36138446990574	1.71213825024124	1.57739100305136	2.26886061871192	1.49656824918265	2.51899136879671	2.5425920466497	1.41939758931288	2.2918365019903	2.49189773579613
ABT737_1910	2.21386703970704	2.15746116005878	2.05985244751732	1.75284956122807	2.26109552625586	2.05382475198418	2.00280675415898	1.98997213746946	0.251233044712857	1.4333494579154	1.30152269408903	2.77479364419671	1.61195946073746	2.21396653527799	0.192183849452965	2.01400782911155	0.969078327172087	2.15539546295509	1.0001906800132	1.9389476196954	2.03307047058024	0.751861108423996	2.52763995346612	1.97056436998295
Dactinomycin_1911	-4.88351	-5.24131	-5.49899	-4.03609	-4.7991	-5.46178	-5.45925	-5.68176	-3.63062	-4.58031	-4.83861	-5.20368	-5.25128	-5.81792	-3.66751	-5.6136	-5.01693	-4.70472	-5.01451	-3.24159	-3.26933	-5.13192	-5.23143	-3.3224
Afuresertib_1912	2.41932007118083	2.26270042435611	1.82194293823217	2.20107000198779	2.53023782861221	2.32865701768198	2.17875357128127	1.94995971071893	2.5465286624546	2.65904386221773	3.13753989037318	2.36281437203597	2.09150778272459	2.19269289133653	2.54994392502457	2.20125586767257	2.38654843110466	2.66450818389345	2.36157931738419	3.09383945669397	3.07632389086207	2.35863039028806	2.54888170788679	3.09530796237654
AGI-5198_1913	4.72249045499487	4.47667642027568	4.83477406746233	4.56435029889893	5.09778925993424	4.74719529225956	4.51223649236662	4.52461632938423	4.41196285985363	4.06975806166436	4.48373165478645	4.86894780503081	4.89610434567255	4.33099994900499	4.3883543264171	4.59212486617263	4.0038848360456	4.52988736786058	3.95815772854843	4.51391794535859	4.46759092034581	3.98358891815447	4.68612037445665	4.48535162548599
AZD3759_1915	2.22591632215375	2.27451247968274	1.40415297730564	2.26849060366051	2.13066913373449	1.78340301744935	2.89297736997979	1.35800520339154	3.06178043146197	2.87788913743894	2.30575	1.82785803932755	1.51259072083859	2.04071946327535	3.07036541169578	2.88474713082291	2.6347363453588	2.83519871152046	2.49405198374533	3.3257456868573	3.29595656363945	2.58836093498818	2.52012272723548	3.2947641487882
AZD5363_1916	2.94645988273514	2.73308198326301	2.71459392080968	2.73383961408972	3.41376858856568	2.93238548197127	2.94491758217191	2.54212741590315	3.11604393268922	2.80980805989103	3.88679049878259	3.13035051052558	2.78190297634253	2.34533260262467	3.02190892836463	2.96297871319279	3.0619594429544	3.19613084945888	2.98435998169254	3.88223	3.89685445013878	3.03143341705963	2.93609283948301	3.93433362430653
AZD6738_1917	2.14832000434534	2.08271730516623	1.76331522941212	2.10543371731012	2.99250359559635	1.84611168897695	1.36525427792322	1.21534214164488	1.97716921821927	1.70987000279323	1.96774324420688	1.5129397204829	1.7968708398874	1.64846426282219	1.91673861788281	1.20012954691398	1.18311283558275	2.25928160147145	1.02829282506938	2.73518104145141	2.77612059913657	1.08291032683537	1.91568148157682	2.78901379315256
AZD8186_1918	3.25555776204569	3.16668106137735	3.31672690583712	3.88205662246478	3.56166432865108	2.9454136503573	3.52235774991718	3.53915638523588	4.24161704344061	3.7156680087243	4.4516738001388	3.94326091551387	3.29011723254839	2.54347707313612	4.19097594684997	3.57176621176169	3.59638424278169	3.73390619320781	3.50551239780527	4.70102642175182	4.6950352150043	3.56629378360598	3.00492803316959	4.68512214673829
Osimertinib_1919	1.44105617820894	1.56760050387109	0.867823196027825	1.49108022134064	1.45520051480303	1.28331460371118	1.72544530983565	0.868045603579438	1.85947443222368	2.10017828949556	1.70555130480102	1.25496957257015	1.02883216839732	1.56382977706922	1.8732439958841	1.6830274181298	1.46007157422769	1.91717763104066	1.41167875262026	2.38390202482908	2.37692968142354	1.42176142238404	1.97881740224044	2.36707660053899
Cediranib_1922	2.24594085191581	2.1331854385665	2.01183427401666	1.76668755931707	2.52987670680047	2.44815007664875	1.81895691507084	1.94631677551319	2.02493063047701	2.05880230773605	1.99346936134868	2.42204640711327	2.14222274079662	2.04229509598982	1.94433686869293	1.7368969175449	1.93188388291366	2.00654161082778	1.8707363585494	2.71006341537881	2.71416770563494	1.89805989231735	2.3940152162598	2.68632490775558
Ipatasertib_1924	3.50936679885113	3.24150955349776	3.35451686006312	3.06981605919749	3.90817760280345	3.61505958504651	3.22108690587637	3.07179378046113	3.31742685224434	3.57382267641559	4.22888833959754	3.48193601436027	3.4751590039999	3.26974368239786	3.24430384030516	3.15831301063748	3.34005520937135	3.55926676226588	3.26312185929122	3.9589179364504	3.98291387695376	3.28133546313945	3.54599253433296	3.96421492893455
GDC0810_1925	5.01626072870583	4.82421546659474	5.09050309786947	4.6952557348121	5.49009140930874	5.05277210049141	4.45704854181806	4.37308342746138	4.62499567412517	4.14649918416862	4.6366836604268	5.1799230292662	5.06690962861283	4.75883423327963	4.53286179931446	4.3994374335087	4.19472060417158	4.51197486200308	4.07140330225423	4.58730604873882	4.59132694801202	4.1156626085996	5.16308831664357	4.60441065466427
GNE-317_1926	0.462620334592094	0.499110622027369	0.263917740137674	0.937567899695572	0.717808891463533	0.304365145675862	0.125456139982719	0.493892689634578	1.4709049846696	1.00545061563274	0.999377422690347	0.618382257333603	0.321493162267953	0.118217018684725	1.48371387694384	0.0635300554406042	1.09550641230171	1.29634620091562	1.12362346622033	1.61262978862698	1.59219687836228	1.08616333775393	0.534933062259875	1.59114010242464
GSK2578215A_1927	4.93250541791241	4.6044565189005	5.09857083653324	4.38268269305618	5.23849766100684	5.34478251620529	4.50058057790704	4.54500894622988	4.75022580395152	4.30711653411666	4.52882213601934	5.03324980418839	5.20610467910988	4.55228862270357	4.70271559345924	4.54398929279003	4.42277425478668	4.95781577596883	4.30646234263595	4.76787397027722	4.7121662344064	4.40819943271222	4.83295803342415	4.72311655314289
I-BRD9_1928	4.76670796592059	4.3902203642689	4.23364713981641	4.07397572586163	4.77696580293899	4.58852380659312	3.91434189870185	3.80071123414777	3.91357594462309	3.54944350896653	4.30917466750818	4.75764112264082	4.62890981421277	3.79785943167226	3.8494656309662	3.90875528029239	3.61928027673717	4.08066163121297	3.5156561946616	4.06943456351965	4.02551771846603	3.5468220163945	4.45743987171163	3.99435409723109
Telomerase Inhibitor IX_1930	0.614510861414102	0.235058999119368	0.298959204103099	0.0662113817854633	0.89065214701417	0.349897806777025	0.395996168817181	-0.0708617	0.278366318417643	0.391113188345869	0.0422768703976115	0.5032249816498	0.317581974658182	0.127116620377939	0.176653839848478	0.280768443680107	-0.742096	0.108538991432627	-0.863315	0.556817489228031	0.60934665987074	-0.87701	0.467432567471196	0.564672487004974
MIRA-1_1931	5.60437065517985	5.26804590235017	5.93692632048241	5.1267579774857	5.96621477092569	5.91537299928505	4.98020429720536	5.29054476929503	5.0410599309269	4.39960547804849	5.28173142452374	5.67744926465633	5.84792326344919	4.99132922480208	4.95740493175185	5.05726162910511	4.44894044715612	5.00533035463439	4.33981856272615	4.97955965321962	4.89463709305141	4.36441963295195	5.72780957906226	4.9107701536875
NVP-ADW742_1932	3.07397647471679	2.89392091480794	2.74414563149421	2.62736671343028	3.14901896630195	3.00700116154045	1.38953839494868	2.63869487426396	2.33273807585341	2.42332919273641	2.50711143383939	3.09487109024658	2.88690007902501	2.90494589908208	2.35001314618404	1.38272056673659	1.90849138478987	3.22810858399224	1.92401031881247	3.1178647683804	3.09144250101184	1.89963288534276	3.43897804293027	3.05434228314153
P22077_1933	4.83649023076915	4.06124824164884	5.07617729116632	3.78457049048939	4.88352085822311	4.54171883808388	4.1565822527517	4.16011610672932	3.24143571298102	3.55697053208914	3.80641836445705	4.78528639338223	4.88516429058071	3.91926439707822	3.03803327331199	4.06256324411724	2.89801609359407	3.44941985912584	2.75384	3.63546702389325	3.70832674030994	2.72235045305671	4.66484577599899	3.6429186488826
Savolitinib_1936	2.31312	2.16503958034348	2.19462978101583	2.67121659041958	2.61504230687012	1.82117581803946	2.4499719543439	2.12513725126166	2.43135973818777	2.27546266104262	1.83701909173767	2.0002312855032	2.18380026725014	1.86359899532141	2.3639897140023	2.28873311229101	1.94657171822405	2.44508187174743	1.7878434387491	2.84712600480373	2.89803687191999	1.74505091063695	2.20296685094128	2.84948423356473
UMI-77_1939	2.85592420854231	2.55836586122518	2.72412752543013	2.1673067267657	2.9336392371678	2.61537884037058	1.78326581929111	2.43421365733923	1.93562896952994	2.44241887661149	2.73966696285697	3.16362669685421	2.65989998782969	2.47958518475291	1.86425235847016	1.5987010096448	2.29927701904881	2.35714471922511	2.20482147888291	2.51289379403733	2.57039459450529	2.17596998861871	2.88878730439079	2.5493326217845
WIKI4_1940	3.62665094692005	3.69127171508204	3.73323580363092	3.75042222078461	3.81957065812603	3.61373199579918	3.93113952262732	3.81943294550954	3.61788908193229	3.52207699409505	3.89268874957065	3.88197244957319	3.80326332643908	3.59125682656708	3.55737145555639	3.99254356988082	3.44647392051113	3.77992265287959	3.40169571597045	3.85960685056356	3.87692080850035	3.41953456404904	3.83786214022468	3.86456040440791
Sepantronium bromide_1941	-3.87854	-4.27855	-3.81748	-4.60889	-4.29485	-4.67375	-5.69837	-4.17091	-5.24049	-3.98253	-3.429	-4.30778	-3.29472	-4.49532	-5.32678	-5.93376	-5.84796	-5.59104	-5.88483	-5.30154	-5.17975	-5.94669	-4.52689	-5.19227
MIM1_1996	3.91589229074153	3.71124339808573	3.81008171030953	3.3892716082962	4.22859486112488	3.6227791128933	3.30268422965915	3.52471459936614	3.12080134565845	3.42480274005338	3.52720225184909	3.87601823553776	4.10506976441855	3.20903246504661	3.02426696659752	3.20807771682264	2.95572	3.51582657244478	2.84015871337133	3.74953282521188	3.77847060256493	2.82861297299302	3.81657843820568	3.76174599193644
WEHI-539_1997	3.91256915232788	3.71216790938397	3.74651781952596	3.15862793925728	3.85081943002936	3.86344738497813	3.48115334502471	3.50363218701434	1.99109717301863	3.26241915344774	4.12633511464037	4.85114811900835	3.66834272717333	3.52019199568404	1.79402297514644	3.64662085101218	1.70204403976188	3.01038461402241	1.66159358290993	2.99948697036476	3.06532737178775	1.51304550216531	3.66070800468307	3.06226025557863
BPD-00008900_1998	4.58666463326321	4.44919440133456	4.45663070606681	4.52691223841962	4.85886770022299	4.66495807421815	4.35410421238456	4.13821655583598	4.42571840179341	3.85701846011894	4.34021414753153	4.61965565119015	4.77067387214487	4.15352208958209	4.28346622652642	4.30253988128615	4.25976307619015	4.38354256586496	4.14798828612073	4.71899363237361	4.71893623281782	4.19220437587948	4.61322447039384	4.71223308924609
Foretinib_2040	1.1053582382139	0.74713903074991	1.2859792544219	1.11337233330164	1.65063258574996	1.18752061079304	0.53199685914159	1.18734636506058	1.27303317165437	0.929653414345589	0.696751012374529	0.940175647433413	1.23527878396493	1.16279612730291	1.2714555398609	0.537086519493942	1.29001632577761	1.65603490411195	1.33934633457102	2.13687644685364	2.06370276810221	1.31361001855324	1.10407004832884	2.0635327066154
BIBR-1532_2043	5.01222262431792	4.57349985362211	5.00585949111332	4.61635989847864	5.18559023386145	4.97503554441833	4.36625227416233	4.69698549622363	4.35429335188178	4.50948973609404	4.52241	5.05426984860856	4.92389737290698	4.42975055218148	4.30405150460285	4.32065614075726	4.29247005943558	4.70489955603438	4.15540428173121	4.75115521135676	4.76942007764955	4.18543724287915	5.06338627929579	4.7597784960925
Pyridostatin_2044	3.35881251062688	3.26436734179999	3.32022922953004	2.71451195610427	3.6719360786438	3.26349541361271	2.61709827161884	2.92114153646126	2.64440709190907	2.68681848194207	3.65424489773411	3.12941487012729	3.17790968865786	3.02102380340033	2.5597177348242	2.54858006749467	2.74272663771593	3.0983042189381	2.6536496406968	3.09035095988764	3.08235530836971	2.65163715572155	3.57168538317128	3.08128344420444
AMG-319_2045	4.83004991824709	4.50542689154804	4.83374746342104	4.73134121746167	5.11063435430819	4.53346448501302	4.57915011304587	4.76355055020971	4.88332468111235	4.28551730309577	4.68633545135158	5.15181666823517	4.89930344576466	3.66361579675063	4.84512129658532	4.59854430570276	4.27075419411084	4.81084213841911	4.14736273398276	5.26014581244761	5.25326988153657	4.1872268252334	4.41186931917876	5.22949770274034
MK-8776_2046	3.2145406397042	2.85642923343463	2.45660062528827	2.90274914758657	3.92614152265748	3.01920660087335	2.68837965366326	2.14103679348062	3.07487	2.57063713005843	2.81191168547814	2.53893192004837	2.81552750658328	1.94699491388925	3.0499766044324	2.58625681815722	2.05733253798737	3.73336975778984	1.91156123918355	3.77585594036579	3.77826414744212	1.89127419665671	2.90226099600357	3.75607011582026
Ulixertinib_2047	2.02175627444385	1.90103099469427	1.70521436070242	2.13741711322583	2.28942470005804	1.91330835383542	1.15718451102082	1.69583588327041	2.3588935924863	2.15853519131146	1.82372501406033	1.73788911476473	2.04561983954287	1.74915577245642	2.37797846139652	1.02576294302483	2.21355216385408	2.51722337200762	2.15720315337946	2.50396	2.49892199332454	2.16477992155525	2.21925	2.46440260448538
Vinorelbine_2048	-3.36318	-3.57851	-4.10273	-2.79915	-2.42006	-3.93258	-4.27089	-4.2901	-2.4347	-3.36906	-3.27116	-4.08594	-3.32623	-4.42743	-2.46511	-4.43249	-3.68225	-2.24883	-3.80595	-2.41618	-2.27487	-3.85653	-3.14384	-2.29597
VX-11e_2096	2.2447185822636	2.59771254870578	2.33795890151889	2.98058531148356	2.73632003788767	2.31395885947211	3.03691187665078	2.60814803904746	3.65225943194157	2.95849760354003	2.21363882259936	2.17072838997616	2.53351431520769	2.3228105873932	3.60297843062464	3.09721475155238	3.62277378831203	3.72420905991439	3.52373957615767	3.84311823988982	3.80708914827605	3.59659095902506	2.59445258208341	3.82659899361976
Uprosertib_2106	2.46317403532092	2.39035613074311	1.90938075176669	2.23243661721813	2.81706416586957	2.81332689833546	1.94241164935013	2.16376077492148	3.01799525877099	2.82866234310216	3.50947762522556	2.44558815181411	2.43346240266746	2.33772288138898	3.03442217814533	1.91397761594533	2.80770764397693	3.25775927134492	2.70016384010196	3.19997998448444	3.24341936294806	2.80510422536534	2.83230723149691	3.24926951637246
LJI308_2107	5.03716481173803	4.67309452975856	5.15051659708357	4.61563018572456	5.10454413679046	4.79901091169598	4.99133660527615	4.88803928825777	4.72903261704841	4.3875092498602	4.4477401803225	5.17741156328858	4.7361713387495	4.38944830766114	4.65919978975136	5.01340319518037	4.52379442011303	5.2994369791023	4.39531397389146	5.27380240281007	5.28390094797416	4.41883739318559	4.97365446439552	5.25418114738386
AZ6102_2109	2.36743052311163	2.48128707714227	2.53788072237637	2.62323404889602	2.7444351468059	2.71670254674011	2.45584150102718	2.61276160884911	2.61049758525173	2.49482246483863	2.54536429380183	2.59262201158439	2.3434536992647	2.33360115649038	2.49199124890326	2.42438086627296	2.29368706029365	2.57737100313296	2.2011629236479	2.8543599975342	2.92937101415592	2.24369863085461	2.75594836342161	2.88371287032861
GSK591_2110	4.44650868846743	4.18273439234827	4.30023638759794	4.42801291089729	4.51399419564513	4.17578915918648	4.3091516147218	4.31525919178841	4.48932984222438	4.1174601189861	3.94372046769624	4.30489053905747	4.29601535424392	3.7932478549991	4.41976	4.21842489162592	4.01046928311785	4.48696997876143	3.86462667099557	4.72068813782477	4.74894188060897	3.8959124718515	4.31053345846261	4.74527465036979
VE821_2111	4.02193539955157	3.90579547134724	3.83591937895851	3.67293259976138	4.69937243796512	3.97350778912357	3.32576609839153	3.12606825752397	4.00379180437942	3.39224728259109	3.68497546678027	3.45276991317035	3.84807864918665	3.13007775568538	3.94182421417691	3.23189222764111	2.94122454259087	4.49429669057861	2.75325657081098	4.46561297851548	4.43254774260786	2.78964165042276	3.90239852195256	4.41158473823224
AZD6482_2169	3.00261326363552	3.00253055213044	3.00251477331316	3.00256776751048	3.00254126699505	3.00253956593428	3.00297338701061	3.00274457389666	3.00297540122677	3.00281115106024	3.00263991049243	3.00247607438646	3.00240129883474	3.00219345925922	3.0029805452597	3.00293573810517	3.00310079295328	3.00303832267164	3.00306104024079	3.00337254364737	3.00337028600615	3.0030969421896	3.00232267633708	3.00336544188471
AT13148_2170	3.2936057028703	3.04865632546157	3.65611881476304	3.08077744820632	3.46697628408011	3.38153080739509	3.40148221235655	3.22248919883955	3.96147741615729	3.49125481250342	2.70974213458135	3.48676637489985	3.34506662602579	2.8364521094369	3.82826517051311	3.28678128464978	2.91030356837375	3.61768328820941	2.6818499528792	3.76951392879607	3.91312689573188	2.71185117728765	3.21258467558547	3.83032441139147
BMS-754807_2171	2.80371017244637	2.84340698996179	2.96143331089452	2.92142489688025	2.91373871927462	2.97899133941904	2.8022869722901	2.83707179673942	2.88527953629151	3.01737191698539	2.81163358675738	2.74098667593684	2.92174997632015	2.96349761509506	2.87730747565688	2.80136800974133	3.06740383045745	2.94945469141243	3.05326989419861	2.9860720138621	2.97104454378125	3.09658057619168	2.90672607681832	2.97114864771709
JQ1_2172	2.98673150569567	2.9865006567244	2.98966131760219	2.9801777115632	2.98663762170407	2.9911783704258	2.98779074859474	2.98745190544734	2.98022177583633	2.98548698636317	2.98815329269167	2.98946378372642	2.98672634466861	2.98990984877595	2.98014932058325	2.98837688427049	2.98483007845142	2.98320853309202	2.98478850902403	2.98133888293028	2.9815277576767	2.98493630148993	2.99269066188134	2.98136551063736

## Sheet: S
Tag	logFC	AveExpr	t	P.Value	adj.P.Val	B
PANX2	0.449766094499997	5.81537308416667	9.56943618774818	1.62129959651184e-09	3.22638619705856e-07	11.9424193203079
WEHI-539_1997	0.846325486447248	3.1984984840811	2.74820396304044	0.011405126753421	0.189135018660898	-3.34069
Sepantronium bromide_1941	0.845034646333334	-4.78761	2.99038888329207	0.00650260877331435	0.168240204662437	-2.8169
Elephantin_1835	0.640498537454087	3.63884581216162	2.41821987732797	0.0238529267119367	0.218892898511926	-4.01725
P22077_1933	0.625860676985132	3.92794760423836	2.42762717131107	0.0233682673659677	0.218892898511926	-3.99864
Navitoclax_1011	0.53600207207555	1.75102817260246	1.89457085010252	0.0706962089921166	0.29933075722194	-4.97867
PRIMA-1MET_1131	0.523189901915679	4.58287	2.28335750707472	0.0318989651097782	0.218892898511926	-4.27926
Oxaliplatin_1089	0.436588456846324	3.45796890490059	2.01775658681225	0.055341366988103	0.275369517571033	-4.76674
MIRA-1_1931	0.413589938730589	5.16722867983176	2.21329519656506	0.0369951095757729	0.22889713843186	-4.41168
Talazoparib_1259	0.389339527586048	2.87086231424511	1.04358721404104	0.307442204100067	0.641152979558719	-6.14446
Oxaliplatin_1806	0.387564021588115	4.71481107737439	2.15964312842562	0.0413852728392937	0.235702480781841	-4.51127
Camptothecin_1003	0.377588509583334	-2.38611	1.06105100784584	0.299601337280887	0.641152979558719	-6.12645
Olaparib_1017	0.317017062223667	4.20109799096033	1.54305210639031	0.13636599349207	0.42811508592499	-5.52759
Irinotecan_1088	0.312333680966875	2.3381895989459	0.748460923376901	0.461712209280394	0.781619858806691	-6.40668
I-BRD9_1928	0.298397721242468	4.10704523787776	1.97014980709069	0.0608857224780173	0.275369517571033	-4.84977
Sinularin_1838	0.283490368390177	3.52029070328984	2.52651484874346	0.0187970958842907	0.218892898511926	-3.80047
AZD1332_1463	0.275464547245519	4.14941087172839	2.37017639877278	0.0264760279956684	0.218892898511926	-4.11163
Telomerase Inhibitor IX_1930	0.272408142689088	0.196746446892234	1.55152668733188	0.134327585095357	0.42811508592499	-5.5154
GDC0810_1925	0.249116301270476	4.67438618728547	1.71890005677808	0.0989662099080068	0.383296423901766	-5.26381
ABT737_1910	0.239480212702053	1.73464557859011	0.889360283577864	0.382949831348282	0.699146939800991	-6.29154
BMS-345541_1249	0.236983287300248	3.02397228604753	1.36267205833415	0.186083822390677	0.493742408743262	-5.77395
Teniposide_1809	0.234456635016224	0.903003258917228	0.687526982387729	0.498575319690615	0.802144907885381	-6.45063
MIM1_1996	0.221749101580146	3.51029931450786	1.46012167244952	0.157683047759266	0.45476705078397	-5.64401
Zoledronate_1802	0.2165174181063	3.66173982813869	1.90663827385744	0.0690424778504059	0.298683762874582	-4.95833
Wee1 Inhibitor_1046	0.213606574172692	1.52990292804805	1.01046896805065	0.322706467424324	0.642284774622344	-6.17786
AGI-5198_1913	0.206537149449026	4.50627550835146	1.83810347169904	0.0789021042074546	0.320439157903744	-5.07258
Temozolomide_1375	0.19058837094433	5.83342037697444	0.993715265923194	0.330625841264414	0.65143111298632	-6.19438
BIBR-1532_2043	0.184330461738221	4.64719079544607	1.52885994671922	0.139836585854896	0.42811508592499	-5.54789
UMI-77_1939	0.182708610066137	2.43810931013232	1.1969294972871	0.243436646569563	0.58516505145585	-5.97722
Niraparib_1177	0.17935762796972	4.04542896536834	1.01036294047064	0.322756168151932	0.642284774622344	-6.17797
Gallibiscoquinazole_1830	0.164154420030689	2.51411624606428	1.50751143188789	0.145193298290648	0.433533669662204	-5.57813
Pyridostatin_2044	0.163937803085649	3.02190423846637	1.17726899475268	0.251039440764862	0.594724389431043	-5.9998
ULK1_4989_1733	0.150305888358092	2.22313814512576	0.734029663556251	0.470293487732169	0.781619858806691	-6.41741
AZD1208_1449	0.149359152150652	4.99643992754212	1.53415480617191	0.138533384435949	0.42811508592499	-5.54033
AZD4547_1786	0.144520444313161	2.71733429192624	0.754473034937288	0.458164884485388	0.781619858806691	-6.40215
Daporinad_1248	0.134526808937152	-0.532997	1.03704198587015	0.310417861933395	0.641152979558719	-6.15114
PD173074_1049	0.13213869309485	4.10661964100657	0.752529178465083	0.459310032026202	0.781619858806691	-6.40361
Cisplatin_1005	0.118251710254308	2.74922169715776	0.36057688798142	0.721682019443692	0.926546592705128	-6.62437
IAP_5620_1428	0.115598398889424	4.75896944408342	0.811017248512673	0.42560802668129	0.769963611905242	-6.35787
LY2109761_1852	0.115421682897773	4.89046980979391	1.37341235233769	0.182768034278948	0.491497821912307	-5.76
AMG-319_2045	0.109733803716392	4.68632968956259	0.685501101180016	0.499828987828076	0.802144907885381	-6.45203
OSI-027_1594	0.102536391821449	3.25671242492038	1.0312621315294	0.313062354676302	0.641152979558719	-6.15701
Carmustine_1807	0.101908929087935	5.68242549927796	1.05907174501664	0.300482778669508	0.641152979558719	-6.12851
Pevonedistat_1529	0.0945033966100432	0.321683902974846	0.260653550801009	0.796662120571414	0.938081431915452	-6.65612
GSK2578215A_1927	0.0941695550508515	4.72512350964351	0.770367375911413	0.44886559963115	0.781619858806691	-6.39001
IGF1R_3801_1738	0.0889879830044058	2.07488223977334	0.34936447730596	0.729970748592577	0.928718295929028	-6.62844
MG-132_1862	0.0876747250000005	-1.72184	0.930897365032466	0.361504552024175	0.679279005597964	-6.25406
JAK_8517_1739	0.0832424373820131	3.24244109690865	0.634829557170686	0.531758442960551	0.826718204290231	-6.48575
CZC24832_1615	0.0784452277050631	4.91789301516012	0.732513176961335	0.471200660678694	0.781619858806691	-6.41852
Cyclophosphamide_1512	0.0774537533625015	5.00338	0.732299513889434	0.471328558074386	0.781619858806691	-6.41868
Epirubicin_1511	0.0747385181734244	-0.997951	0.252769138126767	0.802675486730115	0.938708581345622	-6.65819
PCI-34051_1621	0.0741922302157558	4.27200795283122	0.509840680722785	0.614985033328346	0.897256368332845	-6.55819
VE821_2111	0.0627204680952156	3.72656325758106	0.275805594563139	0.785142157843211	0.935588559346101	-6.65196
Bortezomib_1191	0.0622529183333338	-4.93284	0.344711826961626	0.733420166271469	0.928718295929028	-6.63009
NVP-ADW742_1932	0.0578552053959118	2.62788180765038	0.247594444426566	0.806628981960309	0.938708581345622	-6.65952
Leflunomide_1578	0.0538311033590331	4.64249411569616	0.586990645907043	0.562886120198631	0.855071281828455	-6.51529
PFI3_1620	0.0520711662340103	5.03513822985648	0.653533272113122	0.519845644851744	0.821026058138865	-6.47359
EPZ004777_1237	0.0487885722557468	5.13891294658366	0.466140957795468	0.645466913205946	0.897256368332845	-6.57988
JAK1_8709_1718	0.0467034208540342	4.4113201441207	0.399833733340238	0.692940865382961	0.908053158705872	-6.60913
Vorinostat_1012	0.0451965081403591	1.27089785521642	0.422416946141951	0.676614639161535	0.903666531497621	-6.59966
IWP-2_1576	0.0441103962759688	2.70785328098184	0.541246889393933	0.593503509181654	0.87486813575666	-6.54144
WIKI4_1940	0.0390892373417326	3.72212897163337	0.549490328987976	0.587926265952256	0.873114380033575	-6.53688
Fulvestrant_1200	0.0376922145157548	2.75518562578624	0.41055964862609	0.685167145550696	0.908053158705872	-6.6047
AZ6102_2109	0.0375117246770333	2.54648409853025	0.453695853889693	0.654268385298491	0.897256368332845	-6.5857
Sabutoclax_1849	0.0365480007007092	-0.441813	0.196634869455843	0.845827724767438	0.972946342362544	-6.67112
AZD6738_1917	0.0295768645245662	1.87577157991084	0.129769235241244	0.897868924375313	0.990517559474226	-6.68232
Mitoxantrone_1810	0.0278628289261741	0.879192218678102	0.0777877745843436	0.938664682795851	0.993586552533907	-6.68786
AZD8055_1059	0.0258828769471995	2.77625987742534	0.398942530105976	0.693588342328103	0.908053158705872	-6.60949
MK-1775_1179	0.0234153219343744	0.0785275714784959	0.121314139021563	0.904488105644763	0.990517559474226	-6.68341
AT13148_2170	0.0214228702694963	3.33936169254146	0.134706078329922	0.894007520670155	0.990517559474226	-6.68165
Picolinici-acid_1635	0.02003949677467	4.90524081691537	0.260902039817957	0.796472807203131	0.938081431915452	-6.65605
KRAS (G12C) Inhibitor-12_1855	0.0156454644820321	3.81893498664504	0.127699601432816	0.899488483131091	0.990517559474226	-6.68259
Wnt-C59_1622	0.0106114048251622	3.93468113238305	0.115648854322692	0.908927239032613	0.990517559474226	-6.6841
Mirin_1048	0.010321744188964	4.57395014655527	0.0951041071102585	0.92504980482279	0.993586552533907	-6.68632
BI-2536_1086	0.00871858627006317	2.86471050309279	0.18915973121973	0.851614708957426	0.973973144152459	-6.6726
IRAK4_4710_1716	0.00867944985994296	4.7096010142897	0.0905037092433882	0.928664738879316	0.993586552533907	-6.68676
EPZ5676_1563	0.0031987489580878	5.56118998604312	0.0288824726996815	0.977205644751603	0.999821253796668	-6.69054
BPD-00008900_1998	0.00175561532947288	4.43896845753359	0.0171270766084935	0.986481857639276	0.999821253796668	-6.69082
JQ1_2172	0.00163392024113307	2.98580434624402	0.0879182248698612	0.930697073693092	0.993586552533907	-6.687
GSK591_2110	0.00135197372962459	4.2932479721866	0.0122908209233026	0.990298801107023	0.999821253796668	-6.69089
GSK269962A_1192	0.000491427815028977	2.9934970815997	0.026501238306017	0.979084460808491	0.999821253796668	-6.69061
AZ960_1250	0.000103805222380515	2.45072510223985	0.00054161387919737	0.999572490582291	0.999821253796668	-6.69097
NU7441_1038	-1.28619e-05	2.98604374970146	-0.000694172	0.999452072567749	0.999821253796668	-6.69097
Topotecan_1808	-8.11494e-05	0.38803113197377	-0.000226454	0.999821253796668	0.999821253796668	-6.69097
MK-8776_2046	-0.000275833	2.85025748119103	-0.00108669	0.999142251970209	0.999821253796668	-6.69097
AZD6482_2169	-0.00027595	3.00279861562423	-0.014893	0.988245064101071	0.999821253796668	-6.69085
RVX-208_1625	-0.00646298	4.58060296980478	-0.0632241	0.950130326385902	0.999821253796668	-6.68891
AZD7762_1022	-0.00937582	-0.0708294	-0.0363417	0.971321191235794	0.999821253796668	-6.69029
RO-3306_1052	-0.0120267	2.99590286472301	-0.609742	0.547966059218091	0.845311982824807	-6.50152
Nilotinib_1013	-0.0154919	3.41846573622118	-0.125752	0.901012907913175	0.990517559474226	-6.68285
Venetoclax_1909	-0.017367	1.90858804957848	-0.113161	0.910877956702429	0.990517559474226	-6.68439
LJI308_2107	-0.0183428	4.84259062654346	-0.140252	0.889672720283772	0.990517559474226	-6.68087
AZD5582_1617	-0.0220145	2.28623144838027	-0.0794888	0.937326326297619	0.993586552533907	-6.68772
Uprosertib_1553	-0.0226378	3.48524262229122	-0.14837	0.883334101197029	0.990517559474226	-6.67966
ML323_1629	-0.0252762	4.02849279349913	-0.306425	0.762017424640941	0.930966362060909	-6.64283
Fulvestrant_1816	-0.0257032	4.18016524395883	-0.365937	0.717732139290926	0.926546592705128	-6.62238
Ribociclib_1632	-0.0276579	3.03338957211518	-1.02544	0.315743678375651	0.641152979558719	-6.16289
SB216763_1025	-0.0300449	3.09994436475567	-1.04862	0.305166179065044	0.641152979558719	-6.1393
Ipatasertib_1924	-0.0374948	3.48486413068728	-0.288489	0.775537516683415	0.935588559346101	-6.64829
PAK_5339_1730	-0.0400222	2.53292140953886	-0.491815	0.627477239181807	0.897256368332845	-6.56737
GSK1904529A_1093	-0.0407679	4.18281862675737	-0.277627	0.783760708111613	0.935588559346101	-6.65144
Tamoxifen_1199	-0.0435635	3.49924969050253	-0.377697	0.709093417121486	0.922284902007685	-6.61791
I-BET-762_1624	-0.0435664	3.34837971683926	-0.322865	0.74969283990557	0.930966362060909	-6.63754
Savolitinib_1936	-0.0435732	2.26340375634239	-0.308816	0.760220951024855	0.930966362060909	-6.64208
Sorafenib_1085	-0.0460791	2.44640144572841	-0.305716	0.762550336763458	0.930966362060909	-6.64305
Luminespib_1559	-0.0481569	-2.2006	-0.208391	0.83674492341782	0.968094417210153	-6.66868
MN-64_1854	-0.0487431	4.4156404711942	-0.464711	0.646475834884148	0.897256368332845	-6.58055
Cediranib_1922	-0.0564456	2.14490591321608	-0.456718	0.652126470036184	0.897256368332845	-6.5843
SB505124_1194	-0.0583685	2.94434927673947	-2.12274	0.0446725242080483	0.246939786594489	-4.57885
Ruxolitinib_1507	-0.0585733	4.56945749880243	-0.468821	0.643578116254045	0.897256368332845	-6.5786
KU-55933_1030	-0.0617843	3.07376682180945	-2.15883	0.041455210187761	0.235702480781841	-4.51277
ZM447439_1050	-0.0682956	3.04294021781552	-1.73603	0.0958393066923727	0.381440440635643	-5.23693
Fludarabine_1813	-0.0684723	4.8076405180818	-0.429748	0.671348902046071	0.902692104778163	-6.59648
AGI-6780_1634	-0.0687626	3.73474603399628	-0.916371	0.368911775790087	0.686106947497451	-6.26735
PRT062607_1631	-0.0696925	3.50032673693501	-0.48267	0.633858858110158	0.897256368332845	-6.5719
YK-4-279_1239	-0.0700653	1.94260984517447	-0.339388	0.737374325410987	0.928718295929028	-6.63195
Nelarabine_1814	-0.0743737	5.75745933513915	-0.930261	0.361827008006956	0.679279005597964	-6.25465
WZ4003_1614	-0.0759547	4.05766981833278	-0.446202	0.659592814530269	0.897256368332845	-6.58914
PF-4708671_1129	-0.0769352	3.05776299801073	-2.41699	0.0239171956124544	0.218892898511926	-4.01969
AZD2014_1441	-0.0824415	2.49887298920467	-0.492427	0.62705100148915	0.897256368332845	-6.56706
BDP-00009066_1866	-0.0854827	2.27473497871775	-0.663329	0.513665227461643	0.817755042118936	-6.46709
BMS-754807_2171	-0.0873573	2.92012330271373	-2.29825	0.0309020843944157	0.218892898511926	-4.25079
Dactinomycin_1811	-0.0914652	-2.20207	-0.329926	0.744420056524725	0.930966362060909	-6.63518
Acetalax_1804	-0.0948544	4.58146127699733	-2.30663	0.0303532663372716	0.218892898511926	-4.2347
Doramapimod_1042	-0.0953575	3.11087774815157	-2.63981	0.0145892047362792	0.217536124288772	-3.56806
Axitinib_1021	-0.0975244	3.03466169028565	-2.00421	0.05687194886597	0.275369517571033	-4.79051
GSK343_1627	-0.102164	2.8543553911052	-1.08704	0.288199543533633	0.641152979558719	-6.09916
Cytarabine_1006	-0.108182	1.36595872099581	-0.276912	0.784302779039127	0.935588559346101	-6.65164
Tozasertib_1096	-0.116504	3.01374960237293	-2.23711	0.0351851365404774	0.225865876501774	-4.36696
AZD5153_1706	-0.128468	2.17689407348424	-0.765218	0.451865687311214	0.781619858806691	-6.39397
AZD8186_1918	-0.128559	3.69276579716937	-0.555389	0.58395140519068	0.873114380033575	-6.53358
GSK2606414_1618	-0.134333	3.87816849688718	-1.07082	0.295275808222824	0.641152979558719	-6.11626
Dasatinib_1079	-0.135997	1.92336427106888	-0.939297	0.357267393775022	0.679279005597964	-6.24629
MK-2206_1053	-0.136033	3.19092454434963	-0.798972	0.432420295359628	0.775239988978073	-6.36755
XAV939_1268	-0.141849	4.23865598204225	-1.24603	0.225204652465978	0.574560587701662	-5.91938
AZD5991_1720	-0.1489	3.57845434121979	-0.639441	0.528807806239289	0.826718204290231	-6.48279
LCL161_1557	-0.149296	4.60372437808214	-1.32734	0.197325063242088	0.516680099804941	-5.81918
5-Fluorouracil_1073	-0.15175	4.91435975143475	-0.441705	0.662797417813709	0.897256368332845	-6.59117
Linsitinib_1510	-0.154961	3.50802394787383	-0.578737	0.56834988639474	0.856830510549646	-6.52016
Entospletinib_1630	-0.162501	4.00954092413739	-1.06123	0.299522365243689	0.641152979558719	-6.12627
Buparlisib_1873	-0.169009	0.936065231870708	-1.07292	0.29435254164386	0.641152979558719	-6.11406
AZD5363_1916	-0.177612	3.08082020533402	-1.02792	0.314598207955928	0.641152979558719	-6.16038
CDK9_5038_1709	-0.179619	-1.84787	-0.764964	0.452014200644913	0.781619858806691	-6.39416
Obatoclax Mesylate_1068	-0.180184	1.69461963607443	-1.20898	0.238861175623331	0.58516505145585	-5.96321
Afuresertib_1912	-0.185204	2.4591495065992	-1.31062	0.202829486278882	0.524195685318149	-5.84024
Crizotinib_1083	-0.186268	3.20899390081752	-1.61305	0.120270981296561	0.419893425930099	-5.42529
OTX015_1626	-0.19078	2.81664684604478	-1.19529	0.244063815431334	0.58516505145585	-5.97911
Paclitaxel_1080	-0.191671	-3.52878	-0.693432	0.494931283891635	0.802144907885381	-6.44653
TAF1_5496_1732	-0.194781	3.40406257895805	-1.49534	0.148320711914167	0.434056201042929	-5.59521
LGK974_1598	-0.202307	3.86855643225317	-1.53354	0.138684436982031	0.42811508592499	-5.54121
Vincristine_1818	-0.207871	-1.71064	-0.587512	0.562542095216876	0.855071281828455	-6.51498
Entinostat_1593	-0.208744	2.13655582370356	-1.38983	0.177790882707333	0.491497821912307	-5.7385
Vinblastine_1004	-0.217983	-4.33175	-0.705621	0.487457594329327	0.801686456789555	-6.43795
Docetaxel_1007	-0.219877	-5.04876	-1.13032	0.269904241591781	0.631893459726641	-6.05238
Alisertib_1051	-0.220911	1.99644793360737	-0.898717	0.378047723609418	0.696587935169205	-6.28324
ERK_2440_1713	-0.232904	3.52539514217012	-1.86666	0.0746543799768482	0.30950461698735	-5.02535
Gemcitabine_1190	-0.236312	-0.797979	-0.476897	0.637902336357932	0.897256368332845	-6.57472
Nutlin-3a (-)_1047	-0.251458	4.85088340273076	-1.20015	0.242208362429275	0.58516505145585	-5.97349
Ulixertinib_2047	-0.253133	2.0349176643292	-1.67203	0.107969602251611	0.397887978667974	-5.3363
Uprosertib_2106	-0.273472	2.68120543986152	-1.52994	0.139569016049647	0.42811508592499	-5.54634
Eg5_9814_1712	-0.274389	-2.73613	-1.38055	0.18059128801465	0.491497821912307	-5.75068
Rapamycin_1084	-0.276729	-2.21931	-0.954663	0.349602161369413	0.675444952548672	-6.23191
BMS-536924_1091	-0.285639	2.23100539588472	-1.55881	0.132596016356204	0.42811508592499	-5.50488
Vinorelbine_2048	-0.295196	-3.34557	-0.970842	0.341652460520897	0.666557251408418	-6.21653
Podophyllotoxin bromide_1825	-0.31771	-0.551704	-1.42985	0.166104930430377	0.472212587937787	-5.68517
Osimertinib_1919	-0.320551	1.62858700746889	-1.97759	0.0599878011359158	0.275369517571033	-4.83688
OF-1_1853	-0.325312	3.73844516426731	-2.41178	0.0241901455550167	0.218892898511926	-4.02997
CDK9_5576_1708	-0.32589	0.0995665784744528	-1.54605	0.135642622996659	0.42811508592499	-5.52329
VE-822_1613	-0.328776	3.01202182374654	-1.50449	0.145963597323456	0.433533669662204	-5.58237
Dactolisib_1057	-0.330676	-1.5005	-1.23724	0.228389280801941	0.575309707336536	-5.92988
GNE-317_1926	-0.335053	0.825764504405757	-1.69334	0.103793406807805	0.389714867070814	-5.30353
Dactinomycin_1911	-0.33599	-4.77492	-1.04411	0.307206300199689	0.641152979558719	-6.14393
Dinaciclib_1180	-0.34067	-2.53278	-1.38389	0.179579893756024	0.491497821912307	-5.7463
Pictilisib_1058	-0.345399	1.59806135299656	-1.64453	0.113567512643468	0.40626507995511	-5.37811
Foretinib_2040	-0.377071	1.24261521028238	-2.37552	0.0261715083643189	0.218892898511926	-4.10119
Palbociclib_1054	-0.387916	3.7014492046831	-1.71249	0.100157859512019	0.383296423901766	-5.27381
Ibrutinib_1799	-0.397603	4.38557779436473	-1.64089	0.114325851645659	0.40626507995511	-5.3836
AZD5438_1401	-0.399918	2.44901537734784	-1.93795	0.0649084390098001	0.287039541398894	-4.90512
Dabrafenib_1373	-0.407356	4.50673272001956	-2.01627	0.0555078518646855	0.275369517571033	-4.76936
Erlotinib_1168	-0.412275	2.32874485837844	-2.03207	0.0537638680855577	0.275369517571033	-4.7415
Afatinib_1032	-0.440269	1.64546500095575	-2.59917	0.0159852537707124	0.217536124288772	-3.65207
Gefitinib_1010	-0.462836	2.94414543585065	-2.3021	0.0306485300166731	0.218892898511926	-4.24339
Dihydrorotenone_1827	-0.465686	0.852539645165905	-2.92332	0.00760885347719564	0.168240204662437	-2.96399
ERK_6604_1714	-0.473893	3.79308217089506	-3.0587	0.00553512199245873	0.168240204662437	-2.66562
Ulixertinib_1908	-0.475808	2.8951311409772	-2.94528	0.00722816310315089	0.168240204662437	-2.91598
VSP34_8731_1734	-0.481378	2.6113524689163	-2.80116	0.0100999882687799	0.189135018660898	-3.22794
Sapitinib_1549	-0.500563	3.96051922006684	-2.2561	0.0338000209965991	0.224206805944107	-4.33108
AZD3759_1915	-0.507163	2.45453181413967	-2.32127	0.0294167133687561	0.218892898511926	-4.20654
Alpelisib_1560	-0.514342	3.63530056008237	-2.39698	0.0249815848679328	0.218892898511926	-4.05912
Selumetinib_1736	-0.520144	4.92580869726761	-2.36652	0.0266863915609374	0.218892898511926	-4.11878
PLX-4720_1036	-0.523404	4.81211607901244	-3.01303	0.0061652295310729	0.168240204662437	-2.76691
Staurosporine_1034	-0.525959	-2.94148	-2.20105	0.0379578169258864	0.22889713843186	-4.43454
PD0325901_1060	-0.571668	1.01895280397726	-2.58781	0.0163971952981486	0.217536124288772	-3.67542
Lapatinib_1558	-0.573003	2.74224291526155	-3.47837	0.00201639962647224	0.155045676355705	-1.70847
Taselisib_1561	-0.637222	2.58755208829081	-1.98538	0.0590612467995927	0.275369517571033	-4.82336
VX-11e_2096	-0.686971	2.99777203488096	-3.41774	0.00233737200536239	0.155045676355705	-1.84932
SCH772984_1564	-0.82357	3.09689685787222	-3.09068	0.00513115296920305	0.168240204662437	-2.5943
Docetaxel_1819	-0.90894	-1.54097	-2.07243	0.0495312362805949	0.266397730265902	-4.6697
Trametinib_1372	-1.23544	1.25437878561929	-2.76999	0.0108499807476669	0.189135018660898	-3.29443

## Sheet: F
	PANX2	WEHI-539_1997	Elephantin_1835	P22077_1933	Navitoclax_1011	PRIMA-1MET_1131	Oxaliplatin_1089	MIRA-1_1931	Talazoparib_1259	Oxaliplatin_1806	Olaparib_1017	AZD3759_1915	Alpelisib_1560	Selumetinib_1736	PLX-4720_1036	PD0325901_1060	Lapatinib_1558	Taselisib_1561	VX-11e_2096	SCH772984_1564	Trametinib_1372
GSM990243	6.26007	3.91256915232788	4.23030908405221	4.83649023076915	2.1405338620333	4.88355160183466	4.01752687691265	5.60437065517985	3.3043858199725	4.82683886469846	4.70423047587855	2.22591632215375	3.24749651469908	4.06746127347851	4.31649667612545	0.361487841442363	2.64442994659528	1.99157665516463	2.2447185822636	2.24142865373756	-0.299036
GSM990236	6.17321	3.71216790938397	3.35959843663088	4.06124824164884	1.8591678959198	4.16582778820812	3.43977510072535	5.26804590235017	3.12282771523524	4.50476951526079	4.27322327994933	2.27451247968274	3.40900110174589	4.22684327662973	4.16687252288771	0.453296115344587	2.52124818052283	2.06577779374898	2.59771254870578	2.65409333928927	0.575850942954157
GSM990249	6.1303	3.74651781952596	4.71579572149708	5.07617729116632	2.48847514916535	5.44754728267918	4.08465456175181	5.93692632048241	4.60468968237822	5.3022491633156	4.84497268383987	1.40415297730564	2.84504211624717	4.4282048922621	4.86389769193302	0.342609933202367	1.5302678479406	1.36837129305197	2.33795890151889	1.87672185968455	-0.202541
GSM990246	6.10353	3.15862793925728	3.58820055636954	3.78457049048939	2.18454353051447	4.23065023018978	4.02916801779727	5.1267579774857	3.25964235777472	4.86602562320072	4.49040693423219	2.26849060366051	3.73494308379543	5.36629746172933	4.73588427031334	1.52766005220789	2.35455202674563	2.70076239575587	2.98058531148356	3.58555992845084	1.39921060718014
GSM990241	6.04671	3.85081943002936	4.81336364497739	4.88352085822311	2.78681445359203	5.26208600421343	4.91998390466466	5.96621477092569	3.83384296829863	5.49090575751406	5.10139403679132	2.13066913373449	3.59995339929064	4.5965830009868	5.25494560057726	0.829432476639696	2.46731678016749	2.45866281349183	2.73632003788767	2.85852530364385	0.475114804928932
GSM990235	6.014	3.86344738497813	4.26213888941154	4.54171883808388	2.3570172561963	4.61787539398169	3.63434401885731	5.91537299928505	3.15733545111517	5.28622245249788	4.58377364843181	1.78340301744935	3.02692055417791	4.12076884332608	4.30404502700166	0.254706689358217	2.28298108134551	1.84602749301896	2.31395885947211	2.2190532585093	-0.0342339
GSM990231	6.00111	3.48115334502471	2.72074271718614	4.1565822527517	1.9597609789796	4.53040917157044	3.54974721390536	4.98020429720536	2.325072092740911	4.19554876318245	4.35533339125293	2.89297736997979	2.99214242544887	5.60319917924262	4.79803959753428	1.13229345394361	3.12330191449061	1.54924672598399	3.03691187665078	3.36745097766406	1.73839205416771
GSM990248	5.99436	3.50363218701434	4.01336883717183	4.16011610672932	2.37502175874105	5.73361266832638	3.74376972222073	5.29054476929503	3.48236612015524	5.15702084870816	4.20025565991697	1.35800520339154	2.62074781794426	4.90277644389301	4.10421741144463	1.04601649208603	1.67547049778422	0.11487910059456	2.60814803904746	2.31162632773128	0.446730279526552
GSM990213	5.9667	1.99109717301863	3.73907987222751	3.24143571298102	1.157933211444728	4.82003446963824	3.55047179175952	5.0410599309269	2.67877109302028	4.96748090720425	3.70430881967921	3.06178043146197	4.03160795162192	5.37700921143554	5.16304035263132	1.66533201077973	2.94470706599655	3.21083978076447	3.65225943194157	3.76872800822925	2.5437290492369
GSM990222	5.94439	3.26241915344774	3.31520550735129	3.55697053208914	1.19057	4.28352841817002	3.33522550854947	4.39960547804849	2.66005664820159	4.53745612885748	3.35474041748217	2.87788913743894	3.76135954097954	4.30207700160177	4.15240267467624	0.621378717519166	2.86183514207888	2.69939166364609	2.95849760354003	3.09639067079964	1.56399899905981
GSM990238	5.92781	4.12633511464037	4.26663777684203	3.80641836445705	2.01282593333375	5.04121131872581	3.39844862462385	5.28173142452374	3.78489659684085	4.78563416720125	4.6442784297897	2.30575	4.33674321418616	4.90840347442333	4.13858183141872	0.581902091982684	2.66718355743316	4.19680698283637	2.21363882259936	2.61638843675747	0.434184454360924
GSM990244	5.92088	4.85114811900835	4.48469992694658	4.78528639338223	2.71568342076239	5.11721968396829	3.41204225811709	5.67744926465633	3.57249839072426	4.98296486638028	5.05836048762184	1.82785803932755	2.93159740254958	4.08921346472336	4.60654634851362	-0.0186902	2.39560291409605	2.02495046269614	2.17072838997616	1.62537719305144	0.10146635989929
GSM990251	5.71145	3.66834272717333	4.99431774765694	4.88516429058071	2.10231204961637	5.79086572054451	4.12299347339659	5.84792326344919	3.09870197858262	5.25370551789123	4.49363493609838	1.51259072083859	3.27606796886542	4.61392711719378	4.42204377284376	0.522101891301438	2.21063726005191	1.81193178027657	2.53351431520769	2.38106180777616	-0.0374113
GSM990234	5.70877	3.52019199568404	3.1388048671696	3.91926439707822	2.26063371121261	3.76280065919614	2.81325700298341	4.99132922480208	2.40078794354563	4.13159620425633	4.16494919062988	2.04071946327535	3.35761480970016	4.06601897827291	4.36804071970522	0.0956743058163356	2.79320529786217	1.94637984389651	2.3228105873932	2.40059888798396	0.089352415396279
GSM990212	5.704	1.79402297514644	3.85730706506181	3.03803327331199	0.0549452448100123	4.89823495434936	3.50042432865234	4.95740493175185	2.55749283481228	4.98207107795482	3.60429	3.07036541169578	4.13255848957192	5.44939555173163	5.07977441553732	1.65036121279362	2.97016027609303	4.31226376474152	3.60297843062464	3.74286458181274	2.58212250216026
GSM990232	5.69675	3.64662085101218	2.84458733819059	4.06256324411724	2.04667757390902	4.64218432823841	2.62451427261312	5.05726162910511	2.0275742418807763	4.26788765957637	3.37172266182095	2.88474713082291	3.0341391790709	5.87205311383608	5.03608085289854	1.22276825511208	3.38342432713647	1.7539539008957	3.09721475155238	3.49187129286186	1.8567696397284
GSM990215	5.67691	1.70204403976188	2.65274218224445	2.89801609359407	1.08635136491467	3.60074593393172	2.76674061549295	4.44894044715612	2.64641931841933	3.86619845777696	3.80837687374163	2.6347363453588	3.57154861560221	5.55690207982183	4.93109720798986	1.72581161197291	2.83073827533161	2.81584039896153	3.62277378831203	4.06758690249726	2.63840589381427
GSM990219	5.62383	3.01038461402241	3.0765881553809	3.44941985912584	1.78649581061738	4.52704863632768	3.21503140897846	5.00533035463439	2.72180024787606	4.65854480216189	4.09358255118208	2.83519871152046	4.43219853488266	4.98220144872454	5.11920944797042	1.30828809986324	3.17364705115821	3.19932487712546	3.72420905991439	3.73178292789103	2.41420754411722
GSM990216	5.56719	1.66159358290993	2.65676638599163	2.75384	1.05963501604821	3.60616915196651	2.66507799932177	4.33981856272615	2.55248211391769	3.81993075397799	3.74554011381503	2.49405198374533	3.59349646303811	5.59137289018489	4.93545686991218	1.64234762481372	2.87512886207672	2.90036089856777	3.52373957615767	4.02682348667729	2.72630677893824
GSM990207	5.55226	2.99948697036476	3.37772247667874	3.63546702389325	1.29829488716384	4.37044128417814	3.59288323336939	4.97955965321962	3.46480773185885	4.80807283494957	4.23323277306762	3.3257456868573	4.59197550218201	5.36857784996197	5.77081630000755	1.77239846917942	3.28676765456133	3.92670154361039	3.84311823988982	3.89874490608698	2.68178691804637
GSM990206	5.49887	3.06532737178775	3.23273905904886	3.70832674030994	1.33971238455192	4.27659795696617	3.53383758048838	4.89463709305141	3.51525244871264	4.72134766262504	4.2599630936812	3.29595656363945	4.49638894429895	5.24417849929118	5.68652956051998	1.7304796663038	3.19458237740455	3.74442574475266	3.80708914827605	3.85197211259969	2.60886774890625
GSM990214	5.48432	1.51304550216531	2.63052028890027	2.72235045305671	0.911607871362948	3.61358599391634	2.67857537571648	4.36441963295195	2.49442401588734	3.85117945624518	3.71214018878787	2.58836093498818	3.57193758246629	5.70990091385636	4.99470866478696	1.69879422318288	2.92216440764389	2.91106733840703	3.59659095902506	4.09973846555978	2.70708559552808
GSM990245	5.45672	3.66070800468307	4.08619369688751	4.66484577599899	2.5482818065394	4.46219921403589	3.77368393215437	5.72780957906226	3.14274084599456	5.10853073862321	4.79408969484982	2.52012272723548	4.15205432960092	4.46917201090251	4.83626518827988	0.564020569636896	3.47309488042708	2.76465825093755	2.59445258208341	2.55349758676216	-0.101807
GSM990205	5.4048	3.06226025557863	3.27486925800366	3.6429186488826	1.30137791802979	4.30440137486702	3.58907689456191	4.9107701536875	3.49182688393726	4.78328363292539	4.22954822150745	3.2947641487882	4.49967790001084	5.30687075691289	5.7057928907897	1.72439569897165	3.23138234133333	3.7870486160528	3.82659899361976	3.85763767287583	2.59946985481245
